# Supplementary material for: An Integration of MicroRNA and Transcriptome Sequencing Analysis Reveal Regulatory Roles of miRNAs in Response to Chilling Stress in Wild Rice
Source: Plants (Basel). 2022 Apr 3;11(7):977. doi: 10.3390/plants11070977 (PMC9002458; doi:10.3390/plants11070977)
Supplement: Supplementary file 1 [file plants-11-00977-s001.zip]

Archive with 21 entries (21 files):
- Figure S1.tif
- Figure S2.tif
- Figure S3.tif
- figure S4 .tif
- Table S1. Statistical analysis of the sequencing data.pdf
- Table S10. List of the common upregulated DEMs and common SDETGs between 9311 and DC90.xlsx
- Table S11 Expression levels of common downregulated SDETGs of DEMs common between 9311 and DC90.xlsx
- Table S12. Regulatory relationship among downregulated DEMs and SDETGs in 9311.xlsx
- Table S13. Regulatory relationship among downregulated DEMs and SDETGs in DC90.xlsx
- Table S14. List of the common downregulated DEMs and common SDETGs between 9311 and DC90.xlsx
- Table S15. Expression levels of common upregulated SDETGs of DEMs common between 9311 and DC90.xlsx
- Table S16. The sequences of the primers used in this study.xlsx
- Table S17. Summary of miRNAs and target genes identified in miRNA and mRNA sequencing.xlsx
- Table S2. Differentially expressed miRNAs (DEMs) identified in the comparison of 9311-0 h vs. 9311-96 h (FC í▌ 1.5 (Log2(FC) í▌ 0.58) and FDR í▄ 0.05).xlsx
- Table S3. Differentially expressed miRNAs (DEMs) identified in the comparison of DC90-0 vs. DC90-96 (FC í▌ 1.5 (Log2(FC) í▌ 0.58) and FDR í▄0.05).xlsx
- Table S4. Upregulated differentially expressed genes (DEGs) identified in the comparison of 9311-0 h vs. 9311-96 h (log2(FC) í▌ 1 and FDR í▄ 0.01).xlsx
- Table S5. Downregulated differentially expressed genes (DEGs) identified in the comparison of 9311-0 h vs. 9311-96 h (log2(FC) í▌ 1 and FDR í▄ 0.01).xlsx
- Table S6. Upregulated differentially expressed genes (DEGs) identified in the comparison of DC90-0 h vs. DC90-96 h (log2(FC) í▌ 1 and FDR í▄ 0.01).xlsx
- Table S7. Downregulated differentially expressed genes (DEGs) identified in the comparison of DC90-0 h vs. DC90-96 h (log2(FC) í▌ 1 and FDR í▄ 0.01).xlsx
- Table S8. Regulatory relationship among upregulated DEMs and SDETGs in 9311.xlsx
- Table S9. Regulatory relationship among upregulated DEMs and SDETGs in DC90.xlsx
