# Supplementary material for: An Integration of MicroRNA and Transcriptome Sequencing Analysis Reveal Regulatory Roles of miRNAs in Response to Chilling Stress in Wild Rice
Source: Plants (Basel). 2022 Apr 3;11(7):977. doi: 10.3390/plants11070977 (PMC9002458; doi:10.3390/plants11070977)
Supplement: Supplementary file 1 [file plants-11-00977-s001.zip › Table S10. List of the common upregulated DEMs and common SDETGs between 9311 and DC90.xlsx]

## Sheet: Table S10
Table S10. List of the common upregulated DEMs and common SDETGs in 9311 and DC90.
miRNA#ID	Target_gene	miRNA_log2FC(9311-0h vs 9311-96h)	miRNA_log2FC(DC90-0h vs DC90-96h)	miRNA-regulated	Target_gene-regulated
osa-miR818d	LOC_Os03g48010	0.892291	0.892907	up	down
	LOC_Os04g39320
	LOC_Os05g40180
	LOC_Os06g11500
	LOC_Os06g39330
osa-miR1857-5p	LOC_Os02g31860	1.16725	1.50321	up	down
	LOC_Os03g06400
	LOC_Os05g47790
	LOC_Os12g01570
	LOC_Os12g31460
osa-miR1850.1	LOC_Os03g48040	0.732905	0.94451	up	down
	LOC_Os09g24820
osa-miR1846b-5p	LOC_Os01g01360	1.07131	1.04719	up	down
	LOC_Os02g10590
	LOC_Os02g57790
	LOC_Os03g29930
	LOC_Os04g05470
	LOC_Os09g27820
osa-miR1846a-5p	LOC_Os01g01360	1.07131	1.04719	up	down
	LOC_Os02g10590
	LOC_Os02g57790
	LOC_Os03g29930
	LOC_Os04g05470
	LOC_Os09g27820
novel_miR_390	LOC_Os04g44710	2.38725	2.7918	up	down
	LOC_Os08g36310
novel_miR_233	LOC_Os06g49310	1.92295	1.42296
	LOC_Os11g47910
