# Supplementary material for: An Integration of MicroRNA and Transcriptome Sequencing Analysis Reveal Regulatory Roles of miRNAs in Response to Chilling Stress in Wild Rice
Source: Plants (Basel). 2022 Apr 3;11(7):977. doi: 10.3390/plants11070977 (PMC9002458; doi:10.3390/plants11070977)
Supplement: Supplementary file 1 [file plants-11-00977-s001.zip › Table S11 Expression levels of common downregulated SDETGs of DEMs common between 9311 and DC90.xlsx]

## Sheet: Table S11
Table S11. Expression levels of common downregulated SDETGs of DEMs common between 9311 and DC90.
Gene_name	log2FC(9311-0h vs 9311-96h)	log2FC(DC90-0h vs DC90-96h)
LOC_Os01g01360	-2.91116	-2.91918
LOC_Os02g10590	-3.75336	-4.06716
LOC_Os02g31860	-3.11004	-2.35096
LOC_Os02g57790	-5.47292	-4.08361
LOC_Os03g06400	-2.77789	-3.82529
LOC_Os03g29930	-3.26882	-2.89341
LOC_Os03g48010	-2.38367	-2.35679
LOC_Os03g48040	-3.48485	-2.63129
LOC_Os04g05470	-7.98222	-5.40834
LOC_Os04g39320	-4.85234	-4.70872
LOC_Os04g44710	-3.40704	-2.95089
LOC_Os05g40180	-4.15256	-3.28293
LOC_Os05g47790	-4.4581	-4.14831
LOC_Os06g11500	-3.06762	-2.69232
LOC_Os06g39330	-5.26919	-3.42244
LOC_Os06g49310	-3.35142	-3.584
LOC_Os08g36310	-3.7532	-5.1357
LOC_Os09g24820	-4.55604	-3.85901
LOC_Os09g27820	-2.7649	-3.16085
LOC_Os11g47910	-3.4476	-3.40002
LOC_Os12g01570	-4.05545	-3.57062
LOC_Os12g31460	-5.05359	-3.6076
