# Supplementary material for: An Integration of MicroRNA and Transcriptome Sequencing Analysis Reveal Regulatory Roles of miRNAs in Response to Chilling Stress in Wild Rice
Source: Plants (Basel). 2022 Apr 3;11(7):977. doi: 10.3390/plants11070977 (PMC9002458; doi:10.3390/plants11070977)
Supplement: Supplementary file 1 [file plants-11-00977-s001.zip › Table S12. Regulatory relationship among downregulated DEMs and SDETGs in 9311.xlsx]

## Sheet: Table S12
Table S12. Regulatory relationship among downregulated DEMs and SDETG in 9311.
miRNA#ID	Target_gene	Target_gene_FDRa	log2FC	gene_description	miRNA-regulated (9311-0h vs 9311-96h)	Target_gene-regulated (9311-0h vs 9311-96h)
osa-miR169i-5p.2	LOC_Os05g40720	7.56691e-56	4.88349	Glycosyl transferase family 8	down	up
osa-miR166j-5p	LOC_Os06g48440	2.96985e-14	5.85578	Retroviral aspartyl protease	down	up
	LOC_Os09g14790	1.12237e-10	5.98768	Retroviral aspartyl protease	down	up
	LOC_Os12g21640	5.1792e-05	3.96985	Retroviral aspartyl protease	down	up
osa-miR159a.2	LOC_Os03g02240	1.40087e-11	2.6456	Myb/SANT-like DNA-binding domain	down	up
	LOC_Os04g51160	9.1768e-09	4.44418	Alternative oxidase	down	up
	LOC_Os05g01440	5.35377e-38	2.63458	AIR synthase related protein	down	up
osa-miR166k-3p	LOC_Os01g48960	2.97722e-97	2.61911	Conserved region in glutamate synthase	down	up
osa-miR166l-3p	LOC_Os01g48960	2.97722e-97	2.61911	Conserved region in glutamate synthase	down	up
osa-miR169r-3p	LOC_Os05g08500	3.49191e-14	4.5357	transposon protein	down	up
	LOC_Os08g23150	3.20443e-58	3.02166	Indole-3-glycerol phosphate synthase	down	up
	LOC_Os09g15420	8.26792e-94	2.7435	NAD dependent epimerase/dehydratase family protein	down	up
	LOC_Os10g22164	1.2826e-24	3.90096	MuDR family transposase	down	up
	LOC_Os11g44210	5.20454e-11	3.1496	MULE transposase domain	down	up
osa-miR408-3p	LOC_Os02g49850	7.81081e-09	4.21399	plastocyanin-like domain containing protein	down	up
	LOC_Os02g52180	1.64417e-09	2.62612	plastocyanin-like domain containing protein	down	up
	LOC_Os05g05860	1.75191e-304	5.68909	RNA polymerase Rpb1	down	up
	LOC_Os08g37670	1.23619e-108	4.104	plastocyanin-like domain containing protein	down	up
	LOC_Os11g44310	4.89321e-57	3.45181	calmodulin binding protein	down	up
	LOC_Os01g48960	2.97722e-97	2.61911	Conserved region in glutamate synthase	down	up
osa-miR5340	LOC_Os03g15780	1.64463e-220	4.6135	Anthranilate synthase component I	down	up
Notes: a represents false discovery rate correction.
