# Supplementary material for: An Integration of MicroRNA and Transcriptome Sequencing Analysis Reveal Regulatory Roles of miRNAs in Response to Chilling Stress in Wild Rice
Source: Plants (Basel). 2022 Apr 3;11(7):977. doi: 10.3390/plants11070977 (PMC9002458; doi:10.3390/plants11070977)
Supplement: Supplementary file 1 [file plants-11-00977-s001.zip › Table S13. Regulatory relationship among downregulated DEMs and SDETGs in DC90.xlsx]

## Sheet: Table S13
Table S13. Regulatory relationship among downregulated DEMs and SDETG in DC90.
miRNA#ID	Target_gene	Target_gene_FDRa	log2FC	gene_description	miRNA-regulated (DC90-0h vs DC90-96h)	Target_gene-regulated (DC90-0h vs DC90-96h)
osa-miR1862e	LOC_Os02g30730	5.64633e-63	2.12974	SART-1 family protein	down	up
	LOC_Os03g52280	2.32173e-12	1.21956	expressed protein	down	up
	LOC_Os04g46980	3.29032e-21	2.39505	UDP-glucoronosyl and UDP-glucosyl transferase	down	up
osa-miR169i-5p.2	LOC_Os05g40720	8.76219e-77	4.47649	glycosyl transferase, family 8	down	up
osa-miR159a.2	LOC_Os02g18090	2.11117e-09	1.10499	expressed protein	down	up
	LOC_Os02g52820	2.29435e-22	1.8844	Fms-interacting protein	down	up
	LOC_Os03g09100	6.08286e-26	1.68803	calmodulin-binding transcription activator	down	up
	LOC_Os04g51160	4.86006e-51	5.56831	Alternative oxidase	down	up
	LOC_Os05g01440	6.32047e-31	2.79594	AIR synthase related protein	down	up
osa-miR5340	LOC_Os03g15780	5.12991e-102	4.91162	Anthranilate synthase component I	down	up
Notes: a represents false discovery rate correction.
