# Supplementary material for: An Integration of MicroRNA and Transcriptome Sequencing Analysis Reveal Regulatory Roles of miRNAs in Response to Chilling Stress in Wild Rice
Source: Plants (Basel). 2022 Apr 3;11(7):977. doi: 10.3390/plants11070977 (PMC9002458; doi:10.3390/plants11070977)
Supplement: Supplementary file 1 [file plants-11-00977-s001.zip › Table S14. List of the common downregulated DEMs and common SDETGs between 9311 and DC90.xlsx]

## Sheet: Table S14
Table S14. List of the common downregulated DEMs and common SDETGs in 9311 and DC90.
miRNA#ID	Target_gene	miRNA_log2FC(9311-0h vs 9311-96h)	miRNAlog2FC(DC90-0h vs DC90-96h)	miRNA-regulated	Target_gene-regulated
osa-miR169i-5p.2	LOC_Os05g40720	-3.37511	-1.95393	down	up
osa-miR5340	LOC_Os03g15780	-0.743812	-0.712151	down	up
osa-miR159a.2	LOC_Os04g51160	-1.24655	-0.9536	down	up
	LOC_Os05g01440
