# Supplementary material for: An Integration of MicroRNA and Transcriptome Sequencing Analysis Reveal Regulatory Roles of miRNAs in Response to Chilling Stress in Wild Rice
Source: Plants (Basel). 2022 Apr 3;11(7):977. doi: 10.3390/plants11070977 (PMC9002458; doi:10.3390/plants11070977)
Supplement: Supplementary file 1 [file plants-11-00977-s001.zip › Table S15. Expression levels of common upregulated SDETGs of DEMs common between 9311 and DC90.xlsx]

## Sheet: Table S15
Table S15. Expression levels of common upregulated SDETGs of DEMs common between 9311 and DC90.
Gene_name	log2FC(9311-0h vs 9311-96h)	log2FC(DC90-0h vs DC90-96h)
LOC_Os03g15780	4.6135	4.91162
LOC_Os04g51160	4.44418	5.56831
LOC_Os05g01440	2.63458	2.79594
LOC_Os05g40720	4.88349	4.47649
