# Supplementary material for: An Integration of MicroRNA and Transcriptome Sequencing Analysis Reveal Regulatory Roles of miRNAs in Response to Chilling Stress in Wild Rice
Source: Plants (Basel). 2022 Apr 3;11(7):977. doi: 10.3390/plants11070977 (PMC9002458; doi:10.3390/plants11070977)
Supplement: Supplementary file 1 [file plants-11-00977-s001.zip › Table S16. The sequences of the primers used in this study.xlsx]

## Sheet: Table S16
Table S16. Sequences of primers used in this study.
Primer-name	Primer sequences
LOC_Os01g14440-F	GAGACGCAGTAAAAACGAGTTC
LOC_Os01g14440-R	GCTATCGAAACCAAAGGAGAGA
LOC_Os01g18240-F	CAAAGAAAAGGAGAAGAGTGCC
LOC_Os01g18240-R	GTGGCTCATATATTGGTGCTTG
LOC_Os02g01340-F	AGCAATGGAATGTGGAAGTCTA
LOC_Os02g01340-R	GAGTACAACAAGATGGCGTATG
LOC_Os03g59460-F	ACTAGTTTCTTGCCACATGAGA
LOC_Os03g59460-R	GATCATAAATCCAACAGTGGCC
LOC_Os07g39480-F	AATGCAGTACATACAGCTGGTA
LOC_Os07g39480-R	ATCAAAGCAGCATCAATAGCAG
LOC_Os12g02450-F	TATTGAACAGCACTGCATACAC
LOC_Os12g02450-R	TGCTGTTCTTCATCTCCTTGAT
LOC_Os05g40180-F	TACTGAAGAAGATCAAGGTGGG
LOC_Os05g40180-R	GAATTTCCAGACGAGCCATTTG
LOC_Os04g51160-F	AAGCCAACCACAAAGAATTCTC
LOC_Os04g51160-R	CTTGACTTCCGTGTGATGATTC
LOC_Os03g48040-F	CCACAGGACCAGTACATTCTG
LOC_Os03g48040-R	TTGTCCTGACTTTATCCGAACC
osa-miR319b-F	CGCGTTGGACTGAAGGGT
osa-miR319b-stem-loop	GTCGTATCCAGTGCAGGGTCCGAGGTATTCGCACTGGATACGACGGGAGC
osa-miR398b-F	CGCGTGTGTTCTCAGGTCG
osa-miR398b-stem-loop	GTCGTATCCAGTGCAGGGTCCGAGGTATTCGCACTGGATACGACCAGGGG
osa-miR159a.2-F	CGTTGCATGCCCCAGGA
osa-miR159a.2-stem-loop	GTCGTATCCAGTGCAGGGTCCGAGGTATTCGCACTGGATACGACTGCAGC
novel_miR92-F	GCGAATGTATGACGCTGTTGAC
novel_miR92- stem-loop	GTCGTATCCAGTGCAGGGTCCGAGGTATTCGCACTGGATACGACATAAAA
novel_miR-125-F	GCGATGAATGTGGAAAATGCT
novel_miR125-stem-loop	GTCGTATCCAGTGCAGGGTCCGAGGTATTCGCACTGGATACGACCATTCT
osa-miR1850.1-F	CGCGTGGAAAGTTGGGAGA
osa-miR1850.1-stem-loop	GTCGTATCCAGTGCAGGGTCCGAGGTATTCGCACTGGATACGACCCCCAA
osa-miR818d-F	CGCGCGAATCCCTTATATTATG
osa-miR818d-stem-loop	GTCGTATCCAGTGCAGGGTCCGAGGTATTCGCACTGGATACGACCCGTCC
mQ Primer-R	AGTGCAGGGTCCGAGGTATT
U6-F	CGATAAAATTGGAACGATACAGA
U6-R	ATTTGGACCATTTCTCGATTTGT
