# Supplementary material for: An Integration of MicroRNA and Transcriptome Sequencing Analysis Reveal Regulatory Roles of miRNAs in Response to Chilling Stress in Wild Rice
Source: Plants (Basel). 2022 Apr 3;11(7):977. doi: 10.3390/plants11070977 (PMC9002458; doi:10.3390/plants11070977)
Supplement: Supplementary file 1 [file plants-11-00977-s001.zip › Table S17. Summary of miRNAs and target genes identified in miRNA and mRNA sequencing.xlsx]

## Sheet: Table S17
Table S17. Summary of miRNAs and target genes identified in miRNA and mRNA sequencing.
miRNA#ID	#ID	222	Target_gene	miRNA_Seq	miRNA_Length	DC90-0h-1	DC90-0h-2	DC90-0h-3	DC90-24h-1	DC90-24h-2	DC90-24h-3	DC90-72h-1	DC90-72h-2	DC90-72h-3	DC90-96h-1	DC90-96h-2	DC90-96h-3	9311-0h-1	9311-0h-2	9311-0h-3	9311-24h-1	9311-24h-2	9311-24h-3	9311-72h-1	9311-72h-2	9311-72h-3	9311-96h-1	9311-96h-2	9311-96h-3	DC90-0h-1_DC90-0h-2_DC90-0h-3_vs_DC90-96h-1_DC90-96h-2_DC90-96h-3_DESeq2_FDR	DC90-0h-1_DC90-0h-2_DC90-0h-3_vs_DC90-96h-1_DC90-96h-2_DC90-96h-3_DESeq2_log2FC	DC90-0h-1_DC90-0h-2_DC90-0h-3_vs_DC90-96h-1_DC90-96h-2_DC90-96h-3_DESeq2_(FDR_0.05_FC_1)_regulated	9311-0h-1_9311-0h-2_9311-0h-3_vs_9311-96h-1_9311-96h-3_9311-96h-2_DESeq2_FDR	9311-0h-1_9311-0h-2_9311-0h-3_vs_9311-96h-1_9311-96h-3_9311-96h-2_DESeq2_log2FC	9311-0h-1_9311-0h-2_9311-0h-3_vs_9311-96h-1_9311-96h-3_9311-96h-2_DESeq2_(FDR_0.05_FC_1)_regulated	COG_class	COG_class_annotation	GO_annotation	KEGG_annotation	KEGG_pathway_annotation	KOG_class	KOG_class_annotation	Pfam_annotation	Swissprot_annotation	eggNOG_class	eggNOG_class_annotation	nr_annotation	GO_second_level_annotation
osa-miR1437a	novel_miR_125	0	LOC_Os01g22490	UCCGGCGCCGCACUAGGCACUG	22	0	0	0	0	0	0	0	2.13786	3.52291	0	0	0	2.78556	0	2.86379	0	0	0	0	0	0	5.48685	0	0	--	--	--	0.998161	-0.0122005	normal	[O]	Posttranslational modification, protein turnover, chaperones	Molecular Function: structural constituent of ribosome (GO:0003735);; Cellular Component: nucleus (GO:0005634);; Cellular Component: Golgi apparatus (GO:0005794);; Biological Process: translation (GO:0006412);; Cellular Component: cytosolic small ribosomal subunit (GO:0022627);; Molecular Function: metal ion binding (GO:0046872);;	K02977|1.30296e-82|sita:101759893|K02977 small subunit ribosomal protein S27Ae | (RefSeq) ubiquitin-40S ribosomal protein S27a-1	Ribosome (ko03010)	[J]	Translation, ribosomal structure and biogenesis	Ubiquitin family;; Ribosomal protein S27a;; Ubiquitin-2 like Rad60 SUMO-like;; Ubiquitin-like domain	Ubiquitin-40S ribosomal protein S27a-1 OS=Oryza sativa subsp. japonica OX=39947 GN=RPS27AA PE=2 SV=1	O	Posttranslational modification, protein turnover, chaperones	PREDICTED: ubiquitin-40S ribosomal protein S27a-1 [Oryza brachyantha]	molecular function: structural molecule activity (GO:0005198);; cellular component: cell (GO:0005623);; cellular component: organelle (GO:0043226);; cellular component: cell part (GO:0044464);; biological process: metabolic process (GO:0008152);; biological process: cellular process (GO:0009987);; cellular component: macromolecular complex (GO:0032991);; cellular component: organelle part (GO:004…
osa-miR1437a	novel_miR_171	0	LOC_Os01g37040	UCCGGCGCCGCACUAGGCACUG	22	0	0	0	0	0	0	0	2.13786	3.52291	0	0	0	2.78556	0	2.86379	0	0	0	0	0	0	5.48685	0	0	--	--	--	0.998161	-0.0122005	normal	--	--	--	--	--	--	--	--	--	S	Function unknown	PREDICTED: uncharacterized protein LOC4325843 [Oryza sativa Japonica Group]	--
osa-miR1437a	novel_miR_199	0	LOC_Os01g41180	UCCGGCGCCGCACUAGGCACUG	22	0	0	0	0	0	0	0	2.13786	3.52291	0	0	0	2.78556	0	2.86379	0	0	0	0	0	0	5.48685	0	0	--	--	--	0.998161	-0.0122005	normal	--	--	--	--	--	--	--	--	--	S	Function unknown	hypothetical protein OsI_02678 [Oryza sativa Indica Group]	--
osa-miR1437a	novel_miR_200	0	LOC_Os01g46700	UCCGGCGCCGCACUAGGCACUG	22	0	0	0	0	0	0	0	2.13786	3.52291	0	0	0	2.78556	0	2.86379	0	0	0	0	0	0	5.48685	0	0	--	--	--	0.998161	-0.0122005	normal	[R]	General function prediction only	Cellular Component: nucleus (GO:0005634);; Molecular Function: methyltransferase activity (GO:0008168);; Molecular Function: zinc ion binding (GO:0008270);; Biological Process: methylation (GO:0032259);;	--	--	[BK]	--	SET domain;; PHD-zinc-finger like domain;; PWWP domain;; PHD-like zinc-binding domain;; PHD-finger;; PHD-finger	Histone-lysine N-methyltransferase ATX4 OS=Arabidopsis thaliana OX=3702 GN=ATX4 PE=2 SV=3	S	Function unknown	PREDICTED: histone-lysine N-methyltransferase ATX4 [Oryza sativa Japonica Group]	cellular component: cell (GO:0005623);; cellular component: organelle (GO:0043226);; cellular component: cell part (GO:0044464);; molecular function: catalytic activity (GO:0003824);; biological process: metabolic process (GO:0008152);; molecular function: binding (GO:0005488)
osa-miR1437a	novel_miR_230	0	LOC_Os01g48170	UCCGGCGCCGCACUAGGCACUG	22	0	0	0	0	0	0	0	2.13786	3.52291	0	0	0	2.78556	0	2.86379	0	0	0	0	0	0	5.48685	0	0	--	--	--	0.998161	-0.0122005	normal	--	--	Molecular Function: DNA binding (GO:0003677);; Cellular Component: nucleus (GO:0005634);; Biological Process: regulation of transcription, DNA-templated (GO:0006355);;	--	--	--	--	Homeobox domain	Homeobox-DDT domain protein RLT2 OS=Arabidopsis thaliana OX=3702 GN=RLT2 PE=1 SV=1	--	--	homeobox transcription factor-like [Oryza sativa Japonica Group]	molecular function: binding (GO:0005488);; cellular component: cell (GO:0005623);; cellular component: organelle (GO:0043226);; cellular component: cell part (GO:0044464);; biological process: biological regulation (GO:0065007)
osa-miR1437a	novel_miR_233	0	LOC_Os01g58510	UCCGGCGCCGCACUAGGCACUG	22	0	0	0	0	0	0	0	2.13786	3.52291	0	0	0	2.78556	0	2.86379	0	0	0	0	0	0	5.48685	0	0	--	--	--	0.998161	-0.0122005	normal	--	--	--	--	--	--	--	NB-ARC domain	Probable disease resistance protein At5g45490 OS=Arabidopsis thaliana OX=3702 GN=At5g45490 PE=2 SV=1	S	Function unknown	PREDICTED: probable disease resistance protein At5g45440 [Oryza sativa Japonica Group]	--
osa-miR1437a	novel_miR_235	0	LOC_Os01g62990	UCCGGCGCCGCACUAGGCACUG	22	0	0	0	0	0	0	0	2.13786	3.52291	0	0	0	2.78556	0	2.86379	0	0	0	0	0	0	5.48685	0	0	--	--	--	0.998161	-0.0122005	normal	--	--	--	--	--	--	--	PRONE (Plant-specific Rop nucleotide exchanger)	Rop guanine nucleotide exchange factor 7 OS=Arabidopsis thaliana OX=3702 GN=ROPGEF7 PE=1 SV=1	S	Function unknown	PREDICTED: rop guanine nucleotide exchange factor 7 [Oryza sativa Japonica Group]	--
osa-miR1437a	novel_miR_259	0	LOC_Os01g71950	UCCGGCGCCGCACUAGGCACUG	22	0	0	0	0	0	0	0	2.13786	3.52291	0	0	0	2.78556	0	2.86379	0	0	0	0	0	0	5.48685	0	0	--	--	--	0.998161	-0.0122005	normal	--	--	--	--	--	--	--	--	--	--	--	blight resistance protein RGA3-like [Oryza sativa Japonica Group]	--
osa-miR1437a	novel_miR_260	0	LOC_Os02g26220	UCCGGCGCCGCACUAGGCACUG	22	0	0	0	0	0	0	0	2.13786	3.52291	0	0	0	2.78556	0	2.86379	0	0	0	0	0	0	5.48685	0	0	--	--	--	0.998161	-0.0122005	normal	--	--	Biological Process: carbohydrate metabolic process (GO:0005975);; Cellular Component: plastid (GO:0009536);;	--	--	--	--	--	--	--	--	hypothetical protein OsJ_06630 [Oryza sativa Japonica Group]	biological process: metabolic process (GO:0008152);; cellular component: cell (GO:0005623);; cellular component: organelle (GO:0043226);; cellular component: cell part (GO:0044464)
osa-miR1437a	novel_miR_278	0	LOC_Os02g46320	UCCGGCGCCGCACUAGGCACUG	22	0	0	0	0	0	0	0	2.13786	3.52291	0	0	0	2.78556	0	2.86379	0	0	0	0	0	0	5.48685	0	0	--	--	--	0.998161	-0.0122005	normal	--	--	Cellular Component: endoplasmic reticulum membrane (GO:0005789);; Biological Process: protein N-linked glycosylation (GO:0006487);; Biological Process: oligosaccharide-lipid intermediate biosynthetic process (GO:0006490);; Cellular Component: plastid (GO:0009536);; Cellular Component: integral component of membrane (GO:0016021);; Molecular Function: dolichyl pyrophosphate Man9GlcNAc2 alpha-1,3-gl…	K03849|0|dosa:Os02t0688500-01|K03849 alpha-1,3-glucosyltransferase [EC:2.4.1.265] | (RAP-DB) Os02g0688500; Glycosyltransferase, ALG6/ALG8 domain containing protein.	N-Glycan biosynthesis (ko00510)	[K]	Transcription	ALG6, ALG8 glycosyltransferase family;; Glycosyltransferase family 87	Probable dolichyl pyrophosphate Glc1Man9GlcNAc2 alpha-1,3-glucosyltransferase OS=Arabidopsis thaliana OX=3702 GN=At2g44660 PE=2 SV=3	S	Function unknown	Os02g0688500, partial [Oryza sativa Japonica Group]	cellular component: cell (GO:0005623);; cellular component: membrane (GO:0016020);; cellular component: organelle (GO:0043226);; cellular component: organelle part (GO:0044422);; cellular component: membrane part (GO:0044425);; cellular component: cell part (GO:0044464);; biological process: metabolic process (GO:0008152);; biological process: cellular process (GO:0009987);; biological process: s…
osa-miR1437a	novel_miR_287	0	LOC_Os03g05060	UCCGGCGCCGCACUAGGCACUG	22	0	0	0	0	0	0	0	2.13786	3.52291	0	0	0	2.78556	0	2.86379	0	0	0	0	0	0	5.48685	0	0	--	--	--	0.998161	-0.0122005	normal	--	--	Cellular Component: mitochondrion (GO:0005739);; Biological Process: signal peptide processing (GO:0006465);; Molecular Function: peptidase activity (GO:0008233);; Cellular Component: integral component of membrane (GO:0016021);; Molecular Function: transferase activity, transferring glycosyl groups (GO:0016757);;	K20888|0|dosa:Os03t0144300-01|K20888 xyloglucan galactosyltransferase MUR3 [EC:2.4.1.-] | (RAP-DB) Os03g0144300; Similar to Xyloglucan galactosyltransferase KATAMARI 1 (EC 2.4.1.-) (MURUS3 protein).	--	[GMW]	--	Exostosin family	Xyloglucan galactosyltransferase KATAMARI1 homolog OS=Oryza sativa subsp. japonica OX=39947 GN=Os03g0144800 PE=2 SV=1	S	Function unknown	Xyloglucan galactosyltransferase KATAMARI 1, putative, expressed [Oryza sativa Japonica Group]	cellular component: cell (GO:0005623);; cellular component: organelle (GO:0043226);; cellular component: cell part (GO:0044464);; biological process: metabolic process (GO:0008152);; biological process: cellular process (GO:0009987);; molecular function: catalytic activity (GO:0003824);; cellular component: membrane (GO:0016020);; cellular component: membrane part (GO:0044425)
osa-miR1437a	novel_miR_295	0	LOC_Os03g08220	UCCGGCGCCGCACUAGGCACUG	22	0	0	0	0	0	0	0	2.13786	3.52291	0	0	0	2.78556	0	2.86379	0	0	0	0	0	0	5.48685	0	0	--	--	--	0.998161	-0.0122005	normal	--	--	Cellular Component: plastid (GO:0009536);; Molecular Function: linoleate 13S-lipoxygenase activity (GO:0016165);; Biological Process: oxylipin biosynthetic process (GO:0031408);; Molecular Function: metal ion binding (GO:0046872);; Biological Process: oxidation-reduction process (GO:0055114);;	K00454|0|osa:4331824|K00454 lipoxygenase [EC:1.13.11.12] | (RefSeq) LOX2; probable lipoxygenase 6	alpha-Linolenic acid metabolism (ko00592)	--	--	Lipoxygenase;; PLAT/LH2 domain	Probable lipoxygenase 6 OS=Oryza sativa subsp. japonica OX=39947 GN=Os03g0179900 PE=2 SV=2	S	Function unknown	PREDICTED: probable lipoxygenase 6 [Oryza sativa Japonica Group]	cellular component: cell (GO:0005623);; cellular component: organelle (GO:0043226);; cellular component: cell part (GO:0044464);; molecular function: catalytic activity (GO:0003824);; biological process: metabolic process (GO:0008152);; biological process: single-organism process (GO:0044699);; biological process: cellular process (GO:0009987);; molecular function: binding (GO:0005488)
osa-miR1437a	novel_miR_300	0	LOC_Os03g16070	UCCGGCGCCGCACUAGGCACUG	22	0	0	0	0	0	0	0	2.13786	3.52291	0	0	0	2.78556	0	2.86379	0	0	0	0	0	0	5.48685	0	0	--	--	--	0.998161	-0.0122005	normal	--	--	--	--	--	--	--	Domain of unknown function (DUF3527)	--	S	Function unknown	PREDICTED: uncharacterized protein LOC4332366 [Oryza sativa Japonica Group]	--
osa-miR1437a	novel_miR_303	0	LOC_Os03g18790	UCCGGCGCCGCACUAGGCACUG	22	0	0	0	0	0	0	0	2.13786	3.52291	0	0	0	2.78556	0	2.86379	0	0	0	0	0	0	5.48685	0	0	--	--	--	0.998161	-0.0122005	normal	--	--	Cellular Component: mitochondrion (GO:0005739);; Cellular Component: integral component of membrane (GO:0016021);;	--	--	--	--	Protein of unknown function (DUF2985);; PLAC8 family	--	S	Function unknown	PREDICTED: uncharacterized protein LOC4332562 [Oryza sativa Japonica Group]	cellular component: cell (GO:0005623);; cellular component: organelle (GO:0043226);; cellular component: cell part (GO:0044464);; cellular component: membrane (GO:0016020);; cellular component: membrane part (GO:0044425)
osa-miR1437a	novel_miR_305	0	LOC_Os03g19290	UCCGGCGCCGCACUAGGCACUG	22	0	0	0	0	0	0	0	2.13786	3.52291	0	0	0	2.78556	0	2.86379	0	0	0	0	0	0	5.48685	0	0	--	--	--	0.998161	-0.0122005	normal	--	--	Cellular Component: mitochondrial inner membrane presequence translocase complex (GO:0005744);; Molecular Function: protein channel activity (GO:0015266);; Biological Process: protein import into mitochondrial matrix (GO:0030150);; Cellular Component: integral component of mitochondrial inner membrane (GO:0031305);;	--	--	--	--	Tim17/Tim22/Tim23/Pmp24 family	Outer envelope pore protein 16-2, chloroplastic OS=Arabidopsis thaliana OX=3702 GN=OEP162 PE=2 SV=1	O	Posttranslational modification, protein turnover, chaperones	PREDICTED: outer envelope pore protein 16-2, chloroplastic [Oryza sativa Japonica Group]	cellular component: cell (GO:0005623);; cellular component: membrane (GO:0016020);; cellular component: macromolecular complex (GO:0032991);; cellular component: organelle (GO:0043226);; cellular component: organelle part (GO:0044422);; cellular component: membrane part (GO:0044425);; cellular component: cell part (GO:0044464);; molecular function: transporter activity (GO:0005215);; biological p…
osa-miR1437a	novel_miR_324	0	LOC_Os03g21650	UCCGGCGCCGCACUAGGCACUG	22	0	0	0	0	0	0	0	2.13786	3.52291	0	0	0	2.78556	0	2.86379	0	0	0	0	0	0	5.48685	0	0	--	--	--	0.998161	-0.0122005	normal	--	--	Cellular Component: mitochondrion (GO:0005739);;	--	--	--	--	--	--	S	Function unknown	PREDICTED: uncharacterized protein LOC107277999 [Oryza sativa Japonica Group]	cellular component: cell (GO:0005623);; cellular component: organelle (GO:0043226);; cellular component: cell part (GO:0044464)
osa-miR1437a	novel_miR_325	0	LOC_Os03g48560	UCCGGCGCCGCACUAGGCACUG	22	0	0	0	0	0	0	0	2.13786	3.52291	0	0	0	2.78556	0	2.86379	0	0	0	0	0	0	5.48685	0	0	--	--	--	0.998161	-0.0122005	normal	--	--	Molecular Function: acetylglucosaminyltransferase activity (GO:0008375);; Cellular Component: integral component of membrane (GO:0016021);;	--	--	[G]	Carbohydrate transport and metabolism	Core-2/I-Branching enzyme	Beta-glucuronosyltransferase GlcAT14B OS=Arabidopsis thaliana OX=3702 GN=GLCAT14B PE=2 SV=1	S	Function unknown	PREDICTED: beta-glucuronosyltransferase GlcAT14B [Oryza sativa Japonica Group]	molecular function: catalytic activity (GO:0003824);; biological process: metabolic process (GO:0008152);; cellular component: membrane (GO:0016020);; cellular component: membrane part (GO:0044425)
osa-miR1437a	novel_miR_330	0	LOC_Os03g51620	UCCGGCGCCGCACUAGGCACUG	22	0	0	0	0	0	0	0	2.13786	3.52291	0	0	0	2.78556	0	2.86379	0	0	0	0	0	0	5.48685	0	0	--	--	--	0.998161	-0.0122005	normal	--	--	Cellular Component: integral component of membrane (GO:0016021);;	--	--	[R]	General function prediction only	Calcium-dependent channel, 7TM region, putative phosphate;; Late exocytosis, associated with Golgi transport;; Cytosolic domain of 10TM putative phosphate transporter	CSC1-like protein RXW8 OS=Arabidopsis thaliana OX=3702 GN=RXW8 PE=2 SV=1	S	Function unknown	PREDICTED: CSC1-like protein RXW8 [Oryza sativa Japonica Group]	cellular component: membrane (GO:0016020);; cellular component: membrane part (GO:0044425)
osa-miR1437a	novel_miR_342	0	LOC_Os04g32110	UCCGGCGCCGCACUAGGCACUG	22	0	0	0	0	0	0	0	2.13786	3.52291	0	0	0	2.78556	0	2.86379	0	0	0	0	0	0	5.48685	0	0	--	--	--	0.998161	-0.0122005	normal	[OT]	--	Biological Process: metabolic process (GO:0008152);; Molecular Function: amino acid binding (GO:0016597);;	--	--	--	--	ACT domain;; ACT domain;; ACT domain	ACT domain-containing protein ACR4 OS=Arabidopsis thaliana OX=3702 GN=ACR4 PE=2 SV=1	S	Function unknown	PREDICTED: ACT domain-containing protein ACR6 [Oryza sativa Japonica Group]	biological process: metabolic process (GO:0008152);; molecular function: binding (GO:0005488)
osa-miR1437a	novel_miR_344	0	LOC_Os04g35680	UCCGGCGCCGCACUAGGCACUG	22	0	0	0	0	0	0	0	2.13786	3.52291	0	0	0	2.78556	0	2.86379	0	0	0	0	0	0	5.48685	0	0	--	--	--	0.998161	-0.0122005	normal	[T]	Signal transduction mechanisms	Molecular Function: ubiquitin-protein transferase activity (GO:0004842);; Biological Process: protein ubiquitination (GO:0016567);;	--	--	--	--	U-box domain	U-box domain-containing protein 27 OS=Arabidopsis thaliana OX=3702 GN=PUB27 PE=2 SV=1	S	Function unknown	PREDICTED: U-box domain-containing protein 26 [Oryza sativa Japonica Group]	molecular function: catalytic activity (GO:0003824);; biological process: metabolic process (GO:0008152);; biological process: cellular process (GO:0009987)
osa-miR1437a	novel_miR_365	0	LOC_Os04g38400	UCCGGCGCCGCACUAGGCACUG	22	0	0	0	0	0	0	0	2.13786	3.52291	0	0	0	2.78556	0	2.86379	0	0	0	0	0	0	5.48685	0	0	--	--	--	0.998161	-0.0122005	normal	--	--	Molecular Function: transcription factor activity, sequence-specific DNA binding (GO:0003700);; Cellular Component: nucleus (GO:0005634);; Biological Process: regulation of transcription, DNA-templated (GO:0006355);;	K14514|0|osa:107278750|K14514 ethylene-insensitive protein 3 | (RefSeq) ETHYLENE INSENSITIVE 3-like 5 protein	--	--	--	Ethylene insensitive 3	ETHYLENE INSENSITIVE 3-like 5 protein OS=Arabidopsis thaliana OX=3702 GN=EIL5 PE=2 SV=1	S	Function unknown	PREDICTED: ETHYLENE INSENSITIVE 3-like 5 protein [Oryza sativa Japonica Group]	molecular function: nucleic acid binding transcription factor activity (GO:0001071);; biological process: biological regulation (GO:0065007);; cellular component: cell (GO:0005623);; cellular component: organelle (GO:0043226);; cellular component: cell part (GO:0044464)
osa-miR1437a	novel_miR_367	0	LOC_Os04g41890	UCCGGCGCCGCACUAGGCACUG	22	0	0	0	0	0	0	0	2.13786	3.52291	0	0	0	2.78556	0	2.86379	0	0	0	0	0	0	5.48685	0	0	--	--	--	0.998161	-0.0122005	normal	--	--	--	--	--	--	--	--	--	--
osa-miR1437a	novel_miR_381	0	LOC_Os04g54810	UCCGGCGCCGCACUAGGCACUG	22	0	0	0	0	0	0	0	2.13786	3.52291	0	0	0	2.78556	0	2.86379	0	0	0	0	0	0	5.48685	0	0	--	--	--	0.998161	-0.0122005	normal	[G]	Carbohydrate transport and metabolism	Molecular Function: xylan 1,4-beta-xylosidase activity (GO:0009044);; Cellular Component: plant-type cell wall (GO:0009505);; Biological Process: arabinan catabolic process (GO:0031222);; Biological Process: xylan catabolic process (GO:0045493);; Molecular Function: alpha-L-arabinofuranosidase activity (GO:0046556);;	K15920|0|osa:4337166|K15920 beta-D-xylosidase 4 [EC:3.2.1.37] | (RefSeq) beta-D-xylosidase 4	Amino sugar and nucleotide sugar metabolism (ko00520)	--	--	Glycosyl hydrolase family 3 C-terminal domain;; Glycosyl hydrolase family 3 N terminal domain;; Fibronectin type III-like domain	Beta-D-xylosidase 4 OS=Arabidopsis thaliana OX=3702 GN=BXL4 PE=1 SV=1	G	Carbohydrate transport and metabolism	PREDICTED: beta-D-xylosidase 4 [Oryza sativa Japonica Group]	molecular function: catalytic activity (GO:0003824);; biological process: metabolic process (GO:0008152);; cellular component: cell (GO:0005623);; cellular component: cell part (GO:0044464);; biological process: single-organism process (GO:0044699);; biological process: cellular process (GO:0009987)
osa-miR1437a	novel_miR_384	0	LOC_Os05g09160	UCCGGCGCCGCACUAGGCACUG	22	0	0	0	0	0	0	0	2.13786	3.52291	0	0	0	2.78556	0	2.86379	0	0	0	0	0	0	5.48685	0	0	--	--	--	0.998161	-0.0122005	normal	--	--	Cellular Component: mitochondrion (GO:0005739);;	--	--	--	--	--	--	--	--	Os05g0184000 [Oryza sativa Japonica Group]	cellular component: cell (GO:0005623);; cellular component: organelle (GO:0043226);; cellular component: cell part (GO:0044464)
osa-miR1437a	novel_miR_390	0	LOC_Os06g12450	UCCGGCGCCGCACUAGGCACUG	22	0	0	0	0	0	0	0	2.13786	3.52291	0	0	0	2.78556	0	2.86379	0	0	0	0	0	0	5.48685	0	0	--	--	--	0.998161	-0.0122005	normal	[G]	Carbohydrate transport and metabolism	Molecular Function: glycogen (starch) synthase activity (GO:0004373);; Molecular Function: starch synthase activity (GO:0009011);; Cellular Component: amyloplast (GO:0009501);; Cellular Component: chloroplast (GO:0009507);; Biological Process: starch biosynthetic process (GO:0019252);; Molecular Function: alpha-1,4-glucan synthase activity (GO:0033201);;	K00703|0|osa:4340567|K00703 starch synthase [EC:2.4.1.21] | (RefSeq) ALK, SSII-3, SSS2A; soluble starch synthase 2-3, chloroplastic/amyloplastic	Starch and sucrose metabolism (ko00500)	--	--	Starch synthase catalytic domain;; Glycosyl transferases group 1;; Glycosyl transferases group 1	Soluble starch synthase 2-3, chloroplastic/amyloplastic OS=Oryza sativa subsp. japonica OX=39947 GN=SSII-3 PE=1 SV=1	G	Carbohydrate transport and metabolism	PREDICTED: soluble starch synthase 2-3, chloroplastic/amyloplastic [Oryza sativa Japonica Group]	molecular function: catalytic activity (GO:0003824);; biological process: metabolic process (GO:0008152);; cellular component: cell (GO:0005623);; cellular component: organelle (GO:0043226);; cellular component: cell part (GO:0044464);; biological process: cellular process (GO:0009987);; biological process: single-organism process (GO:0044699)
osa-miR1437a	novel_miR_416	0	LOC_Os06g42270	UCCGGCGCCGCACUAGGCACUG	22	0	0	0	0	0	0	0	2.13786	3.52291	0	0	0	2.78556	0	2.86379	0	0	0	0	0	0	5.48685	0	0	--	--	--	0.998161	-0.0122005	normal	--	--	--	--	--	--	--	--	--	--	--	hypothetical protein [Oryza sativa Japonica Group]	--
osa-miR1437a	novel_miR_480	0	LOC_Os06g44880	UCCGGCGCCGCACUAGGCACUG	22	0	0	0	0	0	0	0	2.13786	3.52291	0	0	0	2.78556	0	2.86379	0	0	0	0	0	0	5.48685	0	0	--	--	--	0.998161	-0.0122005	normal	--	--	Biological Process: mRNA processing (GO:0006397);;	--	--	[R]	General function prediction only	Type II intron maturase	Nuclear intron maturase 3, mitochondrial OS=Arabidopsis thaliana OX=3702 GN=NMAT3 PE=3 SV=2	S	Function unknown	PREDICTED: uncharacterized protein LOC4341730 [Oryza sativa Japonica Group]	biological process: metabolic process (GO:0008152);; biological process: cellular process (GO:0009987)
osa-miR1437a	novel_miR_5	0	LOC_Os07g30260	UCCGGCGCCGCACUAGGCACUG	22	0	0	0	0	0	0	0	2.13786	3.52291	0	0	0	2.78556	0	2.86379	0	0	0	0	0	0	5.48685	0	0	--	--	--	0.998161	-0.0122005	normal	--	--	--	--	--	--	--	--	--	--	--	hypothetical protein [Oryza sativa Japonica Group]	--
osa-miR1437a	novel_miR_501	0	LOC_Os07g31650	UCCGGCGCCGCACUAGGCACUG	22	0	0	0	0	0	0	0	2.13786	3.52291	0	0	0	2.78556	0	2.86379	0	0	0	0	0	0	5.48685	0	0	--	--	--	0.998161	-0.0122005	normal	--	--	Molecular Function: zinc ion binding (GO:0008270);; Cellular Component: plastid (GO:0009536);; Biological Process: flavonoid biosynthetic process (GO:0009813);; Biological Process: flavonoid glucuronidation (GO:0052696);; Molecular Function: quercetin 3-O-glucosyltransferase activity (GO:0080043);; Molecular Function: quercetin 7-O-glucosyltransferase activity (GO:0080044);;	K01931|0|osa:4343310|K01931 protein neuralized [EC:2.3.2.27] | (RefSeq) uncharacterized LOC4343310	--	--	--	Zinc finger, C3HC4 type (RING finger)	Probable E3 ubiquitin-protein ligase LUL3 OS=Arabidopsis thaliana OX=3702 GN=LUL3 PE=1 SV=1	S	Function unknown	PREDICTED: uncharacterized protein LOC4343310 [Oryza sativa Japonica Group]	molecular function: binding (GO:0005488);; cellular component: cell (GO:0005623);; cellular component: organelle (GO:0043226);; cellular component: cell part (GO:0044464);; biological process: metabolic process (GO:0008152);; biological process: cellular process (GO:0009987);; biological process: single-organism process (GO:0044699);; molecular function: catalytic activity (GO:0003824)
osa-miR1437a	novel_miR_507	0	LOC_Os07g33440	UCCGGCGCCGCACUAGGCACUG	22	0	0	0	0	0	0	0	2.13786	3.52291	0	0	0	2.78556	0	2.86379	0	0	0	0	0	0	5.48685	0	0	--	--	--	0.998161	-0.0122005	normal	[QV]	--	Molecular Function: monooxygenase activity (GO:0004497);; Molecular Function: iron ion binding (GO:0005506);; Biological Process: multicellular organism development (GO:0007275);; Biological Process: brassinosteroid homeostasis (GO:0010268);; Cellular Component: integral component of membrane (GO:0016021);; Biological Process: sterol metabolic process (GO:0016125);; Biological Process: brassinost…	--	--	[QI]	--	Cytochrome P450	Cytochrome P450 716B1 OS=Picea sitchensis OX=3332 GN=CYP716B1 PE=2 SV=1	Q	Secondary metabolites biosynthesis, transport and catabolism	PREDICTED: taxadiene 5-alpha hydroxylase [Oryza sativa Japonica Group]	molecular function: catalytic activity (GO:0003824);; biological process: metabolic process (GO:0008152);; biological process: single-organism process (GO:0044699);; molecular function: binding (GO:0005488);; biological process: multicellular organismal process (GO:0032501);; biological process: developmental process (GO:0032502);; biological process: biological regulation (GO:0065007);; cellular…
osa-miR1437a	novel_miR_508	0	LOC_Os07g46770	UCCGGCGCCGCACUAGGCACUG	22	0	0	0	0	0	0	0	2.13786	3.52291	0	0	0	2.78556	0	2.86379	0	0	0	0	0	0	5.48685	0	0	--	--	--	0.998161	-0.0122005	normal	--	--	Molecular Function: zinc ion binding (GO:0008270);;	--	--	[R]	General function prediction only	PPR repeat;; PPR repeat family;; DYW family of nucleic acid deaminases;; PPR repeat;; Pentatricopeptide repeat domain	Pentatricopeptide repeat-containing protein At4g21065 OS=Arabidopsis thaliana OX=3702 GN=PCMP-H28 PE=2 SV=2	S	Function unknown	PREDICTED: putative pentatricopeptide repeat-containing protein At5g40405 [Oryza sativa Japonica Group]	molecular function: binding (GO:0005488)
osa-miR1437a	novel_miR_511	0	LOC_Os08g36630	UCCGGCGCCGCACUAGGCACUG	22	0	0	0	0	0	0	0	2.13786	3.52291	0	0	0	2.78556	0	2.86379	0	0	0	0	0	0	5.48685	0	0	--	--	--	0.998161	-0.0122005	normal	[P]	Inorganic ion transport and metabolism	Molecular Function: carbonate dehydratase activity (GO:0004089);; Biological Process: one-carbon metabolic process (GO:0006730);; Molecular Function: zinc ion binding (GO:0008270);;	K01674|0|osa:9268297|K01674 carbonic anhydrase [EC:4.2.1.1] | (RefSeq) alpha carbonic anhydrase 7	--	[R]	General function prediction only	Eukaryotic-type carbonic anhydrase	Alpha carbonic anhydrase 7 OS=Arabidopsis thaliana OX=3702 GN=ACA7 PE=2 SV=1	P	Inorganic ion transport and metabolism	PREDICTED: alpha carbonic anhydrase 7 [Oryza sativa Japonica Group]	molecular function: catalytic activity (GO:0003824);; biological process: metabolic process (GO:0008152);; biological process: cellular process (GO:0009987);; biological process: single-organism process (GO:0044699);; molecular function: binding (GO:0005488)
osa-miR1437a	novel_miR_517	0	LOC_Os10g31170	UCCGGCGCCGCACUAGGCACUG	22	0	0	0	0	0	0	0	2.13786	3.52291	0	0	0	2.78556	0	2.86379	0	0	0	0	0	0	5.48685	0	0	--	--	--	0.998161	-0.0122005	normal	--	--	Cellular Component: integral component of membrane (GO:0016021);;	--	--	--	--	Plant protein of unknown function	UPF0481 protein At3g47200 OS=Arabidopsis thaliana OX=3702 GN=At3g47200 PE=2 SV=1	--	--	expressed protein [Oryza sativa Japonica Group]	cellular component: membrane (GO:0016020);; cellular component: membrane part (GO:0044425)
osa-miR1437a	novel_miR_519	0	LOC_Os10g32080	UCCGGCGCCGCACUAGGCACUG	22	0	0	0	0	0	0	0	2.13786	3.52291	0	0	0	2.78556	0	2.86379	0	0	0	0	0	0	5.48685	0	0	--	--	--	0.998161	-0.0122005	normal	--	--	Cellular Component: integral component of membrane (GO:0016021);; Molecular Function: transferase activity (GO:0016740);;	--	--	[GMW]	--	Exostosin family	Xyloglucan galactosyltransferase KATAMARI1 homolog OS=Oryza sativa subsp. japonica OX=39947 GN=Os03g0144800 PE=2 SV=1	S	Function unknown	hypothetical protein OsI_33901 [Oryza sativa Indica Group]	cellular component: membrane (GO:0016020);; cellular component: membrane part (GO:0044425);; molecular function: catalytic activity (GO:0003824);; biological process: metabolic process (GO:0008152)
osa-miR1437a	novel_miR_525	0	LOC_Os11g26950	UCCGGCGCCGCACUAGGCACUG	22	0	0	0	0	0	0	0	2.13786	3.52291	0	0	0	2.78556	0	2.86379	0	0	0	0	0	0	5.48685	0	0	--	--	--	0.998161	-0.0122005	normal	--	--	--	--	--	[GC]	--	UDP-glucoronosyl and UDP-glucosyl transferase	Anthocyanidin 3-O-glucosyltransferase OS=Petunia hybrida OX=4102 GN=RT PE=2 SV=1	S	Function unknown	PREDICTED: anthocyanidin 3-O-glucosyltransferase [Oryza sativa Japonica Group]	--
osa-miR1437a	novel_miR_58	0	LOC_Os11g47809	UCCGGCGCCGCACUAGGCACUG	22	0	0	0	0	0	0	0	2.13786	3.52291	0	0	0	2.78556	0	2.86379	0	0	0	0	0	0	5.48685	0	0	--	--	--	0.998161	-0.0122005	normal	--	--	Cellular Component: plastid (GO:0009536);; Molecular Function: metal ion binding (GO:0046872);;	--	--	--	--	Metallothionein	Metallothionein-like protein 1A OS=Oryza sativa subsp. japonica OX=39947 GN=MT1A PE=2 SV=1	S	Function unknown	PREDICTED: metallothionein-like protein 1A [Oryza sativa Japonica Group]	cellular component: cell (GO:0005623);; cellular component: organelle (GO:0043226);; cellular component: cell part (GO:0044464);; molecular function: binding (GO:0005488)
osa-miR1437a	novel_miR_70	0	LOC_Os12g24070	UCCGGCGCCGCACUAGGCACUG	22	0	0	0	0	0	0	0	2.13786	3.52291	0	0	0	2.78556	0	2.86379	0	0	0	0	0	0	5.48685	0	0	--	--	--	0.998161	-0.0122005	normal	--	--	--	--	--	--	--	--	--	--	--	hypothetical protein LOC_Os12g24070 [Oryza sativa Japonica Group]	--
osa-miR167a-3p	novel_miR_75	0	LOC_Os01g09550	AUCAUGCAUGACAGCCUCAUUU	22	41.5335	26.8384	26.8758	25.0944	24.8101	37.3674	18.0274	27.7921	24.6604	23.7241	19.3852	28.5545	38.9979	33.8436	25.7741	24.7144	38.9531	16.8748	10.1413	26.932	32.9162	60.3553	42.5268	12.4572	0.935861	-0.147227	normal	0.998161	0.0483832	normal	--	--	Molecular Function: DNA binding (GO:0003677);; Cellular Component: nucleus (GO:0005634);; Biological Process: regulation of transcription, DNA-templated (GO:0006355);; Molecular Function: metal ion binding (GO:0046872);;	--	--	--	--	No apical meristem (NAM) protein	NAC domain-containing protein 75 OS=Arabidopsis thaliana OX=3702 GN=NAC075 PE=2 SV=1	S	Function unknown	PREDICTED: NAC domain-containing protein 73 isoform X4 [Oryza sativa Japonica Group]	molecular function: binding (GO:0005488);; cellular component: cell (GO:0005623);; cellular component: organelle (GO:0043226);; cellular component: cell part (GO:0044464);; biological process: biological regulation (GO:0065007)
osa-miR167a-3p	novel_miR_87	0	LOC_Os01g67690	AUCAUGCAUGACAGCCUCAUUU	22	41.5335	26.8384	26.8758	25.0944	24.8101	37.3674	18.0274	27.7921	24.6604	23.7241	19.3852	28.5545	38.9979	33.8436	25.7741	24.7144	38.9531	16.8748	10.1413	26.932	32.9162	60.3553	42.5268	12.4572	0.935861	-0.147227	normal	0.998161	0.0483832	normal	--	--	--	--	--	[R]	General function prediction only	Reverse transcriptase (RNA-dependent DNA polymerase);; gag-polypeptide of LTR copia-type;; Integrase core domain;; GAG-pre-integrase domain	Retrovirus-related Pol polyprotein from transposon RE1 OS=Arabidopsis thaliana OX=3702 GN=RE1 PE=2 SV=1	L	Replication, recombination and repair	putative rice retrotransposon retrofit gag/pol polyprotein [Oryza sativa Japonica Group]	--
osa-miR167a-3p	novel_miR_89	0	LOC_Os02g06230	AUCAUGCAUGACAGCCUCAUUU	22	41.5335	26.8384	26.8758	25.0944	24.8101	37.3674	18.0274	27.7921	24.6604	23.7241	19.3852	28.5545	38.9979	33.8436	25.7741	24.7144	38.9531	16.8748	10.1413	26.932	32.9162	60.3553	42.5268	12.4572	0.935861	-0.147227	normal	0.998161	0.0483832	normal	[X]	Mobilome: prophages, transposons	--	--	--	[R]	General function prediction only	Reverse transcriptase (RNA-dependent DNA polymerase);; Integrase core domain;; GAG-pre-integrase domain;; Retrotransposon gag protein;; gag-polypeptide of LTR copia-type;; Zinc knuckle	Retrovirus-related Pol polyprotein from transposon RE2 OS=Arabidopsis thaliana OX=3702 GN=RE2 PE=4 SV=1	S	Function unknown	polyprotein [Oryza sativa Japonica Group]	--
osa-miR167a-3p	novel_miR_9	0	LOC_Os02g35840	AUCAUGCAUGACAGCCUCAUUU	22	41.5335	26.8384	26.8758	25.0944	24.8101	37.3674	18.0274	27.7921	24.6604	23.7241	19.3852	28.5545	38.9979	33.8436	25.7741	24.7144	38.9531	16.8748	10.1413	26.932	32.9162	60.3553	42.5268	12.4572	0.935861	-0.147227	normal	0.998161	0.0483832	normal	--	--	--	--	--	--	--	Protein of unknown function (DUF1644)	--	S	Function unknown	PREDICTED: uncharacterized protein LOC4329710 [Oryza sativa Japonica Group]	--
osa-miR167a-3p	novel_miR_92	0	LOC_Os03g50340	AUCAUGCAUGACAGCCUCAUUU	22	41.5335	26.8384	26.8758	25.0944	24.8101	37.3674	18.0274	27.7921	24.6604	23.7241	19.3852	28.5545	38.9979	33.8436	25.7741	24.7144	38.9531	16.8748	10.1413	26.932	32.9162	60.3553	42.5268	12.4572	0.935861	-0.147227	normal	0.998161	0.0483832	normal	[R]	General function prediction only	Cellular Component: Golgi membrane (GO:0000139);; Molecular Function: structural molecule activity (GO:0005198);; Cellular Component: mitochondrion (GO:0005739);; Biological Process: intracellular protein transport (GO:0006886);; Biological Process: ER to Golgi vesicle-mediated transport (GO:0006888);; Biological Process: retrograde vesicle-mediated transport, Golgi to ER (GO:0006890);; Biologica…	K05236|0|osa:4333885|K05236 coatomer subunit alpha | (RefSeq) OsJ_011822; coatomer subunit alpha-1	--	[U]	Intracellular trafficking, secretion, and vesicular transport	Coatomer (COPI) alpha subunit C-terminus;; Coatomer WD associated region;; WD domain, G-beta repeat;; Anaphase-promoting complex subunit 4 WD40 domain	Coatomer subunit alpha-1 OS=Oryza sativa subsp. japonica OX=39947 GN=Os03g0711400 PE=2 SV=1	S	Function unknown	PREDICTED: coatomer subunit alpha-1 [Oryza sativa Japonica Group]	cellular component: cell (GO:0005623);; cellular component: membrane (GO:0016020);; cellular component: organelle (GO:0043226);; cellular component: organelle part (GO:0044422);; cellular component: cell part (GO:0044464);; molecular function: structural molecule activity (GO:0005198);; biological process: localization (GO:0051179);; biological process: single-organism process (GO:0044699);; cell…
osa-miR167a-3p		0	LOC_Os03g52330	AUCAUGCAUGACAGCCUCAUUU	22	41.5335	26.8384	26.8758	25.0944	24.8101	37.3674	18.0274	27.7921	24.6604	23.7241	19.3852	28.5545	38.9979	33.8436	25.7741	24.7144	38.9531	16.8748	10.1413	26.932	32.9162	60.3553	42.5268	12.4572	0.935861	-0.147227	normal	0.998161	0.0483832	normal	--	--	--	--	--	--	--	--	--	--	--	hypothetical protein [Oryza sativa Japonica Group]	--
osa-miR167a-3p		0	LOC_Os03g58260	AUCAUGCAUGACAGCCUCAUUU	22	41.5335	26.8384	26.8758	25.0944	24.8101	37.3674	18.0274	27.7921	24.6604	23.7241	19.3852	28.5545	38.9979	33.8436	25.7741	24.7144	38.9531	16.8748	10.1413	26.932	32.9162	60.3553	42.5268	12.4572	0.935861	-0.147227	normal	0.998161	0.0483832	normal	[E]	Amino acid transport and metabolism	Biological Process: tryptophan biosynthetic process (GO:0000162);; Molecular Function: tryptophan synthase activity (GO:0004834);; Cellular Component: chloroplast (GO:0009507);; Molecular Function: pyridoxal phosphate binding (GO:0030170);;	K01695|0|osa:4334425|K01695 tryptophan synthase alpha chain [EC:4.2.1.20] | (RefSeq) tryptophan synthase alpha chain	Biosynthesis of amino acids (ko01230)	[E]	Amino acid transport and metabolism	Tryptophan synthase alpha chain;; Histidine biosynthesis protein	Tryptophan synthase alpha chain OS=Arabidopsis thaliana OX=3702 GN=TRPA1 PE=1 SV=2	E	Amino acid transport and metabolism	PREDICTED: tryptophan synthase alpha chain [Oryza sativa Japonica Group]	biological process: metabolic process (GO:0008152);; biological process: cellular process (GO:0009987);; biological process: single-organism process (GO:0044699);; molecular function: catalytic activity (GO:0003824);; cellular component: cell (GO:0005623);; cellular component: organelle (GO:0043226);; cellular component: cell part (GO:0044464);; molecular function: binding (GO:0005488)
osa-miR167a-3p		0	LOC_Os03g58350	AUCAUGCAUGACAGCCUCAUUU	22	41.5335	26.8384	26.8758	25.0944	24.8101	37.3674	18.0274	27.7921	24.6604	23.7241	19.3852	28.5545	38.9979	33.8436	25.7741	24.7144	38.9531	16.8748	10.1413	26.932	32.9162	60.3553	42.5268	12.4572	0.935861	-0.147227	normal	0.998161	0.0483832	normal	--	--	Cellular Component: nucleus (GO:0005634);; Biological Process: regulation of transcription, DNA-templated (GO:0006355);; Biological Process: regulation of translation (GO:0006417);; Biological Process: auxin-activated signaling pathway (GO:0009734);; Molecular Function: protein dimerization activity (GO:0046983);;	K14484|1.92201e-88|osa:4334431|K14484 auxin-responsive protein IAA | (RefSeq) auxin-responsive protein IAA14	Plant hormone signal transduction (ko04075)	--	--	AUX/IAA family	Auxin-responsive protein IAA14 OS=Oryza sativa subsp. japonica OX=39947 GN=IAA14 PE=2 SV=1	K	Transcription	PREDICTED: auxin-responsive protein IAA14 [Oryza sativa Japonica Group]	cellular component: cell (GO:0005623);; cellular component: organelle (GO:0043226);; cellular component: cell part (GO:0044464);; biological process: biological regulation (GO:0065007);; biological process: cellular process (GO:0009987);; biological process: signaling (GO:0023052);; biological process: single-organism process (GO:0044699);; biological process: response to stimulus (GO:0050896);; …
osa-miR167a-3p		0	LOC_Os03g62870	AUCAUGCAUGACAGCCUCAUUU	22	41.5335	26.8384	26.8758	25.0944	24.8101	37.3674	18.0274	27.7921	24.6604	23.7241	19.3852	28.5545	38.9979	33.8436	25.7741	24.7144	38.9531	16.8748	10.1413	26.932	32.9162	60.3553	42.5268	12.4572	0.935861	-0.147227	normal	0.998161	0.0483832	normal	--	--	Molecular Function: RNA polymerase I activity (GO:0001054);; Molecular Function: RNA polymerase II activity (GO:0001055);; Molecular Function: RNA polymerase III activity (GO:0001056);; Cellular Component: DNA-directed RNA polymerase II, core complex (GO:0005665);; Cellular Component: DNA-directed RNA polymerase III complex (GO:0005666);; Cellular Component: DNA-directed RNA polymerase I complex …	K03016|4.19445e-104|osa:4334766|K03016 DNA-directed RNA polymerases I, II, and III subunit RPABC3 | (RefSeq) DNA-directed RNA polymerases II, IV and V subunit 8B	RNA polymerase (ko03020)	[K]	Transcription	RNA polymerase Rpb8	DNA-directed RNA polymerases II, IV and V subunit 8B OS=Arabidopsis thaliana OX=3702 GN=NRPB8B PE=1 SV=1	K	Transcription	hypothetical protein OsI_14307 [Oryza sativa Indica Group]	molecular function: catalytic activity (GO:0003824);; biological process: metabolic process (GO:0008152);; biological process: cellular process (GO:0009987);; cellular component: cell (GO:0005623);; cellular component: membrane-enclosed lumen (GO:0031974);; cellular component: macromolecular complex (GO:0032991);; cellular component: organelle (GO:0043226);; cellular component: organelle part (GO…
osa-miR167a-3p		0	LOC_Os04g13050	AUCAUGCAUGACAGCCUCAUUU	22	41.5335	26.8384	26.8758	25.0944	24.8101	37.3674	18.0274	27.7921	24.6604	23.7241	19.3852	28.5545	38.9979	33.8436	25.7741	24.7144	38.9531	16.8748	10.1413	26.932	32.9162	60.3553	42.5268	12.4572	0.935861	-0.147227	normal	0.998161	0.0483832	normal	--	--	Molecular Function: ion binding (GO:0043167);;	--	--	--	--	--	--	--	--	hypothetical protein OsI_14871 [Oryza sativa Indica Group]	molecular function: binding (GO:0005488)
osa-miR167a-3p		0	LOC_Os04g43340	AUCAUGCAUGACAGCCUCAUUU	22	41.5335	26.8384	26.8758	25.0944	24.8101	37.3674	18.0274	27.7921	24.6604	23.7241	19.3852	28.5545	38.9979	33.8436	25.7741	24.7144	38.9531	16.8748	10.1413	26.932	32.9162	60.3553	42.5268	12.4572	0.935861	-0.147227	normal	0.998161	0.0483832	normal	[R]	General function prediction only	--	--	--	[T]	Signal transduction mechanisms	NB-ARC domain	Putative disease resistance RPP13-like protein 1 OS=Arabidopsis thaliana OX=3702 GN=RPPL1 PE=3 SV=1	S	Function unknown	PREDICTED: putative disease resistance RPP13-like protein 1 [Oryza sativa Japonica Group]	--
osa-miR167a-3p		0	LOC_Os04g58720	AUCAUGCAUGACAGCCUCAUUU	22	41.5335	26.8384	26.8758	25.0944	24.8101	37.3674	18.0274	27.7921	24.6604	23.7241	19.3852	28.5545	38.9979	33.8436	25.7741	24.7144	38.9531	16.8748	10.1413	26.932	32.9162	60.3553	42.5268	12.4572	0.935861	-0.147227	normal	0.998161	0.0483832	normal	--	--	Molecular Function: glutathione peroxidase activity (GO:0004602);; Molecular Function: calcium ion binding (GO:0005509);; Molecular Function: calcium-dependent phospholipid binding (GO:0005544);; Cellular Component: plasma membrane (GO:0005886);; Biological Process: response to oxidative stress (GO:0006979);; Cellular Component: integral component of membrane (GO:0016021);; Biological Process: ox…	--	--	--	--	C2 domain;; Plant phosphoribosyltransferase C-terminal	FT-interacting protein 1 OS=Arabidopsis thaliana OX=3702 GN=FTIP1 PE=1 SV=1	S	Function unknown	PREDICTED: protein QUIRKY [Oryza sativa Japonica Group]	molecular function: catalytic activity (GO:0003824);; molecular function: antioxidant activity (GO:0016209);; biological process: metabolic process (GO:0008152);; biological process: single-organism process (GO:0044699);; molecular function: binding (GO:0005488);; cellular component: cell (GO:0005623);; cellular component: membrane (GO:0016020);; cellular component: cell part (GO:0044464);; biolo…
osa-miR167a-3p		0	LOC_Os07g17220	AUCAUGCAUGACAGCCUCAUUU	22	41.5335	26.8384	26.8758	25.0944	24.8101	37.3674	18.0274	27.7921	24.6604	23.7241	19.3852	28.5545	38.9979	33.8436	25.7741	24.7144	38.9531	16.8748	10.1413	26.932	32.9162	60.3553	42.5268	12.4572	0.935861	-0.147227	normal	0.998161	0.0483832	normal	[K]	Transcription	Molecular Function: ADP binding (GO:0043531);;	--	--	[T]	Signal transduction mechanisms	Leucine Rich repeats (2 copies)	Putative disease resistance RPP13-like protein 1 OS=Arabidopsis thaliana OX=3702 GN=RPPL1 PE=3 SV=1	S	Function unknown	Os07g0273600 [Oryza sativa Japonica Group]	molecular function: binding (GO:0005488)
osa-miR167a-3p		0	LOC_Os08g29560	AUCAUGCAUGACAGCCUCAUUU	22	41.5335	26.8384	26.8758	25.0944	24.8101	37.3674	18.0274	27.7921	24.6604	23.7241	19.3852	28.5545	38.9979	33.8436	25.7741	24.7144	38.9531	16.8748	10.1413	26.932	32.9162	60.3553	42.5268	12.4572	0.935861	-0.147227	normal	0.998161	0.0483832	normal	[X]	Mobilome: prophages, transposons	Molecular Function: nucleic acid binding (GO:0003676);; Molecular Function: zinc ion binding (GO:0008270);; Biological Process: DNA integration (GO:0015074);;	--	--	[R]	General function prediction only	Reverse transcriptase (RNA-dependent DNA polymerase);; Integrase core domain;; Retrotransposon gag protein;; gag-polypeptide of LTR copia-type;; Zinc knuckle;; gag-polypeptide of LTR copia-type	Retrovirus-related Pol polyprotein from transposon RE2 OS=Arabidopsis thaliana OX=3702 GN=RE2 PE=4 SV=1	L	Replication, recombination and repair	putative polyprotein [Oryza sativa Japonica Group]	molecular function: binding (GO:0005488);; biological process: metabolic process (GO:0008152);; biological process: cellular process (GO:0009987)
osa-miR167a-3p		0	LOC_Os09g37446	AUCAUGCAUGACAGCCUCAUUU	22	41.5335	26.8384	26.8758	25.0944	24.8101	37.3674	18.0274	27.7921	24.6604	23.7241	19.3852	28.5545	38.9979	33.8436	25.7741	24.7144	38.9531	16.8748	10.1413	26.932	32.9162	60.3553	42.5268	12.4572	0.935861	-0.147227	normal	0.998161	0.0483832	normal	--	--	--	--	--	--	--	Auxin responsive protein	Auxin-responsive protein SAUR36 OS=Oryza sativa subsp. japonica OX=39947 GN=SAUR39 PE=2 SV=1	--	--	Os09g0546400 [Oryza sativa Japonica Group]	--
osa-miR167a-3p		0	LOC_Os10g03230	AUCAUGCAUGACAGCCUCAUUU	22	41.5335	26.8384	26.8758	25.0944	24.8101	37.3674	18.0274	27.7921	24.6604	23.7241	19.3852	28.5545	38.9979	33.8436	25.7741	24.7144	38.9531	16.8748	10.1413	26.932	32.9162	60.3553	42.5268	12.4572	0.935861	-0.147227	normal	0.998161	0.0483832	normal	--	--	--	--	--	--	--	--	--	--	--	hypothetical protein LOC_Os10g03230 [Oryza sativa Japonica Group]	--
osa-miR167a-3p		0	LOC_Os10g08630	AUCAUGCAUGACAGCCUCAUUU	22	41.5335	26.8384	26.8758	25.0944	24.8101	37.3674	18.0274	27.7921	24.6604	23.7241	19.3852	28.5545	38.9979	33.8436	25.7741	24.7144	38.9531	16.8748	10.1413	26.932	32.9162	60.3553	42.5268	12.4572	0.935861	-0.147227	normal	0.998161	0.0483832	normal	--	--	--	--	--	--	--	--	--	--	--	hypothetical protein LOC_Os10g08630 [Oryza sativa Japonica Group]	--
osa-miR167a-3p		0	LOC_Os10g25780	AUCAUGCAUGACAGCCUCAUUU	22	41.5335	26.8384	26.8758	25.0944	24.8101	37.3674	18.0274	27.7921	24.6604	23.7241	19.3852	28.5545	38.9979	33.8436	25.7741	24.7144	38.9531	16.8748	10.1413	26.932	32.9162	60.3553	42.5268	12.4572	0.935861	-0.147227	normal	0.998161	0.0483832	normal	[C]	Energy production and conversion	Biological Process: steroid metabolic process (GO:0008202);; Cellular Component: integral component of membrane (GO:0016021);; Molecular Function: oxidoreductase activity, acting on CH-OH group of donors (GO:0016614);; Molecular Function: flavin adenine dinucleotide binding (GO:0050660);; Biological Process: oxidation-reduction process (GO:0055114);;	--	--	[R]	General function prediction only	FAD binding domain	Delta(24)-sterol reductase OS=Arabidopsis thaliana OX=3702 GN=DIM PE=1 SV=2	C	Energy production and conversion	PREDICTED: delta(24)-sterol reductase [Oryza sativa Japonica Group]	biological process: metabolic process (GO:0008152);; biological process: single-organism process (GO:0044699);; cellular component: membrane (GO:0016020);; cellular component: membrane part (GO:0044425);; molecular function: catalytic activity (GO:0003824);; molecular function: binding (GO:0005488)
osa-miR167a-3p		0	LOC_Os12g05310	AUCAUGCAUGACAGCCUCAUUU	22	41.5335	26.8384	26.8758	25.0944	24.8101	37.3674	18.0274	27.7921	24.6604	23.7241	19.3852	28.5545	38.9979	33.8436	25.7741	24.7144	38.9531	16.8748	10.1413	26.932	32.9162	60.3553	42.5268	12.4572	0.935861	-0.147227	normal	0.998161	0.0483832	normal	[X]	Mobilome: prophages, transposons	Molecular Function: nucleic acid binding (GO:0003676);; Molecular Function: zinc ion binding (GO:0008270);; Cellular Component: plastid (GO:0009536);; Biological Process: DNA integration (GO:0015074);; Molecular Function: protein complex scaffold activity (GO:0032947);; Biological Process: proteasome assembly (GO:0043248);;	--	--	[R]	General function prediction only	Proteasome stabiliser;; Integrase core domain;; Reverse transcriptase (RNA-dependent DNA polymerase);; Retrotransposon gag protein;; gag-polypeptide of LTR copia-type;; AAA domain;; Zinc knuckle;; gag-polypeptide of LTR copia-type	Retrovirus-related Pol polyprotein from transposon TNT 1-94 OS=Nicotiana tabacum OX=4097 PE=2 SV=1	L	Replication, recombination and repair	retrotransposon protein, putative, unclassified, expressed [Oryza sativa Japonica Group]	molecular function: binding (GO:0005488);; cellular component: cell (GO:0005623);; cellular component: organelle (GO:0043226);; cellular component: cell part (GO:0044464);; biological process: metabolic process (GO:0008152);; biological process: cellular process (GO:0009987);; molecular function: structural molecule activity (GO:0005198);; biological process: cellular component organization or bi…
osa-miR167a-3p		0	LOC_Os12g31620	AUCAUGCAUGACAGCCUCAUUU	22	41.5335	26.8384	26.8758	25.0944	24.8101	37.3674	18.0274	27.7921	24.6604	23.7241	19.3852	28.5545	38.9979	33.8436	25.7741	24.7144	38.9531	16.8748	10.1413	26.932	32.9162	60.3553	42.5268	12.4572	0.935861	-0.147227	normal	0.998161	0.0483832	normal	[R]	General function prediction only	--	K13457|0|osa:4352270|K13457 disease resistance protein RPM1 | (RefSeq) disease resistance protein RPM1	Plant-pathogen interaction (ko04626)	[T]	Signal transduction mechanisms	NB-ARC domain	Disease resistance protein RPM1 OS=Arabidopsis thaliana OX=3702 GN=RPM1 PE=1 SV=1	S	Function unknown	PREDICTED: disease resistance protein RPM1 [Oryza sativa Japonica Group]	--
osa-miR167a-3p		0	LOC_Os12g32710	AUCAUGCAUGACAGCCUCAUUU	22	41.5335	26.8384	26.8758	25.0944	24.8101	37.3674	18.0274	27.7921	24.6604	23.7241	19.3852	28.5545	38.9979	33.8436	25.7741	24.7144	38.9531	16.8748	10.1413	26.932	32.9162	60.3553	42.5268	12.4572	0.935861	-0.147227	normal	0.998161	0.0483832	normal	[R]	General function prediction only	--	--	--	[T]	Signal transduction mechanisms	NB-ARC domain	Putative disease resistance RPP13-like protein 1 OS=Arabidopsis thaliana OX=3702 GN=RPPL1 PE=3 SV=1	S	Function unknown	PREDICTED: putative disease resistance RPP13-like protein 1 [Oryza sativa Japonica Group]	--
osa-miR167a-3p		0	LOC_Os12g37530	AUCAUGCAUGACAGCCUCAUUU	22	41.5335	26.8384	26.8758	25.0944	24.8101	37.3674	18.0274	27.7921	24.6604	23.7241	19.3852	28.5545	38.9979	33.8436	25.7741	24.7144	38.9531	16.8748	10.1413	26.932	32.9162	60.3553	42.5268	12.4572	0.935861	-0.147227	normal	0.998161	0.0483832	normal	--	--	--	--	--	[P]	Inorganic ion transport and metabolism	Ferroportin1 (FPN1)	Solute carrier family 40 member 2, chloroplastic OS=Oryza sativa subsp. japonica OX=39947 GN=Os12g0562100 PE=2 SV=1	U	Intracellular trafficking, secretion, and vesicular transport	flagellar biosynthesis protein FLHA, putative, expressed [Oryza sativa Japonica Group]	--
novel_miR_344		1	LOC_Os01g21160	GAUUGAGUUAUUGAGGAAAGGUGA	24	80.4712	83.8701	86.5997	89.2245	180.759	103.479	172.548	166.753	133.871	51.4023	104.68	104.7	103.066	65.906	83.0498	120.483	101.278	128.671	91.272	143.637	103.451	98.7633	62.3726	158.83	0.967729	0.0715729	normal	0.998161	0.220632	normal	[C]	Energy production and conversion	Cellular Component: mitochondrion (GO:0005739);; Biological Process: metabolic process (GO:0008152);; Molecular Function: zinc ion binding (GO:0008270);; Molecular Function: acetyltransferase activity (GO:0016407);;	K09699|0|osa:4327289|K09699 2-oxoisovalerate dehydrogenase E2 component (dihydrolipoyl transacylase) [EC:2.3.1.168] | (RefSeq) lipoamide acyltransferase component of branched-chain alpha-keto acid dehydrogenase complex, mitochondrial	Propanoate metabolism (ko00640)	[C]	Energy production and conversion	2-oxoacid dehydrogenases acyltransferase (catalytic domain);; Biotin-requiring enzyme;; e3 binding domain	Lipoamide acyltransferase component of branched-chain alpha-keto acid dehydrogenase complex, mitochondrial OS=Arabidopsis thaliana OX=3702 GN=BCE2 PE=1 SV=1	C	Energy production and conversion	PREDICTED: lipoamide acyltransferase component of branched-chain alpha-keto acid dehydrogenase complex, mitochondrial [Oryza sativa Japonica Group]	cellular component: cell (GO:0005623);; cellular component: organelle (GO:0043226);; cellular component: cell part (GO:0044464);; biological process: metabolic process (GO:0008152);; molecular function: binding (GO:0005488);; molecular function: catalytic activity (GO:0003824)
novel_miR_344		1	LOC_Os04g19540	GAUUGAGUUAUUGAGGAAAGGUGA	24	80.4712	83.8701	86.5997	89.2245	180.759	103.479	172.548	166.753	133.871	51.4023	104.68	104.7	103.066	65.906	83.0498	120.483	101.278	128.671	91.272	143.637	103.451	98.7633	62.3726	158.83	0.967729	0.0715729	normal	0.998161	0.220632	normal	--	--	Molecular Function: DNA binding (GO:0003677);; Molecular Function: RNA binding (GO:0003723);; Molecular Function: RNA-directed DNA polymerase activity (GO:0003964);; Molecular Function: RNA-DNA hybrid ribonuclease activity (GO:0004523);; Molecular Function: sugar:proton symporter activity (GO:0005351);; Biological Process: RNA-dependent DNA biosynthetic process (GO:0006278);; Biological Process: …	--	--	[R]	General function prediction only	Reverse transcriptase (RNA-dependent DNA polymerase)	RNA-directed DNA polymerase homolog OS=Oenothera berteroana OX=3950 PE=4 SV=1	L	Replication, recombination and repair	OSJNBb0012A12.8 [Oryza sativa Japonica Group]	molecular function: binding (GO:0005488);; molecular function: catalytic activity (GO:0003824);; biological process: metabolic process (GO:0008152);; biological process: cellular process (GO:0009987);; molecular function: transporter activity (GO:0005215);; biological process: single-organism process (GO:0044699);; biological process: localization (GO:0051179)
novel_miR_72		0	LOC_Os01g07330	AUGAAUGUGGAAAAUGCUAGAAUG	24	4207.86	4146.54	3371.42	3206.5	3937.72	3386.06	3283.56	2854.04	3026.18	2562.21	3535.86	2715.06	3702.01	2376.18	3513.87	3951.21	3365.55	3725.12	3059.3	3246.8	2882.52	2814.75	2608.31	3002.19	0.0816678	-0.365508	normal	0.998161	-0.183095	normal	--	--	Cellular Component: mitochondrion (GO:0005739);; Cellular Component: integral component of membrane (GO:0016021);;	--	--	--	--	--	--	S	Function unknown	hypothetical protein OsJ_00517 [Oryza sativa Japonica Group]	cellular component: cell (GO:0005623);; cellular component: organelle (GO:0043226);; cellular component: cell part (GO:0044464);; cellular component: membrane (GO:0016020);; cellular component: membrane part (GO:0044425)
novel_miR_72		0	LOC_Os01g13300	AUGAAUGUGGAAAAUGCUAGAAUG	24	4207.86	4146.54	3371.42	3206.5	3937.72	3386.06	3283.56	2854.04	3026.18	2562.21	3535.86	2715.06	3702.01	2376.18	3513.87	3951.21	3365.55	3725.12	3059.3	3246.8	2882.52	2814.75	2608.31	3002.19	0.0816678	-0.365508	normal	0.998161	-0.183095	normal	--	--	Molecular Function: DNA binding (GO:0003677);; Cellular Component: nucleus (GO:0005634);; Biological Process: regulation of transcription, DNA-templated (GO:0006355);;	--	--	--	--	B3 DNA binding domain	B3 domain-containing protein Os01g0234100 OS=Oryza sativa subsp. japonica OX=39947 GN=Os01g0234100 PE=2 SV=1	S	Function unknown	PREDICTED: B3 domain-containing protein Os01g0234100 [Oryza sativa Japonica Group]	molecular function: binding (GO:0005488);; cellular component: cell (GO:0005623);; cellular component: organelle (GO:0043226);; cellular component: cell part (GO:0044464);; biological process: biological regulation (GO:0065007)
novel_miR_72		0	LOC_Os01g19529	AUGAAUGUGGAAAAUGCUAGAAUG	24	4207.86	4146.54	3371.42	3206.5	3937.72	3386.06	3283.56	2854.04	3026.18	2562.21	3535.86	2715.06	3702.01	2376.18	3513.87	3951.21	3365.55	3725.12	3059.3	3246.8	2882.52	2814.75	2608.31	3002.19	0.0816678	-0.365508	normal	0.998161	-0.183095	normal	--	--	Molecular Function: DNA binding (GO:0003677);;	--	--	[R]	General function prediction only	PPR repeat;; PPR repeat family;; Pentacotripeptide-repeat region of PRORP	Pentatricopeptide repeat-containing protein At1g02370, mitochondrial OS=Arabidopsis thaliana OX=3702 GN=At1g02370 PE=2 SV=1	S	Function unknown	PREDICTED: pentatricopeptide repeat-containing protein At1g02370, mitochondrial [Oryza sativa Japonica Group]	molecular function: binding (GO:0005488)
novel_miR_72		0	LOC_Os01g41730	AUGAAUGUGGAAAAUGCUAGAAUG	24	4207.86	4146.54	3371.42	3206.5	3937.72	3386.06	3283.56	2854.04	3026.18	2562.21	3535.86	2715.06	3702.01	2376.18	3513.87	3951.21	3365.55	3725.12	3059.3	3246.8	2882.52	2814.75	2608.31	3002.19	0.0816678	-0.365508	normal	0.998161	-0.183095	normal	[T]	Signal transduction mechanisms	--	K04733|3.23707e-167|dosa:Os01t0601200-01|K04733 interleukin-1 receptor-associated kinase 4 [EC:2.7.11.1] | (RAP-DB) Os01g0601200; Similar to Protein kinase family protein.	--	[T]	Signal transduction mechanisms	Protein kinase domain;; Protein tyrosine kinase	Probable receptor-like protein kinase At2g42960 OS=Arabidopsis thaliana OX=3702 GN=At2g42960 PE=3 SV=1	T	Signal transduction mechanisms	serine/threonine protein kinase-like [Oryza sativa Japonica Group]	--
novel_miR_72		0	LOC_Os01g64100	AUGAAUGUGGAAAAUGCUAGAAUG	24	4207.86	4146.54	3371.42	3206.5	3937.72	3386.06	3283.56	2854.04	3026.18	2562.21	3535.86	2715.06	3702.01	2376.18	3513.87	3951.21	3365.55	3725.12	3059.3	3246.8	2882.52	2814.75	2608.31	3002.19	0.0816678	-0.365508	normal	0.998161	-0.183095	normal	[G]	Carbohydrate transport and metabolism	--	K01183|0|osa:4325066|K01183 chitinase [EC:3.2.1.14] | (RefSeq) acidic endochitinase	Amino sugar and nucleotide sugar metabolism (ko00520)	[M]	Cell wall/membrane/envelope biogenesis	Glycosyl hydrolases family 18	Acidic endochitinase OS=Vitis vinifera OX=29760 GN=CHIT3 PE=2 SV=1	G	Carbohydrate transport and metabolism	PREDICTED: acidic endochitinase [Oryza sativa Japonica Group]	--
novel_miR_72		0	LOC_Os01g68230	AUGAAUGUGGAAAAUGCUAGAAUG	24	4207.86	4146.54	3371.42	3206.5	3937.72	3386.06	3283.56	2854.04	3026.18	2562.21	3535.86	2715.06	3702.01	2376.18	3513.87	3951.21	3365.55	3725.12	3059.3	3246.8	2882.52	2814.75	2608.31	3002.19	0.0816678	-0.365508	normal	0.998161	-0.183095	normal	--	--	--	--	--	--	--	--	--	--	--	Os01g0910200 [Oryza sativa Japonica Group]	--
novel_miR_72		0	LOC_Os02g17940	AUGAAUGUGGAAAAUGCUAGAAUG	24	4207.86	4146.54	3371.42	3206.5	3937.72	3386.06	3283.56	2854.04	3026.18	2562.21	3535.86	2715.06	3702.01	2376.18	3513.87	3951.21	3365.55	3725.12	3059.3	3246.8	2882.52	2814.75	2608.31	3002.19	0.0816678	-0.365508	normal	0.998161	-0.183095	normal	[Q]	Secondary metabolites biosynthesis, transport and catabolism	--	--	--	[QR]	--	non-haem dioxygenase in morphine synthesis N-terminal;; 2OG-Fe(II) oxygenase superfamily	Protein SRG1 OS=Arabidopsis thaliana OX=3702 GN=SRG1 PE=2 SV=1	S	Function unknown	PREDICTED: protein SRG1 [Oryza sativa Japonica Group]	--
novel_miR_72		0	LOC_Os02g29140	AUGAAUGUGGAAAAUGCUAGAAUG	24	4207.86	4146.54	3371.42	3206.5	3937.72	3386.06	3283.56	2854.04	3026.18	2562.21	3535.86	2715.06	3702.01	2376.18	3513.87	3951.21	3365.55	3725.12	3059.3	3246.8	2882.52	2814.75	2608.31	3002.19	0.0816678	-0.365508	normal	0.998161	-0.183095	normal	[T]	Signal transduction mechanisms	--	--	--	[R]	General function prediction only	Ankyrin repeats (3 copies);; Ankyrin repeats (many copies);; Ankyrin repeats (many copies);; Ankyrin repeat;; Ankyrin repeat	Hsp70-Hsp90 organizing protein 1 OS=Glycine max OX=3847 GN=HOP1 PE=1 SV=2	S	Function unknown	PREDICTED: uncharacterized protein LOC9269313 [Oryza sativa Japonica Group]	--
novel_miR_72		0	LOC_Os02g39910	AUGAAUGUGGAAAAUGCUAGAAUG	24	4207.86	4146.54	3371.42	3206.5	3937.72	3386.06	3283.56	2854.04	3026.18	2562.21	3535.86	2715.06	3702.01	2376.18	3513.87	3951.21	3365.55	3725.12	3059.3	3246.8	2882.52	2814.75	2608.31	3002.19	0.0816678	-0.365508	normal	0.998161	-0.183095	normal	--	--	Cellular Component: mitochondrion (GO:0005739);; Biological Process: protein homooligomerization (GO:0051260);;	--	--	[R]	General function prediction only	BTB/POZ domain	BTB/POZ domain-containing protein At2g24240 OS=Arabidopsis thaliana OX=3702 GN=At2g24240 PE=2 SV=1	S	Function unknown	PREDICTED: BTB/POZ domain-containing protein At4g30940 [Oryza sativa Japonica Group]	cellular component: cell (GO:0005623);; cellular component: organelle (GO:0043226);; cellular component: cell part (GO:0044464);; biological process: cellular component organization or biogenesis (GO:0071840)
novel_miR_72		0	LOC_Os02g43560	AUGAAUGUGGAAAAUGCUAGAAUG	24	4207.86	4146.54	3371.42	3206.5	3937.72	3386.06	3283.56	2854.04	3026.18	2562.21	3535.86	2715.06	3702.01	2376.18	3513.87	3951.21	3365.55	3725.12	3059.3	3246.8	2882.52	2814.75	2608.31	3002.19	0.0816678	-0.365508	normal	0.998161	-0.183095	normal	--	--	Molecular Function: transcription factor activity, sequence-specific DNA binding (GO:0003700);; Biological Process: regulation of transcription, DNA-templated (GO:0006355);; Molecular Function: sequence-specific DNA binding (GO:0043565);;	--	--	--	--	WRKY DNA -binding domain	Probable WRKY transcription factor 12 OS=Arabidopsis thaliana OX=3702 GN=WRKY12 PE=2 SV=1	K	Transcription	PREDICTED: probable WRKY transcription factor 12 [Oryza sativa Japonica Group]	molecular function: nucleic acid binding transcription factor activity (GO:0001071);; biological process: biological regulation (GO:0065007);; molecular function: binding (GO:0005488)
novel_miR_72		0	LOC_Os02g44990	AUGAAUGUGGAAAAUGCUAGAAUG	24	4207.86	4146.54	3371.42	3206.5	3937.72	3386.06	3283.56	2854.04	3026.18	2562.21	3535.86	2715.06	3702.01	2376.18	3513.87	3951.21	3365.55	3725.12	3059.3	3246.8	2882.52	2814.75	2608.31	3002.19	0.0816678	-0.365508	normal	0.998161	-0.183095	normal	--	--	--	--	--	--	--	Protein of unknown function (DUF295);; F-box-like	F-box protein SKIP23 OS=Arabidopsis thaliana OX=3702 GN=SKIP23 PE=1 SV=1	S	Function unknown	PREDICTED: uncharacterized protein LOC4330275 [Oryza sativa Japonica Group]	--
novel_miR_72		0	LOC_Os02g45650	AUGAAUGUGGAAAAUGCUAGAAUG	24	4207.86	4146.54	3371.42	3206.5	3937.72	3386.06	3283.56	2854.04	3026.18	2562.21	3535.86	2715.06	3702.01	2376.18	3513.87	3951.21	3365.55	3725.12	3059.3	3246.8	2882.52	2814.75	2608.31	3002.19	0.0816678	-0.365508	normal	0.998161	-0.183095	normal	[O]	Posttranslational modification, protein turnover, chaperones	Molecular Function: metalloendopeptidase activity (GO:0004222);; Cellular Component: vacuole (GO:0005773);; Cellular Component: endoplasmic reticulum membrane (GO:0005789);; Cellular Component: integral component of membrane (GO:0016021);; Molecular Function: metal ion binding (GO:0046872);; Biological Process: CAAX-box protein processing (GO:0071586);;	K06013|0|osa:4330318|K06013 STE24 endopeptidase [EC:3.4.24.84] | (RefSeq) FACE-1, FACE1, OsJ_007668, STE24; CAAX prenyl protease 1 homolog	Terpenoid backbone biosynthesis (ko00900)	[R]	General function prediction only	CAAX prenyl protease N-terminal, five membrane helices;; Peptidase family M48	CAAX prenyl protease 1 homolog OS=Oryza sativa subsp. japonica OX=39947 GN=FACE1 PE=2 SV=1	O	Posttranslational modification, protein turnover, chaperones	PREDICTED: CAAX prenyl protease 1 homolog [Oryza sativa Japonica Group]	molecular function: catalytic activity (GO:0003824);; biological process: metabolic process (GO:0008152);; cellular component: cell (GO:0005623);; cellular component: organelle (GO:0043226);; cellular component: cell part (GO:0044464);; cellular component: membrane (GO:0016020);; cellular component: organelle part (GO:0044422);; cellular component: membrane part (GO:0044425);; molecular function:…
novel_miR_72		0	LOC_Os02g48390	AUGAAUGUGGAAAAUGCUAGAAUG	24	4207.86	4146.54	3371.42	3206.5	3937.72	3386.06	3283.56	2854.04	3026.18	2562.21	3535.86	2715.06	3702.01	2376.18	3513.87	3951.21	3365.55	3725.12	3059.3	3246.8	2882.52	2814.75	2608.31	3002.19	0.0816678	-0.365508	normal	0.998161	-0.183095	normal	[FE]	--	Molecular Function: magnesium ion binding (GO:0000287);; Molecular Function: ribose phosphate diphosphokinase activity (GO:0004749);; Molecular Function: ATP binding (GO:0005524);; Cellular Component: cytosol (GO:0005829);; Cellular Component: plasma membrane (GO:0005886);; Biological Process: nucleoside metabolic process (GO:0009116);; Biological Process: nucleotide biosynthetic process (GO:0009…	--	--	[FE]	--	Phosphoribosyl transferase domain;; N-terminal domain of ribose phosphate pyrophosphokinase	Ribose-phosphate pyrophosphokinase 4 OS=Oryza sativa subsp. japonica OX=39947 GN=Os02g0714600 PE=2 SV=1	F	Nucleotide transport and metabolism	PREDICTED: ribose-phosphate pyrophosphokinase 4 [Oryza sativa Japonica Group]	molecular function: binding (GO:0005488);; molecular function: catalytic activity (GO:0003824);; biological process: metabolic process (GO:0008152);; cellular component: cell (GO:0005623);; cellular component: cell part (GO:0044464);; cellular component: membrane (GO:0016020);; biological process: cellular process (GO:0009987);; biological process: single-organism process (GO:0044699);; cellular …
novel_miR_72		0	LOC_Os03g09880	AUGAAUGUGGAAAAUGCUAGAAUG	24	4207.86	4146.54	3371.42	3206.5	3937.72	3386.06	3283.56	2854.04	3026.18	2562.21	3535.86	2715.06	3702.01	2376.18	3513.87	3951.21	3365.55	3725.12	3059.3	3246.8	2882.52	2814.75	2608.31	3002.19	0.0816678	-0.365508	normal	0.998161	-0.183095	normal	--	--	Cellular Component: integral component of membrane (GO:0016021);; Biological Process: oxidation-reduction process (GO:0055114);;	--	--	[T]	Signal transduction mechanisms	Protein of unknown function (DUF568)	Cytochrome b561 and DOMON domain-containing protein At5g48750 OS=Arabidopsis thaliana OX=3702 GN=At5g48750 PE=2 SV=1	S	Function unknown	PREDICTED: cytochrome b561 and DOMON domain-containing protein At5g35735 [Oryza sativa Japonica Group]	cellular component: membrane (GO:0016020);; cellular component: membrane part (GO:0044425);; biological process: metabolic process (GO:0008152);; biological process: single-organism process (GO:0044699)
novel_miR_72		0	LOC_Os03g14050	AUGAAUGUGGAAAAUGCUAGAAUG	24	4207.86	4146.54	3371.42	3206.5	3937.72	3386.06	3283.56	2854.04	3026.18	2562.21	3535.86	2715.06	3702.01	2376.18	3513.87	3951.21	3365.55	3725.12	3059.3	3246.8	2882.52	2814.75	2608.31	3002.19	0.0816678	-0.365508	normal	0.998161	-0.183095	normal	--	--	--	--	--	--	--	Thaumatin family	Thaumatin-like protein 1 OS=Prunus persica OX=3760 PE=2 SV=1	S	Function unknown	PREDICTED: thaumatin-like protein 1b isoform X1 [Oryza sativa Japonica Group]	--
novel_miR_72		0	LOC_Os03g15033	AUGAAUGUGGAAAAUGCUAGAAUG	24	4207.86	4146.54	3371.42	3206.5	3937.72	3386.06	3283.56	2854.04	3026.18	2562.21	3535.86	2715.06	3702.01	2376.18	3513.87	3951.21	3365.55	3725.12	3059.3	3246.8	2882.52	2814.75	2608.31	3002.19	0.0816678	-0.365508	normal	0.998161	-0.183095	normal	--	--	Cellular Component: chloroplast inner membrane (GO:0009706);; Cellular Component: integral component of membrane (GO:0016021);;	--	--	--	--	Protein CHAPERONE-LIKE PROTEIN OF POR1-like	Protein CHAPERONE-LIKE PROTEIN OF POR1, chloroplastic OS=Arabidopsis thaliana OX=3702 GN=CPP1 PE=1 SV=1	S	Function unknown	PREDICTED: protein CHAPERONE-LIKE PROTEIN OF POR1, chloroplastic [Oryza sativa Japonica Group]	cellular component: cell (GO:0005623);; cellular component: membrane (GO:0016020);; cellular component: organelle (GO:0043226);; cellular component: organelle part (GO:0044422);; cellular component: cell part (GO:0044464);; cellular component: membrane part (GO:0044425)
novel_miR_72		0	LOC_Os03g22670	AUGAAUGUGGAAAAUGCUAGAAUG	24	4207.86	4146.54	3371.42	3206.5	3937.72	3386.06	3283.56	2854.04	3026.18	2562.21	3535.86	2715.06	3702.01	2376.18	3513.87	3951.21	3365.55	3725.12	3059.3	3246.8	2882.52	2814.75	2608.31	3002.19	0.0816678	-0.365508	normal	0.998161	-0.183095	normal	--	--	Biological Process: lipid metabolic process (GO:0006629);; Molecular Function: hydrolase activity (GO:0016787);;	--	--	[I]	Lipid transport and metabolism	--	--	S	Function unknown	triacylglycerol Lipase, putative, expressed [Oryza sativa Japonica Group]	biological process: metabolic process (GO:0008152);; biological process: single-organism process (GO:0044699);; molecular function: catalytic activity (GO:0003824)
novel_miR_72		0	LOC_Os03g39610	AUGAAUGUGGAAAAUGCUAGAAUG	24	4207.86	4146.54	3371.42	3206.5	3937.72	3386.06	3283.56	2854.04	3026.18	2562.21	3535.86	2715.06	3702.01	2376.18	3513.87	3951.21	3365.55	3725.12	3059.3	3246.8	2882.52	2814.75	2608.31	3002.19	0.0816678	-0.365508	normal	0.998161	-0.183095	normal	--	--	Biological Process: response to light stimulus (GO:0009416);; Cellular Component: photosystem I (GO:0009522);; Cellular Component: photosystem II (GO:0009523);; Cellular Component: chloroplast thylakoid membrane (GO:0009535);; Biological Process: photosynthesis, light harvesting in photosystem I (GO:0009768);; Cellular Component: chloroplast envelope (GO:0009941);; Cellular Component: plastoglobu…	K08913|0|osa:4333359|K08913 light-harvesting complex II chlorophyll a/b binding protein 2 | (RefSeq) LHCP, OsJ_011145, RCABP89; chlorophyll a-b binding protein, chloroplastic	Photosynthesis - antenna proteins (ko00196)	--	--	Chlorophyll A-B binding protein	Chlorophyll a-b binding protein, chloroplastic OS=Oryza sativa subsp. japonica OX=39947 GN=RCABP89 PE=2 SV=1	J	Translation, ribosomal structure and biogenesis	PREDICTED: chlorophyll a-b binding protein, chloroplastic [Oryza sativa Japonica Group]	biological process: response to stimulus (GO:0050896);; cellular component: cell (GO:0005623);; cellular component: membrane (GO:0016020);; cellular component: macromolecular complex (GO:0032991);; cellular component: membrane part (GO:0044425);; cellular component: cell part (GO:0044464);; cellular component: organelle (GO:0043226);; cellular component: organelle part (GO:0044422);; biological p…
novel_miR_72		0	LOC_Os03g40600	AUGAAUGUGGAAAAUGCUAGAAUG	24	4207.86	4146.54	3371.42	3206.5	3937.72	3386.06	3283.56	2854.04	3026.18	2562.21	3535.86	2715.06	3702.01	2376.18	3513.87	3951.21	3365.55	3725.12	3059.3	3246.8	2882.52	2814.75	2608.31	3002.19	0.0816678	-0.365508	normal	0.998161	-0.183095	normal	[QV]	--	Molecular Function: iron ion binding (GO:0005506);; Cellular Component: membrane (GO:0016020);; Molecular Function: oxidoreductase activity, acting on paired donors, with incorporation or reduction of molecular oxygen, NAD(P)H as one donor, and incorporation of one atom of oxygen (GO:0016709);; Molecular Function: heme binding (GO:0020037);; Biological Process: secondary metabolite biosynthetic p…	--	--	[Q]	Secondary metabolites biosynthesis, transport and catabolism	Cytochrome P450	Cytochrome P450 78A4 OS=Pinus radiata OX=3347 GN=CYP78A4 PE=2 SV=1	Q	Secondary metabolites biosynthesis, transport and catabolism	putative cytochrome P-450 [Oryza sativa Japonica Group]	molecular function: binding (GO:0005488);; cellular component: membrane (GO:0016020);; molecular function: catalytic activity (GO:0003824);; biological process: metabolic process (GO:0008152);; biological process: single-organism process (GO:0044699)
novel_miR_72		0	LOC_Os03g46650	AUGAAUGUGGAAAAUGCUAGAAUG	24	4207.86	4146.54	3371.42	3206.5	3937.72	3386.06	3283.56	2854.04	3026.18	2562.21	3535.86	2715.06	3702.01	2376.18	3513.87	3951.21	3365.55	3725.12	3059.3	3246.8	2882.52	2814.75	2608.31	3002.19	0.0816678	-0.365508	normal	0.998161	-0.183095	normal	[T]	Signal transduction mechanisms	Molecular Function: signal transducer activity (GO:0004871);; Molecular Function: protein binding (GO:0005515);; Cellular Component: endoplasmic reticulum (GO:0005783);; Cellular Component: heterotrimeric G-protein complex (GO:0005834);; Biological Process: proteolysis (GO:0006508);; Biological Process: G-protein coupled receptor signaling pathway (GO:0007186);; Molecular Function: metallopeptida…	K04536|0|osa:4333680|K04536 guanine nucleotide-binding protein G(I)/G(S)/G(T) subunit beta-1 | (RefSeq) OsWD40-80, RGB1; guanine nucleotide-binding protein subunit beta	--	[R]	General function prediction only	WD domain, G-beta repeat;; Anaphase-promoting complex subunit 4 WD40 domain	Guanine nucleotide-binding protein subunit beta OS=Oryza sativa subsp. japonica OX=39947 GN=RGB1 PE=1 SV=1	S	Function unknown	PREDICTED: guanine nucleotide-binding protein subunit beta [Oryza sativa Japonica Group]	molecular function: molecular transducer activity (GO:0060089);; molecular function: binding (GO:0005488);; cellular component: cell (GO:0005623);; cellular component: organelle (GO:0043226);; cellular component: cell part (GO:0044464);; cellular component: membrane (GO:0016020);; cellular component: macromolecular complex (GO:0032991);; cellular component: membrane part (GO:0044425);; biological…
novel_miR_72		0	LOC_Os03g50070	AUGAAUGUGGAAAAUGCUAGAAUG	24	4207.86	4146.54	3371.42	3206.5	3937.72	3386.06	3283.56	2854.04	3026.18	2562.21	3535.86	2715.06	3702.01	2376.18	3513.87	3951.21	3365.55	3725.12	3059.3	3246.8	2882.52	2814.75	2608.31	3002.19	0.0816678	-0.365508	normal	0.998161	-0.183095	normal	[R]	General function prediction only	Cellular Component: cytoplasm (GO:0005737);; Biological Process: lipid metabolic process (GO:0006629);; Cellular Component: integral component of membrane (GO:0016021);; Molecular Function: oxidoreductase activity, acting on the CH-CH group of donors (GO:0016627);; Biological Process: oxidation-reduction process (GO:0055114);;	--	--	[R]	General function prediction only	Protein of unknown function (DUF1295);; 3-oxo-5-alpha-steroid 4-dehydrogenase	--	S	Function unknown	PREDICTED: uncharacterized protein LOC4333864 [Oryza sativa Japonica Group]	cellular component: cell (GO:0005623);; cellular component: cell part (GO:0044464);; biological process: metabolic process (GO:0008152);; biological process: single-organism process (GO:0044699);; cellular component: membrane (GO:0016020);; cellular component: membrane part (GO:0044425);; molecular function: catalytic activity (GO:0003824)
novel_miR_72		0	LOC_Os03g52010	AUGAAUGUGGAAAAUGCUAGAAUG	24	4207.86	4146.54	3371.42	3206.5	3937.72	3386.06	3283.56	2854.04	3026.18	2562.21	3535.86	2715.06	3702.01	2376.18	3513.87	3951.21	3365.55	3725.12	3059.3	3246.8	2882.52	2814.75	2608.31	3002.19	0.0816678	-0.365508	normal	0.998161	-0.183095	normal	[I]	Lipid transport and metabolism	Biological Process: lipid metabolic process (GO:0006629);; Molecular Function: O-acyltransferase activity (GO:0008374);;	K06129|0|osa:4333995|K06129 lysophospholipase III [EC:3.1.1.5] | (RefSeq) lecithin-cholesterol acyltransferase-like 1	Glycerophospholipid metabolism (ko00564)	[I]	Lipid transport and metabolism	Lecithin:cholesterol acyltransferase	Lecithin-cholesterol acyltransferase-like 1 OS=Arabidopsis thaliana OX=3702 GN=LCAT1 PE=2 SV=1	S	Function unknown	PREDICTED: lecithin-cholesterol acyltransferase-like 1 [Oryza sativa Japonica Group]	biological process: metabolic process (GO:0008152);; biological process: single-organism process (GO:0044699);; molecular function: catalytic activity (GO:0003824)
novel_miR_72		0	LOC_Os03g54130	AUGAAUGUGGAAAAUGCUAGAAUG	24	4207.86	4146.54	3371.42	3206.5	3937.72	3386.06	3283.56	2854.04	3026.18	2562.21	3535.86	2715.06	3702.01	2376.18	3513.87	3951.21	3365.55	3725.12	3059.3	3246.8	2882.52	2814.75	2608.31	3002.19	0.0816678	-0.365508	normal	0.998161	-0.183095	normal	[O]	Posttranslational modification, protein turnover, chaperones	Molecular Function: cysteine-type endopeptidase activity (GO:0004197);; Cellular Component: extracellular space (GO:0005615);; Cellular Component: mitochondrion (GO:0005739);; Cellular Component: lysosome (GO:0005764);; Biological Process: proteolysis involved in cellular protein catabolic process (GO:0051603);;	--	--	[O]	Posttranslational modification, protein turnover, chaperones	Papain family cysteine protease;; Cathepsin propeptide inhibitor domain (I29)	Senescence-specific cysteine protease SAG39 OS=Oryza sativa subsp. indica OX=39946 GN=OsI_14861 PE=3 SV=1	O	Posttranslational modification, protein turnover, chaperones	PREDICTED: senescence-specific cysteine protease SAG39-like [Oryza sativa Japonica Group]	molecular function: catalytic activity (GO:0003824);; biological process: metabolic process (GO:0008152);; cellular component: extracellular region (GO:0005576);; cellular component: extracellular region part (GO:0044421);; cellular component: cell (GO:0005623);; cellular component: organelle (GO:0043226);; cellular component: cell part (GO:0044464)
novel_miR_72		0	LOC_Os03g56930	AUGAAUGUGGAAAAUGCUAGAAUG	24	4207.86	4146.54	3371.42	3206.5	3937.72	3386.06	3283.56	2854.04	3026.18	2562.21	3535.86	2715.06	3702.01	2376.18	3513.87	3951.21	3365.55	3725.12	3059.3	3246.8	2882.52	2814.75	2608.31	3002.19	0.0816678	-0.365508	normal	0.998161	-0.183095	normal	--	--	--	--	--	--	--	--	--	--
novel_miR_72		0	LOC_Os03g62070	AUGAAUGUGGAAAAUGCUAGAAUG	24	4207.86	4146.54	3371.42	3206.5	3937.72	3386.06	3283.56	2854.04	3026.18	2562.21	3535.86	2715.06	3702.01	2376.18	3513.87	3951.21	3365.55	3725.12	3059.3	3246.8	2882.52	2814.75	2608.31	3002.19	0.0816678	-0.365508	normal	0.998161	-0.183095	normal	[R]	General function prediction only	Biological Process: metabolic process (GO:0008152);; Molecular Function: hydrolase activity (GO:0016787);;	K14664|0|osa:4334708|K14664 IAA-amino acid hydrolase [EC:3.5.1.-] | (RefSeq) IAA-amino acid hydrolase ILR1-like 4	--	--	--	Peptidase family M20/M25/M40;; Peptidase dimerisation domain	IAA-amino acid hydrolase ILR1-like 4 OS=Oryza sativa subsp. japonica OX=39947 GN=ILL4 PE=2 SV=1	E	Amino acid transport and metabolism	RecName: Full=IAA-amino acid hydrolase ILR1-like 4; Flags: Precursor	biological process: metabolic process (GO:0008152);; molecular function: catalytic activity (GO:0003824)
novel_miR_72		0	LOC_Os04g02640	AUGAAUGUGGAAAAUGCUAGAAUG	24	4207.86	4146.54	3371.42	3206.5	3937.72	3386.06	3283.56	2854.04	3026.18	2562.21	3535.86	2715.06	3702.01	2376.18	3513.87	3951.21	3365.55	3725.12	3059.3	3246.8	2882.52	2814.75	2608.31	3002.19	0.0816678	-0.365508	normal	0.998161	-0.183095	normal	[Q]	Secondary metabolites biosynthesis, transport and catabolism	Cellular Component: mitochondrion (GO:0005739);; Biological Process: fatty acid biosynthetic process (GO:0006633);; Cellular Component: integral component of membrane (GO:0016021);; Molecular Function: transferase activity, transferring acyl groups other than amino-acyl groups (GO:0016747);;	K15397|0|dosa:Os04t0116800-01|K15397 3-ketoacyl-CoA synthase [EC:2.3.1.199] | (RAP-DB) Os04g0116800; Similar to 3-ketoacyl-CoA synthase.	Fatty acid elongation (ko00062)	--	--	FAE1/Type III polyketide synthase-like protein;; Chalcone and stilbene synthases, N-terminal domain;; Chalcone and stilbene synthases, C-terminal domain;; 3-Oxoacyl-[acyl-carrier-protein (ACP)] synthase III	3-ketoacyl-CoA synthase 6 OS=Arabidopsis thaliana OX=3702 GN=CUT1 PE=1 SV=1	Q	Secondary metabolites biosynthesis, transport and catabolism	OSJNBb0050O03.6 [Oryza sativa Japonica Group]	cellular component: cell (GO:0005623);; cellular component: organelle (GO:0043226);; cellular component: cell part (GO:0044464);; biological process: metabolic process (GO:0008152);; biological process: cellular process (GO:0009987);; biological process: single-organism process (GO:0044699);; cellular component: membrane (GO:0016020);; cellular component: membrane part (GO:0044425);; molecular fu…
novel_miR_72		0	LOC_Os04g08415	AUGAAUGUGGAAAAUGCUAGAAUG	24	4207.86	4146.54	3371.42	3206.5	3937.72	3386.06	3283.56	2854.04	3026.18	2562.21	3535.86	2715.06	3702.01	2376.18	3513.87	3951.21	3365.55	3725.12	3059.3	3246.8	2882.52	2814.75	2608.31	3002.19	0.0816678	-0.365508	normal	0.998161	-0.183095	normal	--	--	Cellular Component: mitochondrion (GO:0005739);;	--	--	--	--	--	--	--	--	hypothetical protein OsI_14811 [Oryza sativa Indica Group]	cellular component: cell (GO:0005623);; cellular component: organelle (GO:0043226);; cellular component: cell part (GO:0044464)
novel_miR_72		0	LOC_Os04g11970	AUGAAUGUGGAAAAUGCUAGAAUG	24	4207.86	4146.54	3371.42	3206.5	3937.72	3386.06	3283.56	2854.04	3026.18	2562.21	3535.86	2715.06	3702.01	2376.18	3513.87	3951.21	3365.55	3725.12	3059.3	3246.8	2882.52	2814.75	2608.31	3002.19	0.0816678	-0.365508	normal	0.998161	-0.183095	normal	[H]	Coenzyme transport and metabolism	Molecular Function: O-methyltransferase activity (GO:0008171);; Molecular Function: S-adenosylmethionine-dependent methyltransferase activity (GO:0008757);; Biological Process: aromatic compound biosynthetic process (GO:0019438);; Biological Process: methylation (GO:0032259);; Molecular Function: protein dimerization activity (GO:0046983);;	--	--	[R]	General function prediction only	O-methyltransferase;; Dimerisation domain	Acetylserotonin O-methyltransferase 1 OS=Oryza sativa subsp. japonica OX=39947 GN=ASMT1 PE=1 SV=1	S	Function unknown	OSJNBb0026E15.9 [Oryza sativa Japonica Group]	molecular function: catalytic activity (GO:0003824);; biological process: metabolic process (GO:0008152);; biological process: cellular process (GO:0009987);; molecular function: binding (GO:0005488)
novel_miR_72		0	LOC_Os04g20400	AUGAAUGUGGAAAAUGCUAGAAUG	24	4207.86	4146.54	3371.42	3206.5	3937.72	3386.06	3283.56	2854.04	3026.18	2562.21	3535.86	2715.06	3702.01	2376.18	3513.87	3951.21	3365.55	3725.12	3059.3	3246.8	2882.52	2814.75	2608.31	3002.19	0.0816678	-0.365508	normal	0.998161	-0.183095	normal	--	--	Molecular Function: UDP-glycosyltransferase activity (GO:0008194);; Biological Process: flavonoid biosynthetic process (GO:0009813);; Molecular Function: transferase activity, transferring hexosyl groups (GO:0016758);; Cellular Component: intracellular membrane-bounded organelle (GO:0043231);; Biological Process: flavonoid glucuronidation (GO:0052696);;	--	--	[GC]	--	--	UDP-glycosyltransferase 92A1 OS=Arabidopsis thaliana OX=3702 GN=UGT92A1 PE=2 SV=1	S	Function unknown	OSJNBb0056F09.12 [Oryza sativa Japonica Group]	molecular function: catalytic activity (GO:0003824);; biological process: metabolic process (GO:0008152);; cellular component: cell (GO:0005623);; cellular component: organelle (GO:0043226);; cellular component: cell part (GO:0044464);; biological process: cellular process (GO:0009987);; biological process: single-organism process (GO:0044699)
novel_miR_72		0	LOC_Os04g32610	AUGAAUGUGGAAAAUGCUAGAAUG	24	4207.86	4146.54	3371.42	3206.5	3937.72	3386.06	3283.56	2854.04	3026.18	2562.21	3535.86	2715.06	3702.01	2376.18	3513.87	3951.21	3365.55	3725.12	3059.3	3246.8	2882.52	2814.75	2608.31	3002.19	0.0816678	-0.365508	normal	0.998161	-0.183095	normal	--	--	Cellular Component: integral component of membrane (GO:0016021);;	--	--	--	--	--	--	--	--	hypothetical protein OsJ_14638 [Oryza sativa Japonica Group]	cellular component: membrane (GO:0016020);; cellular component: membrane part (GO:0044425)
novel_miR_72		0	LOC_Os04g45665	AUGAAUGUGGAAAAUGCUAGAAUG	24	4207.86	4146.54	3371.42	3206.5	3937.72	3386.06	3283.56	2854.04	3026.18	2562.21	3535.86	2715.06	3702.01	2376.18	3513.87	3951.21	3365.55	3725.12	3059.3	3246.8	2882.52	2814.75	2608.31	3002.19	0.0816678	-0.365508	normal	0.998161	-0.183095	normal	--	--	--	--	--	--	--	--	Probable protein phosphatase 2C 17 OS=Oryza sativa subsp. japonica OX=39947 GN=Os02g0599150 PE=2 SV=1	--	--	Os04g0539701 [Oryza sativa Japonica Group]	--
novel_miR_72		0	LOC_Os04g49160	AUGAAUGUGGAAAAUGCUAGAAUG	24	4207.86	4146.54	3371.42	3206.5	3937.72	3386.06	3283.56	2854.04	3026.18	2562.21	3535.86	2715.06	3702.01	2376.18	3513.87	3951.21	3365.55	3725.12	3059.3	3246.8	2882.52	2814.75	2608.31	3002.19	0.0816678	-0.365508	normal	0.998161	-0.183095	normal	--	--	--	--	--	[O]	Posttranslational modification, protein turnover, chaperones	Ring finger domain;; RING-H2 zinc finger domain;; Zinc finger, C3HC4 type (RING finger);; Zinc finger, C3HC4 type (RING finger);; RING-like zinc finger;; Anaphase-promoting complex subunit 11 RING-H2 finger	Putative RING-H2 finger protein ATL50 OS=Arabidopsis thaliana OX=3702 GN=ATL50 PE=3 SV=1	O	Posttranslational modification, protein turnover, chaperones	PREDICTED: putative RING-H2 finger protein ATL50 [Oryza sativa Japonica Group]	--
novel_miR_72		0	LOC_Os04g58070	AUGAAUGUGGAAAAUGCUAGAAUG	24	4207.86	4146.54	3371.42	3206.5	3937.72	3386.06	3283.56	2854.04	3026.18	2562.21	3535.86	2715.06	3702.01	2376.18	3513.87	3951.21	3365.55	3725.12	3059.3	3246.8	2882.52	2814.75	2608.31	3002.19	0.0816678	-0.365508	normal	0.998161	-0.183095	normal	--	--	Molecular Function: aspartic-type endopeptidase activity (GO:0004190);; Biological Process: proteolysis (GO:0006508);; Biological Process: protein catabolic process (GO:0030163);;	--	--	[O]	Posttranslational modification, protein turnover, chaperones	Xylanase inhibitor N-terminal;; Xylanase inhibitor C-terminal;; Eukaryotic aspartyl protease	Protein ASPARTIC PROTEASE IN GUARD CELL 2 OS=Arabidopsis thaliana OX=3702 GN=ASPG2 PE=2 SV=1	O	Posttranslational modification, protein turnover, chaperones	Os04g0677100 [Oryza sativa Japonica Group]	molecular function: catalytic activity (GO:0003824);; biological process: metabolic process (GO:0008152)
novel_miR_72		0	LOC_Os05g03574	AUGAAUGUGGAAAAUGCUAGAAUG	24	4207.86	4146.54	3371.42	3206.5	3937.72	3386.06	3283.56	2854.04	3026.18	2562.21	3535.86	2715.06	3702.01	2376.18	3513.87	3951.21	3365.55	3725.12	3059.3	3246.8	2882.52	2814.75	2608.31	3002.19	0.0816678	-0.365508	normal	0.998161	-0.183095	normal	--	--	Cellular Component: mitochondrion (GO:0005739);;	--	--	--	--	--	--	--	--	unknown protein [Oryza sativa Japonica Group]	cellular component: cell (GO:0005623);; cellular component: organelle (GO:0043226);; cellular component: cell part (GO:0044464)
novel_miR_72		0	LOC_Os05g23840	AUGAAUGUGGAAAAUGCUAGAAUG	24	4207.86	4146.54	3371.42	3206.5	3937.72	3386.06	3283.56	2854.04	3026.18	2562.21	3535.86	2715.06	3702.01	2376.18	3513.87	3951.21	3365.55	3725.12	3059.3	3246.8	2882.52	2814.75	2608.31	3002.19	0.0816678	-0.365508	normal	0.998161	-0.183095	normal	--	--	Cellular Component: mitochondrion (GO:0005739);; Biological Process: histone H4-K5 acetylation (GO:0043981);; Biological Process: histone H4-K8 acetylation (GO:0043982);; Biological Process: histone H4-K16 acetylation (GO:0043984);; Molecular Function: histone acetyltransferase activity (H4-K5 specific) (GO:0043995);; Molecular Function: histone acetyltransferase activity (H4-K8 specific) (GO:004…	--	--	--	--	Potential DNA-binding domain	--	S	Function unknown	PREDICTED: uncharacterized protein LOC4338355 [Oryza sativa Japonica Group]	cellular component: cell (GO:0005623);; cellular component: organelle (GO:0043226);; cellular component: cell part (GO:0044464);; biological process: metabolic process (GO:0008152);; biological process: cellular process (GO:0009987);; biological process: single-organism process (GO:0044699);; biological process: cellular component organization or biogenesis (GO:0071840);; molecular function: cata…
novel_miR_72		0	LOC_Os05g25890	AUGAAUGUGGAAAAUGCUAGAAUG	24	4207.86	4146.54	3371.42	3206.5	3937.72	3386.06	3283.56	2854.04	3026.18	2562.21	3535.86	2715.06	3702.01	2376.18	3513.87	3951.21	3365.55	3725.12	3059.3	3246.8	2882.52	2814.75	2608.31	3002.19	0.0816678	-0.365508	normal	0.998161	-0.183095	normal	--	--	--	--	--	--	--	Domain of unknown function (DUF4220);; Protein of unknown function, DUF594	--	S	Function unknown	unknown protein [Oryza sativa Japonica Group]	--
novel_miR_72		0	LOC_Os05g41190	AUGAAUGUGGAAAAUGCUAGAAUG	24	4207.86	4146.54	3371.42	3206.5	3937.72	3386.06	3283.56	2854.04	3026.18	2562.21	3535.86	2715.06	3702.01	2376.18	3513.87	3951.21	3365.55	3725.12	3059.3	3246.8	2882.52	2814.75	2608.31	3002.19	0.0816678	-0.365508	normal	0.998161	-0.183095	normal	--	--	--	--	--	--	--	--	--	S	Function unknown	PREDICTED: uncharacterized protein LOC4339170 [Oryza sativa Japonica Group]	--
novel_miR_72		0	LOC_Os05g43650	AUGAAUGUGGAAAAUGCUAGAAUG	24	4207.86	4146.54	3371.42	3206.5	3937.72	3386.06	3283.56	2854.04	3026.18	2562.21	3535.86	2715.06	3702.01	2376.18	3513.87	3951.21	3365.55	3725.12	3059.3	3246.8	2882.52	2814.75	2608.31	3002.19	0.0816678	-0.365508	normal	0.998161	-0.183095	normal	--	--	--	--	--	--	--	Domain of unknown function (DUF4336)	--	S	Function unknown	PREDICTED: uncharacterized protein LOC4339294 [Oryza sativa Japonica Group]	--
novel_miR_72		0	LOC_Os05g51140	AUGAAUGUGGAAAAUGCUAGAAUG	24	4207.86	4146.54	3371.42	3206.5	3937.72	3386.06	3283.56	2854.04	3026.18	2562.21	3535.86	2715.06	3702.01	2376.18	3513.87	3951.21	3365.55	3725.12	3059.3	3246.8	2882.52	2814.75	2608.31	3002.19	0.0816678	-0.365508	normal	0.998161	-0.183095	normal	--	--	--	--	--	--	--	Uncharacterised protein family (UPF0121)	--	S	Function unknown	hypothetical protein OsJ_19735 [Oryza sativa Japonica Group]	--
novel_miR_72		0	LOC_Os06g01950	AUGAAUGUGGAAAAUGCUAGAAUG	24	4207.86	4146.54	3371.42	3206.5	3937.72	3386.06	3283.56	2854.04	3026.18	2562.21	3535.86	2715.06	3702.01	2376.18	3513.87	3951.21	3365.55	3725.12	3059.3	3246.8	2882.52	2814.75	2608.31	3002.19	0.0816678	-0.365508	normal	0.998161	-0.183095	normal	[G]	Carbohydrate transport and metabolism	--	--	--	--	--	Histidine phosphatase superfamily (branch 1)	Phosphoglycerate mutase-like protein AT74 OS=Arabidopsis thaliana OX=3702 GN=At3g05170 PE=2 SV=1	T	Signal transduction mechanisms	PREDICTED: phosphoglycerate mutase-like protein AT74H [Oryza sativa Japonica Group]	--
novel_miR_72		0	LOC_Os06g07914	AUGAAUGUGGAAAAUGCUAGAAUG	24	4207.86	4146.54	3371.42	3206.5	3937.72	3386.06	3283.56	2854.04	3026.18	2562.21	3535.86	2715.06	3702.01	2376.18	3513.87	3951.21	3365.55	3725.12	3059.3	3246.8	2882.52	2814.75	2608.31	3002.19	0.0816678	-0.365508	normal	0.998161	-0.183095	normal	[Q]	Secondary metabolites biosynthesis, transport and catabolism	Molecular Function: metal ion binding (GO:0046872);; Molecular Function: dioxygenase activity (GO:0051213);; Biological Process: oxidation-reduction process (GO:0055114);;	--	--	[QR]	--	non-haem dioxygenase in morphine synthesis N-terminal;; 2OG-Fe(II) oxygenase superfamily	Protein SRG1 OS=Arabidopsis thaliana OX=3702 GN=SRG1 PE=2 SV=1	S	Function unknown	Os06g0176300 [Oryza sativa Japonica Group]	molecular function: binding (GO:0005488);; molecular function: catalytic activity (GO:0003824);; biological process: metabolic process (GO:0008152);; biological process: single-organism process (GO:0044699)
novel_miR_72		0	LOC_Os06g17390	AUGAAUGUGGAAAAUGCUAGAAUG	24	4207.86	4146.54	3371.42	3206.5	3937.72	3386.06	3283.56	2854.04	3026.18	2562.21	3535.86	2715.06	3702.01	2376.18	3513.87	3951.21	3365.55	3725.12	3059.3	3246.8	2882.52	2814.75	2608.31	3002.19	0.0816678	-0.365508	normal	0.998161	-0.183095	normal	--	--	Cellular Component: cytoplasm (GO:0005737);;	--	--	--	--	GDP-fucose protein O-fucosyltransferase	O-fucosyltransferase 34 OS=Arabidopsis thaliana OX=3702 GN=OFUT34 PE=2 SV=1	S	Function unknown	PREDICTED: uncharacterized protein At1g04910 [Oryza sativa Japonica Group]	cellular component: cell (GO:0005623);; cellular component: cell part (GO:0044464)
novel_miR_72		0	LOC_Os06g19990	AUGAAUGUGGAAAAUGCUAGAAUG	24	4207.86	4146.54	3371.42	3206.5	3937.72	3386.06	3283.56	2854.04	3026.18	2562.21	3535.86	2715.06	3702.01	2376.18	3513.87	3951.21	3365.55	3725.12	3059.3	3246.8	2882.52	2814.75	2608.31	3002.19	0.0816678	-0.365508	normal	0.998161	-0.183095	normal	--	--	Cellular Component: integral component of membrane (GO:0016021);;	--	--	--	--	--	GPI-anchored protein LLG2 OS=Arabidopsis thaliana OX=3702 GN=LLG3 PE=2 SV=1	S	Function unknown	PREDICTED: GPI-anchored protein LORELEI isoform X1 [Oryza sativa Japonica Group]	cellular component: membrane (GO:0016020);; cellular component: membrane part (GO:0044425)
novel_miR_72		0	LOC_Os06g23274	AUGAAUGUGGAAAAUGCUAGAAUG	24	4207.86	4146.54	3371.42	3206.5	3937.72	3386.06	3283.56	2854.04	3026.18	2562.21	3535.86	2715.06	3702.01	2376.18	3513.87	3951.21	3365.55	3725.12	3059.3	3246.8	2882.52	2814.75	2608.31	3002.19	0.0816678	-0.365508	normal	0.998161	-0.183095	normal	--	--	Molecular Function: zinc ion binding (GO:0008270);; Cellular Component: integral component of membrane (GO:0016021);;	--	--	[A]	RNA processing and modification	RING-variant domain	--	O	Posttranslational modification, protein turnover, chaperones	PREDICTED: uncharacterized protein LOC9266525 isoform X1 [Oryza sativa Japonica Group]	molecular function: binding (GO:0005488);; cellular component: membrane (GO:0016020);; cellular component: membrane part (GO:0044425)
novel_miR_72		0	LOC_Os06g47850	AUGAAUGUGGAAAAUGCUAGAAUG	24	4207.86	4146.54	3371.42	3206.5	3937.72	3386.06	3283.56	2854.04	3026.18	2562.21	3535.86	2715.06	3702.01	2376.18	3513.87	3951.21	3365.55	3725.12	3059.3	3246.8	2882.52	2814.75	2608.31	3002.19	0.0816678	-0.365508	normal	0.998161	-0.183095	normal	--	--	Cellular Component: cytosolic large ribosomal subunit (GO:0022625);; Cellular Component: preribosome, large subunit precursor (GO:0030687);; Biological Process: ribosomal large subunit biogenesis (GO:0042273);; Molecular Function: metal ion binding (GO:0046872);;	--	--	[R]	General function prediction only	--	Cytoplasmic 60S subunit biogenesis factor REI1 homolog 1 OS=Arabidopsis thaliana OX=3702 GN=REIL1 PE=1 SV=1	--	--	Os06g0693600 [Oryza sativa Japonica Group]	cellular component: cell (GO:0005623);; cellular component: macromolecular complex (GO:0032991);; cellular component: organelle (GO:0043226);; cellular component: organelle part (GO:0044422);; cellular component: cell part (GO:0044464);; biological process: cellular component organization or biogenesis (GO:0071840);; molecular function: binding (GO:0005488)
novel_miR_72		0	LOC_Os07g09150	AUGAAUGUGGAAAAUGCUAGAAUG	24	4207.86	4146.54	3371.42	3206.5	3937.72	3386.06	3283.56	2854.04	3026.18	2562.21	3535.86	2715.06	3702.01	2376.18	3513.87	3951.21	3365.55	3725.12	3059.3	3246.8	2882.52	2814.75	2608.31	3002.19	0.0816678	-0.365508	normal	0.998161	-0.183095	normal	--	--	--	--	--	--	--	--	Uncharacterized protein At4g14100 OS=Arabidopsis thaliana OX=3702 GN=At4g14100 PE=2 SV=1	S	Function unknown	PREDICTED: uncharacterized protein At4g14100 [Oryza sativa Japonica Group]	--
novel_miR_72		0	LOC_Os07g11790	AUGAAUGUGGAAAAUGCUAGAAUG	24	4207.86	4146.54	3371.42	3206.5	3937.72	3386.06	3283.56	2854.04	3026.18	2562.21	3535.86	2715.06	3702.01	2376.18	3513.87	3951.21	3365.55	3725.12	3059.3	3246.8	2882.52	2814.75	2608.31	3002.19	0.0816678	-0.365508	normal	0.998161	-0.183095	normal	--	--	Molecular Function: magnesium ion binding (GO:0000287);; Biological Process: metabolic process (GO:0008152);; Molecular Function: terpene synthase activity (GO:0010333);;	--	--	--	--	Terpene synthase family, metal binding domain;; Terpene synthase, N-terminal domain	Alpha-humulene synthase OS=Zingiber zerumbet OX=311405 GN=ZSS1 PE=1 SV=1	S	Function unknown	PREDICTED: alpha-humulene synthase isoform X1 [Oryza sativa Japonica Group]	molecular function: binding (GO:0005488);; biological process: metabolic process (GO:0008152);; molecular function: catalytic activity (GO:0003824)
novel_miR_72		0	LOC_Os07g41060	AUGAAUGUGGAAAAUGCUAGAAUG	24	4207.86	4146.54	3371.42	3206.5	3937.72	3386.06	3283.56	2854.04	3026.18	2562.21	3535.86	2715.06	3702.01	2376.18	3513.87	3951.21	3365.55	3725.12	3059.3	3246.8	2882.52	2814.75	2608.31	3002.19	0.0816678	-0.365508	normal	0.998161	-0.183095	normal	[M]	Cell wall/membrane/envelope biogenesis	Molecular Function: catalytic activity (GO:0003824);; Molecular Function: coenzyme binding (GO:0050662);;	--	--	[V]	Defense mechanisms	NAD dependent epimerase/dehydratase family;; NAD(P)H-binding;; 3-beta hydroxysteroid dehydrogenase/isomerase family;; NmrA-like family;; Male sterility protein	Putative anthocyanidin reductase OS=Ginkgo biloba OX=3311 PE=2 SV=1	M	Cell wall/membrane/envelope biogenesis	Os07g0601900 [Oryza sativa Japonica Group]	molecular function: catalytic activity (GO:0003824);; molecular function: binding (GO:0005488)
novel_miR_72		0	LOC_Os08g04300	AUGAAUGUGGAAAAUGCUAGAAUG	24	4207.86	4146.54	3371.42	3206.5	3937.72	3386.06	3283.56	2854.04	3026.18	2562.21	3535.86	2715.06	3702.01	2376.18	3513.87	3951.21	3365.55	3725.12	3059.3	3246.8	2882.52	2814.75	2608.31	3002.19	0.0816678	-0.365508	normal	0.998161	-0.183095	normal	--	--	--	--	--	[G]	Carbohydrate transport and metabolism	Protein of unknown function, DUF604;; Fringe-like	--	S	Function unknown	PREDICTED: uncharacterized protein LOC4344622 [Oryza sativa Japonica Group]	--
novel_miR_72		0	LOC_Os08g05620	AUGAAUGUGGAAAAUGCUAGAAUG	24	4207.86	4146.54	3371.42	3206.5	3937.72	3386.06	3283.56	2854.04	3026.18	2562.21	3535.86	2715.06	3702.01	2376.18	3513.87	3951.21	3365.55	3725.12	3059.3	3246.8	2882.52	2814.75	2608.31	3002.19	0.0816678	-0.365508	normal	0.998161	-0.183095	normal	[QV]	--	--	--	--	[Q]	Secondary metabolites biosynthesis, transport and catabolism	Cytochrome P450	Cytochrome P450 89A2 OS=Arabidopsis thaliana OX=3702 GN=CYP89A2 PE=2 SV=2	Q	Secondary metabolites biosynthesis, transport and catabolism	PREDICTED: cytochrome P450 89A2 [Oryza sativa Japonica Group]	--
novel_miR_72		0	LOC_Os08g06500	AUGAAUGUGGAAAAUGCUAGAAUG	24	4207.86	4146.54	3371.42	3206.5	3937.72	3386.06	3283.56	2854.04	3026.18	2562.21	3535.86	2715.06	3702.01	2376.18	3513.87	3951.21	3365.55	3725.12	3059.3	3246.8	2882.52	2814.75	2608.31	3002.19	0.0816678	-0.365508	normal	0.998161	-0.183095	normal	--	--	--	--	--	[R]	General function prediction only	PPR repeat family;; Pentatricopeptide repeat domain;; PPR repeat;; PPR repeat;; Pentacotripeptide-repeat region of PRORP	Pentatricopeptide repeat-containing protein At1g07590, mitochondrial OS=Arabidopsis thaliana OX=3702 GN=At1g07590 PE=2 SV=1	S	Function unknown	PREDICTED: pentatricopeptide repeat-containing protein At1g07590, mitochondrial [Oryza sativa Japonica Group]	--
novel_miR_72		0	LOC_Os08g08160	AUGAAUGUGGAAAAUGCUAGAAUG	24	4207.86	4146.54	3371.42	3206.5	3937.72	3386.06	3283.56	2854.04	3026.18	2562.21	3535.86	2715.06	3702.01	2376.18	3513.87	3951.21	3365.55	3725.12	3059.3	3246.8	2882.52	2814.75	2608.31	3002.19	0.0816678	-0.365508	normal	0.998161	-0.183095	normal	--	--	--	--	--	--	--	--	Transcription factor bHLH112 OS=Arabidopsis thaliana OX=3702 GN=BHLH112 PE=1 SV=1	K	Transcription	hypothetical protein OsJ_26257 [Oryza sativa Japonica Group]	--
novel_miR_72		0	LOC_Os08g19114	AUGAAUGUGGAAAAUGCUAGAAUG	24	4207.86	4146.54	3371.42	3206.5	3937.72	3386.06	3283.56	2854.04	3026.18	2562.21	3535.86	2715.06	3702.01	2376.18	3513.87	3951.21	3365.55	3725.12	3059.3	3246.8	2882.52	2814.75	2608.31	3002.19	0.0816678	-0.365508	normal	0.998161	-0.183095	normal	--	--	Molecular Function: RNA binding (GO:0003723);; Molecular Function: RNA-DNA hybrid ribonuclease activity (GO:0004523);; Cellular Component: mitochondrion (GO:0005739);; Biological Process: translational elongation (GO:0006414);; Molecular Function: zinc ion binding (GO:0008270);; Biological Process: anaerobic respiration (GO:0009061);; Biological Process: DNA integration (GO:0015074);; Cellular Co…	--	--	--	--	--	--	--	--	unnamed protein product [Oryza sativa Japonica Group]	molecular function: binding (GO:0005488);; molecular function: catalytic activity (GO:0003824);; biological process: metabolic process (GO:0008152);; biological process: cellular process (GO:0009987);; cellular component: cell (GO:0005623);; cellular component: organelle (GO:0043226);; cellular component: cell part (GO:0044464);; biological process: single-organism process (GO:0044699);; cellular…
novel_miR_72		0	LOC_Os08g36840	AUGAAUGUGGAAAAUGCUAGAAUG	24	4207.86	4146.54	3371.42	3206.5	3937.72	3386.06	3283.56	2854.04	3026.18	2562.21	3535.86	2715.06	3702.01	2376.18	3513.87	3951.21	3365.55	3725.12	3059.3	3246.8	2882.52	2814.75	2608.31	3002.19	0.0816678	-0.365508	normal	0.998161	-0.183095	normal	--	--	Cellular Component: mitochondrion (GO:0005739);; Biological Process: protein glycosylation (GO:0006486);; Cellular Component: integral component of membrane (GO:0016021);; Molecular Function: glycoprotein 3-alpha-L-fucosyltransferase activity (GO:0018392);; Cellular Component: Golgi cisterna membrane (GO:0032580);; Biological Process: fucosylation (GO:0036065);;	K00753|0|osa:4345809|K00753 glycoprotein 3-alpha-L-fucosyltransferase [EC:2.4.1.214] | (RefSeq) FUT11; glycoprotein 3-alpha-L-fucosyltransferase A	--	[GE]	--	Glycosyltransferase family 10 (fucosyltransferase) C-term	Putative fucosyltransferase-like protein OS=Arabidopsis thaliana OX=3702 GN=FUT12 PE=2 SV=1	S	Function unknown	PREDICTED: glycoprotein 3-alpha-L-fucosyltransferase A [Oryza sativa Japonica Group]	cellular component: cell (GO:0005623);; cellular component: organelle (GO:0043226);; cellular component: cell part (GO:0044464);; biological process: metabolic process (GO:0008152);; biological process: cellular process (GO:0009987);; biological process: single-organism process (GO:0044699);; cellular component: membrane (GO:0016020);; cellular component: membrane part (GO:0044425);; molecular fu…
novel_miR_72		0	LOC_Os08g40440	AUGAAUGUGGAAAAUGCUAGAAUG	24	4207.86	4146.54	3371.42	3206.5	3937.72	3386.06	3283.56	2854.04	3026.18	2562.21	3535.86	2715.06	3702.01	2376.18	3513.87	3951.21	3365.55	3725.12	3059.3	3246.8	2882.52	2814.75	2608.31	3002.19	0.0816678	-0.365508	normal	0.998161	-0.183095	normal	[M]	Cell wall/membrane/envelope biogenesis	Molecular Function: catalytic activity (GO:0003824);; Molecular Function: coenzyme binding (GO:0050662);; Biological Process: sporopollenin biosynthetic process (GO:0080110);;	--	--	[V]	Defense mechanisms	NAD dependent epimerase/dehydratase family;; GDP-mannose 4,6 dehydratase;; 3-beta hydroxysteroid dehydrogenase/isomerase family;; NAD(P)H-binding;; Male sterility protein;; NmrA-like family	Tetraketide alpha-pyrone reductase 1 OS=Arabidopsis thaliana OX=3702 GN=TKPR1 PE=1 SV=1	M	Cell wall/membrane/envelope biogenesis	Os08g0515900 [Oryza sativa Japonica Group]	molecular function: catalytic activity (GO:0003824);; molecular function: binding (GO:0005488);; biological process: metabolic process (GO:0008152);; biological process: cellular process (GO:0009987)
novel_miR_72		0	LOC_Os08g44850	AUGAAUGUGGAAAAUGCUAGAAUG	24	4207.86	4146.54	3371.42	3206.5	3937.72	3386.06	3283.56	2854.04	3026.18	2562.21	3535.86	2715.06	3702.01	2376.18	3513.87	3951.21	3365.55	3725.12	3059.3	3246.8	2882.52	2814.75	2608.31	3002.19	0.0816678	-0.365508	normal	0.998161	-0.183095	normal	--	--	Cellular Component: integral component of membrane (GO:0016021);;	--	--	--	--	C2 domain	--	S	Function unknown	PREDICTED: pro-resilin [Oryza sativa Japonica Group]	cellular component: membrane (GO:0016020);; cellular component: membrane part (GO:0044425)
novel_miR_72		0	LOC_Os09g09820	AUGAAUGUGGAAAAUGCUAGAAUG	24	4207.86	4146.54	3371.42	3206.5	3937.72	3386.06	3283.56	2854.04	3026.18	2562.21	3535.86	2715.06	3702.01	2376.18	3513.87	3951.21	3365.55	3725.12	3059.3	3246.8	2882.52	2814.75	2608.31	3002.19	0.0816678	-0.365508	normal	0.998161	-0.183095	normal	--	--	Cellular Component: mitochondrion (GO:0005739);;	--	--	--	--	--	--	--	--	unnamed protein product [Oryza sativa Japonica Group]	cellular component: cell (GO:0005623);; cellular component: organelle (GO:0043226);; cellular component: cell part (GO:0044464)
novel_miR_72		0	LOC_Os09g12230	AUGAAUGUGGAAAAUGCUAGAAUG	24	4207.86	4146.54	3371.42	3206.5	3937.72	3386.06	3283.56	2854.04	3026.18	2562.21	3535.86	2715.06	3702.01	2376.18	3513.87	3951.21	3365.55	3725.12	3059.3	3246.8	2882.52	2814.75	2608.31	3002.19	0.0816678	-0.365508	normal	0.998161	-0.183095	normal	[O]	Posttranslational modification, protein turnover, chaperones	Molecular Function: ATP binding (GO:0005524);;	K06689|8.88774e-95|osa:4346639|K06689 ubiquitin-conjugating enzyme E2 D [EC:2.3.2.23] | (RefSeq) ubiquitin-conjugating enzyme E2-17 kDa	Protein processing in endoplasmic reticulum (ko04141)	[O]	Posttranslational modification, protein turnover, chaperones	Ubiquitin-conjugating enzyme	Ubiquitin-conjugating enzyme E2-17 kDa OS=Solanum lycopersicum OX=4081 PE=2 SV=1	O	Posttranslational modification, protein turnover, chaperones	PREDICTED: ubiquitin-conjugating enzyme E2-17 kDa [Oryza sativa Japonica Group]	molecular function: binding (GO:0005488)
novel_miR_72		0	LOC_Os09g27500	AUGAAUGUGGAAAAUGCUAGAAUG	24	4207.86	4146.54	3371.42	3206.5	3937.72	3386.06	3283.56	2854.04	3026.18	2562.21	3535.86	2715.06	3702.01	2376.18	3513.87	3951.21	3365.55	3725.12	3059.3	3246.8	2882.52	2814.75	2608.31	3002.19	0.0816678	-0.365508	normal	0.998161	-0.183095	normal	[QV]	--	Molecular Function: iron ion binding (GO:0005506);; Cellular Component: membrane (GO:0016020);; Molecular Function: oxidoreductase activity, acting on paired donors, with incorporation or reduction of molecular oxygen, NAD(P)H as one donor, and incorporation of one atom of oxygen (GO:0016709);; Molecular Function: heme binding (GO:0020037);; Biological Process: secondary metabolite biosynthetic p…	--	--	[Q]	Secondary metabolites biosynthesis, transport and catabolism	Cytochrome P450	Cytochrome P450 76M5 OS=Oryza sativa subsp. japonica OX=39947 GN=CYP76M5 PE=1 SV=1	Q	Secondary metabolites biosynthesis, transport and catabolism	PREDICTED: cytochrome P450 76M5-like [Oryza sativa Japonica Group]	molecular function: binding (GO:0005488);; cellular component: membrane (GO:0016020);; molecular function: catalytic activity (GO:0003824);; biological process: metabolic process (GO:0008152);; biological process: single-organism process (GO:0044699)
novel_miR_72		0	LOC_Os09g28180	AUGAAUGUGGAAAAUGCUAGAAUG	24	4207.86	4146.54	3371.42	3206.5	3937.72	3386.06	3283.56	2854.04	3026.18	2562.21	3535.86	2715.06	3702.01	2376.18	3513.87	3951.21	3365.55	3725.12	3059.3	3246.8	2882.52	2814.75	2608.31	3002.19	0.0816678	-0.365508	normal	0.998161	-0.183095	normal	[T]	Signal transduction mechanisms	Molecular Function: protein serine/threonine kinase activity (GO:0004674);; Molecular Function: ATP binding (GO:0005524);; Cellular Component: plasma membrane (GO:0005886);; Biological Process: protein phosphorylation (GO:0006468);; Cellular Component: integral component of membrane (GO:0016021);;	--	--	--	--	Protein kinase domain;; Protein tyrosine kinase;; D-mannose binding lectin	G-type lectin S-receptor-like serine/threonine-protein kinase At5g35370 OS=Arabidopsis thaliana OX=3702 GN=At5g35370 PE=2 SV=2	T	Signal transduction mechanisms	PREDICTED: G-type lectin S-receptor-like serine/threonine-protein kinase At5g35370 [Oryza sativa Japonica Group]	molecular function: catalytic activity (GO:0003824);; biological process: metabolic process (GO:0008152);; biological process: cellular process (GO:0009987);; molecular function: binding (GO:0005488);; cellular component: cell (GO:0005623);; cellular component: membrane (GO:0016020);; cellular component: cell part (GO:0044464);; cellular component: membrane part (GO:0044425)
novel_miR_72		0	LOC_Os09g31506	AUGAAUGUGGAAAAUGCUAGAAUG	24	4207.86	4146.54	3371.42	3206.5	3937.72	3386.06	3283.56	2854.04	3026.18	2562.21	3535.86	2715.06	3702.01	2376.18	3513.87	3951.21	3365.55	3725.12	3059.3	3246.8	2882.52	2814.75	2608.31	3002.19	0.0816678	-0.365508	normal	0.998161	-0.183095	normal	[M]	Cell wall/membrane/envelope biogenesis	Molecular Function: 3-beta-hydroxy-delta5-steroid dehydrogenase activity (GO:0003854);; Biological Process: steroid biosynthetic process (GO:0006694);; Cellular Component: integral component of membrane (GO:0016021);; Molecular Function: coenzyme binding (GO:0050662);; Biological Process: oxidation-reduction process (GO:0055114);;	--	--	[V]	Defense mechanisms	NAD dependent epimerase/dehydratase family;; 3-beta hydroxysteroid dehydrogenase/isomerase family;; GDP-mannose 4,6 dehydratase;; NAD(P)H-binding;; Male sterility protein;; KR domain;; Polysaccharide biosynthesis protein;; NmrA-like family	Cinnamoyl-CoA reductase 1 OS=Oryza sativa subsp. japonica OX=39947 GN=CCR1 PE=1 SV=1	M	Cell wall/membrane/envelope biogenesis	PREDICTED: cinnamoyl-CoA reductase 1 isoform X3 [Oryza sativa Japonica Group]	molecular function: catalytic activity (GO:0003824);; biological process: metabolic process (GO:0008152);; biological process: single-organism process (GO:0044699);; cellular component: membrane (GO:0016020);; cellular component: membrane part (GO:0044425);; molecular function: binding (GO:0005488)
novel_miR_72		0	LOC_Os09g33930	AUGAAUGUGGAAAAUGCUAGAAUG	24	4207.86	4146.54	3371.42	3206.5	3937.72	3386.06	3283.56	2854.04	3026.18	2562.21	3535.86	2715.06	3702.01	2376.18	3513.87	3951.21	3365.55	3725.12	3059.3	3246.8	2882.52	2814.75	2608.31	3002.19	0.0816678	-0.365508	normal	0.998161	-0.183095	normal	[R]	General function prediction only	Molecular Function: protein farnesyltransferase activity (GO:0004660);; Molecular Function: CAAX-protein geranylgeranyltransferase activity (GO:0004662);; Cellular Component: CAAX-protein geranylgeranyltransferase complex (GO:0005953);; Cellular Component: protein farnesyltransferase complex (GO:0005965);; Biological Process: regulation of cell shape (GO:0008360);; Biological Process: response to…	K05955|0|osa:4347566|K05955 protein farnesyltransferase/geranylgeranyltransferase type-1 subunit alpha [EC:2.5.1.58 2.5.1.59] | (RefSeq) protein farnesyltransferase/geranylgeranyltransferase type-1 subunit alpha	Terpenoid backbone biosynthesis (ko00900)	[O]	Posttranslational modification, protein turnover, chaperones	Protein prenyltransferase alpha subunit repeat	Protein farnesyltransferase/geranylgeranyltransferase type-1 subunit alpha OS=Pisum sativum OX=3888 GN=FTA PE=1 SV=1	O	Posttranslational modification, protein turnover, chaperones	PREDICTED: protein farnesyltransferase/geranylgeranyltransferase type-1 subunit alpha [Oryza sativa Japonica Group]	molecular function: catalytic activity (GO:0003824);; biological process: metabolic process (GO:0008152);; cellular component: cell (GO:0005623);; cellular component: macromolecular complex (GO:0032991);; cellular component: cell part (GO:0044464);; biological process: biological regulation (GO:0065007);; biological process: response to stimulus (GO:0050896);; biological process: cellular process…
novel_miR_72		0	LOC_Os09g34250	AUGAAUGUGGAAAAUGCUAGAAUG	24	4207.86	4146.54	3371.42	3206.5	3937.72	3386.06	3283.56	2854.04	3026.18	2562.21	3535.86	2715.06	3702.01	2376.18	3513.87	3951.21	3365.55	3725.12	3059.3	3246.8	2882.52	2814.75	2608.31	3002.19	0.0816678	-0.365508	normal	0.998161	-0.183095	normal	[G]	Carbohydrate transport and metabolism	Biological Process: flavonoid biosynthetic process (GO:0009813);; Cellular Component: intracellular membrane-bounded organelle (GO:0043231);; Biological Process: flavonoid glucuronidation (GO:0052696);; Molecular Function: quercetin 3-O-glucosyltransferase activity (GO:0080043);; Molecular Function: quercetin 7-O-glucosyltransferase activity (GO:0080044);;	K13691|0|osa:4347593|K13691 pathogen-inducible salicylic acid glucosyltransferase [EC:2.4.1.-] | (RefSeq) P0217C03.8, P0498F03.1; crocetin glucosyltransferase 2	--	[GC]	--	UDP-glucoronosyl and UDP-glucosyl transferase	UDP-glucosyltransferase UGT13248 OS=Hordeum vulgare subsp. vulgare OX=112509 PE=2 SV=1	S	Function unknown	PREDICTED: crocetin glucosyltransferase 2 [Oryza sativa Japonica Group]	biological process: metabolic process (GO:0008152);; cellular component: cell (GO:0005623);; cellular component: organelle (GO:0043226);; cellular component: cell part (GO:0044464);; biological process: cellular process (GO:0009987);; biological process: single-organism process (GO:0044699);; molecular function: catalytic activity (GO:0003824)
novel_miR_72		0	LOC_Os10g04580	AUGAAUGUGGAAAAUGCUAGAAUG	24	4207.86	4146.54	3371.42	3206.5	3937.72	3386.06	3283.56	2854.04	3026.18	2562.21	3535.86	2715.06	3702.01	2376.18	3513.87	3951.21	3365.55	3725.12	3059.3	3246.8	2882.52	2814.75	2608.31	3002.19	0.0816678	-0.365508	normal	0.998161	-0.183095	normal	--	--	--	K07933|3.89702e-179|dosa:Os10t0135200-01|K07933 Rab-like protein 3 | (RAP-DB) Os10g0135200; Ras GTPase family protein.	--	--	--	Ras family;; Ras of Complex, Roc, domain of DAPkinase;; ADP-ribosylation factor family;; Gtr1/RagA G protein conserved region;; 50S ribosome-binding GTPase	Small GTPase LIP1 OS=Arabidopsis thaliana OX=3702 GN=LIP1 PE=1 SV=1	S	Function unknown	hypothetical protein OsI_32675 [Oryza sativa Indica Group]	--
novel_miR_72		0	LOC_Os10g26720	AUGAAUGUGGAAAAUGCUAGAAUG	24	4207.86	4146.54	3371.42	3206.5	3937.72	3386.06	3283.56	2854.04	3026.18	2562.21	3535.86	2715.06	3702.01	2376.18	3513.87	3951.21	3365.55	3725.12	3059.3	3246.8	2882.52	2814.75	2608.31	3002.19	0.0816678	-0.365508	normal	0.998161	-0.183095	normal	[L]	Replication, recombination and repair	Molecular Function: nucleic acid binding (GO:0003676);; Molecular Function: exonuclease activity (GO:0004527);; Biological Process: nucleic acid phosphodiester bond hydrolysis (GO:0090305);;	--	--	--	--	Exonuclease	Protein NEN3 OS=Arabidopsis thaliana OX=3702 GN=NEN3 PE=2 SV=1	--	--	PREDICTED: protein NEN1 isoform X1 [Oryza sativa Japonica Group]	molecular function: binding (GO:0005488);; molecular function: catalytic activity (GO:0003824);; biological process: metabolic process (GO:0008152);; biological process: cellular process (GO:0009987)
novel_miR_72		0	LOC_Os10g33700	AUGAAUGUGGAAAAUGCUAGAAUG	24	4207.86	4146.54	3371.42	3206.5	3937.72	3386.06	3283.56	2854.04	3026.18	2562.21	3535.86	2715.06	3702.01	2376.18	3513.87	3951.21	3365.55	3725.12	3059.3	3246.8	2882.52	2814.75	2608.31	3002.19	0.0816678	-0.365508	normal	0.998161	-0.183095	normal	--	--	--	--	--	[R]	General function prediction only	PPR repeat family;; PPR repeat;; PPR repeat;; Pentatricopeptide repeat domain;; Pentacotripeptide-repeat region of PRORP;; Mitochondrial 28S ribosomal protein S27	Pentatricopeptide repeat-containing protein At1g08610 OS=Arabidopsis thaliana OX=3702 GN=At1g08610 PE=2 SV=1	S	Function unknown	PREDICTED: pentatricopeptide repeat-containing protein At1g08610 [Oryza sativa Japonica Group]	--
novel_miR_72		0	LOC_Os10g39970	AUGAAUGUGGAAAAUGCUAGAAUG	24	4207.86	4146.54	3371.42	3206.5	3937.72	3386.06	3283.56	2854.04	3026.18	2562.21	3535.86	2715.06	3702.01	2376.18	3513.87	3951.21	3365.55	3725.12	3059.3	3246.8	2882.52	2814.75	2608.31	3002.19	0.0816678	-0.365508	normal	0.998161	-0.183095	normal	--	--	--	--	--	--	--	Late embryogenesis abundant protein	--	S	Function unknown	PREDICTED: protein YLS9 isoform X1 [Oryza sativa Japonica Group]	--
novel_miR_72		0	LOC_Os10g42060	AUGAAUGUGGAAAAUGCUAGAAUG	24	4207.86	4146.54	3371.42	3206.5	3937.72	3386.06	3283.56	2854.04	3026.18	2562.21	3535.86	2715.06	3702.01	2376.18	3513.87	3951.21	3365.55	3725.12	3059.3	3246.8	2882.52	2814.75	2608.31	3002.19	0.0816678	-0.365508	normal	0.998161	-0.183095	normal	--	--	--	--	--	--	--	Ribosome inactivating protein	60 kDa jasmonate-induced protein OS=Hordeum vulgare OX=4513 PE=2 SV=1	--	--	PREDICTED: 60 kDa jasmonate-induced protein [Oryza sativa Japonica Group]	--
novel_miR_72		0	LOC_Os11g12040	AUGAAUGUGGAAAAUGCUAGAAUG	24	4207.86	4146.54	3371.42	3206.5	3937.72	3386.06	3283.56	2854.04	3026.18	2562.21	3535.86	2715.06	3702.01	2376.18	3513.87	3951.21	3365.55	3725.12	3059.3	3246.8	2882.52	2814.75	2608.31	3002.19	0.0816678	-0.365508	normal	0.998161	-0.183095	normal	[R]	General function prediction only	--	--	--	[T]	Signal transduction mechanisms	NB-ARC domain;; Leucine rich repeat	Disease resistance protein RPM1 OS=Arabidopsis thaliana OX=3702 GN=RPM1 PE=1 SV=1	S	Function unknown	PREDICTED: disease resistance protein RPM1 [Oryza sativa Japonica Group]	--
novel_miR_72		0	LOC_Os11g41860	AUGAAUGUGGAAAAUGCUAGAAUG	24	4207.86	4146.54	3371.42	3206.5	3937.72	3386.06	3283.56	2854.04	3026.18	2562.21	3535.86	2715.06	3702.01	2376.18	3513.87	3951.21	3365.55	3725.12	3059.3	3246.8	2882.52	2814.75	2608.31	3002.19	0.0816678	-0.365508	normal	0.998161	-0.183095	normal	--	--	--	--	--	[R]	General function prediction only	F-box-like	Putative F-box protein At4g05475 OS=Arabidopsis thaliana OX=3702 GN=At4g05475 PE=4 SV=2	S	Function unknown	F-box domain containing protein, expressed [Oryza sativa Japonica Group]	--
novel_miR_72		0	LOC_Os12g02520	AUGAAUGUGGAAAAUGCUAGAAUG	24	4207.86	4146.54	3371.42	3206.5	3937.72	3386.06	3283.56	2854.04	3026.18	2562.21	3535.86	2715.06	3702.01	2376.18	3513.87	3951.21	3365.55	3725.12	3059.3	3246.8	2882.52	2814.75	2608.31	3002.19	0.0816678	-0.365508	normal	0.998161	-0.183095	normal	[G]	Carbohydrate transport and metabolism	Cellular Component: mitochondrion (GO:0005739);; Molecular Function: mannan endo-1,4-beta-mannosidase activity (GO:0016985);; Biological Process: mannan catabolic process (GO:0046355);;	K19355|0|osa:9271116|K19355 mannan endo-1,4-beta-mannosidase [EC:3.2.1.78] | (RefSeq) mannan endo-1,4-beta-mannosidase 8	Fructose and mannose metabolism (ko00051)	--	--	Cellulase (glycosyl hydrolase family 5)	Mannan endo-1,4-beta-mannosidase 8 OS=Oryza sativa subsp. japonica OX=39947 GN=MAN8 PE=2 SV=2	G	Carbohydrate transport and metabolism	RecName: Full=Mannan endo-1,4-beta-mannosidase 8; AltName: Full=Beta-mannanase 8; AltName: Full=Endo-beta-1,4-mannanase 8; AltName: Full=OsMAN8	cellular component: cell (GO:0005623);; cellular component: organelle (GO:0043226);; cellular component: cell part (GO:0044464);; molecular function: catalytic activity (GO:0003824);; biological process: metabolic process (GO:0008152);; biological process: cellular process (GO:0009987)
novel_miR_72		0	LOC_Os12g12950	AUGAAUGUGGAAAAUGCUAGAAUG	24	4207.86	4146.54	3371.42	3206.5	3937.72	3386.06	3283.56	2854.04	3026.18	2562.21	3535.86	2715.06	3702.01	2376.18	3513.87	3951.21	3365.55	3725.12	3059.3	3246.8	2882.52	2814.75	2608.31	3002.19	0.0816678	-0.365508	normal	0.998161	-0.183095	normal	--	--	--	--	--	--	--	Potential DNA-binding domain	--	S	Function unknown	PREDICTED: uncharacterized protein LOC9267507 [Oryza sativa Japonica Group]	--
novel_miR_72		0	LOC_Os12g13174	AUGAAUGUGGAAAAUGCUAGAAUG	24	4207.86	4146.54	3371.42	3206.5	3937.72	3386.06	3283.56	2854.04	3026.18	2562.21	3535.86	2715.06	3702.01	2376.18	3513.87	3951.21	3365.55	3725.12	3059.3	3246.8	2882.52	2814.75	2608.31	3002.19	0.0816678	-0.365508	normal	0.998161	-0.183095	normal	--	--	--	--	--	--	--	--	--	--	--	Os12g0234000 [Oryza sativa Japonica Group]	--
novel_miR_72		0	LOC_Os12g14080	AUGAAUGUGGAAAAUGCUAGAAUG	24	4207.86	4146.54	3371.42	3206.5	3937.72	3386.06	3283.56	2854.04	3026.18	2562.21	3535.86	2715.06	3702.01	2376.18	3513.87	3951.21	3365.55	3725.12	3059.3	3246.8	2882.52	2814.75	2608.31	3002.19	0.0816678	-0.365508	normal	0.998161	-0.183095	normal	--	--	--	K17435|4.61722e-71|osa:4351876|K17435 large subunit ribosomal protein L54 | (RefSeq) 54S ribosomal protein L37, mitochondrial	--	[J]	Translation, ribosomal structure and biogenesis	Mitochondrial ribosomal protein L37	--	S	Function unknown	PREDICTED: 54S ribosomal protein L37, mitochondrial [Oryza sativa Japonica Group]	--
novel_miR_72		0	LOC_Os12g16290	AUGAAUGUGGAAAAUGCUAGAAUG	24	4207.86	4146.54	3371.42	3206.5	3937.72	3386.06	3283.56	2854.04	3026.18	2562.21	3535.86	2715.06	3702.01	2376.18	3513.87	3951.21	3365.55	3725.12	3059.3	3246.8	2882.52	2814.75	2608.31	3002.19	0.0816678	-0.365508	normal	0.998161	-0.183095	normal	--	--	--	--	--	--	--	NmrA-like family;; NAD(P)H-binding;; NAD dependent epimerase/dehydratase family	Isoflavone reductase homolog OS=Lupinus albus OX=3870 PE=2 SV=1	--	--	Isoflavone reductase, putative, expressed [Oryza sativa Japonica Group]	--
novel_miR_72		0	LOC_Os12g32610	AUGAAUGUGGAAAAUGCUAGAAUG	24	4207.86	4146.54	3371.42	3206.5	3937.72	3386.06	3283.56	2854.04	3026.18	2562.21	3535.86	2715.06	3702.01	2376.18	3513.87	3951.21	3365.55	3725.12	3059.3	3246.8	2882.52	2814.75	2608.31	3002.19	0.0816678	-0.365508	normal	0.998161	-0.183095	normal	--	--	--	--	--	--	--	--	--	--	--	PREDICTED: uncharacterized protein LOC9269766 [Oryza sativa Japonica Group]	--
novel_miR_72		0	LOC_Os12g37510	AUGAAUGUGGAAAAUGCUAGAAUG	24	4207.86	4146.54	3371.42	3206.5	3937.72	3386.06	3283.56	2854.04	3026.18	2562.21	3535.86	2715.06	3702.01	2376.18	3513.87	3951.21	3365.55	3725.12	3059.3	3246.8	2882.52	2814.75	2608.31	3002.19	0.0816678	-0.365508	normal	0.998161	-0.183095	normal	[G]	Carbohydrate transport and metabolism	--	--	--	[GC]	--	UDP-glucoronosyl and UDP-glucosyl transferase	UDP-glycosyltransferase 91D1 OS=Stevia rebaudiana OX=55670 GN=UGT91D1 PE=2 SV=1	S	Function unknown	PREDICTED: UDP-glycosyltransferase 91C1 [Oryza sativa Japonica Group]	--
novel_miR_72		0	LOC_Os12g40920	AUGAAUGUGGAAAAUGCUAGAAUG	24	4207.86	4146.54	3371.42	3206.5	3937.72	3386.06	3283.56	2854.04	3026.18	2562.21	3535.86	2715.06	3702.01	2376.18	3513.87	3951.21	3365.55	3725.12	3059.3	3246.8	2882.52	2814.75	2608.31	3002.19	0.0816678	-0.365508	normal	0.998161	-0.183095	normal	--	--	--	--	--	--	--	Basic leucine-zipper C terminal;; bZIP transcription factor;; Basic region leucine zipper;; bZIP Maf transcription factor	Light-inducible protein CPRF2 OS=Petroselinum crispum OX=4043 GN=CPRF2 PE=2 SV=2	S	Function unknown	PREDICTED: light-inducible protein CPRF2-like isoform X2 [Oryza sativa Japonica Group]	--
novel_miR_72		0	LOC_Os12g44250	AUGAAUGUGGAAAAUGCUAGAAUG	24	4207.86	4146.54	3371.42	3206.5	3937.72	3386.06	3283.56	2854.04	3026.18	2562.21	3535.86	2715.06	3702.01	2376.18	3513.87	3951.21	3365.55	3725.12	3059.3	3246.8	2882.52	2814.75	2608.31	3002.19	0.0816678	-0.365508	normal	0.998161	-0.183095	normal	--	--	--	K08515|8.11255e-138|osa:4352920|K08515 vesicle-associated membrane protein 7 | (RefSeq) vesicle-associated membrane protein 721	SNARE interactions in vesicular transport (ko04130)	[U]	Intracellular trafficking, secretion, and vesicular transport	Synaptobrevin;; Regulated-SNARE-like domain	Vesicle-associated membrane protein 721 OS=Arabidopsis thaliana OX=3702 GN=VAMP721 PE=2 SV=1	U	Intracellular trafficking, secretion, and vesicular transport	PREDICTED: vesicle-associated membrane protein 721 [Oryza sativa Japonica Group]	--
novel_miR_323		0	LOC_Os01g49219	UUAUAGAUUCCGUCUGUAAACUGC	24	921.525	959.474	907.804	959.163	765.569	1034.79	891.068	1006.93	958.232	909.425	1178.62	861.394	1150.44	840.746	925.003	1004.02	927.084	942.881	1064.84	939.627	1034.51	1064.45	989.456	1012.15	0.935861	0.095549	normal	0.998161	0.0389757	normal	--	--	Cellular Component: plastid (GO:0009536);;	--	--	--	--	--	--	--	--	Os01g0686100 [Oryza sativa Japonica Group]	cellular component: cell (GO:0005623);; cellular component: organelle (GO:0043226);; cellular component: cell part (GO:0044464)
novel_miR_323		0	LOC_Os02g31230	UUAUAGAUUCCGUCUGUAAACUGC	24	921.525	959.474	907.804	959.163	765.569	1034.79	891.068	1006.93	958.232	909.425	1178.62	861.394	1150.44	840.746	925.003	1004.02	927.084	942.881	1064.84	939.627	1034.51	1064.45	989.456	1012.15	0.935861	0.095549	normal	0.998161	0.0389757	normal	--	--	--	--	--	--	--	--	--	--	--	PREDICTED: uncharacterized protein LOC9271219 [Oryza sativa Japonica Group]	--
novel_miR_323		0	LOC_Os02g39910	UUAUAGAUUCCGUCUGUAAACUGC	24	921.525	959.474	907.804	959.163	765.569	1034.79	891.068	1006.93	958.232	909.425	1178.62	861.394	1150.44	840.746	925.003	1004.02	927.084	942.881	1064.84	939.627	1034.51	1064.45	989.456	1012.15	0.935861	0.095549	normal	0.998161	0.0389757	normal	--	--	Cellular Component: mitochondrion (GO:0005739);; Biological Process: protein homooligomerization (GO:0051260);;	--	--	[R]	General function prediction only	BTB/POZ domain	BTB/POZ domain-containing protein At2g24240 OS=Arabidopsis thaliana OX=3702 GN=At2g24240 PE=2 SV=1	S	Function unknown	PREDICTED: BTB/POZ domain-containing protein At4g30940 [Oryza sativa Japonica Group]	cellular component: cell (GO:0005623);; cellular component: organelle (GO:0043226);; cellular component: cell part (GO:0044464);; biological process: cellular component organization or biogenesis (GO:0071840)
novel_miR_323		0	LOC_Os02g46600	UUAUAGAUUCCGUCUGUAAACUGC	24	921.525	959.474	907.804	959.163	765.569	1034.79	891.068	1006.93	958.232	909.425	1178.62	861.394	1150.44	840.746	925.003	1004.02	927.084	942.881	1064.84	939.627	1034.51	1064.45	989.456	1012.15	0.935861	0.095549	normal	0.998161	0.0389757	normal	--	--	Molecular Function: zinc ion binding (GO:0008270);; Cellular Component: integral component of membrane (GO:0016021);; Biological Process: protein ubiquitination (GO:0016567);; Biological Process: proteasome-mediated ubiquitin-dependent protein catabolic process (GO:0043161);; Molecular Function: ubiquitin protein ligase activity (GO:0061630);;	--	--	[O]	Posttranslational modification, protein turnover, chaperones	Ring finger domain;; RING-like zinc finger;; RING-H2 zinc finger domain;; Zinc finger, C3HC4 type (RING finger);; Zinc finger, C3HC4 type (RING finger);; Anaphase-promoting complex subunit 11 RING-H2 finger	E3 ubiquitin-protein ligase Os04g0590900 OS=Oryza sativa subsp. japonica OX=39947 GN=Os04g0590900 PE=2 SV=2	O	Posttranslational modification, protein turnover, chaperones	PREDICTED: E3 ubiquitin-protein ligase Os04g0590900-like [Oryza sativa Japonica Group]	molecular function: binding (GO:0005488);; cellular component: membrane (GO:0016020);; cellular component: membrane part (GO:0044425);; biological process: metabolic process (GO:0008152);; biological process: cellular process (GO:0009987);; molecular function: catalytic activity (GO:0003824)
novel_miR_323		0	LOC_Os03g60750	UUAUAGAUUCCGUCUGUAAACUGC	24	921.525	959.474	907.804	959.163	765.569	1034.79	891.068	1006.93	958.232	909.425	1178.62	861.394	1150.44	840.746	925.003	1004.02	927.084	942.881	1064.84	939.627	1034.51	1064.45	989.456	1012.15	0.935861	0.095549	normal	0.998161	0.0389757	normal	[J]	Translation, ribosomal structure and biogenesis	Biological Process: enzyme-directed rRNA 2'-O-methylation (GO:0000453);; Molecular Function: rRNA (uridine-2'-O-)-methyltransferase activity (GO:0008650);; Biological Process: cell division (GO:0051301);;	--	--	[AR]	--	FtsJ-like methyltransferase	--	J	Translation, ribosomal structure and biogenesis	PREDICTED: ribosomal RNA large subunit methyltransferase E isoform X4 [Oryza sativa Japonica Group]	biological process: metabolic process (GO:0008152);; biological process: cellular process (GO:0009987);; biological process: cellular component organization or biogenesis (GO:0071840);; molecular function: catalytic activity (GO:0003824);; biological process: single-organism process (GO:0044699)
novel_miR_323		0	LOC_Os05g46420	UUAUAGAUUCCGUCUGUAAACUGC	24	921.525	959.474	907.804	959.163	765.569	1034.79	891.068	1006.93	958.232	909.425	1178.62	861.394	1150.44	840.746	925.003	1004.02	927.084	942.881	1064.84	939.627	1034.51	1064.45	989.456	1012.15	0.935861	0.095549	normal	0.998161	0.0389757	normal	--	--	--	--	--	--	--	--	Jacalin-related lectin 19 OS=Arabidopsis thaliana OX=3702 GN=JAL19 PE=2 SV=1	S	Function unknown	Os05g0541800, partial [Oryza sativa Japonica Group]	--
novel_miR_323		0	LOC_Os10g14920	UUAUAGAUUCCGUCUGUAAACUGC	24	921.525	959.474	907.804	959.163	765.569	1034.79	891.068	1006.93	958.232	909.425	1178.62	861.394	1150.44	840.746	925.003	1004.02	927.084	942.881	1064.84	939.627	1034.51	1064.45	989.456	1012.15	0.935861	0.095549	normal	0.998161	0.0389757	normal	--	--	--	--	--	--	--	EamA-like transporter family	WAT1-related protein At4g08290 OS=Arabidopsis thaliana OX=3702 GN=At4g08290 PE=2 SV=1	S	Function unknown	PREDICTED: WAT1-related protein At4g08290 isoform X1 [Oryza sativa Japonica Group]	--
novel_miR_323		0	LOC_Os12g15420	UUAUAGAUUCCGUCUGUAAACUGC	24	921.525	959.474	907.804	959.163	765.569	1034.79	891.068	1006.93	958.232	909.425	1178.62	861.394	1150.44	840.746	925.003	1004.02	927.084	942.881	1064.84	939.627	1034.51	1064.45	989.456	1012.15	0.935861	0.095549	normal	0.998161	0.0389757	normal	--	--	--	K13100|0|osa:4351904|K13100 pre-mRNA-splicing factor CWC22 | (RefSeq) Os12g15420; pre-mRNA-splicing factor CWC22 homolog	--	[R]	General function prediction only	MA3 domain	--	S	Function unknown	PREDICTED: pre-mRNA-splicing factor CWC22 homolog [Oryza sativa Japonica Group]	--
novel_miR_323		0	LOC_Os12g35895	UUAUAGAUUCCGUCUGUAAACUGC	24	921.525	959.474	907.804	959.163	765.569	1034.79	891.068	1006.93	958.232	909.425	1178.62	861.394	1150.44	840.746	925.003	1004.02	927.084	942.881	1064.84	939.627	1034.51	1064.45	989.456	1012.15	0.935861	0.095549	normal	0.998161	0.0389757	normal	--	--	--	--	--	--	--	--	--	--	--	hypothetical protein [Oryza sativa Japonica Group]	--
novel_miR_323		0	LOC_Os12g38250	UUAUAGAUUCCGUCUGUAAACUGC	24	921.525	959.474	907.804	959.163	765.569	1034.79	891.068	1006.93	958.232	909.425	1178.62	861.394	1150.44	840.746	925.003	1004.02	927.084	942.881	1064.84	939.627	1034.51	1064.45	989.456	1012.15	0.935861	0.095549	normal	0.998161	0.0389757	normal	--	--	--	--	--	--	--	--	--	--	--	hypothetical protein OsI_38802 [Oryza sativa Indica Group]	--
osa-miR396b-3p		0	LOC_Os01g04720	GUUCAAUAAAGCUGUGGGAA	20	0	0	0	2.78826	0	0	0	0	0	0	3.87704	4.75908	0	0	0	0	0	0	0	2.99244	0	0	0	0	0.935861	0.104186	normal	--	--	--	[K]	Transcription	Cellular Component: endosome (GO:0005768);; Cellular Component: vacuole (GO:0005773);; Cellular Component: trans-Golgi network (GO:0005802);; Cellular Component: plasma membrane (GO:0005886);; Cellular Component: integral component of membrane (GO:0016021);; Molecular Function: kinase activity (GO:0016301);; Biological Process: phosphorylation (GO:0016310);;	--	--	[R]	General function prediction only	Carbohydrate-binding protein of the ER;; Di-glucose binding within endoplasmic reticulum	Receptor-like protein 4 OS=Arabidopsis thaliana OX=3702 GN=RLP4 PE=2 SV=1	S	Function unknown	PREDICTED: probable LRR receptor-like serine/threonine-protein kinase PAM74 [Oryza sativa Japonica Group]	cellular component: cell (GO:0005623);; cellular component: organelle (GO:0043226);; cellular component: cell part (GO:0044464);; cellular component: organelle part (GO:0044422);; cellular component: membrane (GO:0016020);; cellular component: membrane part (GO:0044425);; molecular function: catalytic activity (GO:0003824);; biological process: metabolic process (GO:0008152);; biological process:…
osa-miR396b-3p		0	LOC_Os01g10720	GUUCAAUAAAGCUGUGGGAA	20	0	0	0	2.78826	0	0	0	0	0	0	3.87704	4.75908	0	0	0	0	0	0	0	2.99244	0	0	0	0	0.935861	0.104186	normal	--	--	--	--	--	Molecular Function: DNA binding (GO:0003677);; Molecular Function: RNA binding (GO:0003723);; Molecular Function: RNA-directed DNA polymerase activity (GO:0003964);; Molecular Function: aspartic-type endopeptidase activity (GO:0004190);; Biological Process: RNA-dependent DNA biosynthetic process (GO:0006278);; Biological Process: DNA recombination (GO:0006310);; Biological Process: proteolysis (G…	--	--	[R]	General function prediction only	Retroviral aspartyl protease;; Reverse transcriptase (RNA-dependent DNA polymerase);; Aspartyl protease	Uncharacterized mitochondrial protein AtMg00860 OS=Arabidopsis thaliana OX=3702 GN=AtMg00860 PE=4 SV=1	L	Replication, recombination and repair	PREDICTED: uncharacterized protein LOC107280806 [Oryza sativa Japonica Group]	molecular function: binding (GO:0005488);; molecular function: catalytic activity (GO:0003824);; biological process: metabolic process (GO:0008152);; biological process: cellular process (GO:0009987)
osa-miR396b-3p		0	LOC_Os01g15580	GUUCAAUAAAGCUGUGGGAA	20	0	0	0	2.78826	0	0	0	0	0	0	3.87704	4.75908	0	0	0	0	0	0	0	2.99244	0	0	0	0	0.935861	0.104186	normal	--	--	--	[K]	Transcription	Molecular Function: ATP binding (GO:0005524);; Biological Process: apoptotic process (GO:0006915);; Biological Process: defense response (GO:0006952);; Molecular Function: ADP binding (GO:0043531);;	--	--	[T]	Signal transduction mechanisms	NB-ARC domain;; Leucine rich repeat;; Leucine Rich repeats (2 copies)	Putative disease resistance protein RGA3 OS=Solanum bulbocastanum OX=147425 GN=RGA3 PE=2 SV=2	S	Function unknown	PREDICTED: putative disease resistance protein RGA1 [Oryza sativa Japonica Group]	molecular function: binding (GO:0005488);; biological process: cellular process (GO:0009987);; biological process: single-organism process (GO:0044699);; biological process: response to stimulus (GO:0050896)
osa-miR396b-3p		0	LOC_Os01g23730	GUUCAAUAAAGCUGUGGGAA	20	0	0	0	2.78826	0	0	0	0	0	0	3.87704	4.75908	0	0	0	0	0	0	0	2.99244	0	0	0	0	0.935861	0.104186	normal	--	--	--	--	--	Cellular Component: plastid (GO:0009536);;	--	--	[R]	General function prediction only	zinc-binding in reverse transcriptase	--	--	--	hypothetical protein OsJ_01617 [Oryza sativa Japonica Group]	cellular component: cell (GO:0005623);; cellular component: organelle (GO:0043226);; cellular component: cell part (GO:0044464)
osa-miR396b-3p		0	LOC_Os01g27280	GUUCAAUAAAGCUGUGGGAA	20	0	0	0	2.78826	0	0	0	0	0	0	3.87704	4.75908	0	0	0	0	0	0	0	2.99244	0	0	0	0	0.935861	0.104186	normal	--	--	--	--	--	Cellular Component: plastid (GO:0009536);;	--	--	[R]	General function prediction only	Reverse transcriptase (RNA-dependent DNA polymerase)	--	S	Function unknown	hypothetical protein [Oryza sativa Japonica Group]	cellular component: cell (GO:0005623);; cellular component: organelle (GO:0043226);; cellular component: cell part (GO:0044464)
osa-miR396b-3p		0	LOC_Os01g33740	GUUCAAUAAAGCUGUGGGAA	20	0	0	0	2.78826	0	0	0	0	0	0	3.87704	4.75908	0	0	0	0	0	0	0	2.99244	0	0	0	0	0.935861	0.104186	normal	--	--	--	--	--	--	--	--	--	--	Plant protein of unknown function;; Zinc knuckle	UPF0481 protein At3g47200 OS=Arabidopsis thaliana OX=3702 GN=At3g47200 PE=2 SV=1	--	--	hypothetical protein OsJ_02024 [Oryza sativa Japonica Group]	--
osa-miR396b-3p		0	LOC_Os01g40570	GUUCAAUAAAGCUGUGGGAA	20	0	0	0	2.78826	0	0	0	0	0	0	3.87704	4.75908	0	0	0	0	0	0	0	2.99244	0	0	0	0	0.935861	0.104186	normal	--	--	--	--	--	--	K15040|0|osa:4327665|K15040 voltage-dependent anion channel protein 2 | (RefSeq) OsJ_02405, OsVDAC3, VDAC3; mitochondrial outer membrane protein porin 3	--	[P]	Inorganic ion transport and metabolism	Eukaryotic porin	Mitochondrial outer membrane protein porin 3 OS=Oryza sativa subsp. japonica OX=39947 GN=VDAC3 PE=2 SV=1	U	Intracellular trafficking, secretion, and vesicular transport	PREDICTED: mitochondrial outer membrane protein porin 3 [Oryza sativa Japonica Group]	--
osa-miR396b-3p		0	LOC_Os02g04450	GUUCAAUAAAGCUGUGGGAA	20	0	0	0	2.78826	0	0	0	0	0	0	3.87704	4.75908	0	0	0	0	0	0	0	2.99244	0	0	0	0	0.935861	0.104186	normal	--	--	--	--	--	--	--	--	--	--	Plant protein 1589 of unknown function (A_thal_3526)	--	S	Function unknown	PREDICTED: uncharacterized protein LOC4328235 isoform X1 [Oryza sativa Japonica Group]	--
osa-miR396b-3p		0	LOC_Os02g04660	GUUCAAUAAAGCUGUGGGAA	20	0	0	0	2.78826	0	0	0	0	0	0	3.87704	4.75908	0	0	0	0	0	0	0	2.99244	0	0	0	0	0.935861	0.104186	normal	--	--	--	[R]	General function prediction only	--	K02516|0|osa:4328251|K02516 type II protein arginine methyltransferase [EC:2.1.1.320] | (RefSeq) OJ1679_B08.2, OsJ_005168, PRMT5, SKB1; protein arginine N-methyltransferase 5	RNA transport (ko03013)	[D]	Cell cycle control, cell division, chromosome partitioning	PRMT5 TIM barrel domain;; PRMT5 arginine-N-methyltransferase;; PRMT5 oligomerisation domain	Protein arginine N-methyltransferase 5 OS=Oryza sativa subsp. japonica OX=39947 GN=PRMT5 PE=2 SV=1	S	Function unknown	PREDICTED: protein arginine N-methyltransferase 5 [Oryza sativa Japonica Group]	--
osa-miR396b-3p		0	LOC_Os02g13270	GUUCAAUAAAGCUGUGGGAA	20	0	0	0	2.78826	0	0	0	0	0	0	3.87704	4.75908	0	0	0	0	0	0	0	2.99244	0	0	0	0	0.935861	0.104186	normal	--	--	--	--	--	--	K13347|2.57885e-117|osa:4328779|K13347 peroxisomal membrane protein 2 | (RefSeq) peroxisomal membrane protein PMP22	Peroxisome (ko04146)	[R]	General function prediction only	Mpv17 / PMP22 family	Peroxisomal membrane protein PMP22 OS=Arabidopsis thaliana OX=3702 GN=PMP22 PE=1 SV=1	S	Function unknown	hypothetical protein OsI_06429 [Oryza sativa Indica Group]	--
osa-miR396b-3p		0	LOC_Os02g15550	GUUCAAUAAAGCUGUGGGAA	20	0	0	0	2.78826	0	0	0	0	0	0	3.87704	4.75908	0	0	0	0	0	0	0	2.99244	0	0	0	0	0.935861	0.104186	normal	--	--	--	[E]	Amino acid transport and metabolism	--	K00797|0|osa:4328910|K00797 spermidine synthase [EC:2.5.1.16] | (RefSeq) spdSyn3; spermine synthase	--	[E]	Amino acid transport and metabolism	Spermine/spermidine synthase domain;; Spermidine synthase tetramerisation domain;; Methyltransferase domain	Spermine synthase OS=Arabidopsis thaliana OX=3702 GN=SPMS PE=1 SV=1	E	Amino acid transport and metabolism	PREDICTED: spermine synthase [Oryza sativa Japonica Group]	--
osa-miR396b-3p		0	LOC_Os02g51780	GUUCAAUAAAGCUGUGGGAA	20	0	0	0	2.78826	0	0	0	0	0	0	3.87704	4.75908	0	0	0	0	0	0	0	2.99244	0	0	0	0	0.935861	0.104186	normal	--	--	--	[K]	Transcription	Molecular Function: 3'-5'-exoribonuclease activity (GO:0000175);; Cellular Component: nuclear exosome (RNase complex) (GO:0000176);; Cellular Component: cytoplasmic exosome (RNase complex) (GO:0000177);; Cellular Component: P-body (GO:0000932);; Molecular Function: RNA binding (GO:0003723);; Biological Process: rRNA processing (GO:0006364);; Biological Process: miRNA catabolic process (GO:0010587…	K18758|0|osa:4330762|K18758 DIS3-like exonuclease 2 [EC:3.1.13.-] | (RefSeq) P0627E03.8; DIS3-like exonuclease 2	--	[J]	Translation, ribosomal structure and biogenesis	RNB domain	DIS3-like exonuclease 2 OS=Arabidopsis thaliana OX=3702 GN=SOV PE=1 SV=1	K	Transcription	PREDICTED: DIS3-like exonuclease 2 [Oryza sativa Japonica Group]	molecular function: catalytic activity (GO:0003824);; biological process: metabolic process (GO:0008152);; biological process: cellular process (GO:0009987);; cellular component: cell (GO:0005623);; cellular component: macromolecular complex (GO:0032991);; cellular component: organelle (GO:0043226);; cellular component: organelle part (GO:0044422);; cellular component: cell part (GO:0044464);; mo…
osa-miR396b-3p		0	LOC_Os03g08400	GUUCAAUAAAGCUGUGGGAA	20	0	0	0	2.78826	0	0	0	0	0	0	3.87704	4.75908	0	0	0	0	0	0	0	2.99244	0	0	0	0	0.935861	0.104186	normal	--	--	--	[L]	Replication, recombination and repair	Biological Process: telomere maintenance (GO:0000723);; Molecular Function: DNA helicase activity (GO:0003678);; Biological Process: DNA repair (GO:0006281);; Biological Process: DNA duplex unwinding (GO:0032508);;	--	--	[D]	Cell cycle control, cell division, chromosome partitioning	PIF1-like helicase;; Replication factor-A C terminal domain;; Domain of unknown function DUF223	Replication protein A 70 kDa DNA-binding subunit A OS=Oryza sativa subsp. japonica OX=39947 GN=RPA1A PE=1 SV=1	L	Replication, recombination and repair	Putative helicase [Oryza sativa Japonica Group]	biological process: metabolic process (GO:0008152);; biological process: cellular process (GO:0009987);; biological process: single-organism process (GO:0044699);; biological process: biological regulation (GO:0065007);; biological process: cellular component organization or biogenesis (GO:0071840);; molecular function: catalytic activity (GO:0003824);; biological process: response to stimulus (G…
osa-miR396b-3p		0	LOC_Os03g19510	GUUCAAUAAAGCUGUGGGAA	20	0	0	0	2.78826	0	0	0	0	0	0	3.87704	4.75908	0	0	0	0	0	0	0	2.99244	0	0	0	0	0.935861	0.104186	normal	--	--	--	[O]	Posttranslational modification, protein turnover, chaperones	Molecular Function: serine-type endopeptidase activity (GO:0004252);; Biological Process: proteolysis (GO:0006508);; Cellular Component: chloroplast thylakoid (GO:0009534);; Cellular Component: chloroplastic endopeptidase Clp complex (GO:0009840);; Cellular Component: chloroplast envelope (GO:0009941);;	K01358|4.03905e-168|osa:4332615|K01358 ATP-dependent Clp protease, protease subunit [EC:3.4.21.92] | (RefSeq) ATP-dependent Clp protease proteolytic subunit 5, chloroplastic	--	[O]	Posttranslational modification, protein turnover, chaperones	Clp protease	ATP-dependent Clp protease proteolytic subunit 5, chloroplastic OS=Arabidopsis thaliana OX=3702 GN=CLPP5 PE=1 SV=1	O	Posttranslational modification, protein turnover, chaperones	PREDICTED: ATP-dependent Clp protease proteolytic subunit 5, chloroplastic [Oryza sativa Japonica Group]	molecular function: catalytic activity (GO:0003824);; biological process: metabolic process (GO:0008152);; cellular component: cell (GO:0005623);; cellular component: organelle (GO:0043226);; cellular component: organelle part (GO:0044422);; cellular component: cell part (GO:0044464);; cellular component: macromolecular complex (GO:0032991)
osa-miR396b-3p		0	LOC_Os03g29864	GUUCAAUAAAGCUGUGGGAA	20	0	0	0	2.78826	0	0	0	0	0	0	3.87704	4.75908	0	0	0	0	0	0	0	2.99244	0	0	0	0	0.935861	0.104186	normal	--	--	--	--	--	Molecular Function: DNA binding (GO:0003677);; Molecular Function: chromatin binding (GO:0003682);; Molecular Function: RNA binding (GO:0003723);; Molecular Function: RNA-directed DNA polymerase activity (GO:0003964);; Molecular Function: aspartic-type endopeptidase activity (GO:0004190);; Biological Process: RNA-dependent DNA biosynthetic process (GO:0006278);; Biological Process: DNA recombinat…	--	--	[R]	General function prediction only	Retrotransposon gag protein;; Integrase core domain;; Aspartyl protease;; Retroviral aspartyl protease	RNA-directed DNA polymerase homolog OS=Oenothera berteroana OX=3950 PE=4 SV=1	L	Replication, recombination and repair	retrotransposon protein, putative, unclassified, expressed [Oryza sativa Japonica Group]	molecular function: binding (GO:0005488);; molecular function: catalytic activity (GO:0003824);; biological process: metabolic process (GO:0008152);; biological process: cellular process (GO:0009987);; biological process: cellular component organization or biogenesis (GO:0071840);; cellular component: cell (GO:0005623);; cellular component: organelle (GO:0043226);; cellular component: cell part (…
osa-miR396b-3p		0	LOC_Os03g31110	GUUCAAUAAAGCUGUGGGAA	20	0	0	0	2.78826	0	0	0	0	0	0	3.87704	4.75908	0	0	0	0	0	0	0	2.99244	0	0	0	0	0.935861	0.104186	normal	--	--	--	--	--	Molecular Function: RNA polymerase II regulatory region sequence-specific DNA binding (GO:0000977);; Molecular Function: transcription factor activity, sequence-specific DNA binding (GO:0003700);; Cellular Component: nucleus (GO:0005634);; Biological Process: regulation of transcription from RNA polymerase II promoter (GO:0006357);; Cellular Component: plastid (GO:0009536);;	--	--	[L]	Replication, recombination and repair	Domain of unknown function (DUF4413)	Zinc finger BED domain-containing protein RICESLEEPER 2 OS=Oryza sativa subsp. japonica OX=39947 GN=Os03g0733400 PE=2 SV=1	S	Function unknown	PREDICTED: zinc finger BED domain-containing protein RICESLEEPER 2-like [Oryza sativa Japonica Group]	molecular function: binding (GO:0005488);; molecular function: nucleic acid binding transcription factor activity (GO:0001071);; biological process: biological regulation (GO:0065007);; cellular component: cell (GO:0005623);; cellular component: organelle (GO:0043226);; cellular component: cell part (GO:0044464)
osa-miR396b-3p		0	LOC_Os04g11540	GUUCAAUAAAGCUGUGGGAA	20	0	0	0	2.78826	0	0	0	0	0	0	3.87704	4.75908	0	0	0	0	0	0	0	2.99244	0	0	0	0	0.935861	0.104186	normal	--	--	--	--	--	Molecular Function: RNA binding (GO:0003723);; Molecular Function: RNA-directed DNA polymerase activity (GO:0003964);; Molecular Function: aspartic-type endopeptidase activity (GO:0004190);; Biological Process: RNA-dependent DNA biosynthetic process (GO:0006278);; Biological Process: proteolysis (GO:0006508);;	--	--	[R]	General function prediction only	Reverse transcriptase (RNA-dependent DNA polymerase);; Retrotransposon gag protein;; Aspartyl protease	RNA-directed DNA polymerase homolog OS=Oenothera berteroana OX=3950 PE=4 SV=1	S	Function unknown	OSJNBb0033G08.8 [Oryza sativa Japonica Group]	molecular function: binding (GO:0005488);; molecular function: catalytic activity (GO:0003824);; biological process: metabolic process (GO:0008152);; biological process: cellular process (GO:0009987)
osa-miR396b-3p		0	LOC_Os04g31030	GUUCAAUAAAGCUGUGGGAA	20	0	0	0	2.78826	0	0	0	0	0	0	3.87704	4.75908	0	0	0	0	0	0	0	2.99244	0	0	0	0	0.935861	0.104186	normal	--	--	--	--	--	--	--	--	--	--	Cleavage site for pathogenic type III effector avirulence factor Avr	RPM1-interacting protein 4 OS=Arabidopsis thaliana OX=3702 GN=RIN4 PE=1 SV=1	S	Function unknown	PREDICTED: RPM1-interacting protein 4 [Oryza sativa Japonica Group]	--
osa-miR396b-3p		0	LOC_Os04g36830	GUUCAAUAAAGCUGUGGGAA	20	0	0	0	2.78826	0	0	0	0	0	0	3.87704	4.75908	0	0	0	0	0	0	0	2.99244	0	0	0	0	0.935861	0.104186	normal	--	--	--	--	--	Biological Process: defense response (GO:0006952);;	--	--	--	--	LURP-one-related	Protein LURP-one-related 6 OS=Arabidopsis thaliana OX=3702 GN=At2g05910 PE=2 SV=1	S	Function unknown	PREDICTED: protein LURP-one-related 6 [Oryza sativa Japonica Group]	biological process: response to stimulus (GO:0050896)
osa-miR396b-3p		0	LOC_Os04g46750	GUUCAAUAAAGCUGUGGGAA	20	0	0	0	2.78826	0	0	0	0	0	0	3.87704	4.75908	0	0	0	0	0	0	0	2.99244	0	0	0	0	0.935861	0.104186	normal	--	--	--	[M]	Cell wall/membrane/envelope biogenesis	--	--	--	[G]	Carbohydrate transport and metabolism	Mannosyltransferase putative	Putative glucuronosyltransferase PGSIP8 OS=Arabidopsis thaliana OX=3702 GN=PGSIP8 PE=2 SV=1	O	Posttranslational modification, protein turnover, chaperones	PREDICTED: LOW QUALITY PROTEIN: putative glucuronosyltransferase PGSIP8 [Oryza sativa Japonica Group]	--
osa-miR396b-3p		0	LOC_Os04g51490	GUUCAAUAAAGCUGUGGGAA	20	0	0	0	2.78826	0	0	0	0	0	0	3.87704	4.75908	0	0	0	0	0	0	0	2.99244	0	0	0	0	0.935861	0.104186	normal	--	--	--	[L]	Replication, recombination and repair	Biological Process: telomere maintenance (GO:0000723);; Molecular Function: DNA helicase activity (GO:0003678);; Biological Process: DNA repair (GO:0006281);; Biological Process: DNA duplex unwinding (GO:0032508);;	--	--	[D]	Cell cycle control, cell division, chromosome partitioning	PIF1-like helicase;; Replication factor-A C terminal domain	--	L	Replication, recombination and repair	Putative helicase [Oryza sativa Japonica Group]	biological process: metabolic process (GO:0008152);; biological process: cellular process (GO:0009987);; biological process: single-organism process (GO:0044699);; biological process: biological regulation (GO:0065007);; biological process: cellular component organization or biogenesis (GO:0071840);; molecular function: catalytic activity (GO:0003824);; biological process: response to stimulus (G…
osa-miR396b-3p		0	LOC_Os04g57830	GUUCAAUAAAGCUGUGGGAA	20	0	0	0	2.78826	0	0	0	0	0	0	3.87704	4.75908	0	0	0	0	0	0	0	2.99244	0	0	0	0	0.935861	0.104186	normal	--	--	--	--	--	--	--	--	--	--	--	--	--	--	Os04g0674500 [Oryza sativa Japonica Group]	--
osa-miR396b-3p		0	LOC_Os05g05240	GUUCAAUAAAGCUGUGGGAA	20	0	0	0	2.78826	0	0	0	0	0	0	3.87704	4.75908	0	0	0	0	0	0	0	2.99244	0	0	0	0	0.935861	0.104186	normal	--	--	--	[T]	Signal transduction mechanisms	Molecular Function: phosphoprotein phosphatase activity (GO:0004721);; Cellular Component: nucleus (GO:0005634);; Cellular Component: plasma membrane (GO:0005886);; Biological Process: protein dephosphorylation (GO:0006470);; Biological Process: brassinosteroid mediated signaling pathway (GO:0009742);; Molecular Function: metal ion binding (GO:0046872);;	K01090|0|osa:4337785|K01090 protein phosphatase [EC:3.1.3.16] | (RefSeq) BSL1, OJ1607_F09.10; serine/threonine-protein phosphatase BSL1 homolog	--	[R]	General function prediction only	Calcineurin-like phosphoesterase;; Galactose oxidase, central domain;; Galactose oxidase, central domain;; Kelch motif;; Kelch motif;; Kelch motif;; Kelch motif	Serine/threonine-protein phosphatase BSL1 homolog OS=Oryza sativa subsp. japonica OX=39947 GN=BSL1 PE=1 SV=1	T	Signal transduction mechanisms	PREDICTED: serine/threonine-protein phosphatase BSL1 homolog isoform X1 [Oryza sativa Japonica Group]	molecular function: catalytic activity (GO:0003824);; biological process: metabolic process (GO:0008152);; biological process: cellular process (GO:0009987);; cellular component: cell (GO:0005623);; cellular component: organelle (GO:0043226);; cellular component: cell part (GO:0044464);; cellular component: membrane (GO:0016020);; biological process: signaling (GO:0023052);; biological process: s…
osa-miR396b-3p		0	LOC_Os06g10520	GUUCAAUAAAGCUGUGGGAA	20	0	0	0	2.78826	0	0	0	0	0	0	3.87704	4.75908	0	0	0	0	0	0	0	2.99244	0	0	0	0	0.935861	0.104186	normal	--	--	--	[H]	Coenzyme transport and metabolism	Molecular Function: pantothenate kinase activity (GO:0004594);; Molecular Function: ATP binding (GO:0005524);; Biological Process: coenzyme A biosynthetic process (GO:0015937);; Biological Process: phosphorylation (GO:0016310);;	K09680|0|osa:4340439|K09680 type II pantothenate kinase [EC:2.7.1.33] | (RefSeq) pantothenate kinase 1	Pantothenate and CoA biosynthesis (ko00770)	[H]	Coenzyme transport and metabolism	Fumble	Pantothenate kinase 1 OS=Oryza sativa subsp. japonica OX=39947 GN=Os06g0207000 PE=2 SV=1	H	Coenzyme transport and metabolism	PREDICTED: pantothenate kinase 1 isoform X2 [Oryza sativa Japonica Group]	molecular function: catalytic activity (GO:0003824);; biological process: metabolic process (GO:0008152);; biological process: cellular process (GO:0009987);; molecular function: binding (GO:0005488);; biological process: single-organism process (GO:0044699)
osa-miR396b-3p		0	LOC_Os06g28380	GUUCAAUAAAGCUGUGGGAA	20	0	0	0	2.78826	0	0	0	0	0	0	3.87704	4.75908	0	0	0	0	0	0	0	2.99244	0	0	0	0	0.935861	0.104186	normal	--	--	--	--	--	Molecular Function: DNA binding (GO:0003677);; Molecular Function: RNA binding (GO:0003723);; Molecular Function: RNA-directed DNA polymerase activity (GO:0003964);; Molecular Function: aspartic-type endopeptidase activity (GO:0004190);; Cellular Component: mitochondrion (GO:0005739);; Biological Process: RNA-dependent DNA biosynthetic process (GO:0006278);; Biological Process: DNA recombination …	--	--	[R]	General function prediction only	Reverse transcriptase (RNA-dependent DNA polymerase);; Integrase core domain	Uncharacterized mitochondrial protein AtMg00860 OS=Arabidopsis thaliana OX=3702 GN=AtMg00860 PE=4 SV=1	L	Replication, recombination and repair	retrotransposon protein, putative, Ty3-gypsy subclass [Oryza sativa Japonica Group]	molecular function: binding (GO:0005488);; molecular function: catalytic activity (GO:0003824);; biological process: metabolic process (GO:0008152);; biological process: cellular process (GO:0009987);; cellular component: cell (GO:0005623);; cellular component: organelle (GO:0043226);; cellular component: cell part (GO:0044464)
osa-miR396b-3p		0	LOC_Os06g45880	GUUCAAUAAAGCUGUGGGAA	20	0	0	0	2.78826	0	0	0	0	0	0	3.87704	4.75908	0	0	0	0	0	0	0	2.99244	0	0	0	0	0.935861	0.104186	normal	--	--	--	--	--	Molecular Function: DNA binding (GO:0003677);; Molecular Function: RNA binding (GO:0003723);; Molecular Function: RNA-directed DNA polymerase activity (GO:0003964);; Molecular Function: aspartic-type endopeptidase activity (GO:0004190);; Biological Process: RNA-dependent DNA biosynthetic process (GO:0006278);; Biological Process: DNA recombination (GO:0006310);; Biological Process: proteolysis (G…	--	--	[R]	General function prediction only	Reverse transcriptase (RNA-dependent DNA polymerase);; Retroviral aspartyl protease;; Integrase core domain;; Retrotransposon gag protein;; Aspartyl protease	Uncharacterized mitochondrial protein AtMg00860 OS=Arabidopsis thaliana OX=3702 GN=AtMg00860 PE=4 SV=1	L	Replication, recombination and repair	retrotransposon protein, putative, unclassified [Oryza sativa Japonica Group]	molecular function: binding (GO:0005488);; molecular function: catalytic activity (GO:0003824);; biological process: metabolic process (GO:0008152);; biological process: cellular process (GO:0009987);; cellular component: membrane (GO:0016020)
osa-miR396b-3p		0	LOC_Os06g47090	GUUCAAUAAAGCUGUGGGAA	20	0	0	0	2.78826	0	0	0	0	0	0	3.87704	4.75908	0	0	0	0	0	0	0	2.99244	0	0	0	0	0.935861	0.104186	normal	--	--	--	--	--	Molecular Function: nucleic acid binding (GO:0003676);; Molecular Function: ubiquitin-protein transferase activity (GO:0004842);; Cellular Component: mitochondrion (GO:0005739);; Molecular Function: zinc ion binding (GO:0008270);; Biological Process: protein ubiquitination (GO:0016567);;	--	--	[R]	General function prediction only	--	--	--	--	OSJNBa0042I15.19 [Oryza sativa Japonica Group]	molecular function: binding (GO:0005488);; molecular function: catalytic activity (GO:0003824);; biological process: metabolic process (GO:0008152);; cellular component: cell (GO:0005623);; cellular component: organelle (GO:0043226);; cellular component: cell part (GO:0044464);; biological process: cellular process (GO:0009987)
osa-miR396b-3p		0	LOC_Os07g15690	GUUCAAUAAAGCUGUGGGAA	20	0	0	0	2.78826	0	0	0	0	0	0	3.87704	4.75908	0	0	0	0	0	0	0	2.99244	0	0	0	0	0.935861	0.104186	normal	--	--	--	--	--	Cellular Component: mitochondrion (GO:0005739);;	--	--	--	--	Transposase family tnp2;; Domain of unknown function (DUF4218);; Domain of unknown function (DUF4216)	--	--	--	putative TNP-like transposable element [Oryza sativa Japonica Group]	cellular component: cell (GO:0005623);; cellular component: organelle (GO:0043226);; cellular component: cell part (GO:0044464)
osa-miR396b-3p		0	LOC_Os07g16700	GUUCAAUAAAGCUGUGGGAA	20	0	0	0	2.78826	0	0	0	0	0	0	3.87704	4.75908	0	0	0	0	0	0	0	2.99244	0	0	0	0	0.935861	0.104186	normal	--	--	--	--	--	Molecular Function: DNA binding (GO:0003677);; Molecular Function: RNA binding (GO:0003723);; Molecular Function: RNA-directed DNA polymerase activity (GO:0003964);; Molecular Function: aspartic-type endopeptidase activity (GO:0004190);; Biological Process: RNA-dependent DNA biosynthetic process (GO:0006278);; Biological Process: DNA recombination (GO:0006310);; Biological Process: proteolysis (G…	--	--	[R]	General function prediction only	Reverse transcriptase (RNA-dependent DNA polymerase);; Retrotransposon gag protein;; Retroviral aspartyl protease;; Zinc knuckle	Uncharacterized mitochondrial protein AtMg00860 OS=Arabidopsis thaliana OX=3702 GN=AtMg00860 PE=4 SV=1	L	Replication, recombination and repair	hypothetical protein [Oryza sativa Japonica Group]	molecular function: binding (GO:0005488);; molecular function: catalytic activity (GO:0003824);; biological process: metabolic process (GO:0008152);; biological process: cellular process (GO:0009987)
osa-miR396b-3p		0	LOC_Os07g28570	GUUCAAUAAAGCUGUGGGAA	20	0	0	0	2.78826	0	0	0	0	0	0	3.87704	4.75908	0	0	0	0	0	0	0	2.99244	0	0	0	0	0.935861	0.104186	normal	--	--	--	[K]	Transcription	--	--	--	[R]	General function prediction only	Leucine rich repeat;; Leucine Rich repeats (2 copies);; Leucine Rich Repeat;; Leucine Rich repeat	Receptor-like protein EIX1 OS=Solanum lycopersicum OX=4081 GN=EIX1 PE=2 SV=2	S	Function unknown	hypothetical protein OsJ_24180 [Oryza sativa Japonica Group]	--
osa-miR396b-3p		0	LOC_Os07g45970	GUUCAAUAAAGCUGUGGGAA	20	0	0	0	2.78826	0	0	0	0	0	0	3.87704	4.75908	0	0	0	0	0	0	0	2.99244	0	0	0	0	0.935861	0.104186	normal	--	--	--	[X]	Mobilome: prophages, transposons	Cellular Component: integral component of membrane (GO:0016021);;	--	--	[R]	General function prediction only	Reverse transcriptase (RNA-dependent DNA polymerase);; zinc-binding in reverse transcriptase	Putative ribonuclease H protein At1g65750 OS=Arabidopsis thaliana OX=3702 GN=At1g65750 PE=3 SV=1	S	Function unknown	hypothetical protein OsJ_25399 [Oryza sativa Japonica Group]	cellular component: membrane (GO:0016020);; cellular component: membrane part (GO:0044425)
osa-miR396b-3p		0	LOC_Os08g02190	GUUCAAUAAAGCUGUGGGAA	20	0	0	0	2.78826	0	0	0	0	0	0	3.87704	4.75908	0	0	0	0	0	0	0	2.99244	0	0	0	0	0.935861	0.104186	normal	--	--	--	--	--	Molecular Function: molybdate ion transmembrane transporter activity (GO:0015098);; Biological Process: molybdate ion transport (GO:0015689);; Cellular Component: integral component of membrane (GO:0016021);;	--	--	[G]	Carbohydrate transport and metabolism	Sugar-tranasporters, 12 TM	--	G	Carbohydrate transport and metabolism	PREDICTED: molybdate-anion transporter [Oryza sativa Japonica Group]	molecular function: transporter activity (GO:0005215);; biological process: cellular process (GO:0009987);; biological process: single-organism process (GO:0044699);; biological process: localization (GO:0051179);; cellular component: membrane (GO:0016020);; cellular component: membrane part (GO:0044425)
osa-miR396b-3p		0	LOC_Os08g10780	GUUCAAUAAAGCUGUGGGAA	20	0	0	0	2.78826	0	0	0	0	0	0	3.87704	4.75908	0	0	0	0	0	0	0	2.99244	0	0	0	0	0.935861	0.104186	normal	--	--	--	--	--	--	--	--	[L]	Replication, recombination and repair	--	Zinc finger BED domain-containing protein DAYSLEEPER OS=Arabidopsis thaliana OX=3702 GN=HAT PE=1 SV=1	S	Function unknown	unnamed protein product [Oryza sativa Japonica Group]	--
osa-miR396b-3p		0	LOC_Os08g27040	GUUCAAUAAAGCUGUGGGAA	20	0	0	0	2.78826	0	0	0	0	0	0	3.87704	4.75908	0	0	0	0	0	0	0	2.99244	0	0	0	0	0.935861	0.104186	normal	--	--	--	--	--	Cellular Component: integral component of plasma membrane (GO:0005887);; Biological Process: phospholipid metabolic process (GO:0006644);; Biological Process: signal transduction (GO:0007165);; Molecular Function: phosphatidate phosphatase activity (GO:0008195);; Biological Process: phospholipid dephosphorylation (GO:0046839);;	--	--	[I]	Lipid transport and metabolism	PAP2 superfamily	Lipid phosphate phosphatase 2 OS=Arabidopsis thaliana OX=3702 GN=LPP2 PE=2 SV=1	I	Lipid transport and metabolism	PREDICTED: lipid phosphate phosphatase 2 [Oryza sativa Japonica Group]	cellular component: cell (GO:0005623);; cellular component: membrane (GO:0016020);; cellular component: membrane part (GO:0044425);; cellular component: cell part (GO:0044464);; biological process: metabolic process (GO:0008152);; biological process: cellular process (GO:0009987);; biological process: single-organism process (GO:0044699);; biological process: response to stimulus (GO:0050896);; b…
osa-miR396b-3p		0	LOC_Os08g45210	GUUCAAUAAAGCUGUGGGAA	20	0	0	0	2.78826	0	0	0	0	0	0	3.87704	4.75908	0	0	0	0	0	0	0	2.99244	0	0	0	0	0.935861	0.104186	normal	--	--	--	--	--	Cellular Component: integral component of membrane (GO:0016021);;	K13348|8.91873e-126|osa:4346360|K13348 protein Mpv17 | (RefSeq) peroxisomal membrane protein PMP22	Peroxisome (ko04146)	[R]	General function prediction only	Mpv17 / PMP22 family	Peroxisomal membrane protein PMP22 OS=Arabidopsis thaliana OX=3702 GN=PMP22 PE=1 SV=1	S	Function unknown	PREDICTED: peroxisomal membrane protein PMP22 [Oryza sativa Japonica Group]	cellular component: membrane (GO:0016020);; cellular component: membrane part (GO:0044425)
osa-miR396b-3p		0	LOC_Os09g08470	GUUCAAUAAAGCUGUGGGAA	20	0	0	0	2.78826	0	0	0	0	0	0	3.87704	4.75908	0	0	0	0	0	0	0	2.99244	0	0	0	0	0.935861	0.104186	normal	--	--	--	--	--	Molecular Function: nucleic acid binding (GO:0003676);; Molecular Function: catalytic activity (GO:0003824);; Cellular Component: membrane (GO:0016020);; Biological Process: protein metabolic process (GO:0019538);; Molecular Function: ion binding (GO:0043167);; Biological Process: cellular macromolecule metabolic process (GO:0044260);; Biological Process: nucleic acid metabolic process (GO:009030…	--	--	[R]	General function prediction only	Reverse transcriptase (RNA-dependent DNA polymerase);; Integrase core domain;; Retroviral aspartyl protease	Uncharacterized mitochondrial protein AtMg00860 OS=Arabidopsis thaliana OX=3702 GN=AtMg00860 PE=4 SV=1	L	Replication, recombination and repair	OSJNBb0043H09.2 [Oryza sativa Japonica Group]	molecular function: binding (GO:0005488);; molecular function: catalytic activity (GO:0003824);; cellular component: membrane (GO:0016020);; biological process: metabolic process (GO:0008152);; biological process: cellular process (GO:0009987)
osa-miR396b-3p		0	LOC_Os09g24250	GUUCAAUAAAGCUGUGGGAA	20	0	0	0	2.78826	0	0	0	0	0	0	3.87704	4.75908	0	0	0	0	0	0	0	2.99244	0	0	0	0	0.935861	0.104186	normal	--	--	--	--	--	--	K12847|0|osa:4347019|K12847 U4/U6.U5 tri-snRNP-associated protein 2 | (RefSeq) OJ1261_A08.56, P0465E03.8; U4/U6.U5 tri-snRNP-associated protein 2	Spliceosome (ko03040)	[Z]	Cytoskeleton	Ubiquitin carboxyl-terminal hydrolase;; Zn-finger in ubiquitin-hydrolases and other protein	Ubiquitin carboxyl-terminal hydrolase 8 OS=Arabidopsis thaliana OX=3702 GN=UBP8 PE=2 SV=2	O	Posttranslational modification, protein turnover, chaperones	PREDICTED: U4/U6.U5 tri-snRNP-associated protein 2 [Oryza sativa Japonica Group]	--
osa-miR396b-3p		0	LOC_Os09g32992	GUUCAAUAAAGCUGUGGGAA	20	0	0	0	2.78826	0	0	0	0	0	0	3.87704	4.75908	0	0	0	0	0	0	0	2.99244	0	0	0	0	0.935861	0.104186	normal	--	--	--	--	--	Molecular Function: protein binding (GO:0005515);; Cellular Component: integral component of plasma membrane (GO:0005887);; Biological Process: copper ion transport (GO:0006825);; Molecular Function: sucrose transmembrane transporter activity (GO:0008515);; Cellular Component: plastid (GO:0009536);; Biological Process: sucrose transport (GO:0015770);; Biological Process: carbohydrate transmembran…	K15382|1.26814e-77|dosa:Os09t0508250-00|K15382 solute carrier family 50 (sugar transporter) | (RAP-DB) Os09g0508250; Similar to MTN3.	--	[R]	General function prediction only	Sugar efflux transporter for intercellular exchange	Bidirectional sugar transporter SWEET11 OS=Oryza sativa subsp. japonica OX=39947 GN=SWEET11 PE=1 SV=1	U	Intracellular trafficking, secretion, and vesicular transport	Os09g0508250, partial [Oryza sativa Japonica Group]	molecular function: binding (GO:0005488);; cellular component: cell (GO:0005623);; cellular component: membrane (GO:0016020);; cellular component: membrane part (GO:0044425);; cellular component: cell part (GO:0044464);; biological process: single-organism process (GO:0044699);; biological process: localization (GO:0051179);; molecular function: transporter activity (GO:0005215);; biological proc…
osa-miR396b-3p		0	LOC_Os09g37344	GUUCAAUAAAGCUGUGGGAA	20	0	0	0	2.78826	0	0	0	0	0	0	3.87704	4.75908	0	0	0	0	0	0	0	2.99244	0	0	0	0	0.935861	0.104186	normal	--	--	--	--	--	--	--	--	--	--	Auxin responsive protein	Auxin-responsive protein SAUR36 OS=Oryza sativa subsp. japonica OX=39947 GN=SAUR39 PE=2 SV=1	S	Function unknown	auxin response associated protein, partial [Oryza sativa Japonica Group]	--
osa-miR396b-3p		0	LOC_Os10g37610	GUUCAAUAAAGCUGUGGGAA	20	0	0	0	2.78826	0	0	0	0	0	0	3.87704	4.75908	0	0	0	0	0	0	0	2.99244	0	0	0	0	0.935861	0.104186	normal	--	--	--	--	--	--	--	--	[R]	General function prediction only	Reverse transcriptase (RNA-dependent DNA polymerase);; Retrotransposon gag protein;; Retroviral aspartyl protease	Uncharacterized mitochondrial protein AtMg00860 OS=Arabidopsis thaliana OX=3702 GN=AtMg00860 PE=4 SV=1	L	Replication, recombination and repair	retrotransposon protein, putative, unclassified [Oryza sativa Japonica Group]	--
osa-miR396b-3p		0	LOC_Os10g42900	GUUCAAUAAAGCUGUGGGAA	20	0	0	0	2.78826	0	0	0	0	0	0	3.87704	4.75908	0	0	0	0	0	0	0	2.99244	0	0	0	0	0.935861	0.104186	normal	--	--	--	[E]	Amino acid transport and metabolism	--	--	--	[E]	Amino acid transport and metabolism	POT family	Protein NRT1/ PTR FAMILY 8.3 OS=Arabidopsis thaliana OX=3702 GN=NPF8.3 PE=1 SV=1	E	Amino acid transport and metabolism	PREDICTED: protein NRT1/ PTR FAMILY 8.3 [Oryza sativa Japonica Group]	--
osa-miR396b-3p		0	LOC_Os10g43075	GUUCAAUAAAGCUGUGGGAA	20	0	0	0	2.78826	0	0	0	0	0	0	3.87704	4.75908	0	0	0	0	0	0	0	2.99244	0	0	0	0	0.935861	0.104186	normal	--	--	--	--	--	--	--	--	--	--	--	--	S	Function unknown	PREDICTED: uncharacterized protein LOC9267538 [Oryza sativa Japonica Group]	--
osa-miR396b-3p		0	LOC_Os11g08569	GUUCAAUAAAGCUGUGGGAA	20	0	0	0	2.78826	0	0	0	0	0	0	3.87704	4.75908	0	0	0	0	0	0	0	2.99244	0	0	0	0	0.935861	0.104186	normal	--	--	--	[I]	Lipid transport and metabolism	--	K19010|0|osa:9268610|K19010 parkeol synthase [EC:5.4.99.47] | (RefSeq) OsJ_33246; parkeol synthase	Sesquiterpenoid and triterpenoid biosynthesis (ko00909)	[I]	Lipid transport and metabolism	Squalene-hopene cyclase C-terminal domain;; Squalene-hopene cyclase N-terminal domain;; Prenyltransferase and squalene oxidase repeat	Parkeol synthase OS=Oryza sativa subsp. japonica OX=39947 GN=Os11g0189600 PE=1 SV=1	I	Lipid transport and metabolism	PREDICTED: parkeol synthase isoform X1 [Oryza sativa Japonica Group]	--
osa-miR396b-3p		0	LOC_Os11g20730	GUUCAAUAAAGCUGUGGGAA	20	0	0	0	2.78826	0	0	0	0	0	0	3.87704	4.75908	0	0	0	0	0	0	0	2.99244	0	0	0	0	0.935861	0.104186	normal	--	--	--	--	--	--	--	--	--	--	--	--	--	--	hypothetical protein LOC_Os11g20730 [Oryza sativa Japonica Group]	--
osa-miR396b-3p		0	LOC_Os11g39370	GUUCAAUAAAGCUGUGGGAA	20	0	0	0	2.78826	0	0	0	0	0	0	3.87704	4.75908	0	0	0	0	0	0	0	2.99244	0	0	0	0	0.935861	0.104186	normal	--	--	--	[T]	Signal transduction mechanisms	Molecular Function: protein serine/threonine kinase activity (GO:0004674);; Molecular Function: ATP binding (GO:0005524);; Biological Process: protein phosphorylation (GO:0006468);; Cellular Component: integral component of membrane (GO:0016021);;	--	--	--	--	Protein kinase domain;; Protein tyrosine kinase;; Leucine rich repeat N-terminal domain;; Leucine rich repeat	LRR receptor kinase SERK2 OS=Oryza sativa subsp. japonica OX=39947 GN=SERK4 PE=3 SV=1	T	Signal transduction mechanisms	PREDICTED: probable LRR receptor-like serine/threonine-protein kinase At5g10290 [Oryza sativa Japonica Group]	molecular function: catalytic activity (GO:0003824);; biological process: metabolic process (GO:0008152);; biological process: cellular process (GO:0009987);; molecular function: binding (GO:0005488);; cellular component: membrane (GO:0016020);; cellular component: membrane part (GO:0044425)
osa-miR396b-3p		0	LOC_Os11g47130	GUUCAAUAAAGCUGUGGGAA	20	0	0	0	2.78826	0	0	0	0	0	0	3.87704	4.75908	0	0	0	0	0	0	0	2.99244	0	0	0	0	0.935861	0.104186	normal	--	--	--	--	--	Cellular Component: nuclear envelope (GO:0005635);; Cellular Component: cytosol (GO:0005829);; Biological Process: protein import into nucleus (GO:0006606);; Biological Process: signal transduction (GO:0007165);; Molecular Function: protein transporter activity (GO:0008565);;	--	--	--	--	--	--	S	Function unknown	expressed protein [Oryza sativa Japonica Group]	cellular component: cell (GO:0005623);; cellular component: organelle (GO:0043226);; cellular component: organelle part (GO:0044422);; cellular component: cell part (GO:0044464);; biological process: single-organism process (GO:0044699);; biological process: localization (GO:0051179);; biological process: cellular process (GO:0009987);; biological process: response to stimulus (GO:0050896);; biol…
osa-miR396b-3p		0	LOC_Os12g08180	GUUCAAUAAAGCUGUGGGAA	20	0	0	0	2.78826	0	0	0	0	0	0	3.87704	4.75908	0	0	0	0	0	0	0	2.99244	0	0	0	0	0.935861	0.104186	normal	--	--	--	[K]	Transcription	Molecular Function: protein kinase activity (GO:0004672);; Molecular Function: ATP binding (GO:0005524);; Biological Process: protein phosphorylation (GO:0006468);; Cellular Component: integral component of membrane (GO:0016021);;	--	--	--	--	Leucine rich repeat;; Leucine Rich repeats (2 copies);; Protein tyrosine kinase;; Protein kinase domain;; Leucine Rich Repeat;; Leucine rich repeat N-terminal domain	Leucine-rich repeat receptor-like tyrosine-protein kinase PXC3 OS=Arabidopsis thaliana OX=3702 GN=PXC3 PE=2 SV=1	S	Function unknown	PREDICTED: leucine-rich repeat receptor-like tyrosine-protein kinase PXC3 [Oryza sativa Japonica Group]	molecular function: catalytic activity (GO:0003824);; biological process: metabolic process (GO:0008152);; biological process: cellular process (GO:0009987);; molecular function: binding (GO:0005488);; cellular component: membrane (GO:0016020);; cellular component: membrane part (GO:0044425)
osa-miR396b-3p		0	LOC_Os12g31880	GUUCAAUAAAGCUGUGGGAA	20	0	0	0	2.78826	0	0	0	0	0	0	3.87704	4.75908	0	0	0	0	0	0	0	2.99244	0	0	0	0	0.935861	0.104186	normal	--	--	--	[J]	Translation, ribosomal structure and biogenesis	--	K03243|0|osa:9270871|K03243 translation initiation factor 5B | (RefSeq) eukaryotic translation initiation factor 5B	RNA transport (ko03013)	[J]	Translation, ribosomal structure and biogenesis	Translation-initiation factor 2;; Elongation factor Tu GTP binding domain;; Elongation factor Tu domain 2	Translation initiation factor IF-2, chloroplastic OS=Rhodomonas salina OX=52970 GN=infB PE=3 SV=1	J	Translation, ribosomal structure and biogenesis	PREDICTED: eukaryotic translation initiation factor 5B [Oryza sativa Japonica Group]	--
osa-miR396b-3p		0	LOC_Os12g41830	GUUCAAUAAAGCUGUGGGAA	20	0	0	0	2.78826	0	0	0	0	0	0	3.87704	4.75908	0	0	0	0	0	0	0	2.99244	0	0	0	0	0.935861	0.104186	normal	--	--	--	[J]	Translation, ribosomal structure and biogenesis	--	K02493|1.82913e-165|dosa:Os12t0612500-01|K02493 release factor glutamine methyltransferase [EC:2.1.1.297] | (RAP-DB) Os12g0612500; Methyltransferase small domain containing protein.	--	[R]	General function prediction only	Methyltransferase small domain;; Methyltransferase domain;; Methyltransferase domain;; Ribosomal protein L11 methyltransferase (PrmA);; Methyltransferase domain;; tRNA methyltransferase complex GCD14 subunit;; Lysine methyltransferase;; Protein-L-isoaspartate(D-aspartate) O-methyltransferase (PCMT)	--	J	Translation, ribosomal structure and biogenesis	hypothetical protein OsI_13142 [Oryza sativa Indica Group]	--
osa-miR396b-3p		0	LOC_Os12g42980	GUUCAAUAAAGCUGUGGGAA	20	0	0	0	2.78826	0	0	0	0	0	0	3.87704	4.75908	0	0	0	0	0	0	0	2.99244	0	0	0	0	0.935861	0.104186	normal	--	--	--	[E]	Amino acid transport and metabolism	--	K01738|0|osa:4352839|K01738 cysteine synthase A [EC:2.5.1.47] | (RefSeq) CSase, OAS-TL, rcs1; cysteine synthase	Biosynthesis of amino acids (ko01230)	[E]	Amino acid transport and metabolism	Pyridoxal-phosphate dependent enzyme	Cysteine synthase OS=Oryza sativa subsp. japonica OX=39947 GN=RCS1 PE=2 SV=2	E	Amino acid transport and metabolism	PREDICTED: cysteine synthase [Oryza sativa Japonica Group]	--
novel_miR_529		0	LOC_Os01g31400	CUACGGCUGUACUUAUUUUAGGAC	24	402.356	291.868	277.716	337.38	499.747	287.441	229.205	241.578	320.585	407.264	325.671	306.961	278.556	199.499	363.701	274.948	385.636	472.495	392.132	481.783	465.53	685.856	328.874	280.287	0.935861	0.11466	normal	0.888177	0.432343	normal	--	--	Molecular Function: nucleic acid binding (GO:0003676);; Molecular Function: RNA-directed DNA polymerase activity (GO:0003964);; Biological Process: RNA-dependent DNA biosynthetic process (GO:0006278);; Biological Process: DNA integration (GO:0015074);;	--	--	[R]	General function prediction only	--	Uncharacterized mitochondrial protein AtMg00860 OS=Arabidopsis thaliana OX=3702 GN=AtMg00860 PE=4 SV=1	L	Replication, recombination and repair	OSJNBb0058J09.16 [Oryza sativa Japonica Group]	molecular function: binding (GO:0005488);; molecular function: catalytic activity (GO:0003824);; biological process: metabolic process (GO:0008152);; biological process: cellular process (GO:0009987)
novel_miR_529		0	LOC_Os03g22050	CUACGGCUGUACUUAUUUUAGGAC	24	402.356	291.868	277.716	337.38	499.747	287.441	229.205	241.578	320.585	407.264	325.671	306.961	278.556	199.499	363.701	274.948	385.636	472.495	392.132	481.783	465.53	685.856	328.874	280.287	0.935861	0.11466	normal	0.888177	0.432343	normal	[T]	Signal transduction mechanisms	Molecular Function: protein serine/threonine kinase activity (GO:0004674);; Molecular Function: ATP binding (GO:0005524);; Biological Process: protein phosphorylation (GO:0006468);; Biological Process: signal transduction (GO:0007165);; Cellular Component: integral component of membrane (GO:0016021);;	--	--	[T]	Signal transduction mechanisms	Protein kinase domain;; Protein tyrosine kinase;; NAF domain;; Kinase-like	CBL-interacting protein kinase 10 OS=Oryza sativa subsp. japonica OX=39947 GN=CIPK10 PE=2 SV=1	T	Signal transduction mechanisms	PREDICTED: CBL-interacting protein kinase 10 isoform X1 [Oryza sativa Japonica Group]	molecular function: catalytic activity (GO:0003824);; biological process: metabolic process (GO:0008152);; biological process: cellular process (GO:0009987);; molecular function: binding (GO:0005488);; biological process: response to stimulus (GO:0050896);; biological process: biological regulation (GO:0065007);; cellular component: membrane (GO:0016020);; cellular component: membrane part (GO:00…
novel_miR_529		0	LOC_Os04g44180	CUACGGCUGUACUUAUUUUAGGAC	24	402.356	291.868	277.716	337.38	499.747	287.441	229.205	241.578	320.585	407.264	325.671	306.961	278.556	199.499	363.701	274.948	385.636	472.495	392.132	481.783	465.53	685.856	328.874	280.287	0.935861	0.11466	normal	0.888177	0.432343	normal	--	--	--	--	--	--	--	--	Uncharacterized protein At2g24330 OS=Arabidopsis thaliana OX=3702 GN=At2g24330 PE=2 SV=1	--	--	OSJNBb0065J09.2 [Oryza sativa Japonica Group]	--
novel_miR_529		0	LOC_Os05g48700	CUACGGCUGUACUUAUUUUAGGAC	24	402.356	291.868	277.716	337.38	499.747	287.441	229.205	241.578	320.585	407.264	325.671	306.961	278.556	199.499	363.701	274.948	385.636	472.495	392.132	481.783	465.53	685.856	328.874	280.287	0.935861	0.11466	normal	0.888177	0.432343	normal	[Q]	Secondary metabolites biosynthesis, transport and catabolism	--	K04125|0|osa:4339600|K04125 gibberellin 2-oxidase [EC:1.14.11.13] | (RefSeq) gibberellin 2-beta-dioxygenase	Diterpenoid biosynthesis (ko00904)	[QR]	--	2OG-Fe(II) oxygenase superfamily;; non-haem dioxygenase in morphine synthesis N-terminal	Gibberellin 2-beta-dioxygenase OS=Phaseolus coccineus OX=3886 GN=GA2OX1 PE=2 SV=1	S	Function unknown	PREDICTED: gibberellin 2-beta-dioxygenase [Oryza sativa Japonica Group]	--
novel_miR_529		0	LOC_Os06g48320	CUACGGCUGUACUUAUUUUAGGAC	24	402.356	291.868	277.716	337.38	499.747	287.441	229.205	241.578	320.585	407.264	325.671	306.961	278.556	199.499	363.701	274.948	385.636	472.495	392.132	481.783	465.53	685.856	328.874	280.287	0.935861	0.11466	normal	0.888177	0.432343	normal	--	--	--	--	--	--	--	Protein of unknown function (DUF1336)	Protein ENHANCED DISEASE RESISTANCE 2-like OS=Arabidopsis thaliana OX=3702 GN=EDR2L PE=2 SV=1	S	Function unknown	PREDICTED: protein ENHANCED DISEASE RESISTANCE 2 [Oryza sativa Japonica Group]	--
novel_miR_529		0	LOC_Os11g09260	CUACGGCUGUACUUAUUUUAGGAC	24	402.356	291.868	277.716	337.38	499.747	287.441	229.205	241.578	320.585	407.264	325.671	306.961	278.556	199.499	363.701	274.948	385.636	472.495	392.132	481.783	465.53	685.856	328.874	280.287	0.935861	0.11466	normal	0.888177	0.432343	normal	[T]	Signal transduction mechanisms	--	--	--	[R]	General function prediction only	Ankyrin repeats (3 copies);; Ankyrin repeats (many copies);; Ankyrin repeats (many copies);; Ankyrin repeat;; Ankyrin repeat	Protein ACCELERATED CELL DEATH 6 OS=Arabidopsis thaliana OX=3702 GN=ACD6 PE=1 SV=1	--	--	hypothetical protein OsJ_33279 [Oryza sativa Japonica Group]	--
osa-miR166g-3p		0	LOC_Os01g08520	UCGGACCAGGCUUCAUUCCUC	21	2793.13	2549.65	3180.3	3284.58	2098.23	2756.56	2577.92	4059.79	3075.5	3305.56	3183.05	3033.92	3094.76	3790.48	3184.53	2888.49	3591.48	3210.44	4563.6	4021.84	3719.53	5470.39	5647.56	6001.26	0.898326	0.182952	normal	0.018888	0.633885	up	--	--	--	--	--	--	--	zinc-finger of the FCS-type, C2-C2	Protein MARD1 OS=Arabidopsis thaliana OX=3702 GN=MARD1 PE=2 SV=2	S	Function unknown	PREDICTED: uncharacterized protein LOC4325352 [Oryza sativa Japonica Group]	--
osa-miR166g-3p		0	LOC_Os01g50230	UCGGACCAGGCUUCAUUCCUC	21	2793.13	2549.65	3180.3	3284.58	2098.23	2756.56	2577.92	4059.79	3075.5	3305.56	3183.05	3033.92	3094.76	3790.48	3184.53	2888.49	3591.48	3210.44	4563.6	4021.84	3719.53	5470.39	5647.56	6001.26	0.898326	0.182952	normal	0.018888	0.633885	up	--	--	Cellular Component: integral component of membrane (GO:0016021);;	--	--	--	--	--	--	S	Function unknown	hypothetical protein [Oryza sativa Japonica Group]	cellular component: membrane (GO:0016020);; cellular component: membrane part (GO:0044425)
osa-miR166g-3p		0	LOC_Os02g45380	UCGGACCAGGCUUCAUUCCUC	21	2793.13	2549.65	3180.3	3284.58	2098.23	2756.56	2577.92	4059.79	3075.5	3305.56	3183.05	3033.92	3094.76	3790.48	3184.53	2888.49	3591.48	3210.44	4563.6	4021.84	3719.53	5470.39	5647.56	6001.26	0.898326	0.182952	normal	0.018888	0.633885	up	[V]	Defense mechanisms	Biological Process: drug transmembrane transport (GO:0006855);; Molecular Function: drug transmembrane transporter activity (GO:0015238);; Molecular Function: antiporter activity (GO:0015297);; Cellular Component: integral component of membrane (GO:0016021);;	K03327|0|osa:4330303|K03327 multidrug resistance protein, MATE family | (RefSeq) protein DETOXIFICATION 49	--	[R]	General function prediction only	MatE	Protein DETOXIFICATION 50 OS=Arabidopsis thaliana OX=3702 GN=DTX50 PE=2 SV=1	V	Defense mechanisms	PREDICTED: protein DETOXIFICATION 49 [Oryza sativa Japonica Group]	biological process: cellular process (GO:0009987);; biological process: single-organism process (GO:0044699);; biological process: response to stimulus (GO:0050896);; biological process: localization (GO:0051179);; molecular function: transporter activity (GO:0005215);; cellular component: membrane (GO:0016020);; cellular component: membrane part (GO:0044425)
osa-miR166g-3p		0	LOC_Os02g49670	UCGGACCAGGCUUCAUUCCUC	21	2793.13	2549.65	3180.3	3284.58	2098.23	2756.56	2577.92	4059.79	3075.5	3305.56	3183.05	3033.92	3094.76	3790.48	3184.53	2888.49	3591.48	3210.44	4563.6	4021.84	3719.53	5470.39	5647.56	6001.26	0.898326	0.182952	normal	0.018888	0.633885	up	--	--	Molecular Function: nucleic acid binding (GO:0003676);; Molecular Function: zinc ion binding (GO:0008270);; Cellular Component: plastid (GO:0009536);; Cellular Component: integral component of membrane (GO:0016021);;	--	--	--	--	--	--	--	--	PREDICTED: serine/arginine repetitive matrix protein 1-like [Oryza sativa Japonica Group]	molecular function: binding (GO:0005488);; cellular component: cell (GO:0005623);; cellular component: organelle (GO:0043226);; cellular component: cell part (GO:0044464);; cellular component: membrane (GO:0016020);; cellular component: membrane part (GO:0044425)
osa-miR166g-3p		0	LOC_Os02g51200	UCGGACCAGGCUUCAUUCCUC	21	2793.13	2549.65	3180.3	3284.58	2098.23	2756.56	2577.92	4059.79	3075.5	3305.56	3183.05	3033.92	3094.76	3790.48	3184.53	2888.49	3591.48	3210.44	4563.6	4021.84	3719.53	5470.39	5647.56	6001.26	0.898326	0.182952	normal	0.018888	0.633885	up	--	--	Molecular Function: RNA binding (GO:0003723);; Molecular Function: RNA-directed DNA polymerase activity (GO:0003964);; Cellular Component: mitochondrion (GO:0005739);; Biological Process: RNA-dependent DNA biosynthetic process (GO:0006278);;	--	--	[R]	General function prediction only	Reverse transcriptase (RNA-dependent DNA polymerase)	Putative ribonuclease H protein At1g65750 OS=Arabidopsis thaliana OX=3702 GN=At1g65750 PE=3 SV=1	S	Function unknown	OSJNBa0006A01.18 [Oryza sativa Japonica Group]	molecular function: binding (GO:0005488);; molecular function: catalytic activity (GO:0003824);; biological process: metabolic process (GO:0008152);; biological process: cellular process (GO:0009987);; cellular component: cell (GO:0005623);; cellular component: organelle (GO:0043226);; cellular component: cell part (GO:0044464)
osa-miR166g-3p		0	LOC_Os03g01890	UCGGACCAGGCUUCAUUCCUC	21	2793.13	2549.65	3180.3	3284.58	2098.23	2756.56	2577.92	4059.79	3075.5	3305.56	3183.05	3033.92	3094.76	3790.48	3184.53	2888.49	3591.48	3210.44	4563.6	4021.84	3719.53	5470.39	5647.56	6001.26	0.898326	0.182952	normal	0.018888	0.633885	up	--	--	Molecular Function: DNA binding (GO:0003677);; Cellular Component: nucleus (GO:0005634);; Biological Process: regulation of transcription, DNA-templated (GO:0006355);; Molecular Function: lipid binding (GO:0008289);;	K09338|0|osa:4331345|K09338 homeobox-leucine zipper protein | (RefSeq) HOX10, OsHB1, OsHox10, OsJ_008792, hb1; homeobox-leucine zipper protein HOX10	--	--	--	START domain;; MEKHLA domain;; Homeobox domain	Homeobox-leucine zipper protein HOX10 OS=Oryza sativa subsp. japonica OX=39947 GN=HOX10 PE=2 SV=1	K	Transcription	PREDICTED: homeobox-leucine zipper protein HOX10 [Oryza sativa Japonica Group]	molecular function: binding (GO:0005488);; cellular component: cell (GO:0005623);; cellular component: organelle (GO:0043226);; cellular component: cell part (GO:0044464);; biological process: biological regulation (GO:0065007)
osa-miR166g-3p		0	LOC_Os03g10290	UCGGACCAGGCUUCAUUCCUC	21	2793.13	2549.65	3180.3	3284.58	2098.23	2756.56	2577.92	4059.79	3075.5	3305.56	3183.05	3033.92	3094.76	3790.48	3184.53	2888.49	3591.48	3210.44	4563.6	4021.84	3719.53	5470.39	5647.56	6001.26	0.898326	0.182952	normal	0.018888	0.633885	up	--	--	Molecular Function: nucleic acid binding (GO:0003676);; Molecular Function: zinc ion binding (GO:0008270);; Cellular Component: plastid (GO:0009536);;	--	--	--	--	--	--	--	--	hypothetical protein LOC_Os03g10290 [Oryza sativa Japonica Group]	molecular function: binding (GO:0005488);; cellular component: cell (GO:0005623);; cellular component: organelle (GO:0043226);; cellular component: cell part (GO:0044464)
osa-miR166g-3p		0	LOC_Os03g16320	UCGGACCAGGCUUCAUUCCUC	21	2793.13	2549.65	3180.3	3284.58	2098.23	2756.56	2577.92	4059.79	3075.5	3305.56	3183.05	3033.92	3094.76	3790.48	3184.53	2888.49	3591.48	3210.44	4563.6	4021.84	3719.53	5470.39	5647.56	6001.26	0.898326	0.182952	normal	0.018888	0.633885	up	--	--	Cellular Component: integral component of membrane (GO:0016021);;	--	--	--	--	--	--	--	--	hypothetical protein [Oryza sativa Japonica Group]	cellular component: membrane (GO:0016020);; cellular component: membrane part (GO:0044425)
osa-miR166g-3p		0	LOC_Os03g34270	UCGGACCAGGCUUCAUUCCUC	21	2793.13	2549.65	3180.3	3284.58	2098.23	2756.56	2577.92	4059.79	3075.5	3305.56	3183.05	3033.92	3094.76	3790.48	3184.53	2888.49	3591.48	3210.44	4563.6	4021.84	3719.53	5470.39	5647.56	6001.26	0.898326	0.182952	normal	0.018888	0.633885	up	--	--	Cellular Component: mitochondrion (GO:0005739);;	--	--	--	--	Putative gypsy type transposon	--	S	Function unknown	hypothetical protein LOC_Os03g34270 [Oryza sativa Japonica Group]	cellular component: cell (GO:0005623);; cellular component: organelle (GO:0043226);; cellular component: cell part (GO:0044464)
osa-miR166g-3p		0	LOC_Os03g35380	UCGGACCAGGCUUCAUUCCUC	21	2793.13	2549.65	3180.3	3284.58	2098.23	2756.56	2577.92	4059.79	3075.5	3305.56	3183.05	3033.92	3094.76	3790.48	3184.53	2888.49	3591.48	3210.44	4563.6	4021.84	3719.53	5470.39	5647.56	6001.26	0.898326	0.182952	normal	0.018888	0.633885	up	--	--	Cellular Component: mitochondrion (GO:0005739);;	--	--	--	--	--	--	S	Function unknown	hypothetical protein [Oryza sativa Japonica Group]	cellular component: cell (GO:0005623);; cellular component: organelle (GO:0043226);; cellular component: cell part (GO:0044464)
osa-miR166g-3p		0	LOC_Os03g43930	UCGGACCAGGCUUCAUUCCUC	21	2793.13	2549.65	3180.3	3284.58	2098.23	2756.56	2577.92	4059.79	3075.5	3305.56	3183.05	3033.92	3094.76	3790.48	3184.53	2888.49	3591.48	3210.44	4563.6	4021.84	3719.53	5470.39	5647.56	6001.26	0.898326	0.182952	normal	0.018888	0.633885	up	--	--	Molecular Function: DNA binding (GO:0003677);; Cellular Component: nucleus (GO:0005634);; Biological Process: regulation of transcription, DNA-templated (GO:0006355);; Molecular Function: lipid binding (GO:0008289);;	K09338|0|osa:4333544|K09338 homeobox-leucine zipper protein | (RefSeq) OsHox32, hox32; homeobox-leucine zipper protein HOX32	--	--	--	START domain;; MEKHLA domain;; Homeobox domain	Homeobox-leucine zipper protein HOX32 OS=Oryza sativa subsp. japonica OX=39947 GN=HOX32 PE=2 SV=1	K	Transcription	PREDICTED: homeobox-leucine zipper protein HOX32 [Oryza sativa Japonica Group]	molecular function: binding (GO:0005488);; cellular component: cell (GO:0005623);; cellular component: organelle (GO:0043226);; cellular component: cell part (GO:0044464);; biological process: biological regulation (GO:0065007)
osa-miR166g-3p		0	LOC_Os03g44835	UCGGACCAGGCUUCAUUCCUC	21	2793.13	2549.65	3180.3	3284.58	2098.23	2756.56	2577.92	4059.79	3075.5	3305.56	3183.05	3033.92	3094.76	3790.48	3184.53	2888.49	3591.48	3210.44	4563.6	4021.84	3719.53	5470.39	5647.56	6001.26	0.898326	0.182952	normal	0.018888	0.633885	up	--	--	--	--	--	--	--	--	--	--	--	Os03g0651201 [Oryza sativa Japonica Group]	--
osa-miR166g-3p		0	LOC_Os03g56920	UCGGACCAGGCUUCAUUCCUC	21	2793.13	2549.65	3180.3	3284.58	2098.23	2756.56	2577.92	4059.79	3075.5	3305.56	3183.05	3033.92	3094.76	3790.48	3184.53	2888.49	3591.48	3210.44	4563.6	4021.84	3719.53	5470.39	5647.56	6001.26	0.898326	0.182952	normal	0.018888	0.633885	up	--	--	Cellular Component: mitochondrion (GO:0005739);; Cellular Component: integral component of membrane (GO:0016021);;	--	--	--	--	--	--	S	Function unknown	hypothetical protein [Oryza sativa Japonica Group]	cellular component: cell (GO:0005623);; cellular component: organelle (GO:0043226);; cellular component: cell part (GO:0044464);; cellular component: membrane (GO:0016020);; cellular component: membrane part (GO:0044425)
osa-miR166g-3p		0	LOC_Os04g01380	UCGGACCAGGCUUCAUUCCUC	21	2793.13	2549.65	3180.3	3284.58	2098.23	2756.56	2577.92	4059.79	3075.5	3305.56	3183.05	3033.92	3094.76	3790.48	3184.53	2888.49	3591.48	3210.44	4563.6	4021.84	3719.53	5470.39	5647.56	6001.26	0.898326	0.182952	normal	0.018888	0.633885	up	--	--	Cellular Component: plastid (GO:0009536);; Molecular Function: transferase activity (GO:0016740);;	--	--	--	--	Protein of unknown function (DUF1409)	--	S	Function unknown	OSJNBa0094O15.9 [Oryza sativa Japonica Group]	cellular component: cell (GO:0005623);; cellular component: organelle (GO:0043226);; cellular component: cell part (GO:0044464);; molecular function: catalytic activity (GO:0003824);; biological process: metabolic process (GO:0008152)
osa-miR166g-3p		0	LOC_Os04g23200	UCGGACCAGGCUUCAUUCCUC	21	2793.13	2549.65	3180.3	3284.58	2098.23	2756.56	2577.92	4059.79	3075.5	3305.56	3183.05	3033.92	3094.76	3790.48	3184.53	2888.49	3591.48	3210.44	4563.6	4021.84	3719.53	5470.39	5647.56	6001.26	0.898326	0.182952	normal	0.018888	0.633885	up	--	--	Cellular Component: integral component of membrane (GO:0016021);;	--	--	--	--	--	--	S	Function unknown	OSJNBa0035B13.3 [Oryza sativa Japonica Group]	cellular component: membrane (GO:0016020);; cellular component: membrane part (GO:0044425)
osa-miR166g-3p		0	LOC_Os04g44380	UCGGACCAGGCUUCAUUCCUC	21	2793.13	2549.65	3180.3	3284.58	2098.23	2756.56	2577.92	4059.79	3075.5	3305.56	3183.05	3033.92	3094.76	3790.48	3184.53	2888.49	3591.48	3210.44	4563.6	4021.84	3719.53	5470.39	5647.56	6001.26	0.898326	0.182952	normal	0.018888	0.633885	up	--	--	--	--	--	--	--	--	--	--	--	hypothetical protein OsJ_15519 [Oryza sativa Japonica Group]	--
osa-miR166g-3p		0	LOC_Os04g48290	UCGGACCAGGCUUCAUUCCUC	21	2793.13	2549.65	3180.3	3284.58	2098.23	2756.56	2577.92	4059.79	3075.5	3305.56	3183.05	3033.92	3094.76	3790.48	3184.53	2888.49	3591.48	3210.44	4563.6	4021.84	3719.53	5470.39	5647.56	6001.26	0.898326	0.182952	normal	0.018888	0.633885	up	[V]	Defense mechanisms	--	K03327|0|osa:4336717|K03327 multidrug resistance protein, MATE family | (RefSeq) protein DETOXIFICATION 49	--	[R]	General function prediction only	MatE	Protein DETOXIFICATION 49 OS=Arabidopsis thaliana OX=3702 GN=DTX49 PE=2 SV=1	V	Defense mechanisms	PREDICTED: protein DETOXIFICATION 49 [Oryza sativa Japonica Group]	--
osa-miR166g-3p		0	LOC_Os04g49300	UCGGACCAGGCUUCAUUCCUC	21	2793.13	2549.65	3180.3	3284.58	2098.23	2756.56	2577.92	4059.79	3075.5	3305.56	3183.05	3033.92	3094.76	3790.48	3184.53	2888.49	3591.48	3210.44	4563.6	4021.84	3719.53	5470.39	5647.56	6001.26	0.898326	0.182952	normal	0.018888	0.633885	up	--	--	--	--	--	[R]	General function prediction only	Reverse transcriptase (RNA-dependent DNA polymerase);; Endonuclease/Exonuclease/phosphatase family	Putative ribonuclease H protein At1g65750 OS=Arabidopsis thaliana OX=3702 GN=At1g65750 PE=3 SV=1	S	Function unknown	OSJNBa0088A01.7 [Oryza sativa Japonica Group]	--
osa-miR166g-3p		0	LOC_Os04g50840	UCGGACCAGGCUUCAUUCCUC	21	2793.13	2549.65	3180.3	3284.58	2098.23	2756.56	2577.92	4059.79	3075.5	3305.56	3183.05	3033.92	3094.76	3790.48	3184.53	2888.49	3591.48	3210.44	4563.6	4021.84	3719.53	5470.39	5647.56	6001.26	0.898326	0.182952	normal	0.018888	0.633885	up	--	--	Cellular Component: integral component of membrane (GO:0016021);;	--	--	--	--	--	--	S	Function unknown	OSJNba0093F12.1 [Oryza sativa Japonica Group]	cellular component: membrane (GO:0016020);; cellular component: membrane part (GO:0044425)
osa-miR166g-3p		0	LOC_Os04g58020	UCGGACCAGGCUUCAUUCCUC	21	2793.13	2549.65	3180.3	3284.58	2098.23	2756.56	2577.92	4059.79	3075.5	3305.56	3183.05	3033.92	3094.76	3790.48	3184.53	2888.49	3591.48	3210.44	4563.6	4021.84	3719.53	5470.39	5647.56	6001.26	0.898326	0.182952	normal	0.018888	0.633885	up	--	--	Molecular Function: DNA binding (GO:0003677);; Cellular Component: nucleus (GO:0005634);; Biological Process: regulation of transcription, DNA-templated (GO:0006355);;	--	--	[O]	Posttranslational modification, protein turnover, chaperones	Myb-like DNA-binding domain;; Myb-like DNA-binding domain	Transcription factor SRM1 OS=Arabidopsis thaliana OX=3702 GN=SRM1 PE=1 SV=1	K	Transcription	H0101F08.8 [Oryza sativa]	molecular function: binding (GO:0005488);; cellular component: cell (GO:0005623);; cellular component: organelle (GO:0043226);; cellular component: cell part (GO:0044464);; biological process: biological regulation (GO:0065007)
osa-miR166g-3p		0	LOC_Os05g14610	UCGGACCAGGCUUCAUUCCUC	21	2793.13	2549.65	3180.3	3284.58	2098.23	2756.56	2577.92	4059.79	3075.5	3305.56	3183.05	3033.92	3094.76	3790.48	3184.53	2888.49	3591.48	3210.44	4563.6	4021.84	3719.53	5470.39	5647.56	6001.26	0.898326	0.182952	normal	0.018888	0.633885	up	--	--	Cellular Component: mitochondrion (GO:0005739);;	--	--	--	--	--	--	S	Function unknown	hypothetical protein [Oryza sativa Japonica Group]	cellular component: cell (GO:0005623);; cellular component: organelle (GO:0043226);; cellular component: cell part (GO:0044464)
osa-miR166g-3p		0	LOC_Os06g40000	UCGGACCAGGCUUCAUUCCUC	21	2793.13	2549.65	3180.3	3284.58	2098.23	2756.56	2577.92	4059.79	3075.5	3305.56	3183.05	3033.92	3094.76	3790.48	3184.53	2888.49	3591.48	3210.44	4563.6	4021.84	3719.53	5470.39	5647.56	6001.26	0.898326	0.182952	normal	0.018888	0.633885	up	--	--	Cellular Component: mitochondrion (GO:0005739);;	--	--	--	--	--	--	S	Function unknown	hypothetical protein [Oryza sativa Japonica Group]	cellular component: cell (GO:0005623);; cellular component: organelle (GO:0043226);; cellular component: cell part (GO:0044464)
osa-miR166g-3p		0	LOC_Os06g44880	UCGGACCAGGCUUCAUUCCUC	21	2793.13	2549.65	3180.3	3284.58	2098.23	2756.56	2577.92	4059.79	3075.5	3305.56	3183.05	3033.92	3094.76	3790.48	3184.53	2888.49	3591.48	3210.44	4563.6	4021.84	3719.53	5470.39	5647.56	6001.26	0.898326	0.182952	normal	0.018888	0.633885	up	--	--	Biological Process: mRNA processing (GO:0006397);;	--	--	[R]	General function prediction only	Type II intron maturase	Nuclear intron maturase 3, mitochondrial OS=Arabidopsis thaliana OX=3702 GN=NMAT3 PE=3 SV=2	S	Function unknown	PREDICTED: uncharacterized protein LOC4341730 [Oryza sativa Japonica Group]	biological process: metabolic process (GO:0008152);; biological process: cellular process (GO:0009987)
osa-miR166g-3p		0	LOC_Os07g33120	UCGGACCAGGCUUCAUUCCUC	21	2793.13	2549.65	3180.3	3284.58	2098.23	2756.56	2577.92	4059.79	3075.5	3305.56	3183.05	3033.92	3094.76	3790.48	3184.53	2888.49	3591.48	3210.44	4563.6	4021.84	3719.53	5470.39	5647.56	6001.26	0.898326	0.182952	normal	0.018888	0.633885	up	--	--	--	--	--	--	--	--	--	--	--	PREDICTED: pre-mRNA-processing ATP-dependent RNA helicase prp-5 isoform X1 [Oryza sativa Japonica Group]	--
osa-miR166g-3p		0	LOC_Os09g06140	UCGGACCAGGCUUCAUUCCUC	21	2793.13	2549.65	3180.3	3284.58	2098.23	2756.56	2577.92	4059.79	3075.5	3305.56	3183.05	3033.92	3094.76	3790.48	3184.53	2888.49	3591.48	3210.44	4563.6	4021.84	3719.53	5470.39	5647.56	6001.26	0.898326	0.182952	normal	0.018888	0.633885	up	--	--	Cellular Component: mitochondrion (GO:0005739);;	--	--	--	--	--	--	--	--	hypothetical protein [Oryza sativa Japonica Group]	cellular component: cell (GO:0005623);; cellular component: organelle (GO:0043226);; cellular component: cell part (GO:0044464)
osa-miR166g-3p		0	LOC_Os10g33960	UCGGACCAGGCUUCAUUCCUC	21	2793.13	2549.65	3180.3	3284.58	2098.23	2756.56	2577.92	4059.79	3075.5	3305.56	3183.05	3033.92	3094.76	3790.48	3184.53	2888.49	3591.48	3210.44	4563.6	4021.84	3719.53	5470.39	5647.56	6001.26	0.898326	0.182952	normal	0.018888	0.633885	up	--	--	Molecular Function: transcription factor activity, sequence-specific DNA binding (GO:0003700);; Cellular Component: nucleus (GO:0005634);; Biological Process: regulation of transcription, DNA-templated (GO:0006355);; Molecular Function: lipid binding (GO:0008289);; Biological Process: determination of bilateral symmetry (GO:0009855);; Biological Process: polarity specification of adaxial/abaxial …	K09338|0|osa:4348919|K09338 homeobox-leucine zipper protein | (RefSeq) HB2, Hox9, OsHB2, OsHox9; homeobox-leucine zipper protein HOX9	--	--	--	MEKHLA domain;; START domain;; Homeobox domain	Homeobox-leucine zipper protein HOX9 OS=Oryza sativa subsp. japonica OX=39947 GN=HOX9 PE=2 SV=1	K	Transcription	PREDICTED: homeobox-leucine zipper protein HOX9 [Oryza sativa Japonica Group]	molecular function: nucleic acid binding transcription factor activity (GO:0001071);; biological process: biological regulation (GO:0065007);; cellular component: cell (GO:0005623);; cellular component: organelle (GO:0043226);; cellular component: cell part (GO:0044464);; molecular function: binding (GO:0005488);; biological process: multicellular organismal process (GO:0032501);; biological proc…
osa-miR166g-3p		0	LOC_Os11g29890	UCGGACCAGGCUUCAUUCCUC	21	2793.13	2549.65	3180.3	3284.58	2098.23	2756.56	2577.92	4059.79	3075.5	3305.56	3183.05	3033.92	3094.76	3790.48	3184.53	2888.49	3591.48	3210.44	4563.6	4021.84	3719.53	5470.39	5647.56	6001.26	0.898326	0.182952	normal	0.018888	0.633885	up	--	--	--	--	--	--	--	--	--	S	Function unknown	hypothetical protein LOC_Os11g29890 [Oryza sativa Japonica Group]	--
osa-miR166g-3p		0	LOC_Os11g45899	UCGGACCAGGCUUCAUUCCUC	21	2793.13	2549.65	3180.3	3284.58	2098.23	2756.56	2577.92	4059.79	3075.5	3305.56	3183.05	3033.92	3094.76	3790.48	3184.53	2888.49	3591.48	3210.44	4563.6	4021.84	3719.53	5470.39	5647.56	6001.26	0.898326	0.182952	normal	0.018888	0.633885	up	--	--	--	--	--	--	--	--	--	--	--	hypothetical protein LOC_Os11g45899 [Oryza sativa Japonica Group]	--
osa-miR166g-3p		0	LOC_Os12g41860	UCGGACCAGGCUUCAUUCCUC	21	2793.13	2549.65	3180.3	3284.58	2098.23	2756.56	2577.92	4059.79	3075.5	3305.56	3183.05	3033.92	3094.76	3790.48	3184.53	2888.49	3591.48	3210.44	4563.6	4021.84	3719.53	5470.39	5647.56	6001.26	0.898326	0.182952	normal	0.018888	0.633885	up	--	--	--	K09338|0|osa:4352777|K09338 homeobox-leucine zipper protein | (RefSeq) HOX33, OsHox33; homeobox-leucine zipper protein HOX33	--	--	--	START domain;; MEKHLA domain;; Homeobox domain	Homeobox-leucine zipper protein HOX33 OS=Oryza sativa subsp. japonica OX=39947 GN=HOX33 PE=2 SV=1	K	Transcription	PREDICTED: homeobox-leucine zipper protein HOX33 [Oryza sativa Japonica Group]	--
osa-miR166g-3p		0	LOC_Os12g43900	UCGGACCAGGCUUCAUUCCUC	21	2793.13	2549.65	3180.3	3284.58	2098.23	2756.56	2577.92	4059.79	3075.5	3305.56	3183.05	3033.92	3094.76	3790.48	3184.53	2888.49	3591.48	3210.44	4563.6	4021.84	3719.53	5470.39	5647.56	6001.26	0.898326	0.182952	normal	0.018888	0.633885	up	--	--	--	--	--	[R]	General function prediction only	--	--	S	Function unknown	retrotransposon protein, putative, LINE subclass [Oryza sativa Japonica Group]	--
novel_miR_119		0	LOC_Os03g10820	GACACGCUCUUCGGUUGUUUCUGC	24	67.492	63.7413	68.6825	83.6479	113.418	83.358	25.7534	57.7222	24.6604	106.759	69.7866	61.8681	50.1401	73.0309	117.415	52.5181	58.4296	69.6087	148.74	89.7733	61.1302	104.25	62.3726	77.8576	0.935861	0.179867	normal	0.998161	-0.0287777	normal	--	--	Cellular Component: plastid (GO:0009536);;	--	--	--	--	QWRF family	QWRF motif-containing protein 2 OS=Arabidopsis thaliana OX=3702 GN=QWRF2 PE=2 SV=1	S	Function unknown	PREDICTED: QWRF motif-containing protein 2 [Oryza sativa Japonica Group]	cellular component: cell (GO:0005623);; cellular component: organelle (GO:0043226);; cellular component: cell part (GO:0044464)
novel_miR_119		0	LOC_Os05g33560	GACACGCUCUUCGGUUGUUUCUGC	24	67.492	63.7413	68.6825	83.6479	113.418	83.358	25.7534	57.7222	24.6604	106.759	69.7866	61.8681	50.1401	73.0309	117.415	52.5181	58.4296	69.6087	148.74	89.7733	61.1302	104.25	62.3726	77.8576	0.935861	0.179867	normal	0.998161	-0.0287777	normal	--	--	--	--	--	--	--	--	--	--	--	Os12g0501100 [Oryza sativa Japonica Group]	--
novel_miR_119		0	LOC_Os08g27490	GACACGCUCUUCGGUUGUUUCUGC	24	67.492	63.7413	68.6825	83.6479	113.418	83.358	25.7534	57.7222	24.6604	106.759	69.7866	61.8681	50.1401	73.0309	117.415	52.5181	58.4296	69.6087	148.74	89.7733	61.1302	104.25	62.3726	77.8576	0.935861	0.179867	normal	0.998161	-0.0287777	normal	[E]	Amino acid transport and metabolism	Molecular Function: 3-deoxy-7-phosphoheptulonate synthase activity (GO:0003849);; Biological Process: aromatic amino acid family biosynthetic process (GO:0009073);; Cellular Component: plastid (GO:0009536);;	K01626|2.79674e-18|sbi:SORBI_07g029080|K01626 3-deoxy-7-phosphoheptulonate synthase [EC:2.5.1.54] | (RefSeq) SORBIDRAFT_07g029080, Sb07g029080; hypothetical protein	Biosynthesis of amino acids (ko01230)	--	--	Class-II DAHP synthetase family	Phospho-2-dehydro-3-deoxyheptonate aldolase 2, chloroplastic OS=Solanum lycopersicum OX=4081 PE=2 SV=1	--	--	OSJNBb0065L13.10 [Oryza sativa Japonica Group]	molecular function: catalytic activity (GO:0003824);; biological process: metabolic process (GO:0008152);; biological process: cellular process (GO:0009987);; biological process: single-organism process (GO:0044699);; cellular component: cell (GO:0005623);; cellular component: organelle (GO:0043226);; cellular component: cell part (GO:0044464)
novel_miR_119		0	LOC_Os12g21940	GACACGCUCUUCGGUUGUUUCUGC	24	67.492	63.7413	68.6825	83.6479	113.418	83.358	25.7534	57.7222	24.6604	106.759	69.7866	61.8681	50.1401	73.0309	117.415	52.5181	58.4296	69.6087	148.74	89.7733	61.1302	104.25	62.3726	77.8576	0.935861	0.179867	normal	0.998161	-0.0287777	normal	--	--	--	--	--	--	--	Domain of unknown function (DUF4220);; Protein of unknown function, DUF594	--	S	Function unknown	PREDICTED: uncharacterized protein LOC4352055 [Oryza sativa Japonica Group]	--
novel_miR_119		0	LOC_Os12g22110	GACACGCUCUUCGGUUGUUUCUGC	24	67.492	63.7413	68.6825	83.6479	113.418	83.358	25.7534	57.7222	24.6604	106.759	69.7866	61.8681	50.1401	73.0309	117.415	52.5181	58.4296	69.6087	148.74	89.7733	61.1302	104.25	62.3726	77.8576	0.935861	0.179867	normal	0.998161	-0.0287777	normal	[T]	Signal transduction mechanisms	--	--	--	[Q]	Secondary metabolites biosynthesis, transport and catabolism	ABC-2 type transporter;; ABC transporter	ABC transporter G family member 11 OS=Arabidopsis thaliana OX=3702 GN=ABCG11 PE=1 SV=1	V	Defense mechanisms	ABC-2 type transporter family protein [Oryza sativa Japonica Group]	--
osa-miR5144-5p		0	LOC_Os01g02270	UUCUUGUGCUGCUGAAGAGAC	21	3481.03	3525.9	2983.21	2827.3	2697.21	3078.5	3368.55	3606.57	3762.47	4139.86	3776.23	3704.95	2598.93	3485.89	3227.49	3287.01	3435.66	2887.7	3759.06	3791.43	3888.82	4427.89	4023.03	4406.74	0.634724	0.244795	normal	0.689668	0.361906	normal	--	--	Biological Process: proteolysis (GO:0006508);; Molecular Function: cysteine-type peptidase activity (GO:0008234);; Molecular Function: ADP binding (GO:0043531);;	--	--	--	--	Ulp1 protease family, C-terminal catalytic domain	--	--	--	Os01g0113000 [Oryza sativa Japonica Group]	biological process: metabolic process (GO:0008152);; molecular function: catalytic activity (GO:0003824);; molecular function: binding (GO:0005488)
osa-miR5144-5p		0	LOC_Os01g02280	UUCUUGUGCUGCUGAAGAGAC	21	3481.03	3525.9	2983.21	2827.3	2697.21	3078.5	3368.55	3606.57	3762.47	4139.86	3776.23	3704.95	2598.93	3485.89	3227.49	3287.01	3435.66	2887.7	3759.06	3791.43	3888.82	4427.89	4023.03	4406.74	0.634724	0.244795	normal	0.689668	0.361906	normal	--	--	Biological Process: proteolysis (GO:0006508);; Molecular Function: cysteine-type peptidase activity (GO:0008234);; Molecular Function: ADP binding (GO:0043531);;	--	--	[T]	Signal transduction mechanisms	NB-ARC domain;; Ulp1 protease family, C-terminal catalytic domain	Putative disease resistance protein RGA1 OS=Solanum bulbocastanum OX=147425 GN=RGA1 PE=2 SV=2	S	Function unknown	Os01g0113100 [Oryza sativa Japonica Group]	biological process: metabolic process (GO:0008152);; molecular function: catalytic activity (GO:0003824);; molecular function: binding (GO:0005488)
osa-miR5144-5p		0	LOC_Os01g10530	UUCUUGUGCUGCUGAAGAGAC	21	3481.03	3525.9	2983.21	2827.3	2697.21	3078.5	3368.55	3606.57	3762.47	4139.86	3776.23	3704.95	2598.93	3485.89	3227.49	3287.01	3435.66	2887.7	3759.06	3791.43	3888.82	4427.89	4023.03	4406.74	0.634724	0.244795	normal	0.689668	0.361906	normal	--	--	--	--	--	--	--	--	--	S	Function unknown	PREDICTED: uncharacterized protein LOC4327072 [Oryza sativa Japonica Group]	--
osa-miR5144-5p		0	LOC_Os01g12730	UUCUUGUGCUGCUGAAGAGAC	21	3481.03	3525.9	2983.21	2827.3	2697.21	3078.5	3368.55	3606.57	3762.47	4139.86	3776.23	3704.95	2598.93	3485.89	3227.49	3287.01	3435.66	2887.7	3759.06	3791.43	3888.82	4427.89	4023.03	4406.74	0.634724	0.244795	normal	0.689668	0.361906	normal	[R]	General function prediction only	Molecular Function: sphingomyelin phosphodiesterase activity (GO:0004767);; Molecular Function: GTP binding (GO:0005525);; Cellular Component: intracellular (GO:0005622);; Biological Process: small GTPase mediated signal transduction (GO:0007264);;	K07897|2.82201e-152|osa:4327180|K07897 Ras-related protein Rab-7A | (RefSeq) P0452F10.8; ras-related protein Rab7	Phagosome (ko04145)	[R]	General function prediction only	Ras family;; Ras of Complex, Roc, domain of DAPkinase;; ADP-ribosylation factor family;; 50S ribosome-binding GTPase;; Elongation factor Tu GTP binding domain;; Gtr1/RagA G protein conserved region	Ras-related protein Rab7 OS=Prunus armeniaca OX=36596 PE=2 SV=1	S	Function unknown	PREDICTED: ras-related protein Rab7 [Oryza sativa Japonica Group]	molecular function: catalytic activity (GO:0003824);; biological process: metabolic process (GO:0008152);; molecular function: binding (GO:0005488);; cellular component: cell (GO:0005623);; cellular component: cell part (GO:0044464);; biological process: cellular process (GO:0009987);; biological process: signaling (GO:0023052);; biological process: single-organism process (GO:0044699);; biologic…
osa-miR5144-5p		0	LOC_Os01g14830	UUCUUGUGCUGCUGAAGAGAC	21	3481.03	3525.9	2983.21	2827.3	2697.21	3078.5	3368.55	3606.57	3762.47	4139.86	3776.23	3704.95	2598.93	3485.89	3227.49	3287.01	3435.66	2887.7	3759.06	3791.43	3888.82	4427.89	4023.03	4406.74	0.634724	0.244795	normal	0.689668	0.361906	normal	[J]	Translation, ribosomal structure and biogenesis	Molecular Function: structural constituent of ribosome (GO:0003735);; Cellular Component: mitochondrion (GO:0005739);; Cellular Component: ribosome (GO:0005840);; Biological Process: translation (GO:0006412);;	K02906|0|osa:4327104|K02906 large subunit ribosomal protein L3 | (RefSeq) 50S ribosomal protein L3-2, chloroplastic	Ribosome (ko03010)	[J]	Translation, ribosomal structure and biogenesis	Ribosomal protein L3	50S ribosomal protein L3-2, chloroplastic OS=Arabidopsis thaliana OX=3702 GN=RPL3B PE=2 SV=1	J	Translation, ribosomal structure and biogenesis	hypothetical protein OsI_01192 [Oryza sativa Indica Group]	molecular function: structural molecule activity (GO:0005198);; cellular component: cell (GO:0005623);; cellular component: organelle (GO:0043226);; cellular component: cell part (GO:0044464);; cellular component: macromolecular complex (GO:0032991);; biological process: metabolic process (GO:0008152);; biological process: cellular process (GO:0009987)
osa-miR5144-5p		0	LOC_Os01g26080	UUCUUGUGCUGCUGAAGAGAC	21	3481.03	3525.9	2983.21	2827.3	2697.21	3078.5	3368.55	3606.57	3762.47	4139.86	3776.23	3704.95	2598.93	3485.89	3227.49	3287.01	3435.66	2887.7	3759.06	3791.43	3888.82	4427.89	4023.03	4406.74	0.634724	0.244795	normal	0.689668	0.361906	normal	--	--	Cellular Component: plastid (GO:0009536);;	--	--	--	--	--	--	--	--	hypothetical protein [Oryza sativa Japonica Group]	cellular component: cell (GO:0005623);; cellular component: organelle (GO:0043226);; cellular component: cell part (GO:0044464)
osa-miR5144-5p		0	LOC_Os01g42060	UUCUUGUGCUGCUGAAGAGAC	21	3481.03	3525.9	2983.21	2827.3	2697.21	3078.5	3368.55	3606.57	3762.47	4139.86	3776.23	3704.95	2598.93	3485.89	3227.49	3287.01	3435.66	2887.7	3759.06	3791.43	3888.82	4427.89	4023.03	4406.74	0.634724	0.244795	normal	0.689668	0.361906	normal	[M]	Cell wall/membrane/envelope biogenesis	--	--	--	--	--	--	Protein GAMETE EXPRESSED 3 OS=Arabidopsis thaliana OX=3702 GN=GEX3 PE=2 SV=1	S	Function unknown	hypothetical protein OsJ_02533 [Oryza sativa Japonica Group]	--
osa-miR5144-5p		0	LOC_Os01g50530	UUCUUGUGCUGCUGAAGAGAC	21	3481.03	3525.9	2983.21	2827.3	2697.21	3078.5	3368.55	3606.57	3762.47	4139.86	3776.23	3704.95	2598.93	3485.89	3227.49	3287.01	3435.66	2887.7	3759.06	3791.43	3888.82	4427.89	4023.03	4406.74	0.634724	0.244795	normal	0.689668	0.361906	normal	[QV]	--	Molecular Function: monooxygenase activity (GO:0004497);; Molecular Function: iron ion binding (GO:0005506);; Cellular Component: mitochondrion (GO:0005739);; Cellular Component: integral component of membrane (GO:0016021);; Molecular Function: oxidoreductase activity, acting on paired donors, with incorporation or reduction of molecular oxygen (GO:0016705);; Molecular Function: heme binding (GO:…	K20771|0|osa:4326926|K20771 carlactone C-19 oxidase [EC:1.14.-.-] | (RefSeq) SLB1; cytochrome P450 711A1	--	[Q]	Secondary metabolites biosynthesis, transport and catabolism	Cytochrome P450	Cytochrome P450 711A1 OS=Arabidopsis thaliana OX=3702 GN=CYP711A1 PE=2 SV=1	Q	Secondary metabolites biosynthesis, transport and catabolism	hypothetical protein OsJ_03151 [Oryza sativa Japonica Group]	molecular function: catalytic activity (GO:0003824);; biological process: metabolic process (GO:0008152);; biological process: single-organism process (GO:0044699);; molecular function: binding (GO:0005488);; cellular component: cell (GO:0005623);; cellular component: organelle (GO:0043226);; cellular component: cell part (GO:0044464);; cellular component: membrane (GO:0016020);; cellular compone…
osa-miR5144-5p		0	LOC_Os01g53930	UUCUUGUGCUGCUGAAGAGAC	21	3481.03	3525.9	2983.21	2827.3	2697.21	3078.5	3368.55	3606.57	3762.47	4139.86	3776.23	3704.95	2598.93	3485.89	3227.49	3287.01	3435.66	2887.7	3759.06	3791.43	3888.82	4427.89	4023.03	4406.74	0.634724	0.244795	normal	0.689668	0.361906	normal	[G]	Carbohydrate transport and metabolism	Biological Process: cellular glucose homeostasis (GO:0001678);; Molecular Function: glucokinase activity (GO:0004340);; Molecular Function: ATP binding (GO:0005524);; Molecular Function: glucose binding (GO:0005536);; Cellular Component: mitochondrion (GO:0005739);; Cellular Component: cytosol (GO:0005829);; Biological Process: glycolytic process (GO:0006096);; Molecular Function: fructokinase ac…	K00844|0|osa:4326547|K00844 hexokinase [EC:2.7.1.1] | (RefSeq) HXK2, HXK6; hexokinase-6	Carbon metabolism (ko01200)	[G]	Carbohydrate transport and metabolism	Hexokinase;; Hexokinase	Hexokinase-6 OS=Oryza sativa subsp. japonica OX=39947 GN=HXK6 PE=2 SV=1	G	Carbohydrate transport and metabolism	PREDICTED: hexokinase-6 [Oryza sativa Japonica Group]	biological process: cellular process (GO:0009987);; biological process: single-organism process (GO:0044699);; biological process: biological regulation (GO:0065007);; molecular function: catalytic activity (GO:0003824);; biological process: metabolic process (GO:0008152);; molecular function: binding (GO:0005488);; cellular component: cell (GO:0005623);; cellular component: organelle (GO:0043226…
osa-miR5144-5p		0	LOC_Os01g54240	UUCUUGUGCUGCUGAAGAGAC	21	3481.03	3525.9	2983.21	2827.3	2697.21	3078.5	3368.55	3606.57	3762.47	4139.86	3776.23	3704.95	2598.93	3485.89	3227.49	3287.01	3435.66	2887.7	3759.06	3791.43	3888.82	4427.89	4023.03	4406.74	0.634724	0.244795	normal	0.689668	0.361906	normal	--	--	Biological Process: mRNA export from nucleus (GO:0006406);; Biological Process: protein import into nucleus (GO:0006606);; Molecular Function: structural constituent of nuclear pore (GO:0017056);; Cellular Component: nuclear pore outer ring (GO:0031080);; Biological Process: positive regulation of transcription, DNA-templated (GO:0045893);;	K14304|0|osa:4326176|K14304 nuclear pore complex protein Nup85 | (RefSeq) nuclear pore complex protein NUP85	RNA transport (ko03013)	[YU]	--	Nup85 Nucleoporin	Nuclear pore complex protein NUP85 OS=Arabidopsis thaliana OX=3702 GN=NUP85 PE=1 SV=1	U	Intracellular trafficking, secretion, and vesicular transport	PREDICTED: nuclear pore complex protein NUP85 [Oryza sativa Japonica Group]	biological process: localization (GO:0051179);; biological process: single-organism process (GO:0044699);; molecular function: structural molecule activity (GO:0005198);; cellular component: cell (GO:0005623);; cellular component: membrane (GO:0016020);; cellular component: macromolecular complex (GO:0032991);; cellular component: organelle (GO:0043226);; cellular component: organelle part (GO:00…
osa-miR5144-5p		0	LOC_Os02g07720	UUCUUGUGCUGCUGAAGAGAC	21	3481.03	3525.9	2983.21	2827.3	2697.21	3078.5	3368.55	3606.57	3762.47	4139.86	3776.23	3704.95	2598.93	3485.89	3227.49	3287.01	3435.66	2887.7	3759.06	3791.43	3888.82	4427.89	4023.03	4406.74	0.634724	0.244795	normal	0.689668	0.361906	normal	[M]	Cell wall/membrane/envelope biogenesis	--	K00968|0|osa:4328455|K00968 choline-phosphate cytidylyltransferase [EC:2.7.7.15] | (RefSeq) choline-phosphate cytidylyltransferase 1	Glycerophospholipid metabolism (ko00564)	[I]	Lipid transport and metabolism	Cytidylyltransferase-like	Choline-phosphate cytidylyltransferase 1 OS=Arabidopsis thaliana OX=3702 GN=CCT1 PE=1 SV=1	IM	--	PREDICTED: choline-phosphate cytidylyltransferase 1 [Oryza sativa Japonica Group]	--
osa-miR5144-5p		0	LOC_Os02g56520	UUCUUGUGCUGCUGAAGAGAC	21	3481.03	3525.9	2983.21	2827.3	2697.21	3078.5	3368.55	3606.57	3762.47	4139.86	3776.23	3704.95	2598.93	3485.89	3227.49	3287.01	3435.66	2887.7	3759.06	3791.43	3888.82	4427.89	4023.03	4406.74	0.634724	0.244795	normal	0.689668	0.361906	normal	--	--	Cellular Component: cell wall (GO:0005618);;	--	--	--	--	--	KIN14B-interacting protein At4g14310 OS=Arabidopsis thaliana OX=3702 GN=At4g14310 PE=1 SV=1	S	Function unknown	PREDICTED: uncharacterized protein LOC4331091 [Oryza sativa Japonica Group]	cellular component: cell (GO:0005623);; cellular component: cell part (GO:0044464)
osa-miR5144-5p		0	LOC_Os03g05550	UUCUUGUGCUGCUGAAGAGAC	21	3481.03	3525.9	2983.21	2827.3	2697.21	3078.5	3368.55	3606.57	3762.47	4139.86	3776.23	3704.95	2598.93	3485.89	3227.49	3287.01	3435.66	2887.7	3759.06	3791.43	3888.82	4427.89	4023.03	4406.74	0.634724	0.244795	normal	0.689668	0.361906	normal	--	--	--	--	--	--	--	--	--	--	--	hypothetical protein LOC_Os03g05550 [Oryza sativa Japonica Group]	--
osa-miR5144-5p		0	LOC_Os03g15480	UUCUUGUGCUGCUGAAGAGAC	21	3481.03	3525.9	2983.21	2827.3	2697.21	3078.5	3368.55	3606.57	3762.47	4139.86	3776.23	3704.95	2598.93	3485.89	3227.49	3287.01	3435.66	2887.7	3759.06	3791.43	3888.82	4427.89	4023.03	4406.74	0.634724	0.244795	normal	0.689668	0.361906	normal	--	--	Cellular Component: plastid (GO:0009536);;	K09528|4.02509e-144|osa:4332320|K09528 DnaJ homolog subfamily C member 8 | (RefSeq) J domain-containing protein spf31	--	[O]	Posttranslational modification, protein turnover, chaperones	DnaJ domain	--	O	Posttranslational modification, protein turnover, chaperones	PREDICTED: J domain-containing protein spf31 [Oryza sativa Japonica Group]	cellular component: cell (GO:0005623);; cellular component: organelle (GO:0043226);; cellular component: cell part (GO:0044464)
osa-miR5144-5p		0	LOC_Os03g18980	UUCUUGUGCUGCUGAAGAGAC	21	3481.03	3525.9	2983.21	2827.3	2697.21	3078.5	3368.55	3606.57	3762.47	4139.86	3776.23	3704.95	2598.93	3485.89	3227.49	3287.01	3435.66	2887.7	3759.06	3791.43	3888.82	4427.89	4023.03	4406.74	0.634724	0.244795	normal	0.689668	0.361906	normal	--	--	Cellular Component: Golgi membrane (GO:0000139);; Molecular Function: microtubule motor activity (GO:0003777);; Molecular Function: mannosyl-oligosaccharide 1,2-alpha-mannosidase activity (GO:0004571);; Molecular Function: ATP binding (GO:0005524);; Cellular Component: endoplasmic reticulum (GO:0005783);; Cellular Component: kinesin complex (GO:0005871);; Cellular Component: microtubule (GO:00058…	K10406|0|osa:4332578|K10406 kinesin family member C2/C3 | (RefSeq) kinesin-4	--	[Z]	Cytoskeleton	Kinesin motor domain;; Microtubule binding;; Calponin homology (CH) domain	Kinesin-like protein KIN-14F OS=Oryza sativa subsp. japonica OX=39947 GN=KIN14F PE=2 SV=2	Z	Cytoskeleton	Kinesin-4, putative, expressed [Oryza sativa Japonica Group]	cellular component: cell (GO:0005623);; cellular component: membrane (GO:0016020);; cellular component: organelle (GO:0043226);; cellular component: organelle part (GO:0044422);; cellular component: cell part (GO:0044464);; molecular function: catalytic activity (GO:0003824);; biological process: metabolic process (GO:0008152);; molecular function: binding (GO:0005488);; cellular component: macro…
osa-miR5144-5p		0	LOC_Os03g39900	UUCUUGUGCUGCUGAAGAGAC	21	3481.03	3525.9	2983.21	2827.3	2697.21	3078.5	3368.55	3606.57	3762.47	4139.86	3776.23	3704.95	2598.93	3485.89	3227.49	3287.01	3435.66	2887.7	3759.06	3791.43	3888.82	4427.89	4023.03	4406.74	0.634724	0.244795	normal	0.689668	0.361906	normal	--	--	Molecular Function: RNA-directed DNA polymerase activity (GO:0003964);; Cellular Component: mitochondrion (GO:0005739);; Biological Process: RNA-dependent DNA biosynthetic process (GO:0006278);;	--	--	[R]	General function prediction only	zinc-binding in reverse transcriptase;; Reverse transcriptase (RNA-dependent DNA polymerase);; Endonuclease/Exonuclease/phosphatase family	Putative ribonuclease H protein At1g65750 OS=Arabidopsis thaliana OX=3702 GN=At1g65750 PE=3 SV=1	S	Function unknown	putative reverse transcriptase [Oryza sativa Japonica Group]	molecular function: catalytic activity (GO:0003824);; biological process: metabolic process (GO:0008152);; biological process: cellular process (GO:0009987);; cellular component: cell (GO:0005623);; cellular component: organelle (GO:0043226);; cellular component: cell part (GO:0044464)
osa-miR5144-5p		0	LOC_Os04g05470	UUCUUGUGCUGCUGAAGAGAC	21	3481.03	3525.9	2983.21	2827.3	2697.21	3078.5	3368.55	3606.57	3762.47	4139.86	3776.23	3704.95	2598.93	3485.89	3227.49	3287.01	3435.66	2887.7	3759.06	3791.43	3888.82	4427.89	4023.03	4406.74	0.634724	0.244795	normal	0.689668	0.361906	normal	--	--	Molecular Function: protein serine/threonine kinase activity (GO:0004674);; Molecular Function: ATP binding (GO:0005524);; Biological Process: protein phosphorylation (GO:0006468);; Cellular Component: integral component of membrane (GO:0016021);; Molecular Function: carbohydrate binding (GO:0030246);;	--	--	--	--	Protein tyrosine kinase;; Protein kinase domain;; Legume lectin domain	L-type lectin-domain containing receptor kinase IX.1 OS=Arabidopsis thaliana OX=3702 GN=LECRK91 PE=1 SV=1	T	Signal transduction mechanisms	PREDICTED: L-type lectin-domain containing receptor kinase IX.1 [Oryza sativa Japonica Group]	molecular function: catalytic activity (GO:0003824);; biological process: metabolic process (GO:0008152);; biological process: cellular process (GO:0009987);; molecular function: binding (GO:0005488);; cellular component: membrane (GO:0016020);; cellular component: membrane part (GO:0044425)
osa-miR5144-5p		0	LOC_Os04g27540	UUCUUGUGCUGCUGAAGAGAC	21	3481.03	3525.9	2983.21	2827.3	2697.21	3078.5	3368.55	3606.57	3762.47	4139.86	3776.23	3704.95	2598.93	3485.89	3227.49	3287.01	3435.66	2887.7	3759.06	3791.43	3888.82	4427.89	4023.03	4406.74	0.634724	0.244795	normal	0.689668	0.361906	normal	--	--	Molecular Function: magnesium ion binding (GO:0000287);; Cellular Component: mitochondrion (GO:0005739);; Biological Process: metabolic process (GO:0008152);; Cellular Component: plastid (GO:0009536);; Molecular Function: terpene synthase activity (GO:0010333);;	--	--	--	--	Terpene synthase family, metal binding domain;; Terpene synthase, N-terminal domain	Alpha-humulene synthase OS=Zingiber zerumbet OX=311405 GN=ZSS1 PE=1 SV=1	--	--	PREDICTED: alpha-humulene synthase-like [Oryza sativa Japonica Group]	molecular function: binding (GO:0005488);; cellular component: cell (GO:0005623);; cellular component: organelle (GO:0043226);; cellular component: cell part (GO:0044464);; biological process: metabolic process (GO:0008152);; molecular function: catalytic activity (GO:0003824)
osa-miR5144-5p		0	LOC_Os04g35240	UUCUUGUGCUGCUGAAGAGAC	21	3481.03	3525.9	2983.21	2827.3	2697.21	3078.5	3368.55	3606.57	3762.47	4139.86	3776.23	3704.95	2598.93	3485.89	3227.49	3287.01	3435.66	2887.7	3759.06	3791.43	3888.82	4427.89	4023.03	4406.74	0.634724	0.244795	normal	0.689668	0.361906	normal	[T]	Signal transduction mechanisms	Molecular Function: protein serine/threonine kinase activity (GO:0004674);; Molecular Function: ATP binding (GO:0005524);; Cellular Component: nucleus (GO:0005634);; Cellular Component: cytoplasm (GO:0005737);; Biological Process: protein phosphorylation (GO:0006468);; Biological Process: abscisic acid-activated signaling pathway (GO:0009738);; Biological Process: intracellular signal transductio…	K14498|0|osa:4335877|K14498 serine/threonine-protein kinase SRK2 [EC:2.7.11.1] | (RefSeq) OsJ_14855, RK4, SAPK7; serine/threonine-protein kinase SAPK7	Plant hormone signal transduction (ko04075)	[T]	Signal transduction mechanisms	Protein kinase domain;; Protein tyrosine kinase	Serine/threonine-protein kinase SAPK7 OS=Oryza sativa subsp. japonica OX=39947 GN=SAPK7 PE=2 SV=2	T	Signal transduction mechanisms	PREDICTED: serine/threonine-protein kinase SAPK7 [Oryza sativa Japonica Group]	molecular function: catalytic activity (GO:0003824);; biological process: metabolic process (GO:0008152);; biological process: cellular process (GO:0009987);; molecular function: binding (GO:0005488);; cellular component: cell (GO:0005623);; cellular component: organelle (GO:0043226);; cellular component: cell part (GO:0044464);; biological process: signaling (GO:0023052);; biological process: si…
osa-miR5144-5p		0	LOC_Os04g51440	UUCUUGUGCUGCUGAAGAGAC	21	3481.03	3525.9	2983.21	2827.3	2697.21	3078.5	3368.55	3606.57	3762.47	4139.86	3776.23	3704.95	2598.93	3485.89	3227.49	3287.01	3435.66	2887.7	3759.06	3791.43	3888.82	4427.89	4023.03	4406.74	0.634724	0.244795	normal	0.689668	0.361906	normal	--	--	Molecular Function: actin binding (GO:0003779);; Biological Process: carbohydrate metabolic process (GO:0005975);; Biological Process: cytoskeleton organization (GO:0007010);; Molecular Function: isomerase activity (GO:0016853);; Molecular Function: carbohydrate binding (GO:0030246);;	--	--	[Z]	Cytoskeleton	Gelsolin repeat;; Villin headpiece domain	Villin-4 OS=Oryza sativa subsp. japonica OX=39947 GN=VLN4 PE=3 SV=1	S	Function unknown	PREDICTED: villin-4 [Oryza sativa Japonica Group]	molecular function: binding (GO:0005488);; biological process: metabolic process (GO:0008152);; biological process: cellular process (GO:0009987);; biological process: cellular component organization or biogenesis (GO:0071840);; molecular function: catalytic activity (GO:0003824)
osa-miR5144-5p		0	LOC_Os04g53510	UUCUUGUGCUGCUGAAGAGAC	21	3481.03	3525.9	2983.21	2827.3	2697.21	3078.5	3368.55	3606.57	3762.47	4139.86	3776.23	3704.95	2598.93	3485.89	3227.49	3287.01	3435.66	2887.7	3759.06	3791.43	3888.82	4427.89	4023.03	4406.74	0.634724	0.244795	normal	0.689668	0.361906	normal	--	--	--	--	--	--	--	F-box domain	--	S	Function unknown	Os04g0626600 [Oryza sativa Japonica Group]	--
osa-miR5144-5p		0	LOC_Os05g21120	UUCUUGUGCUGCUGAAGAGAC	21	3481.03	3525.9	2983.21	2827.3	2697.21	3078.5	3368.55	3606.57	3762.47	4139.86	3776.23	3704.95	2598.93	3485.89	3227.49	3287.01	3435.66	2887.7	3759.06	3791.43	3888.82	4427.89	4023.03	4406.74	0.634724	0.244795	normal	0.689668	0.361906	normal	[X]	Mobilome: prophages, transposons	Biological Process: mRNA splicing, via spliceosome (GO:0000398);; Molecular Function: nucleic acid binding (GO:0003676);; Molecular Function: RNA-DNA hybrid ribonuclease activity (GO:0004523);; Cellular Component: mitochondrion (GO:0005739);; Cellular Component: catalytic step 2 spliceosome (GO:0071013);; Biological Process: RNA phosphodiester bond hydrolysis, endonucleolytic (GO:0090502);;	--	--	[R]	General function prediction only	Reverse transcriptase (RNA-dependent DNA polymerase);; Retrotransposon gag protein;; Reverse transcriptase-like	Uncharacterized mitochondrial protein AtMg01250 OS=Arabidopsis thaliana OX=3702 GN=AtMg01250 PE=4 SV=1	S	Function unknown	retrotransposon protein, putative, Ty3-gypsy sub-class [Oryza sativa Japonica Group]	biological process: metabolic process (GO:0008152);; biological process: cellular process (GO:0009987);; molecular function: binding (GO:0005488);; molecular function: catalytic activity (GO:0003824);; cellular component: cell (GO:0005623);; cellular component: organelle (GO:0043226);; cellular component: cell part (GO:0044464);; cellular component: macromolecular complex (GO:0032991);; cellular …
osa-miR5144-5p		0	LOC_Os05g39530	UUCUUGUGCUGCUGAAGAGAC	21	3481.03	3525.9	2983.21	2827.3	2697.21	3078.5	3368.55	3606.57	3762.47	4139.86	3776.23	3704.95	2598.93	3485.89	3227.49	3287.01	3435.66	2887.7	3759.06	3791.43	3888.82	4427.89	4023.03	4406.74	0.634724	0.244795	normal	0.689668	0.361906	normal	--	--	--	K03538|0|osa:4339079|K03538 ribonuclease P protein subunit POP4 [EC:3.1.26.5] | (RefSeq) uncharacterized LOC4339079	RNA transport (ko03013)	[A]	RNA processing and modification	Domain of unknown function UPF0086	--	J	Translation, ribosomal structure and biogenesis	PREDICTED: uncharacterized protein LOC4339079 [Oryza sativa Japonica Group]	--
osa-miR5144-5p		0	LOC_Os05g47930	UUCUUGUGCUGCUGAAGAGAC	21	3481.03	3525.9	2983.21	2827.3	2697.21	3078.5	3368.55	3606.57	3762.47	4139.86	3776.23	3704.95	2598.93	3485.89	3227.49	3287.01	3435.66	2887.7	3759.06	3791.43	3888.82	4427.89	4023.03	4406.74	0.634724	0.244795	normal	0.689668	0.361906	normal	--	--	--	K10758|0|osa:4339541|K10758 thiol oxidase [EC:1.8.3.2] | (RefSeq) OsJ_19470, OsQSOX1, QSOX1; sulfhydryl oxidase 1	--	[D]	Cell cycle control, cell division, chromosome partitioning	Erv1 / Alr family;; Thioredoxin;; OST3 / OST6 family, transporter family	Sulfhydryl oxidase 1 OS=Oryza sativa subsp. japonica OX=39947 GN=QSOX1 PE=2 SV=1	O	Posttranslational modification, protein turnover, chaperones	PREDICTED: sulfhydryl oxidase 1 isoform X1 [Oryza sativa Japonica Group]	--
osa-miR5144-5p		0	LOC_Os05g50480	UUCUUGUGCUGCUGAAGAGAC	21	3481.03	3525.9	2983.21	2827.3	2697.21	3078.5	3368.55	3606.57	3762.47	4139.86	3776.23	3704.95	2598.93	3485.89	3227.49	3287.01	3435.66	2887.7	3759.06	3791.43	3888.82	4427.89	4023.03	4406.74	0.634724	0.244795	normal	0.689668	0.361906	normal	--	--	--	--	--	--	--	Protein of unknown function (DUF1296)	--	S	Function unknown	PREDICTED: uncharacterized protein LOC4339729 isoform X1 [Oryza sativa Japonica Group]	--
osa-miR5144-5p		0	LOC_Os06g03180	UUCUUGUGCUGCUGAAGAGAC	21	3481.03	3525.9	2983.21	2827.3	2697.21	3078.5	3368.55	3606.57	3762.47	4139.86	3776.23	3704.95	2598.93	3485.89	3227.49	3287.01	3435.66	2887.7	3759.06	3791.43	3888.82	4427.89	4023.03	4406.74	0.634724	0.244795	normal	0.689668	0.361906	normal	--	--	--	--	--	--	--	--	--	--	--	unknown protein [Oryza sativa Japonica Group]	--
osa-miR5144-5p		0	LOC_Os06g13740	UUCUUGUGCUGCUGAAGAGAC	21	3481.03	3525.9	2983.21	2827.3	2697.21	3078.5	3368.55	3606.57	3762.47	4139.86	3776.23	3704.95	2598.93	3485.89	3227.49	3287.01	3435.66	2887.7	3759.06	3791.43	3888.82	4427.89	4023.03	4406.74	0.634724	0.244795	normal	0.689668	0.361906	normal	--	--	Biological Process: regulation of transcription, DNA-templated (GO:0006355);; Molecular Function: zinc ion binding (GO:0008270);;	--	--	--	--	MULE transposase domain;; FAR1 DNA-binding domain;; SWIM zinc finger	Protein FAR1-RELATED SEQUENCE 5 OS=Arabidopsis thaliana OX=3702 GN=FRS5 PE=1 SV=1	S	Function unknown	hypothetical protein OsI_22363 [Oryza sativa Indica Group]	biological process: biological regulation (GO:0065007);; molecular function: binding (GO:0005488)
osa-miR5144-5p		0	LOC_Os06g13900	UUCUUGUGCUGCUGAAGAGAC	21	3481.03	3525.9	2983.21	2827.3	2697.21	3078.5	3368.55	3606.57	3762.47	4139.86	3776.23	3704.95	2598.93	3485.89	3227.49	3287.01	3435.66	2887.7	3759.06	3791.43	3888.82	4427.89	4023.03	4406.74	0.634724	0.244795	normal	0.689668	0.361906	normal	--	--	Biological Process: regulation of transcription, DNA-templated (GO:0006355);; Molecular Function: zinc ion binding (GO:0008270);;	--	--	--	--	MULE transposase domain;; FAR1 DNA-binding domain;; Transposase, Mutator family	Protein FAR1-RELATED SEQUENCE 5 OS=Arabidopsis thaliana OX=3702 GN=FRS5 PE=1 SV=1	S	Function unknown	hypothetical protein OsI_22363 [Oryza sativa Indica Group]	biological process: biological regulation (GO:0065007);; molecular function: binding (GO:0005488)
osa-miR5144-5p		0	LOC_Os07g07010	UUCUUGUGCUGCUGAAGAGAC	21	3481.03	3525.9	2983.21	2827.3	2697.21	3078.5	3368.55	3606.57	3762.47	4139.86	3776.23	3704.95	2598.93	3485.89	3227.49	3287.01	3435.66	2887.7	3759.06	3791.43	3888.82	4427.89	4023.03	4406.74	0.634724	0.244795	normal	0.689668	0.361906	normal	--	--	Cellular Component: endoplasmic reticulum membrane (GO:0005789);; Biological Process: protein N-linked glycosylation (GO:0006487);; Biological Process: oligosaccharide-lipid intermediate biosynthetic process (GO:0006490);; Cellular Component: integral component of membrane (GO:0016021);; Molecular Function: dolichyl pyrophosphate Man9GlcNAc2 alpha-1,3-glucosyltransferase activity (GO:0042281);;	K03848|0|osa:4342475|K03848 alpha-1,3-glucosyltransferase [EC:2.4.1.267] | (RefSeq) probable dolichyl pyrophosphate Man9GlcNAc2 alpha-1,3-glucosyltransferase	N-Glycan biosynthesis (ko00510)	[GE]	--	ALG6, ALG8 glycosyltransferase family	Probable dolichyl pyrophosphate Man9GlcNAc2 alpha-1,3-glucosyltransferase OS=Arabidopsis thaliana OX=3702 GN=At5g38460 PE=2 SV=1	S	Function unknown	PREDICTED: probable dolichyl pyrophosphate Man9GlcNAc2 alpha-1,3-glucosyltransferase [Oryza sativa Japonica Group]	cellular component: cell (GO:0005623);; cellular component: membrane (GO:0016020);; cellular component: organelle (GO:0043226);; cellular component: organelle part (GO:0044422);; cellular component: membrane part (GO:0044425);; cellular component: cell part (GO:0044464);; biological process: metabolic process (GO:0008152);; biological process: cellular process (GO:0009987);; biological process: s…
osa-miR5144-5p		0	LOC_Os07g30120	UUCUUGUGCUGCUGAAGAGAC	21	3481.03	3525.9	2983.21	2827.3	2697.21	3078.5	3368.55	3606.57	3762.47	4139.86	3776.23	3704.95	2598.93	3485.89	3227.49	3287.01	3435.66	2887.7	3759.06	3791.43	3888.82	4427.89	4023.03	4406.74	0.634724	0.244795	normal	0.689668	0.361906	normal	--	--	Cellular Component: plastid (GO:0009536);;	--	--	--	--	--	--	--	--	expressed protein [Oryza sativa Japonica Group]	cellular component: cell (GO:0005623);; cellular component: organelle (GO:0043226);; cellular component: cell part (GO:0044464)
osa-miR5144-5p		0	LOC_Os07g30800	UUCUUGUGCUGCUGAAGAGAC	21	3481.03	3525.9	2983.21	2827.3	2697.21	3078.5	3368.55	3606.57	3762.47	4139.86	3776.23	3704.95	2598.93	3485.89	3227.49	3287.01	3435.66	2887.7	3759.06	3791.43	3888.82	4427.89	4023.03	4406.74	0.634724	0.244795	normal	0.689668	0.361906	normal	[O]	Posttranslational modification, protein turnover, chaperones	Biological Process: protein peptidyl-prolyl isomerization (GO:0000413);; Molecular Function: peptidyl-prolyl cis-trans isomerase activity (GO:0003755);; Molecular Function: FK506 binding (GO:0005528);; Cellular Component: endoplasmic reticulum membrane (GO:0005789);; Cellular Component: chloroplast (GO:0009507);; Biological Process: photosystem II assembly (GO:0010207);; Molecular Function: oxido…	--	--	--	--	FKBP-type peptidyl-prolyl cis-trans isomerase	Peptidyl-prolyl cis-trans isomerase FKBP20-2, chloroplastic OS=Arabidopsis thaliana OX=3702 GN=FKBP20-2 PE=1 SV=1	O	Posttranslational modification, protein turnover, chaperones	PREDICTED: peptidyl-prolyl cis-trans isomerase FKBP20-2, chloroplastic [Oryza sativa Japonica Group]	biological process: metabolic process (GO:0008152);; biological process: cellular process (GO:0009987);; biological process: single-organism process (GO:0044699);; molecular function: catalytic activity (GO:0003824);; molecular function: binding (GO:0005488);; cellular component: cell (GO:0005623);; cellular component: membrane (GO:0016020);; cellular component: organelle (GO:0043226);; cellular …
osa-miR5144-5p		0	LOC_Os07g37400	UUCUUGUGCUGCUGAAGAGAC	21	3481.03	3525.9	2983.21	2827.3	2697.21	3078.5	3368.55	3606.57	3762.47	4139.86	3776.23	3704.95	2598.93	3485.89	3227.49	3287.01	3435.66	2887.7	3759.06	3791.43	3888.82	4427.89	4023.03	4406.74	0.634724	0.244795	normal	0.689668	0.361906	normal	--	--	Cellular Component: plastid (GO:0009536);;	--	--	--	--	--	F-box protein SKIP27 OS=Arabidopsis thaliana OX=3702 GN=SKIP27 PE=1 SV=2	S	Function unknown	PREDICTED: F-box protein At4g05010 [Oryza sativa Japonica Group]	cellular component: cell (GO:0005623);; cellular component: organelle (GO:0043226);; cellular component: cell part (GO:0044464)
osa-miR5144-5p		0	LOC_Os07g40570	UUCUUGUGCUGCUGAAGAGAC	21	3481.03	3525.9	2983.21	2827.3	2697.21	3078.5	3368.55	3606.57	3762.47	4139.86	3776.23	3704.95	2598.93	3485.89	3227.49	3287.01	3435.66	2887.7	3759.06	3791.43	3888.82	4427.89	4023.03	4406.74	0.634724	0.244795	normal	0.689668	0.361906	normal	--	--	Molecular Function: transcription factor activity, sequence-specific DNA binding (GO:0003700);; Biological Process: regulation of transcription, DNA-templated (GO:0006355);; Molecular Function: sequence-specific DNA binding (GO:0043565);;	--	--	--	--	WRKY DNA -binding domain	Probable WRKY transcription factor 3 OS=Arabidopsis thaliana OX=3702 GN=WRKY3 PE=2 SV=1	K	Transcription	PREDICTED: probable WRKY transcription factor 3 isoform X1 [Oryza sativa Japonica Group]	molecular function: nucleic acid binding transcription factor activity (GO:0001071);; biological process: biological regulation (GO:0065007);; molecular function: binding (GO:0005488)
osa-miR5144-5p		0	LOC_Os08g18000	UUCUUGUGCUGCUGAAGAGAC	21	3481.03	3525.9	2983.21	2827.3	2697.21	3078.5	3368.55	3606.57	3762.47	4139.86	3776.23	3704.95	2598.93	3485.89	3227.49	3287.01	3435.66	2887.7	3759.06	3791.43	3888.82	4427.89	4023.03	4406.74	0.634724	0.244795	normal	0.689668	0.361906	normal	--	--	Molecular Function: transcription cofactor activity (GO:0003712);; Biological Process: regulation of transcription, DNA-templated (GO:0006355);;	--	--	--	--	KIX domain;; F-box domain	Mediator of RNA polymerase II transcription subunit 15a OS=Arabidopsis thaliana OX=3702 GN=MED15A PE=1 SV=1	S	Function unknown	Os08g0281600 [Oryza sativa Japonica Group]	molecular function: protein binding transcription factor activity (GO:0000988);; biological process: biological regulation (GO:0065007)
osa-miR5144-5p		0	LOC_Os09g01610	UUCUUGUGCUGCUGAAGAGAC	21	3481.03	3525.9	2983.21	2827.3	2697.21	3078.5	3368.55	3606.57	3762.47	4139.86	3776.23	3704.95	2598.93	3485.89	3227.49	3287.01	3435.66	2887.7	3759.06	3791.43	3888.82	4427.89	4023.03	4406.74	0.634724	0.244795	normal	0.689668	0.361906	normal	--	--	--	--	--	--	--	--	--	--	--	PREDICTED: WASH complex subunit CCDC53 homolog [Oryza sativa Japonica Group]	--
osa-miR5144-5p		0	LOC_Os09g02040	UUCUUGUGCUGCUGAAGAGAC	21	3481.03	3525.9	2983.21	2827.3	2697.21	3078.5	3368.55	3606.57	3762.47	4139.86	3776.23	3704.95	2598.93	3485.89	3227.49	3287.01	3435.66	2887.7	3759.06	3791.43	3888.82	4427.89	4023.03	4406.74	0.634724	0.244795	normal	0.689668	0.361906	normal	--	--	--	--	--	[R]	General function prediction only	--	Uncharacterized mitochondrial protein AtMg00310 OS=Arabidopsis thaliana OX=3702 GN=AtMg00310 PE=4 SV=1	S	Function unknown	hypothetical protein OsJ_28357 [Oryza sativa Japonica Group]	--
osa-miR5144-5p		0	LOC_Os10g34790	UUCUUGUGCUGCUGAAGAGAC	21	3481.03	3525.9	2983.21	2827.3	2697.21	3078.5	3368.55	3606.57	3762.47	4139.86	3776.23	3704.95	2598.93	3485.89	3227.49	3287.01	3435.66	2887.7	3759.06	3791.43	3888.82	4427.89	4023.03	4406.74	0.634724	0.244795	normal	0.689668	0.361906	normal	--	--	--	--	--	--	--	Terpene synthase family, metal binding domain;; Terpene synthase, N-terminal domain	S-(+)-linalool synthase, chloroplastic OS=Oryza sativa subsp. japonica OX=39947 GN=LIS PE=2 SV=1	--	--	PREDICTED: S-(+)-linalool synthase, chloroplastic-like [Oryza sativa Japonica Group]	--
osa-miR5144-5p		0	LOC_Os11g12010	UUCUUGUGCUGCUGAAGAGAC	21	3481.03	3525.9	2983.21	2827.3	2697.21	3078.5	3368.55	3606.57	3762.47	4139.86	3776.23	3704.95	2598.93	3485.89	3227.49	3287.01	3435.66	2887.7	3759.06	3791.43	3888.82	4427.89	4023.03	4406.74	0.634724	0.244795	normal	0.689668	0.361906	normal	--	--	--	--	--	--	--	--	--	--	--	expressed protein [Oryza sativa Japonica Group]	--
osa-miR5144-5p		0	LOC_Os11g44000	UUCUUGUGCUGCUGAAGAGAC	21	3481.03	3525.9	2983.21	2827.3	2697.21	3078.5	3368.55	3606.57	3762.47	4139.86	3776.23	3704.95	2598.93	3485.89	3227.49	3287.01	3435.66	2887.7	3759.06	3791.43	3888.82	4427.89	4023.03	4406.74	0.634724	0.244795	normal	0.689668	0.361906	normal	--	--	Cellular Component: integral component of membrane (GO:0016021);;	--	--	--	--	--	--	S	Function unknown	hypothetical protein LOC_Os11g44000 [Oryza sativa Japonica Group]	cellular component: membrane (GO:0016020);; cellular component: membrane part (GO:0044425)
osa-miR5144-5p		0	LOC_Os12g01620	UUCUUGUGCUGCUGAAGAGAC	21	3481.03	3525.9	2983.21	2827.3	2697.21	3078.5	3368.55	3606.57	3762.47	4139.86	3776.23	3704.95	2598.93	3485.89	3227.49	3287.01	3435.66	2887.7	3759.06	3791.43	3888.82	4427.89	4023.03	4406.74	0.634724	0.244795	normal	0.689668	0.361906	normal	--	--	--	--	--	--	--	Protein of unknown function (DUF3615)	--	S	Function unknown	PREDICTED: uncharacterized protein LOC4351271 [Oryza sativa Japonica Group]	--
osa-miR5144-5p		0	LOC_Os12g18140	UUCUUGUGCUGCUGAAGAGAC	21	3481.03	3525.9	2983.21	2827.3	2697.21	3078.5	3368.55	3606.57	3762.47	4139.86	3776.23	3704.95	2598.93	3485.89	3227.49	3287.01	3435.66	2887.7	3759.06	3791.43	3888.82	4427.89	4023.03	4406.74	0.634724	0.244795	normal	0.689668	0.361906	normal	[L]	Replication, recombination and repair	--	K12598|0|dosa:Os12t0279000-01|K12598 ATP-dependent RNA helicase DOB1 [EC:3.6.4.13] | (RAP-DB) Os12g0279000; Helicase, C-terminal domain containing protein.	RNA degradation (ko03018)	[A]	RNA processing and modification	rRNA-processing arch domain;; DSHCT (NUC185) domain;; Helicase conserved C-terminal domain	DExH-box ATP-dependent RNA helicase DExH9 OS=Arabidopsis thaliana OX=3702 GN=MTR4 PE=2 SV=1	L	Replication, recombination and repair	Superkiller viralicidic activity 2-like 2, putative, expressed [Oryza sativa Japonica Group]	--
osa-miR5144-5p		0	LOC_Os12g42960	UUCUUGUGCUGCUGAAGAGAC	21	3481.03	3525.9	2983.21	2827.3	2697.21	3078.5	3368.55	3606.57	3762.47	4139.86	3776.23	3704.95	2598.93	3485.89	3227.49	3287.01	3435.66	2887.7	3759.06	3791.43	3888.82	4427.89	4023.03	4406.74	0.634724	0.244795	normal	0.689668	0.361906	normal	--	--	--	--	--	--	--	--	Protein SINE1 OS=Arabidopsis thaliana OX=3702 GN=SINE1 PE=1 SV=1	S	Function unknown	PREDICTED: uncharacterized protein LOC4352837 [Oryza sativa Japonica Group]	--
osa-miR5144-5p		0	LOC_Os12g43950	UUCUUGUGCUGCUGAAGAGAC	21	3481.03	3525.9	2983.21	2827.3	2697.21	3078.5	3368.55	3606.57	3762.47	4139.86	3776.23	3704.95	2598.93	3485.89	3227.49	3287.01	3435.66	2887.7	3759.06	3791.43	3888.82	4427.89	4023.03	4406.74	0.634724	0.244795	normal	0.689668	0.361906	normal	--	--	--	--	--	[K]	Transcription	Associated with HOX;; Homeobox KN domain;; Homeobox domain	BEL1-like homeodomain protein 6 OS=Arabidopsis thaliana OX=3702 GN=BLH6 PE=1 SV=1	K	Transcription	PREDICTED: BEL1-like homeodomain protein 7 [Oryza sativa Japonica Group]	--
novel_miR_332		0	LOC_Os01g04160	UUUUAAGAUGUUUUGACUUUGG	22	173.922	154.321	179.172	178.449	194.937	206.958	185.425	160.339	179.669	162.115	228.745	183.225	169.919	144.281	183.282	203.894	167.498	198.279	148.74	215.456	164.581	164.605	167.272	155.715	0.935861	0.166534	normal	0.998161	-0.0417464	normal	--	--	Cellular Component: integral component of membrane (GO:0016021);;	--	--	--	--	Domain of unknown function (DUF4378);; DUF761-associated sequence motif	--	S	Function unknown	PREDICTED: uncharacterized protein LOC4325802 [Oryza sativa Japonica Group]	cellular component: membrane (GO:0016020);; cellular component: membrane part (GO:0044425)
novel_miR_332		0	LOC_Os01g57870	UUUUAAGAUGUUUUGACUUUGG	22	173.922	154.321	179.172	178.449	194.937	206.958	185.425	160.339	179.669	162.115	228.745	183.225	169.919	144.281	183.282	203.894	167.498	198.279	148.74	215.456	164.581	164.605	167.272	155.715	0.935861	0.166534	normal	0.998161	-0.0417464	normal	[K]	Transcription	--	K13459|0|osa:4325862|K13459 disease resistance protein RPS2 | (RefSeq) disease resistance protein RPS2	Plant-pathogen interaction (ko04626)	[T]	Signal transduction mechanisms	NB-ARC domain;; Leucine rich repeat;; Leucine Rich repeats (2 copies)	Disease resistance protein RPS2 OS=Arabidopsis thaliana OX=3702 GN=RPS2 PE=1 SV=1	S	Function unknown	PREDICTED: disease resistance protein RPS2 [Oryza sativa Japonica Group]	--
novel_miR_332		0	LOC_Os02g06950	UUUUAAGAUGUUUUGACUUUGG	22	173.922	154.321	179.172	178.449	194.937	206.958	185.425	160.339	179.669	162.115	228.745	183.225	169.919	144.281	183.282	203.894	167.498	198.279	148.74	215.456	164.581	164.605	167.272	155.715	0.935861	0.166534	normal	0.998161	-0.0417464	normal	--	--	--	--	--	--	--	No apical meristem (NAM) protein	NAC domain-containing protein 21/22 OS=Arabidopsis thaliana OX=3702 GN=NAC021 PE=1 SV=2	--	--	hypothetical protein OsJ_05512 [Oryza sativa Japonica Group]	--
novel_miR_332		0	LOC_Os02g12654	UUUUAAGAUGUUUUGACUUUGG	22	173.922	154.321	179.172	178.449	194.937	206.958	185.425	160.339	179.669	162.115	228.745	183.225	169.919	144.281	183.282	203.894	167.498	198.279	148.74	215.456	164.581	164.605	167.272	155.715	0.935861	0.166534	normal	0.998161	-0.0417464	normal	--	--	--	--	--	--	--	--	--	--
novel_miR_332		0	LOC_Os02g32200	UUUUAAGAUGUUUUGACUUUGG	22	173.922	154.321	179.172	178.449	194.937	206.958	185.425	160.339	179.669	162.115	228.745	183.225	169.919	144.281	183.282	203.894	167.498	198.279	148.74	215.456	164.581	164.605	167.272	155.715	0.935861	0.166534	normal	0.998161	-0.0417464	normal	--	--	Cellular Component: peroxisome (GO:0005777);;	--	--	[R]	General function prediction only	Thioesterase superfamily	--	Q	Secondary metabolites biosynthesis, transport and catabolism	PREDICTED: acyl-coenzyme A thioesterase 13 [Oryza sativa Japonica Group]	cellular component: cell (GO:0005623);; cellular component: organelle (GO:0043226);; cellular component: cell part (GO:0044464)
novel_miR_332		0	LOC_Os02g36470	UUUUAAGAUGUUUUGACUUUGG	22	173.922	154.321	179.172	178.449	194.937	206.958	185.425	160.339	179.669	162.115	228.745	183.225	169.919	144.281	183.282	203.894	167.498	198.279	148.74	215.456	164.581	164.605	167.272	155.715	0.935861	0.166534	normal	0.998161	-0.0417464	normal	[X]	Mobilome: prophages, transposons	Molecular Function: DNA binding (GO:0003677);; Molecular Function: serine-type endopeptidase activity (GO:0004252);; Cellular Component: mitochondrion (GO:0005739);; Biological Process: DNA recombination (GO:0006310);; Biological Process: proteolysis (GO:0006508);; Molecular Function: zinc ion binding (GO:0008270);; Biological Process: DNA integration (GO:0015074);;	--	--	[R]	General function prediction only	Reverse transcriptase (RNA-dependent DNA polymerase);; Integrase core domain;; gag-polypeptide of LTR copia-type;; Domain of unknown function (DUF4219);; Zinc knuckle	Retrovirus-related Pol polyprotein from transposon TNT 1-94 OS=Nicotiana tabacum OX=4097 PE=2 SV=1	L	Replication, recombination and repair	retrotransposon protein, putative, unclassified [Oryza sativa Japonica Group]	molecular function: binding (GO:0005488);; molecular function: catalytic activity (GO:0003824);; biological process: metabolic process (GO:0008152);; cellular component: cell (GO:0005623);; cellular component: organelle (GO:0043226);; cellular component: cell part (GO:0044464);; biological process: cellular process (GO:0009987)
novel_miR_332		0	LOC_Os02g37470	UUUUAAGAUGUUUUGACUUUGG	22	173.922	154.321	179.172	178.449	194.937	206.958	185.425	160.339	179.669	162.115	228.745	183.225	169.919	144.281	183.282	203.894	167.498	198.279	148.74	215.456	164.581	164.605	167.272	155.715	0.935861	0.166534	normal	0.998161	-0.0417464	normal	[R]	General function prediction only	Cellular Component: mitochondrion (GO:0005739);; Cellular Component: integral component of membrane (GO:0016021);;	--	--	--	--	Tetratricopeptide repeat;; Tetratricopeptide repeat;; Tetratricopeptide repeat;; Tetratricopeptide repeat;; Tetratricopeptide repeat;; Tetratricopeptide repeat;; Tetratricopeptide repeat	Protein FLUORESCENT IN BLUE LIGHT, chloroplastic OS=Arabidopsis thaliana OX=3702 GN=FLU PE=1 SV=1	S	Function unknown	PREDICTED: protein FLUORESCENT IN BLUE LIGHT, chloroplastic [Oryza sativa Japonica Group]	cellular component: cell (GO:0005623);; cellular component: organelle (GO:0043226);; cellular component: cell part (GO:0044464);; cellular component: membrane (GO:0016020);; cellular component: membrane part (GO:0044425)
novel_miR_332		0	LOC_Os02g53840	UUUUAAGAUGUUUUGACUUUGG	22	173.922	154.321	179.172	178.449	194.937	206.958	185.425	160.339	179.669	162.115	228.745	183.225	169.919	144.281	183.282	203.894	167.498	198.279	148.74	215.456	164.581	164.605	167.272	155.715	0.935861	0.166534	normal	0.998161	-0.0417464	normal	[O]	Posttranslational modification, protein turnover, chaperones	Cellular Component: mitochondrion (GO:0005739);; Molecular Function: hydrolase activity (GO:0016787);;	--	--	--	--	Peptidase inhibitor I9	Subtilisin-like protease SBT1.4 OS=Arabidopsis thaliana OX=3702 GN=SBT1.4 PE=2 SV=1	--	--	PREDICTED: subtilisin-like protease SBT1.4 [Oryza sativa Japonica Group]	cellular component: cell (GO:0005623);; cellular component: organelle (GO:0043226);; cellular component: cell part (GO:0044464);; molecular function: catalytic activity (GO:0003824);; biological process: metabolic process (GO:0008152)
novel_miR_332		0	LOC_Os03g04560	UUUUAAGAUGUUUUGACUUUGG	22	173.922	154.321	179.172	178.449	194.937	206.958	185.425	160.339	179.669	162.115	228.745	183.225	169.919	144.281	183.282	203.894	167.498	198.279	148.74	215.456	164.581	164.605	167.272	155.715	0.935861	0.166534	normal	0.998161	-0.0417464	normal	--	--	--	--	--	--	--	Plant family of unknown function (DUF810)	Protein unc-13 homolog OS=Arabidopsis thaliana OX=3702 GN=PATROL1 PE=2 SV=1	S	Function unknown	hypothetical protein LOC_Os03g04560 [Oryza sativa Japonica Group]	--
novel_miR_332		0	LOC_Os03g18010	UUUUAAGAUGUUUUGACUUUGG	22	173.922	154.321	179.172	178.449	194.937	206.958	185.425	160.339	179.669	162.115	228.745	183.225	169.919	144.281	183.282	203.894	167.498	198.279	148.74	215.456	164.581	164.605	167.272	155.715	0.935861	0.166534	normal	0.998161	-0.0417464	normal	--	--	Molecular Function: phosphatidylinositol phospholipase C activity (GO:0004435);; Molecular Function: signal transducer activity (GO:0004871);; Cellular Component: mitochondrion (GO:0005739);; Biological Process: lipid catabolic process (GO:0016042);; Biological Process: intracellular signal transduction (GO:0035556);;	K05857|0|dosa:Os03t0289300-00|K05857 phosphatidylinositol phospholipase C, delta [EC:3.1.4.11] | (RAP-DB) Os03g0289300; Similar to Phosphoinositide-specific phospholipase C.	AGE-RAGE signaling pathway in diabetic complications (ko04933)	[T]	Signal transduction mechanisms	Phosphatidylinositol-specific phospholipase C, X domain;; Phosphatidylinositol-specific phospholipase C, Y domain;; C2 domain	Phosphoinositide phospholipase C 6 OS=Arabidopsis thaliana OX=3702 GN=PLC6 PE=2 SV=2	S	Function unknown	Os03g0289300 [Oryza sativa Japonica Group]	molecular function: catalytic activity (GO:0003824);; biological process: metabolic process (GO:0008152);; molecular function: molecular transducer activity (GO:0060089);; cellular component: cell (GO:0005623);; cellular component: organelle (GO:0043226);; cellular component: cell part (GO:0044464);; biological process: single-organism process (GO:0044699);; biological process: cellular process (…
novel_miR_332		0	LOC_Os04g02530	UUUUAAGAUGUUUUGACUUUGG	22	173.922	154.321	179.172	178.449	194.937	206.958	185.425	160.339	179.669	162.115	228.745	183.225	169.919	144.281	183.282	203.894	167.498	198.279	148.74	215.456	164.581	164.605	167.272	155.715	0.935861	0.166534	normal	0.998161	-0.0417464	normal	--	--	Cellular Component: mitochondrion (GO:0005739);; Cellular Component: plastid (GO:0009536);;	--	--	--	--	--	--	--	--	unnamed protein product [Oryza sativa Japonica Group]	cellular component: cell (GO:0005623);; cellular component: organelle (GO:0043226);; cellular component: cell part (GO:0044464)
novel_miR_332		0	LOC_Os04g22900	UUUUAAGAUGUUUUGACUUUGG	22	173.922	154.321	179.172	178.449	194.937	206.958	185.425	160.339	179.669	162.115	228.745	183.225	169.919	144.281	183.282	203.894	167.498	198.279	148.74	215.456	164.581	164.605	167.272	155.715	0.935861	0.166534	normal	0.998161	-0.0417464	normal	[L]	Replication, recombination and repair	Molecular Function: binding (GO:0005488);;	--	--	--	--	Jacalin-like lectin domain	Horcolin OS=Hordeum vulgare subsp. vulgare OX=112509 PE=1 SV=2	--	--	PREDICTED: horcolin [Oryza sativa Japonica Group]	molecular function: binding (GO:0005488)
novel_miR_332		0	LOC_Os04g33880	UUUUAAGAUGUUUUGACUUUGG	22	173.922	154.321	179.172	178.449	194.937	206.958	185.425	160.339	179.669	162.115	228.745	183.225	169.919	144.281	183.282	203.894	167.498	198.279	148.74	215.456	164.581	164.605	167.272	155.715	0.935861	0.166534	normal	0.998161	-0.0417464	normal	--	--	Cellular Component: integral component of membrane (GO:0016021);;	--	--	[V]	Defense mechanisms	TB2/DP1, HVA22 family	Putative HVA22-like protein g OS=Arabidopsis thaliana OX=3702 GN=HVA22G PE=3 SV=2	U	Intracellular trafficking, secretion, and vesicular transport	PREDICTED: putative HVA22-like protein g [Oryza sativa Japonica Group]	cellular component: membrane (GO:0016020);; cellular component: membrane part (GO:0044425)
novel_miR_332		0	LOC_Os05g10310	UUUUAAGAUGUUUUGACUUUGG	22	173.922	154.321	179.172	178.449	194.937	206.958	185.425	160.339	179.669	162.115	228.745	183.225	169.919	144.281	183.282	203.894	167.498	198.279	148.74	215.456	164.581	164.605	167.272	155.715	0.935861	0.166534	normal	0.998161	-0.0417464	normal	--	--	Molecular Function: acid phosphatase activity (GO:0003993);; Biological Process: dephosphorylation (GO:0016311);;	--	--	--	--	HAD superfamily, subfamily IIIB (Acid phosphatase)	Acid phosphatase 1 OS=Solanum lycopersicum OX=4081 GN=APS1 PE=2 SV=1	--	--	Os05g0191500, partial [Oryza sativa Japonica Group]	molecular function: catalytic activity (GO:0003824);; biological process: metabolic process (GO:0008152);; biological process: cellular process (GO:0009987)
novel_miR_332		0	LOC_Os05g10590	UUUUAAGAUGUUUUGACUUUGG	22	173.922	154.321	179.172	178.449	194.937	206.958	185.425	160.339	179.669	162.115	228.745	183.225	169.919	144.281	183.282	203.894	167.498	198.279	148.74	215.456	164.581	164.605	167.272	155.715	0.935861	0.166534	normal	0.998161	-0.0417464	normal	--	--	--	--	--	--	--	--	--	--	--	unknown protein [Oryza sativa Japonica Group]	--
novel_miR_332		0	LOC_Os05g18540	UUUUAAGAUGUUUUGACUUUGG	22	173.922	154.321	179.172	178.449	194.937	206.958	185.425	160.339	179.669	162.115	228.745	183.225	169.919	144.281	183.282	203.894	167.498	198.279	148.74	215.456	164.581	164.605	167.272	155.715	0.935861	0.166534	normal	0.998161	-0.0417464	normal	--	--	Biological Process: proteolysis (GO:0006508);; Molecular Function: cysteine-type peptidase activity (GO:0008234);; Cellular Component: integral component of membrane (GO:0016021);;	--	--	--	--	Transposase family tnp2;; Domain of unknown function (DUF4218);; Transposase-associated domain;; Domain of unknown function (DUF4216)	--	S	Function unknown	putative polyprotein [Oryza sativa Japonica Group]	biological process: metabolic process (GO:0008152);; molecular function: catalytic activity (GO:0003824);; cellular component: membrane (GO:0016020);; cellular component: membrane part (GO:0044425)
novel_miR_332		0	LOC_Os05g27920	UUUUAAGAUGUUUUGACUUUGG	22	173.922	154.321	179.172	178.449	194.937	206.958	185.425	160.339	179.669	162.115	228.745	183.225	169.919	144.281	183.282	203.894	167.498	198.279	148.74	215.456	164.581	164.605	167.272	155.715	0.935861	0.166534	normal	0.998161	-0.0417464	normal	--	--	--	--	--	[U]	Intracellular trafficking, secretion, and vesicular transport	Vps5 C terminal like;; PX domain	Sorting nexin 2A OS=Arabidopsis thaliana OX=3702 GN=SNX2A PE=1 SV=1	U	Intracellular trafficking, secretion, and vesicular transport	PREDICTED: sorting nexin 2A [Oryza sativa Japonica Group]	--
novel_miR_332		0	LOC_Os06g06600	UUUUAAGAUGUUUUGACUUUGG	22	173.922	154.321	179.172	178.449	194.937	206.958	185.425	160.339	179.669	162.115	228.745	183.225	169.919	144.281	183.282	203.894	167.498	198.279	148.74	215.456	164.581	164.605	167.272	155.715	0.935861	0.166534	normal	0.998161	-0.0417464	normal	--	--	--	--	--	--	--	FBD	F-box/FBD/LRR-repeat protein At1g13570 OS=Arabidopsis thaliana OX=3702 GN=At1g13570 PE=2 SV=1	S	Function unknown	Os06g0161300, partial [Oryza sativa Japonica Group]	--
novel_miR_332		0	LOC_Os06g45500	UUUUAAGAUGUUUUGACUUUGG	22	173.922	154.321	179.172	178.449	194.937	206.958	185.425	160.339	179.669	162.115	228.745	183.225	169.919	144.281	183.282	203.894	167.498	198.279	148.74	215.456	164.581	164.605	167.272	155.715	0.935861	0.166534	normal	0.998161	-0.0417464	normal	[P]	Inorganic ion transport and metabolism	Molecular Function: nucleotide binding (GO:0000166);; Molecular Function: copper ion binding (GO:0005507);; Cellular Component: integral component of plasma membrane (GO:0005887);; Biological Process: copper ion transmembrane transport (GO:0035434);; Cellular Component: intracellular membrane-bounded organelle (GO:0043231);; Molecular Function: copper-transporting ATPase activity (GO:0043682);;	--	--	[P]	Inorganic ion transport and metabolism	E1-E2 ATPase;; haloacid dehalogenase-like hydrolase;; Heavy-metal-associated domain;; haloacid dehalogenase-like hydrolase	Cation-transporting ATPase HMA5 OS=Oryza sativa subsp. japonica OX=39947 GN=HMA9 PE=2 SV=1	P	Inorganic ion transport and metabolism	PREDICTED: copper-transporting ATPase RAN1 [Oryza sativa Japonica Group]	molecular function: binding (GO:0005488);; cellular component: cell (GO:0005623);; cellular component: membrane (GO:0016020);; cellular component: membrane part (GO:0044425);; cellular component: cell part (GO:0044464);; biological process: cellular process (GO:0009987);; biological process: single-organism process (GO:0044699);; biological process: localization (GO:0051179);; cellular component:…
novel_miR_332		0	LOC_Os07g41070	UUUUAAGAUGUUUUGACUUUGG	22	173.922	154.321	179.172	178.449	194.937	206.958	185.425	160.339	179.669	162.115	228.745	183.225	169.919	144.281	183.282	203.894	167.498	198.279	148.74	215.456	164.581	164.605	167.272	155.715	0.935861	0.166534	normal	0.998161	-0.0417464	normal	[M]	Cell wall/membrane/envelope biogenesis	Molecular Function: catalytic activity (GO:0003824);; Molecular Function: coenzyme binding (GO:0050662);;	--	--	[V]	Defense mechanisms	NAD dependent epimerase/dehydratase family;; 3-beta hydroxysteroid dehydrogenase/isomerase family;; NAD(P)H-binding;; Male sterility protein;; NmrA-like family	Anthocyanidin reductase ((2S)-flavan-3-ol-forming) OS=Vitis vinifera OX=29760 GN=ANR PE=3 SV=1	M	Cell wall/membrane/envelope biogenesis	PREDICTED: anthocyanidin reductase [Oryza sativa Japonica Group]	molecular function: catalytic activity (GO:0003824);; molecular function: binding (GO:0005488)
novel_miR_332		0	LOC_Os07g45070	UUUUAAGAUGUUUUGACUUUGG	22	173.922	154.321	179.172	178.449	194.937	206.958	185.425	160.339	179.669	162.115	228.745	183.225	169.919	144.281	183.282	203.894	167.498	198.279	148.74	215.456	164.581	164.605	167.272	155.715	0.935861	0.166534	normal	0.998161	-0.0417464	normal	--	--	Cellular Component: histone acetyltransferase complex (GO:0000123);; Biological Process: DNA repair (GO:0006281);; Molecular Function: kinase activity (GO:0016301);; Biological Process: phosphorylation (GO:0016310);; Biological Process: histone acetylation (GO:0016573);;	K08874|0|osa:9270052|K08874 transformation/transcription domain-associated protein | (RefSeq) transformation/transcription domain-associated protein	--	[TBLD]	--	--	--	BDLTU	--	PREDICTED: transformation/transcription domain-associated protein [Oryza sativa Japonica Group]	cellular component: cell (GO:0005623);; cellular component: membrane-enclosed lumen (GO:0031974);; cellular component: macromolecular complex (GO:0032991);; cellular component: organelle (GO:0043226);; cellular component: organelle part (GO:0044422);; cellular component: cell part (GO:0044464);; biological process: metabolic process (GO:0008152);; biological process: cellular process (GO:0009987)…
novel_miR_332		0	LOC_Os08g06415	UUUUAAGAUGUUUUGACUUUGG	22	173.922	154.321	179.172	178.449	194.937	206.958	185.425	160.339	179.669	162.115	228.745	183.225	169.919	144.281	183.282	203.894	167.498	198.279	148.74	215.456	164.581	164.605	167.272	155.715	0.935861	0.166534	normal	0.998161	-0.0417464	normal	--	--	--	--	--	--	--	--	--	--	--	hypothetical protein [Oryza sativa Japonica Group]	--
novel_miR_332		0	LOC_Os09g26440	UUUUAAGAUGUUUUGACUUUGG	22	173.922	154.321	179.172	178.449	194.937	206.958	185.425	160.339	179.669	162.115	228.745	183.225	169.919	144.281	183.282	203.894	167.498	198.279	148.74	215.456	164.581	164.605	167.272	155.715	0.935861	0.166534	normal	0.998161	-0.0417464	normal	--	--	Cellular Component: plastid (GO:0009536);; Cellular Component: integral component of membrane (GO:0016021);; Molecular Function: transferase activity (GO:0016740);;	--	--	--	--	--	--	--	--	unknown protein [Oryza sativa Japonica Group]	cellular component: cell (GO:0005623);; cellular component: organelle (GO:0043226);; cellular component: cell part (GO:0044464);; cellular component: membrane (GO:0016020);; cellular component: membrane part (GO:0044425);; molecular function: catalytic activity (GO:0003824);; biological process: metabolic process (GO:0008152)
novel_miR_332		0	LOC_Os10g25680	UUUUAAGAUGUUUUGACUUUGG	22	173.922	154.321	179.172	178.449	194.937	206.958	185.425	160.339	179.669	162.115	228.745	183.225	169.919	144.281	183.282	203.894	167.498	198.279	148.74	215.456	164.581	164.605	167.272	155.715	0.935861	0.166534	normal	0.998161	-0.0417464	normal	[K]	Transcription	--	--	--	[R]	General function prediction only	F-box-like;; F-box domain	F-box/LRR-repeat protein 15 OS=Arabidopsis thaliana OX=3702 GN=FBL15 PE=2 SV=2	S	Function unknown	PREDICTED: F-box/LRR-repeat protein 15 [Oryza sativa Japonica Group]	--
novel_miR_332		0	LOC_Os11g10330	UUUUAAGAUGUUUUGACUUUGG	22	173.922	154.321	179.172	178.449	194.937	206.958	185.425	160.339	179.669	162.115	228.745	183.225	169.919	144.281	183.282	203.894	167.498	198.279	148.74	215.456	164.581	164.605	167.272	155.715	0.935861	0.166534	normal	0.998161	-0.0417464	normal	--	--	--	--	--	--	--	F-box domain	Putative F-box/LRR-repeat protein At4g13960 OS=Arabidopsis thaliana OX=3702 GN=At4g13960 PE=4 SV=1	S	Function unknown	PREDICTED: F-box protein At5g03100 [Oryza sativa Japonica Group]	--
novel_miR_332		0	LOC_Os12g12090	UUUUAAGAUGUUUUGACUUUGG	22	173.922	154.321	179.172	178.449	194.937	206.958	185.425	160.339	179.669	162.115	228.745	183.225	169.919	144.281	183.282	203.894	167.498	198.279	148.74	215.456	164.581	164.605	167.272	155.715	0.935861	0.166534	normal	0.998161	-0.0417464	normal	--	--	--	--	--	--	--	--	--	--	--	expressed protein [Oryza sativa Japonica Group]	--
novel_miR_332		0	LOC_Os12g25290	UUUUAAGAUGUUUUGACUUUGG	22	173.922	154.321	179.172	178.449	194.937	206.958	185.425	160.339	179.669	162.115	228.745	183.225	169.919	144.281	183.282	203.894	167.498	198.279	148.74	215.456	164.581	164.605	167.272	155.715	0.935861	0.166534	normal	0.998161	-0.0417464	normal	--	--	--	--	--	--	--	Transposase family tnp2;; Transposase-associated domain;; Domain of unknown function (DUF4218);; Domain of unknown function (DUF4216)	--	S	Function unknown	transposon protein, putative, CACTA, En/Spm sub-class [Oryza sativa Japonica Group]	--
novel_miR_332		0	LOC_Os12g33280	UUUUAAGAUGUUUUGACUUUGG	22	173.922	154.321	179.172	178.449	194.937	206.958	185.425	160.339	179.669	162.115	228.745	183.225	169.919	144.281	183.282	203.894	167.498	198.279	148.74	215.456	164.581	164.605	167.272	155.715	0.935861	0.166534	normal	0.998161	-0.0417464	normal	--	--	--	--	--	--	--	--	--	--	--	Os12g0517800 [Oryza sativa Japonica Group]	--
novel_miR_425		0	LOC_Os01g03030	ACAAUUUCUCGGAUUAAUUCG	21	207.668	187.869	238.896	354.11	269.367	212.707	298.74	207.372	317.062	213.517	155.081	302.202	203.346	149.624	231.967	228.608	148.022	202.498	104.794	80.796	164.581	109.737	107.734	115.229	0.935861	0.119759	normal	0.260946	-0.626238	normal	[J]	Translation, ribosomal structure and biogenesis	Molecular Function: tRNA binding (GO:0000049);; Molecular Function: Ser-tRNA(Ala) hydrolase activity (GO:0002196);; Molecular Function: alanine-tRNA ligase activity (GO:0004813);; Molecular Function: leucine-tRNA ligase activity (GO:0004823);; Molecular Function: ATP binding (GO:0005524);; Biological Process: alanyl-tRNA aminoacylation (GO:0006419);; Biological Process: leucyl-tRNA aminoacylation…	--	--	[R]	General function prediction only	tRNA synthetases class II (A);; Threonyl and Alanyl tRNA synthetase second additional domain	Alanine--tRNA ligase OS=Arabidopsis thaliana OX=3702 GN=ALATS PE=1 SV=3	S	Function unknown	PREDICTED: alanine--tRNA ligase [Oryza sativa Japonica Group]	molecular function: binding (GO:0005488);; molecular function: catalytic activity (GO:0003824);; biological process: metabolic process (GO:0008152);; biological process: biological regulation (GO:0065007);; biological process: cellular process (GO:0009987);; biological process: single-organism process (GO:0044699)
novel_miR_425		0	LOC_Os01g38420	ACAAUUUCUCGGAUUAAUUCG	21	207.668	187.869	238.896	354.11	269.367	212.707	298.74	207.372	317.062	213.517	155.081	302.202	203.346	149.624	231.967	228.608	148.022	202.498	104.794	80.796	164.581	109.737	107.734	115.229	0.935861	0.119759	normal	0.260946	-0.626238	normal	--	--	--	--	--	[R]	General function prediction only	Retroviral aspartyl protease;; Reverse transcriptase (RNA-dependent DNA polymerase)	RNA-directed DNA polymerase homolog OS=Oenothera berteroana OX=3950 PE=4 SV=1	L	Replication, recombination and repair	OSJNBa0035M09.12 [Oryza sativa Japonica Group]	--
novel_miR_425		0	LOC_Os02g39600	ACAAUUUCUCGGAUUAAUUCG	21	207.668	187.869	238.896	354.11	269.367	212.707	298.74	207.372	317.062	213.517	155.081	302.202	203.346	149.624	231.967	228.608	148.022	202.498	104.794	80.796	164.581	109.737	107.734	115.229	0.935861	0.119759	normal	0.260946	-0.626238	normal	--	--	Biological Process: ion transport (GO:0006811);; Cellular Component: viral envelope (GO:0019031);; Cellular Component: chloroplast membrane (GO:0031969);;	--	--	--	--	--	Outer envelope pore protein 37, chloroplastic OS=Pisum sativum OX=3888 GN=OEP37 PE=1 SV=1	S	Function unknown	PREDICTED: outer envelope pore protein 37, chloroplastic [Oryza sativa Japonica Group]	biological process: single-organism process (GO:0044699);; biological process: localization (GO:0051179);; cellular component: virion (GO:0019012);; cellular component: virion part (GO:0044423);; cellular component: cell (GO:0005623);; cellular component: membrane (GO:0016020);; cellular component: organelle (GO:0043226);; cellular component: organelle part (GO:0044422);; cellular component: cell…
novel_miR_425		0	LOC_Os02g54254	ACAAUUUCUCGGAUUAAUUCG	21	207.668	187.869	238.896	354.11	269.367	212.707	298.74	207.372	317.062	213.517	155.081	302.202	203.346	149.624	231.967	228.608	148.022	202.498	104.794	80.796	164.581	109.737	107.734	115.229	0.935861	0.119759	normal	0.260946	-0.626238	normal	[E]	Amino acid transport and metabolism	Cellular Component: mitochondrion (GO:0005739);; Cellular Component: integral component of membrane (GO:0016021);; Molecular Function: oxidoreductase activity (GO:0016491);; Biological Process: oxidation-reduction process (GO:0055114);;	K14157|0|osa:4330940|K14157 alpha-aminoadipic semialdehyde synthase [EC:1.5.1.8 1.5.1.9] | (RefSeq) OJ1311_D08.27, OJ1311_D08.29, OJ1715_H01.7, OJ1715_H01.9, OsLKR/SDH; alpha-aminoadipic semialdehyde synthase	--	[E]	Amino acid transport and metabolism	Saccharopine dehydrogenase C-terminal domain;; Alanine dehydrogenase/PNT, N-terminal domain;; LOR/SDH bifunctional enzyme conserved region;; Saccharopine dehydrogenase NADP binding domain;; Alanine dehydrogenase/PNT, C-terminal domain	Alpha-aminoadipic semialdehyde synthase OS=Arabidopsis thaliana OX=3702 GN=LKR/SDH PE=1 SV=1	E	Amino acid transport and metabolism	PREDICTED: alpha-aminoadipic semialdehyde synthase [Oryza sativa Japonica Group]	cellular component: cell (GO:0005623);; cellular component: organelle (GO:0043226);; cellular component: cell part (GO:0044464);; cellular component: membrane (GO:0016020);; cellular component: membrane part (GO:0044425);; molecular function: catalytic activity (GO:0003824);; biological process: metabolic process (GO:0008152);; biological process: single-organism process (GO:0044699)
novel_miR_425		0	LOC_Os02g55180	ACAAUUUCUCGGAUUAAUUCG	21	207.668	187.869	238.896	354.11	269.367	212.707	298.74	207.372	317.062	213.517	155.081	302.202	203.346	149.624	231.967	228.608	148.022	202.498	104.794	80.796	164.581	109.737	107.734	115.229	0.935861	0.119759	normal	0.260946	-0.626238	normal	[O]	Posttranslational modification, protein turnover, chaperones	Biological Process: ubiquitin-dependent protein catabolic process (GO:0006511);; Biological Process: protein deubiquitination (GO:0016579);; Molecular Function: thiol-dependent ubiquitinyl hydrolase activity (GO:0036459);;	K11855|0|osa:4331000|K11855 ubiquitin carboxyl-terminal hydrolase 36/42 [EC:3.4.19.12] | (RefSeq) OJ1695_H09.8; ubiquitin carboxyl-terminal hydrolase 23	--	[O]	Posttranslational modification, protein turnover, chaperones	Iron-containing outer mitochondrial membrane protein N-terminus;; Protein of unknown function DUF2625	Ubiquitin carboxyl-terminal hydrolase 23 OS=Arabidopsis thaliana OX=3702 GN=UBP23 PE=2 SV=2	O	Posttranslational modification, protein turnover, chaperones	PREDICTED: ubiquitin carboxyl-terminal hydrolase 23 isoform X1 [Oryza sativa Japonica Group]	biological process: metabolic process (GO:0008152);; biological process: cellular process (GO:0009987);; molecular function: catalytic activity (GO:0003824)
novel_miR_425		0	LOC_Os03g26791	ACAAUUUCUCGGAUUAAUUCG	21	207.668	187.869	238.896	354.11	269.367	212.707	298.74	207.372	317.062	213.517	155.081	302.202	203.346	149.624	231.967	228.608	148.022	202.498	104.794	80.796	164.581	109.737	107.734	115.229	0.935861	0.119759	normal	0.260946	-0.626238	normal	--	--	--	--	--	--	--	DRG Family Regulatory Proteins, Tma46	--	S	Function unknown	hypothetical protein OsI_11842 [Oryza sativa Indica Group]	--
novel_miR_425		0	LOC_Os03g53550	ACAAUUUCUCGGAUUAAUUCG	21	207.668	187.869	238.896	354.11	269.367	212.707	298.74	207.372	317.062	213.517	155.081	302.202	203.346	149.624	231.967	228.608	148.022	202.498	104.794	80.796	164.581	109.737	107.734	115.229	0.935861	0.119759	normal	0.260946	-0.626238	normal	--	--	Molecular Function: DNA binding (GO:0003677);; Molecular Function: chromatin binding (GO:0003682);; Molecular Function: RNA binding (GO:0003723);; Molecular Function: RNA-directed DNA polymerase activity (GO:0003964);; Molecular Function: aspartic-type endopeptidase activity (GO:0004190);; Biological Process: RNA-dependent DNA biosynthetic process (GO:0006278);; Biological Process: DNA recombinat…	--	--	--	--	Retrotransposon gag protein	--	--	--	PREDICTED: uncharacterized protein LOC107280391 [Oryza sativa Japonica Group]	molecular function: binding (GO:0005488);; molecular function: catalytic activity (GO:0003824);; biological process: metabolic process (GO:0008152);; biological process: cellular process (GO:0009987);; biological process: cellular component organization or biogenesis (GO:0071840)
novel_miR_425		0	LOC_Os04g27060	ACAAUUUCUCGGAUUAAUUCG	21	207.668	187.869	238.896	354.11	269.367	212.707	298.74	207.372	317.062	213.517	155.081	302.202	203.346	149.624	231.967	228.608	148.022	202.498	104.794	80.796	164.581	109.737	107.734	115.229	0.935861	0.119759	normal	0.260946	-0.626238	normal	[R]	General function prediction only	Molecular Function: oxidoreductase activity (GO:0016491);; Biological Process: oxidation-reduction process (GO:0055114);;	--	--	[C]	Energy production and conversion	Aldo/keto reductase family	Probable aldo-keto reductase 3 OS=Oryza sativa subsp. indica OX=39946 GN=H0813E03.4 PE=3 SV=1	C	Energy production and conversion	RecName: Full=Probable aldo-keto reductase 3	molecular function: catalytic activity (GO:0003824);; biological process: metabolic process (GO:0008152);; biological process: single-organism process (GO:0044699)
novel_miR_425		0	LOC_Os04g54190	ACAAUUUCUCGGAUUAAUUCG	21	207.668	187.869	238.896	354.11	269.367	212.707	298.74	207.372	317.062	213.517	155.081	302.202	203.346	149.624	231.967	228.608	148.022	202.498	104.794	80.796	164.581	109.737	107.734	115.229	0.935861	0.119759	normal	0.260946	-0.626238	normal	[T]	Signal transduction mechanisms	Molecular Function: protein serine/threonine kinase activity (GO:0004674);; Molecular Function: ATP binding (GO:0005524);; Cellular Component: plasma membrane (GO:0005886);; Biological Process: protein phosphorylation (GO:0006468);; Biological Process: defense response (GO:0006952);; Cellular Component: plasmodesma (GO:0009506);; Cellular Component: plastid (GO:0009536);; Molecular Function: carb…	--	--	--	--	Protein tyrosine kinase;; Protein kinase domain	Cysteine-rich receptor-like protein kinase 10 OS=Arabidopsis thaliana OX=3702 GN=CRK10 PE=1 SV=3	T	Signal transduction mechanisms	PREDICTED: cysteine-rich receptor-like protein kinase 10 [Oryza sativa Japonica Group]	molecular function: catalytic activity (GO:0003824);; biological process: metabolic process (GO:0008152);; biological process: cellular process (GO:0009987);; molecular function: binding (GO:0005488);; cellular component: cell (GO:0005623);; cellular component: membrane (GO:0016020);; cellular component: cell part (GO:0044464);; biological process: response to stimulus (GO:0050896);; cellular com…
novel_miR_425		0	LOC_Os06g48520	ACAAUUUCUCGGAUUAAUUCG	21	207.668	187.869	238.896	354.11	269.367	212.707	298.74	207.372	317.062	213.517	155.081	302.202	203.346	149.624	231.967	228.608	148.022	202.498	104.794	80.796	164.581	109.737	107.734	115.229	0.935861	0.119759	normal	0.260946	-0.626238	normal	[K]	Transcription	Molecular Function: ADP binding (GO:0043531);; Molecular Function: metal ion binding (GO:0046872);;	K13457|0|sita:105913509|K13457 disease resistance protein RPM1 | (RefSeq) disease resistance protein RPM1-like	Plant-pathogen interaction (ko04626)	[T]	Signal transduction mechanisms	NB-ARC domain;; Leucine rich repeat	Disease resistance protein RPM1 OS=Arabidopsis thaliana OX=3702 GN=RPM1 PE=1 SV=1	S	Function unknown	hypothetical protein OsJ_22514 [Oryza sativa Japonica Group]	molecular function: binding (GO:0005488)
novel_miR_425		0	LOC_Os11g04930	ACAAUUUCUCGGAUUAAUUCG	21	207.668	187.869	238.896	354.11	269.367	212.707	298.74	207.372	317.062	213.517	155.081	302.202	203.346	149.624	231.967	228.608	148.022	202.498	104.794	80.796	164.581	109.737	107.734	115.229	0.935861	0.119759	normal	0.260946	-0.626238	normal	--	--	--	K14964|0|osa:4349761|K14964 Set1/Ash2 histone methyltransferase complex subunit ASH2 | (RefSeq) protein TRAUCO	--	[BK]	--	SPRY domain	Protein TRAUCO OS=Arabidopsis thaliana OX=3702 GN=TRO PE=1 SV=1	S	Function unknown	PREDICTED: protein TRAUCO [Oryza sativa Japonica Group]	--
novel_miR_425		0	LOC_Os11g38030	ACAAUUUCUCGGAUUAAUUCG	21	207.668	187.869	238.896	354.11	269.367	212.707	298.74	207.372	317.062	213.517	155.081	302.202	203.346	149.624	231.967	228.608	148.022	202.498	104.794	80.796	164.581	109.737	107.734	115.229	0.935861	0.119759	normal	0.260946	-0.626238	normal	[J]	Translation, ribosomal structure and biogenesis	Cellular Component: mitochondrion (GO:0005739);; Molecular Function: protein kinase regulator activity (GO:0019887);; Molecular Function: methylthiotransferase activity (GO:0035596);; Biological Process: tRNA methylthiolation (GO:0035600);; Biological Process: regulation of protein kinase activity (GO:0045859);; Molecular Function: metal ion binding (GO:0046872);; Molecular Function: 4 iron, 4 su…	--	--	[T]	Signal transduction mechanisms	Radical SAM superfamily;; Uncharacterized protein family UPF0004;; TRAM domain	CDK5RAP1-like protein OS=Oryza sativa subsp. japonica OX=39947 GN=Os11g0592800 PE=2 SV=1	J	Translation, ribosomal structure and biogenesis	PREDICTED: CDK5RAP1-like protein [Oryza sativa Japonica Group]	cellular component: cell (GO:0005623);; cellular component: organelle (GO:0043226);; cellular component: cell part (GO:0044464);; molecular function: enzyme regulator activity (GO:0030234);; biological process: biological regulation (GO:0065007);; molecular function: catalytic activity (GO:0003824);; biological process: metabolic process (GO:0008152);; biological process: cellular process (GO:000…
novel_miR_425		0	LOC_Os12g08550	ACAAUUUCUCGGAUUAAUUCG	21	207.668	187.869	238.896	354.11	269.367	212.707	298.74	207.372	317.062	213.517	155.081	302.202	203.346	149.624	231.967	228.608	148.022	202.498	104.794	80.796	164.581	109.737	107.734	115.229	0.935861	0.119759	normal	0.260946	-0.626238	normal	--	--	Cellular Component: mitochondrion (GO:0005739);;	--	--	--	--	--	--	--	--	hypothetical protein LOC_Os12g08550 [Oryza sativa Japonica Group]	cellular component: cell (GO:0005623);; cellular component: organelle (GO:0043226);; cellular component: cell part (GO:0044464)
novel_miR_425		0	LOC_Os12g30310	ACAAUUUCUCGGAUUAAUUCG	21	207.668	187.869	238.896	354.11	269.367	212.707	298.74	207.372	317.062	213.517	155.081	302.202	203.346	149.624	231.967	228.608	148.022	202.498	104.794	80.796	164.581	109.737	107.734	115.229	0.935861	0.119759	normal	0.260946	-0.626238	normal	[X]	Mobilome: prophages, transposons	--	--	--	[R]	General function prediction only	Reverse transcriptase (RNA-dependent DNA polymerase);; Integrase core domain;; gag-polypeptide of LTR copia-type;; GAG-pre-integrase domain;; Zinc knuckle	Retrovirus-related Pol polyprotein from transposon TNT 1-94 OS=Nicotiana tabacum OX=4097 PE=2 SV=1	L	Replication, recombination and repair	retrotransposon protein, putative, Ty1-copia subclass [Oryza sativa Japonica Group]	--
novel_miR_425		0	LOC_Os12g38810	ACAAUUUCUCGGAUUAAUUCG	21	207.668	187.869	238.896	354.11	269.367	212.707	298.74	207.372	317.062	213.517	155.081	302.202	203.346	149.624	231.967	228.608	148.022	202.498	104.794	80.796	164.581	109.737	107.734	115.229	0.935861	0.119759	normal	0.260946	-0.626238	normal	--	--	--	--	--	--	--	--	--	S	Function unknown	PREDICTED: uncharacterized protein LOC4352618 [Oryza sativa Japonica Group]	--
novel_miR_128		0	LOC_Os01g37320	AUAUGCUGCAGGACAGUAGAGGUG	24	236.222	134.192	209.034	239.791	244.557	132.223	136.493	203.096	221.944	197.701	147.327	235.575	189.418	219.093	260.605	176.09	264.881	194.06	307.621	272.312	230.414	175.579	187.118	295.859	0.967729	0.0533496	normal	0.998161	-0.0307318	normal	--	--	--	--	--	--	--	--	--	S	Function unknown	hypothetical protein [Oryza sativa Japonica Group]	--
novel_miR_128		0	LOC_Os02g29930	AUAUGCUGCAGGACAGUAGAGGUG	24	236.222	134.192	209.034	239.791	244.557	132.223	136.493	203.096	221.944	197.701	147.327	235.575	189.418	219.093	260.605	176.09	264.881	194.06	307.621	272.312	230.414	175.579	187.118	295.859	0.967729	0.0533496	normal	0.998161	-0.0307318	normal	--	--	Cellular Component: mitochondrion (GO:0005739);; Cellular Component: plastid (GO:0009536);;	--	--	--	--	Domain of unknown function (DUF4218);; Domain of unknown function (DUF4216)	--	S	Function unknown	OSJNBa0072D08.15 [Oryza sativa Japonica Group]	cellular component: cell (GO:0005623);; cellular component: organelle (GO:0043226);; cellular component: cell part (GO:0044464)
novel_miR_128		0	LOC_Os02g31860	AUAUGCUGCAGGACAGUAGAGGUG	24	236.222	134.192	209.034	239.791	244.557	132.223	136.493	203.096	221.944	197.701	147.327	235.575	189.418	219.093	260.605	176.09	264.881	194.06	307.621	272.312	230.414	175.579	187.118	295.859	0.967729	0.0533496	normal	0.998161	-0.0307318	normal	--	--	Molecular Function: endopeptidase activity (GO:0004175);; Cellular Component: nucleus (GO:0005634);; Cellular Component: plastid (GO:0009536);; Cellular Component: membrane (GO:0016020);; Biological Process: protein desumoylation (GO:0016926);; Molecular Function: SUMO-specific protease activity (GO:0016929);;	--	--	--	--	--	--	S	Function unknown	PREDICTED: uncharacterized protein LOC4329482 isoform X1 [Oryza sativa Japonica Group]	molecular function: catalytic activity (GO:0003824);; biological process: metabolic process (GO:0008152);; cellular component: cell (GO:0005623);; cellular component: organelle (GO:0043226);; cellular component: cell part (GO:0044464);; cellular component: membrane (GO:0016020);; biological process: cellular process (GO:0009987)
novel_miR_128		0	LOC_Os03g12480	AUAUGCUGCAGGACAGUAGAGGUG	24	236.222	134.192	209.034	239.791	244.557	132.223	136.493	203.096	221.944	197.701	147.327	235.575	189.418	219.093	260.605	176.09	264.881	194.06	307.621	272.312	230.414	175.579	187.118	295.859	0.967729	0.0533496	normal	0.998161	-0.0307318	normal	--	--	Cellular Component: plastid (GO:0009536);; Cellular Component: membrane (GO:0016020);;	--	--	--	--	--	--	S	Function unknown	Unknown protein [Oryza sativa Japonica Group]	cellular component: cell (GO:0005623);; cellular component: organelle (GO:0043226);; cellular component: cell part (GO:0044464);; cellular component: membrane (GO:0016020)
novel_miR_128		0	LOC_Os04g04410	AUAUGCUGCAGGACAGUAGAGGUG	24	236.222	134.192	209.034	239.791	244.557	132.223	136.493	203.096	221.944	197.701	147.327	235.575	189.418	219.093	260.605	176.09	264.881	194.06	307.621	272.312	230.414	175.579	187.118	295.859	0.967729	0.0533496	normal	0.998161	-0.0307318	normal	--	--	Molecular Function: endopeptidase activity (GO:0004175);; Cellular Component: nucleus (GO:0005634);; Cellular Component: plastid (GO:0009536);; Biological Process: protein desumoylation (GO:0016926);; Molecular Function: SUMO-specific protease activity (GO:0016929);;	--	--	--	--	--	--	S	Function unknown	OSJNBa0095H06.14 [Oryza sativa Japonica Group]	molecular function: catalytic activity (GO:0003824);; biological process: metabolic process (GO:0008152);; cellular component: cell (GO:0005623);; cellular component: organelle (GO:0043226);; cellular component: cell part (GO:0044464);; biological process: cellular process (GO:0009987)
novel_miR_128		0	LOC_Os04g09310	AUAUGCUGCAGGACAGUAGAGGUG	24	236.222	134.192	209.034	239.791	244.557	132.223	136.493	203.096	221.944	197.701	147.327	235.575	189.418	219.093	260.605	176.09	264.881	194.06	307.621	272.312	230.414	175.579	187.118	295.859	0.967729	0.0533496	normal	0.998161	-0.0307318	normal	--	--	Cellular Component: mitochondrion (GO:0005739);; Cellular Component: plastid (GO:0009536);;	--	--	--	--	Transposase-associated domain;; Domain of unknown function (DUF4218);; Transposase family tnp2;; Domain of unknown function (DUF4216)	--	--	--	B1168G10.12 [Oryza sativa Japonica Group]	cellular component: cell (GO:0005623);; cellular component: organelle (GO:0043226);; cellular component: cell part (GO:0044464)
novel_miR_128		0	LOC_Os04g12230	AUAUGCUGCAGGACAGUAGAGGUG	24	236.222	134.192	209.034	239.791	244.557	132.223	136.493	203.096	221.944	197.701	147.327	235.575	189.418	219.093	260.605	176.09	264.881	194.06	307.621	272.312	230.414	175.579	187.118	295.859	0.967729	0.0533496	normal	0.998161	-0.0307318	normal	--	--	Cellular Component: mitochondrion (GO:0005739);;	--	--	--	--	Transposase family tnp2;; Domain of unknown function (DUF4218);; Domain of unknown function (DUF4216)	--	--	--	OSJNBa0061C06.20 [Oryza sativa Japonica Group]	cellular component: cell (GO:0005623);; cellular component: organelle (GO:0043226);; cellular component: cell part (GO:0044464)
novel_miR_128		0	LOC_Os05g39490	AUAUGCUGCAGGACAGUAGAGGUG	24	236.222	134.192	209.034	239.791	244.557	132.223	136.493	203.096	221.944	197.701	147.327	235.575	189.418	219.093	260.605	176.09	264.881	194.06	307.621	272.312	230.414	175.579	187.118	295.859	0.967729	0.0533496	normal	0.998161	-0.0307318	normal	--	--	--	--	--	--	--	--	--	S	Function unknown	hypothetical protein [Oryza sativa Japonica Group]	--
novel_miR_128		0	LOC_Os06g23630	AUAUGCUGCAGGACAGUAGAGGUG	24	236.222	134.192	209.034	239.791	244.557	132.223	136.493	203.096	221.944	197.701	147.327	235.575	189.418	219.093	260.605	176.09	264.881	194.06	307.621	272.312	230.414	175.579	187.118	295.859	0.967729	0.0533496	normal	0.998161	-0.0307318	normal	--	--	Cellular Component: mitochondrion (GO:0005739);; Cellular Component: plastid (GO:0009536);;	--	--	--	--	Domain of unknown function (DUF4216);; Domain of unknown function (DUF4218)	--	S	Function unknown	OSJNBb0026E15.6 [Oryza sativa Japonica Group]	cellular component: cell (GO:0005623);; cellular component: organelle (GO:0043226);; cellular component: cell part (GO:0044464)
novel_miR_128		0	LOC_Os06g42410	AUAUGCUGCAGGACAGUAGAGGUG	24	236.222	134.192	209.034	239.791	244.557	132.223	136.493	203.096	221.944	197.701	147.327	235.575	189.418	219.093	260.605	176.09	264.881	194.06	307.621	272.312	230.414	175.579	187.118	295.859	0.967729	0.0533496	normal	0.998161	-0.0307318	normal	--	--	Molecular Function: endopeptidase activity (GO:0004175);; Cellular Component: nucleus (GO:0005634);; Cellular Component: plastid (GO:0009536);; Biological Process: protein desumoylation (GO:0016926);; Molecular Function: SUMO-specific protease activity (GO:0016929);;	--	--	--	--	--	--	S	Function unknown	hypothetical protein [Oryza sativa Japonica Group]	molecular function: catalytic activity (GO:0003824);; biological process: metabolic process (GO:0008152);; cellular component: cell (GO:0005623);; cellular component: organelle (GO:0043226);; cellular component: cell part (GO:0044464);; biological process: cellular process (GO:0009987)
novel_miR_128		0	LOC_Os06g42530	AUAUGCUGCAGGACAGUAGAGGUG	24	236.222	134.192	209.034	239.791	244.557	132.223	136.493	203.096	221.944	197.701	147.327	235.575	189.418	219.093	260.605	176.09	264.881	194.06	307.621	272.312	230.414	175.579	187.118	295.859	0.967729	0.0533496	normal	0.998161	-0.0307318	normal	--	--	Cellular Component: plastid (GO:0009536);; Cellular Component: integral component of membrane (GO:0016021);;	--	--	--	--	--	--	S	Function unknown	Unknown protein [Oryza sativa Japonica Group]	cellular component: cell (GO:0005623);; cellular component: organelle (GO:0043226);; cellular component: cell part (GO:0044464);; cellular component: membrane (GO:0016020);; cellular component: membrane part (GO:0044425)
novel_miR_128		0	LOC_Os07g42010	AUAUGCUGCAGGACAGUAGAGGUG	24	236.222	134.192	209.034	239.791	244.557	132.223	136.493	203.096	221.944	197.701	147.327	235.575	189.418	219.093	260.605	176.09	264.881	194.06	307.621	272.312	230.414	175.579	187.118	295.859	0.967729	0.0533496	normal	0.998161	-0.0307318	normal	--	--	Cellular Component: mitochondrion (GO:0005739);; Cellular Component: plastid (GO:0009536);;	--	--	--	--	Domain of unknown function (DUF4218);; Transposase family tnp2;; Transposase-associated domain;; Domain of unknown function (DUF4216)	--	S	Function unknown	OSJNBa0072D08.15 [Oryza sativa Japonica Group]	cellular component: cell (GO:0005623);; cellular component: organelle (GO:0043226);; cellular component: cell part (GO:0044464)
novel_miR_128		0	LOC_Os08g33760	AUAUGCUGCAGGACAGUAGAGGUG	24	236.222	134.192	209.034	239.791	244.557	132.223	136.493	203.096	221.944	197.701	147.327	235.575	189.418	219.093	260.605	176.09	264.881	194.06	307.621	272.312	230.414	175.579	187.118	295.859	0.967729	0.0533496	normal	0.998161	-0.0307318	normal	--	--	Cellular Component: mitochondrion (GO:0005739);; Biological Process: proteolysis (GO:0006508);; Molecular Function: cysteine-type peptidase activity (GO:0008234);; Cellular Component: plastid (GO:0009536);;	--	--	--	--	Transposase family tnp2;; Transposase-associated domain;; Domain of unknown function (DUF4216);; Domain of unknown function (DUF4218)	--	--	--	OSJNBb0026E15.6 [Oryza sativa Japonica Group]	cellular component: cell (GO:0005623);; cellular component: organelle (GO:0043226);; cellular component: cell part (GO:0044464);; biological process: metabolic process (GO:0008152);; molecular function: catalytic activity (GO:0003824)
novel_miR_128		0	LOC_Os10g04290	AUAUGCUGCAGGACAGUAGAGGUG	24	236.222	134.192	209.034	239.791	244.557	132.223	136.493	203.096	221.944	197.701	147.327	235.575	189.418	219.093	260.605	176.09	264.881	194.06	307.621	272.312	230.414	175.579	187.118	295.859	0.967729	0.0533496	normal	0.998161	-0.0307318	normal	[K]	Transcription	--	--	--	--	--	Transposase family tnp2;; Domain of unknown function (DUF4218);; NB-ARC domain;; Transposase-associated domain;; Domain of unknown function (DUF4216);; Leucine Rich repeats (2 copies);; Leucine rich repeat	Disease resistance protein RPM1 OS=Arabidopsis thaliana OX=3702 GN=RPM1 PE=1 SV=1	S	Function unknown	Putative retrotransposable elements TNP2 [Oryza sativa Japonica Group]	--
novel_miR_128		0	LOC_Os11g47050	AUAUGCUGCAGGACAGUAGAGGUG	24	236.222	134.192	209.034	239.791	244.557	132.223	136.493	203.096	221.944	197.701	147.327	235.575	189.418	219.093	260.605	176.09	264.881	194.06	307.621	272.312	230.414	175.579	187.118	295.859	0.967729	0.0533496	normal	0.998161	-0.0307318	normal	--	--	Cellular Component: mitochondrion (GO:0005739);; Cellular Component: plastid (GO:0009536);;	--	--	--	--	Domain of unknown function (DUF4216);; Domain of unknown function (DUF4218)	--	--	--	transposon protein, putative, CACTA, En/Spm sub-class [Oryza sativa Japonica Group]	cellular component: cell (GO:0005623);; cellular component: organelle (GO:0043226);; cellular component: cell part (GO:0044464)
novel_miR_128		0	LOC_Os12g11680	AUAUGCUGCAGGACAGUAGAGGUG	24	236.222	134.192	209.034	239.791	244.557	132.223	136.493	203.096	221.944	197.701	147.327	235.575	189.418	219.093	260.605	176.09	264.881	194.06	307.621	272.312	230.414	175.579	187.118	295.859	0.967729	0.0533496	normal	0.998161	-0.0307318	normal	[K]	Transcription	Cellular Component: integral component of membrane (GO:0016021);;	--	--	[R]	General function prediction only	Leucine rich repeat;; Leucine Rich repeats (2 copies);; Leucine rich repeat N-terminal domain;; Leucine Rich Repeat	Receptor-like protein 7 OS=Arabidopsis thaliana OX=3702 GN=RLP7 PE=3 SV=2	S	Function unknown	Leucine Rich Repeat family protein [Oryza sativa Japonica Group]	cellular component: membrane (GO:0016020);; cellular component: membrane part (GO:0044425)
novel_miR_128		0	LOC_Os12g12010	AUAUGCUGCAGGACAGUAGAGGUG	24	236.222	134.192	209.034	239.791	244.557	132.223	136.493	203.096	221.944	197.701	147.327	235.575	189.418	219.093	260.605	176.09	264.881	194.06	307.621	272.312	230.414	175.579	187.118	295.859	0.967729	0.0533496	normal	0.998161	-0.0307318	normal	[K]	Transcription	--	--	--	[R]	General function prediction only	Leucine rich repeat;; Leucine Rich repeats (2 copies);; Leucine rich repeat N-terminal domain;; Leucine Rich Repeat	Receptor-like protein 6 OS=Arabidopsis thaliana OX=3702 GN=RLP6 PE=3 SV=1	S	Function unknown	Leucine Rich Repeat family protein [Oryza sativa Japonica Group]	--
novel_miR_91		0	LOC_Os09g02850	GCUUUAAAUCGUUAUUGCAAGACUG	25	205.072	248.256	250.841	214.696	237.468	195.46	218.904	241.578	253.65	170.023	321.794	164.188	328.696	187.03	231.967	302.751	362.264	259.45	253.533	251.365	244.521	219.474	243.82	214.887	0.947791	-0.0881859	normal	0.998161	-0.116785	normal	--	--	--	--	--	--	--	--	--	--
osa-miR5539b		0	LOC_Os01g41140	AAGAAAACGGAUGCGCGUGCUA	22	0	0	0	0	0	0	2.57534	2.13786	0	0	7.75407	4.75908	0	0	0	0	0	0	0	0	0	0	0	0	0.897802	0.139405	normal	--	--	--	--	--	--	--	--	--	--	--	--	S	Function unknown	PREDICTED: uncharacterized protein LOC4326386 [Oryza sativa Japonica Group]	--
osa-miR5539b		0	LOC_Os01g50160	AAGAAAACGGAUGCGCGUGCUA	22	0	0	0	0	0	0	2.57534	2.13786	0	0	7.75407	4.75908	0	0	0	0	0	0	0	0	0	0	0	0	0.897802	0.139405	normal	--	--	--	[V]	Defense mechanisms	Molecular Function: ATP binding (GO:0005524);; Cellular Component: integral component of membrane (GO:0016021);; Molecular Function: ATPase activity, coupled to transmembrane movement of substances (GO:0042626);; Biological Process: transmembrane transport (GO:0055085);;	K05658|0|osa:4325290|K05658 ATP-binding cassette, subfamily B (MDR/TAP), member 1 [EC:3.6.3.44] | (RefSeq) OJ1116_H09.11, mdr8; ABC transporter B family member 9	--	[Q]	Secondary metabolites biosynthesis, transport and catabolism	ABC transporter transmembrane region;; ABC transporter;; RecF/RecN/SMC N terminal domain;; P-loop containing region of AAA domain;; AAA domain;; Predicted ATPase of the ABC class;; Domain of unknown function DUF87	ABC transporter B family member 11 OS=Arabidopsis thaliana OX=3702 GN=ABCB11 PE=2 SV=1	V	Defense mechanisms	PREDICTED: ABC transporter B family member 9 [Oryza sativa Japonica Group]	molecular function: binding (GO:0005488);; cellular component: membrane (GO:0016020);; cellular component: membrane part (GO:0044425);; molecular function: catalytic activity (GO:0003824);; molecular function: transporter activity (GO:0005215);; biological process: metabolic process (GO:0008152);; biological process: cellular process (GO:0009987);; biological process: single-organism process (GO:…
osa-miR5539b		0	LOC_Os03g44580	AAGAAAACGGAUGCGCGUGCUA	22	0	0	0	0	0	0	2.57534	2.13786	0	0	7.75407	4.75908	0	0	0	0	0	0	0	0	0	0	0	0	0.897802	0.139405	normal	--	--	--	--	--	Molecular Function: acetylglucosaminyltransferase activity (GO:0008375);; Cellular Component: integral component of membrane (GO:0016021);;	--	--	--	--	Core-2/I-Branching enzyme	--	S	Function unknown	hypothetical protein OsI_16453 [Oryza sativa Indica Group]	molecular function: catalytic activity (GO:0003824);; biological process: metabolic process (GO:0008152);; cellular component: membrane (GO:0016020);; cellular component: membrane part (GO:0044425)
osa-miR5539b		0	LOC_Os04g37790	AAGAAAACGGAUGCGCGUGCUA	22	0	0	0	0	0	0	2.57534	2.13786	0	0	7.75407	4.75908	0	0	0	0	0	0	0	0	0	0	0	0	0.897802	0.139405	normal	--	--	--	--	--	Cellular Component: plastid (GO:0009536);;	--	--	--	--	--	--	S	Function unknown	PREDICTED: myosin heavy chain, embryonic smooth muscle isoform isoform X1 [Oryza sativa Japonica Group]	cellular component: cell (GO:0005623);; cellular component: organelle (GO:0043226);; cellular component: cell part (GO:0044464)
osa-miR5539b		0	LOC_Os07g49410	AAGAAAACGGAUGCGCGUGCUA	22	0	0	0	0	0	0	2.57534	2.13786	0	0	7.75407	4.75908	0	0	0	0	0	0	0	0	0	0	0	0	0.897802	0.139405	normal	--	--	--	[S]	Function unknown	Cellular Component: mitochondrion (GO:0005739);; Cellular Component: integral component of membrane (GO:0016021);;	--	--	[S]	Function unknown	Uncharacterised ACR, YagE family COG1723	--	S	Function unknown	PREDICTED: uncharacterized protein LOC4344398 isoform X1 [Oryza sativa Japonica Group]	cellular component: cell (GO:0005623);; cellular component: organelle (GO:0043226);; cellular component: cell part (GO:0044464);; cellular component: membrane (GO:0016020);; cellular component: membrane part (GO:0044425)
osa-miR5539b		0	LOC_Os08g10580	AAGAAAACGGAUGCGCGUGCUA	22	0	0	0	0	0	0	2.57534	2.13786	0	0	7.75407	4.75908	0	0	0	0	0	0	0	0	0	0	0	0	0.897802	0.139405	normal	--	--	--	--	--	--	--	--	--	--	Methyl-CpG binding domain	--	--	--	PREDICTED: uncharacterized protein LOC4344932 isoform X1 [Oryza sativa Japonica Group]	--
osa-miR5539b		0	LOC_Os09g08910	AAGAAAACGGAUGCGCGUGCUA	22	0	0	0	0	0	0	2.57534	2.13786	0	0	7.75407	4.75908	0	0	0	0	0	0	0	0	0	0	0	0	0.897802	0.139405	normal	--	--	--	[C]	Energy production and conversion	Molecular Function: ATP binding (GO:0005524);; Cellular Component: mitochondrial inner membrane (GO:0005743);; Biological Process: ATP synthesis coupled proton transport (GO:0015986);; Biological Process: ATP hydrolysis coupled proton transport (GO:0015991);; Cellular Component: proton-transporting ATP synthase complex, catalytic core F(1) (GO:0045261);; Molecular Function: proton-transporting AT…	K02132|0|osa:6450183|K02132 F-type H+-transporting ATPase subunit alpha | (RefSeq) atp1, OrsajM_p50; ATP synthase F0 subunit 1	Oxidative phosphorylation (ko00190)	[C]	Energy production and conversion	ATP synthase alpha/beta family, nucleotide-binding domain;; ATP synthase alpha/beta chain, C terminal domain;; ATP synthase alpha/beta family, beta-barrel domain	ATP synthase subunit alpha, mitochondrial OS=Oryza sativa subsp. japonica OX=39947 GN=ATPA PE=1 SV=1	C	Energy production and conversion	ATP synthase F0 subunit 1 [Oryza sativa Japonica Group]	molecular function: binding (GO:0005488);; cellular component: cell (GO:0005623);; cellular component: membrane (GO:0016020);; cellular component: organelle (GO:0043226);; cellular component: organelle part (GO:0044422);; cellular component: cell part (GO:0044464);; biological process: metabolic process (GO:0008152);; biological process: cellular process (GO:0009987);; biological process: single-…
osa-miR5149		0	LOC_Os02g08420	GAGGAGCUGUGACGAUUUGGGA	22	10.3834	6.70961	29.862	27.8826	31.8987	11.4977	12.8767	12.8271	7.04583	11.8621	7.75407	19.0363	2.78556	7.12497	17.1827	15.4465	11.6859	16.8748	60.848	14.9622	23.5116	16.4605	28.3512	28.0287	0.967729	-0.0465438	normal	0.951981	0.434608	normal	[M]	Cell wall/membrane/envelope biogenesis	--	--	--	[V]	Defense mechanisms	NAD dependent epimerase/dehydratase family;; NAD(P)H-binding;; 3-beta hydroxysteroid dehydrogenase/isomerase family;; GDP-mannose 4,6 dehydratase;; NmrA-like family;; Male sterility protein;; Polysaccharide biosynthesis protein;; KR domain	Cinnamoyl-CoA reductase 2 OS=Arabidopsis thaliana OX=3702 GN=CCR2 PE=1 SV=1	M	Cell wall/membrane/envelope biogenesis	PREDICTED: cinnamoyl-CoA reductase 2 [Oryza sativa Japonica Group]	--
osa-miR5149		0	LOC_Os03g18010	GAGGAGCUGUGACGAUUUGGGA	22	10.3834	6.70961	29.862	27.8826	31.8987	11.4977	12.8767	12.8271	7.04583	11.8621	7.75407	19.0363	2.78556	7.12497	17.1827	15.4465	11.6859	16.8748	60.848	14.9622	23.5116	16.4605	28.3512	28.0287	0.967729	-0.0465438	normal	0.951981	0.434608	normal	--	--	Molecular Function: phosphatidylinositol phospholipase C activity (GO:0004435);; Molecular Function: signal transducer activity (GO:0004871);; Cellular Component: mitochondrion (GO:0005739);; Biological Process: lipid catabolic process (GO:0016042);; Biological Process: intracellular signal transduction (GO:0035556);;	K05857|0|dosa:Os03t0289300-00|K05857 phosphatidylinositol phospholipase C, delta [EC:3.1.4.11] | (RAP-DB) Os03g0289300; Similar to Phosphoinositide-specific phospholipase C.	AGE-RAGE signaling pathway in diabetic complications (ko04933)	[T]	Signal transduction mechanisms	Phosphatidylinositol-specific phospholipase C, X domain;; Phosphatidylinositol-specific phospholipase C, Y domain;; C2 domain	Phosphoinositide phospholipase C 6 OS=Arabidopsis thaliana OX=3702 GN=PLC6 PE=2 SV=2	S	Function unknown	Os03g0289300 [Oryza sativa Japonica Group]	molecular function: catalytic activity (GO:0003824);; biological process: metabolic process (GO:0008152);; molecular function: molecular transducer activity (GO:0060089);; cellular component: cell (GO:0005623);; cellular component: organelle (GO:0043226);; cellular component: cell part (GO:0044464);; biological process: single-organism process (GO:0044699);; biological process: cellular process (…
osa-miR5149		0	LOC_Os03g26460	GAGGAGCUGUGACGAUUUGGGA	22	10.3834	6.70961	29.862	27.8826	31.8987	11.4977	12.8767	12.8271	7.04583	11.8621	7.75407	19.0363	2.78556	7.12497	17.1827	15.4465	11.6859	16.8748	60.848	14.9622	23.5116	16.4605	28.3512	28.0287	0.967729	-0.0465438	normal	0.951981	0.434608	normal	--	--	--	--	--	[O]	Posttranslational modification, protein turnover, chaperones	CS domain	Uncharacterized protein OsI_027940 OS=Oryza sativa subsp. indica OX=39946 GN=OsI_027940 PE=1 SV=2	S	Function unknown	PREDICTED: uncharacterized protein OsI_027940 [Oryza sativa Japonica Group]	--
osa-miR5149		0	LOC_Os03g52910	GAGGAGCUGUGACGAUUUGGGA	22	10.3834	6.70961	29.862	27.8826	31.8987	11.4977	12.8767	12.8271	7.04583	11.8621	7.75407	19.0363	2.78556	7.12497	17.1827	15.4465	11.6859	16.8748	60.848	14.9622	23.5116	16.4605	28.3512	28.0287	0.967729	-0.0465438	normal	0.951981	0.434608	normal	[S]	Function unknown	Cellular Component: integral component of membrane (GO:0016021);;	--	--	--	--	Uncharacterized protein family, UPF0114	--	S	Function unknown	PREDICTED: uncharacterized protein LOC4334054 [Oryza sativa Japonica Group]	cellular component: membrane (GO:0016020);; cellular component: membrane part (GO:0044425)
osa-miR5149		0	LOC_Os03g57569	GAGGAGCUGUGACGAUUUGGGA	22	10.3834	6.70961	29.862	27.8826	31.8987	11.4977	12.8767	12.8271	7.04583	11.8621	7.75407	19.0363	2.78556	7.12497	17.1827	15.4465	11.6859	16.8748	60.848	14.9622	23.5116	16.4605	28.3512	28.0287	0.967729	-0.0465438	normal	0.951981	0.434608	normal	--	--	Cellular Component: mitochondrion (GO:0005739);; Cellular Component: plastid (GO:0009536);; Cellular Component: thylakoid (GO:0009579);; Cellular Component: integral component of membrane (GO:0016021);; Molecular Function: hydrolase activity (GO:0016787);;	--	--	--	--	--	--	--	--	Os03g0789600 [Oryza sativa Japonica Group]	cellular component: cell (GO:0005623);; cellular component: organelle (GO:0043226);; cellular component: cell part (GO:0044464);; cellular component: membrane (GO:0016020);; cellular component: membrane part (GO:0044425);; molecular function: catalytic activity (GO:0003824);; biological process: metabolic process (GO:0008152)
osa-miR5149		0	LOC_Os04g44900	GAGGAGCUGUGACGAUUUGGGA	22	10.3834	6.70961	29.862	27.8826	31.8987	11.4977	12.8767	12.8271	7.04583	11.8621	7.75407	19.0363	2.78556	7.12497	17.1827	15.4465	11.6859	16.8748	60.848	14.9622	23.5116	16.4605	28.3512	28.0287	0.967729	-0.0465438	normal	0.951981	0.434608	normal	[T]	Signal transduction mechanisms	--	--	--	--	--	Legume lectin domain;; Protein kinase domain;; Protein tyrosine kinase	L-type lectin-domain containing receptor kinase IV.1 OS=Arabidopsis thaliana OX=3702 GN=LECRK41 PE=2 SV=1	T	Signal transduction mechanisms	PREDICTED: L-type lectin-domain containing receptor kinase IV.1 [Oryza sativa Japonica Group]	--
osa-miR5149		0	LOC_Os04g53700	GAGGAGCUGUGACGAUUUGGGA	22	10.3834	6.70961	29.862	27.8826	31.8987	11.4977	12.8767	12.8271	7.04583	11.8621	7.75407	19.0363	2.78556	7.12497	17.1827	15.4465	11.6859	16.8748	60.848	14.9622	23.5116	16.4605	28.3512	28.0287	0.967729	-0.0465438	normal	0.951981	0.434608	normal	--	--	Molecular Function: methyltransferase activity (GO:0008168);; Biological Process: methylation (GO:0032259);; Molecular Function: metal ion binding (GO:0046872);;	--	--	[B]	Chromatin structure and dynamics	SET domain;; MYND finger	Histone-lysine N-methyltransferase ATXR2 OS=Arabidopsis thaliana OX=3702 GN=ATXR2 PE=2 SV=1	S	Function unknown	Os04g0629100, partial [Oryza sativa Japonica Group]	molecular function: catalytic activity (GO:0003824);; biological process: metabolic process (GO:0008152);; molecular function: binding (GO:0005488)
osa-miR5149		0	LOC_Os05g03550	GAGGAGCUGUGACGAUUUGGGA	22	10.3834	6.70961	29.862	27.8826	31.8987	11.4977	12.8767	12.8271	7.04583	11.8621	7.75407	19.0363	2.78556	7.12497	17.1827	15.4465	11.6859	16.8748	60.848	14.9622	23.5116	16.4605	28.3512	28.0287	0.967729	-0.0465438	normal	0.951981	0.434608	normal	--	--	Molecular Function: DNA binding (GO:0003677);; Cellular Component: nucleus (GO:0005634);; Cellular Component: mitochondrion (GO:0005739);;	K04650|0|osa:9268524|K04650 nuclear receptor co-repressor 1 | (RefSeq) Os05g0126400; uncharacterized LOC9268524	--	[K]	Transcription	Myb-like DNA-binding domain;; Myb DNA-binding like;; Myb-like DNA-binding domain	--	K	Transcription	hypothetical protein OsJ_16973 [Oryza sativa Japonica Group]	molecular function: binding (GO:0005488);; cellular component: cell (GO:0005623);; cellular component: organelle (GO:0043226);; cellular component: cell part (GO:0044464)
osa-miR5149		0	LOC_Os06g10890	GAGGAGCUGUGACGAUUUGGGA	22	10.3834	6.70961	29.862	27.8826	31.8987	11.4977	12.8767	12.8271	7.04583	11.8621	7.75407	19.0363	2.78556	7.12497	17.1827	15.4465	11.6859	16.8748	60.848	14.9622	23.5116	16.4605	28.3512	28.0287	0.967729	-0.0465438	normal	0.951981	0.434608	normal	[I]	Lipid transport and metabolism	Biological Process: single-organism process (GO:0044699);;	--	--	[I]	Lipid transport and metabolism	SCP-2 sterol transfer family	--	S	Function unknown	PREDICTED: non-specific lipid-transfer protein-like 1 [Oryza sativa Japonica Group]	biological process: single-organism process (GO:0044699)
osa-miR5149		0	LOC_Os07g43800	GAGGAGCUGUGACGAUUUGGGA	22	10.3834	6.70961	29.862	27.8826	31.8987	11.4977	12.8767	12.8271	7.04583	11.8621	7.75407	19.0363	2.78556	7.12497	17.1827	15.4465	11.6859	16.8748	60.848	14.9622	23.5116	16.4605	28.3512	28.0287	0.967729	-0.0465438	normal	0.951981	0.434608	normal	--	--	Molecular Function: calcium ion binding (GO:0005509);; Cellular Component: integral component of membrane (GO:0016021);;	--	--	[T]	Signal transduction mechanisms	EF-hand domain	Probable calcium-binding protein CML45 OS=Arabidopsis thaliana OX=3702 GN=CML45 PE=1 SV=1	DTZ	--	PREDICTED: probable calcium-binding protein CML45 [Oryza sativa Japonica Group]	molecular function: binding (GO:0005488);; cellular component: membrane (GO:0016020);; cellular component: membrane part (GO:0044425)
osa-miR5149		0	LOC_Os08g44350	GAGGAGCUGUGACGAUUUGGGA	22	10.3834	6.70961	29.862	27.8826	31.8987	11.4977	12.8767	12.8271	7.04583	11.8621	7.75407	19.0363	2.78556	7.12497	17.1827	15.4465	11.6859	16.8748	60.848	14.9622	23.5116	16.4605	28.3512	28.0287	0.967729	-0.0465438	normal	0.951981	0.434608	normal	[T]	Signal transduction mechanisms	Biological Process: phosphorelay signal transduction system (GO:0000160);; Cellular Component: nucleus (GO:0005634);; Cellular Component: cytosol (GO:0005829);; Molecular Function: histidine phosphotransfer kinase activity (GO:0009927);; Cellular Component: integral component of membrane (GO:0016021);; Biological Process: phosphorylation (GO:0016310);; Molecular Function: protein histidine kinase…	K14490|5.71606e-92|osa:4346300|K14490 histidine-containing phosphotransfer peotein | (RefSeq) AHP1, HP2, HPt1, OHP1, OJ1150_A11.26, OsAHP1, OsHP1, OsHP2, OsHPt1, OsHpt2, OsJ_28261; histidine-containing phosphotransfer protein 1	Plant hormone signal transduction (ko04075)	[T]	Signal transduction mechanisms	Hpt domain	Histidine-containing phosphotransfer protein 1 OS=Oryza sativa subsp. japonica OX=39947 GN=AHP1 PE=2 SV=1	T	Signal transduction mechanisms	PREDICTED: histidine-containing phosphotransfer protein 1 [Oryza sativa Japonica Group]	biological process: cellular process (GO:0009987);; biological process: signaling (GO:0023052);; biological process: single-organism process (GO:0044699);; biological process: response to stimulus (GO:0050896);; biological process: biological regulation (GO:0065007);; cellular component: cell (GO:0005623);; cellular component: organelle (GO:0043226);; cellular component: cell part (GO:0044464);; …
osa-miR5149		0	LOC_Os09g37710	GAGGAGCUGUGACGAUUUGGGA	22	10.3834	6.70961	29.862	27.8826	31.8987	11.4977	12.8767	12.8271	7.04583	11.8621	7.75407	19.0363	2.78556	7.12497	17.1827	15.4465	11.6859	16.8748	60.848	14.9622	23.5116	16.4605	28.3512	28.0287	0.967729	-0.0465438	normal	0.951981	0.434608	normal	--	--	--	--	--	--	--	RWP-RK domain;; PB1 domain	Protein NLP1 OS=Oryza sativa subsp. japonica OX=39947 GN=NLP1 PE=2 SV=1	S	Function unknown	PREDICTED: protein NLP1-like isoform X2 [Oryza sativa Japonica Group]	--
osa-miR5149		0	LOC_Os11g02300	GAGGAGCUGUGACGAUUUGGGA	22	10.3834	6.70961	29.862	27.8826	31.8987	11.4977	12.8767	12.8271	7.04583	11.8621	7.75407	19.0363	2.78556	7.12497	17.1827	15.4465	11.6859	16.8748	60.848	14.9622	23.5116	16.4605	28.3512	28.0287	0.967729	-0.0465438	normal	0.951981	0.434608	normal	[T]	Signal transduction mechanisms	--	K08867|0|osa:4349598|K08867 WNK lysine deficient protein kinase [EC:2.7.11.1] | (RefSeq) OsJ_031409, OsWNK7, WNK7; probable serine/threonine-protein kinase WNK7	--	[R]	General function prediction only	Protein kinase domain;; Protein tyrosine kinase	Probable serine/threonine-protein kinase WNK7 OS=Oryza sativa subsp. japonica OX=39947 GN=WNK7 PE=2 SV=2	T	Signal transduction mechanisms	PREDICTED: probable serine/threonine-protein kinase WNK7 [Oryza sativa Japonica Group]	--
osa-miR5149		0	LOC_Os11g09684	GAGGAGCUGUGACGAUUUGGGA	22	10.3834	6.70961	29.862	27.8826	31.8987	11.4977	12.8767	12.8271	7.04583	11.8621	7.75407	19.0363	2.78556	7.12497	17.1827	15.4465	11.6859	16.8748	60.848	14.9622	23.5116	16.4605	28.3512	28.0287	0.967729	-0.0465438	normal	0.951981	0.434608	normal	--	--	--	--	--	--	--	F-box domain;; F-box-like	Putative F-box/LRR-repeat protein At5g02700 OS=Arabidopsis thaliana OX=3702 GN=At5g02700 PE=4 SV=1	S	Function unknown	Os11g0202500 [Oryza sativa Japonica Group]	--
osa-miR5149		0	LOC_Os12g02250	GAGGAGCUGUGACGAUUUGGGA	22	10.3834	6.70961	29.862	27.8826	31.8987	11.4977	12.8767	12.8271	7.04583	11.8621	7.75407	19.0363	2.78556	7.12497	17.1827	15.4465	11.6859	16.8748	60.848	14.9622	23.5116	16.4605	28.3512	28.0287	0.967729	-0.0465438	normal	0.951981	0.434608	normal	[T]	Signal transduction mechanisms	Molecular Function: protein serine/threonine kinase activity (GO:0004674);; Molecular Function: ATP binding (GO:0005524);; Cellular Component: cytosol (GO:0005829);; Biological Process: protein phosphorylation (GO:0006468);; Biological Process: intracellular signal transduction (GO:0035556);;	K08867|0|osa:4351311|K08867 WNK lysine deficient protein kinase [EC:2.7.11.1] | (RefSeq) OsJ_033639, OsWNK8, WNK8; probable serine/threonine-protein kinase WNK8	--	[R]	General function prediction only	Protein kinase domain;; Protein tyrosine kinase	Probable serine/threonine-protein kinase WNK8 OS=Oryza sativa subsp. japonica OX=39947 GN=WNK8 PE=2 SV=1	T	Signal transduction mechanisms	PREDICTED: probable serine/threonine-protein kinase WNK8 [Oryza sativa Japonica Group]	molecular function: catalytic activity (GO:0003824);; biological process: metabolic process (GO:0008152);; biological process: cellular process (GO:0009987);; molecular function: binding (GO:0005488);; cellular component: cell (GO:0005623);; cellular component: cell part (GO:0044464);; biological process: signaling (GO:0023052);; biological process: single-organism process (GO:0044699);; biologic…
osa-miR5149		0	LOC_Os12g07150	GAGGAGCUGUGACGAUUUGGGA	22	10.3834	6.70961	29.862	27.8826	31.8987	11.4977	12.8767	12.8271	7.04583	11.8621	7.75407	19.0363	2.78556	7.12497	17.1827	15.4465	11.6859	16.8748	60.848	14.9622	23.5116	16.4605	28.3512	28.0287	0.967729	-0.0465438	normal	0.951981	0.434608	normal	[J]	Translation, ribosomal structure and biogenesis	Cellular Component: integral component of membrane (GO:0016021);; Molecular Function: carbon-nitrogen ligase activity, with glutamine as amido-N-donor (GO:0016884);;	--	--	[J]	Translation, ribosomal structure and biogenesis	Amidase	Fatty acid amide hydrolase OS=Arabidopsis thaliana OX=3702 GN=FAAH PE=1 SV=1	J	Translation, ribosomal structure and biogenesis	PREDICTED: fatty acid amide hydrolase [Oryza sativa Japonica Group]	cellular component: membrane (GO:0016020);; cellular component: membrane part (GO:0044425);; molecular function: catalytic activity (GO:0003824);; biological process: metabolic process (GO:0008152)
osa-miR1861h		0	LOC_Os01g54300	CGGUCUUGAGGCAGGAACUGAG	22	558.107	513.285	922.735	783.502	886.076	451.283	404.329	369.849	824.362	391.448	244.253	628.199	147.635	103.312	163.236	67.9646	140.231	170.858	327.903	245.38	291.544	235.934	150.261	221.116	0.761664	-0.385497	normal	0.951981	0.4018	normal	[G]	Carbohydrate transport and metabolism	Cellular Component: extracellular region (GO:0005576);; Cellular Component: integral component of membrane (GO:0016021);; Molecular Function: mannan endo-1,4-beta-mannosidase activity (GO:0016985);; Biological Process: mannan catabolic process (GO:0046355);;	K19355|0|osa:4326178|K19355 mannan endo-1,4-beta-mannosidase [EC:3.2.1.78] | (RefSeq) MAN2, OsMAN2, P0481E12.1; mannan endo-1,4-beta-mannosidase 2	Fructose and mannose metabolism (ko00051)	--	--	Cellulase (glycosyl hydrolase family 5)	Mannan endo-1,4-beta-mannosidase 2 OS=Oryza sativa subsp. japonica OX=39947 GN=MAN2 PE=2 SV=2	G	Carbohydrate transport and metabolism	PREDICTED: mannan endo-1,4-beta-mannosidase 2 [Oryza sativa Japonica Group]	cellular component: extracellular region (GO:0005576);; cellular component: membrane (GO:0016020);; cellular component: membrane part (GO:0044425);; molecular function: catalytic activity (GO:0003824);; biological process: metabolic process (GO:0008152);; biological process: cellular process (GO:0009987)
osa-miR1861h		0	LOC_Os04g12830	CGGUCUUGAGGCAGGAACUGAG	22	558.107	513.285	922.735	783.502	886.076	451.283	404.329	369.849	824.362	391.448	244.253	628.199	147.635	103.312	163.236	67.9646	140.231	170.858	327.903	245.38	291.544	235.934	150.261	221.116	0.761664	-0.385497	normal	0.951981	0.4018	normal	--	--	Molecular Function: ADP binding (GO:0043531);;	--	--	[T]	Signal transduction mechanisms	NB-ARC domain	Disease resistance protein RPP13 OS=Arabidopsis thaliana OX=3702 GN=RPP13 PE=2 SV=2	--	--	hypothetical protein OsJ_13819 [Oryza sativa Japonica Group]	molecular function: binding (GO:0005488)
osa-miR1861h		0	LOC_Os05g51790	CGGUCUUGAGGCAGGAACUGAG	22	558.107	513.285	922.735	783.502	886.076	451.283	404.329	369.849	824.362	391.448	244.253	628.199	147.635	103.312	163.236	67.9646	140.231	170.858	327.903	245.38	291.544	235.934	150.261	221.116	0.761664	-0.385497	normal	0.951981	0.4018	normal	[D]	Cell cycle control, cell division, chromosome partitioning	--	--	--	[BDL]	--	RecF/RecN/SMC N terminal domain;; AAA domain;; AAA domain, putative AbiEii toxin, Type IV TA system;; AAA ATPase domain;; P-loop containing region of AAA domain	Structural maintenance of chromosomes protein 5 OS=Arabidopsis thaliana OX=3702 GN=SMC5 PE=2 SV=1	D	Cell cycle control, cell division, chromosome partitioning	PREDICTED: structural maintenance of chromosomes protein 5 [Oryza sativa Japonica Group]	--
osa-miR1861h		0	LOC_Os06g02680	CGGUCUUGAGGCAGGAACUGAG	22	558.107	513.285	922.735	783.502	886.076	451.283	404.329	369.849	824.362	391.448	244.253	628.199	147.635	103.312	163.236	67.9646	140.231	170.858	327.903	245.38	291.544	235.934	150.261	221.116	0.761664	-0.385497	normal	0.951981	0.4018	normal	--	--	--	--	--	--	--	Protein of unknown function, DUF594;; Domain of unknown function (DUF4220)	--	--	--	hypothetical protein OsJ_19922 [Oryza sativa Japonica Group]	--
osa-miR1861h		0	LOC_Os06g02850	CGGUCUUGAGGCAGGAACUGAG	22	558.107	513.285	922.735	783.502	886.076	451.283	404.329	369.849	824.362	391.448	244.253	628.199	147.635	103.312	163.236	67.9646	140.231	170.858	327.903	245.38	291.544	235.934	150.261	221.116	0.761664	-0.385497	normal	0.951981	0.4018	normal	--	--	--	--	--	--	--	Domain of unknown function (DUF4220);; Protein of unknown function, DUF594	--	--	--	PREDICTED: uncharacterized protein LOC4339943 [Oryza sativa Japonica Group]	--
osa-miR1861h		0	LOC_Os06g43790	CGGUCUUGAGGCAGGAACUGAG	22	558.107	513.285	922.735	783.502	886.076	451.283	404.329	369.849	824.362	391.448	244.253	628.199	147.635	103.312	163.236	67.9646	140.231	170.858	327.903	245.38	291.544	235.934	150.261	221.116	0.761664	-0.385497	normal	0.951981	0.4018	normal	--	--	Cellular Component: nucleus (GO:0005634);; Biological Process: regulation of transcription, DNA-templated (GO:0006355);;	K03125|0|osa:9266475|K03125 transcription initiation factor TFIID subunit 1 | (RefSeq) OJ1226_A12.6; transcription initiation factor TFIID subunit 1	Basal transcription factors (ko03022)	[K]	Transcription	Protein of unknown function (DUF3591);; Bromodomain;; TATA box-binding protein binding;; Ubiquitin family;; Zinc knuckle	Transcription initiation factor TFIID subunit 1 OS=Oryza sativa subsp. japonica OX=39947 GN=TAF1 PE=2 SV=1	K	Transcription	hypothetical protein OsJ_22148 [Oryza sativa Japonica Group]	cellular component: cell (GO:0005623);; cellular component: organelle (GO:0043226);; cellular component: cell part (GO:0044464);; biological process: biological regulation (GO:0065007)
osa-miR1861h		0	LOC_Os07g07560	CGGUCUUGAGGCAGGAACUGAG	22	558.107	513.285	922.735	783.502	886.076	451.283	404.329	369.849	824.362	391.448	244.253	628.199	147.635	103.312	163.236	67.9646	140.231	170.858	327.903	245.38	291.544	235.934	150.261	221.116	0.761664	-0.385497	normal	0.951981	0.4018	normal	[R]	General function prediction only	Molecular Function: protein serine/threonine kinase activity (GO:0004674);; Molecular Function: protein binding (GO:0005515);; Molecular Function: ATP binding (GO:0005524);; Cellular Component: nucleus (GO:0005634);; Cellular Component: cytoplasm (GO:0005737);; Biological Process: endocytosis (GO:0006897);; Biological Process: regulation of cell shape (GO:0008360);; Cellular Component: integral c…	--	--	[T]	Signal transduction mechanisms	Protein kinase domain;; Protein tyrosine kinase	Casein kinase 1-like protein HD16 OS=Oryza sativa subsp. japonica OX=39947 GN=HD16 PE=1 SV=1	T	Signal transduction mechanisms	PREDICTED: uncharacterized protein LOC4342515 [Oryza sativa Japonica Group]	molecular function: catalytic activity (GO:0003824);; biological process: metabolic process (GO:0008152);; biological process: cellular process (GO:0009987);; molecular function: binding (GO:0005488);; cellular component: cell (GO:0005623);; cellular component: organelle (GO:0043226);; cellular component: cell part (GO:0044464);; biological process: localization (GO:0051179);; biological process:…
osa-miR1861h		0	LOC_Os09g27150	CGGUCUUGAGGCAGGAACUGAG	22	558.107	513.285	922.735	783.502	886.076	451.283	404.329	369.849	824.362	391.448	244.253	628.199	147.635	103.312	163.236	67.9646	140.231	170.858	327.903	245.38	291.544	235.934	150.261	221.116	0.761664	-0.385497	normal	0.951981	0.4018	normal	[T]	Signal transduction mechanisms	Molecular Function: protein serine/threonine kinase activity (GO:0004674);; Molecular Function: ATP binding (GO:0005524);; Biological Process: protein phosphorylation (GO:0006468);;	--	--	[T]	Signal transduction mechanisms	Protein kinase domain;; Protein tyrosine kinase;; Phosphotransferase enzyme family	Serine/threonine-protein kinase HT1 OS=Arabidopsis thaliana OX=3702 GN=HT1 PE=1 SV=1	T	Signal transduction mechanisms	putative serine/threonine protein kinase [Oryza sativa Japonica Group]	molecular function: catalytic activity (GO:0003824);; biological process: metabolic process (GO:0008152);; biological process: cellular process (GO:0009987);; molecular function: binding (GO:0005488)
osa-miR1861h		0	LOC_Os09g32380	CGGUCUUGAGGCAGGAACUGAG	22	558.107	513.285	922.735	783.502	886.076	451.283	404.329	369.849	824.362	391.448	244.253	628.199	147.635	103.312	163.236	67.9646	140.231	170.858	327.903	245.38	291.544	235.934	150.261	221.116	0.761664	-0.385497	normal	0.951981	0.4018	normal	--	--	Molecular Function: DNA binding (GO:0003677);; Molecular Function: protein dimerization activity (GO:0046983);;	--	--	--	--	Protein of unknown function (DUF 659);; hAT family C-terminal dimerisation region;; BED zinc finger	--	S	Function unknown	PREDICTED: uncharacterized protein LOC4347477 [Oryza sativa Japonica Group]	molecular function: binding (GO:0005488)
osa-miR1861h		0	LOC_Os11g05110	CGGUCUUGAGGCAGGAACUGAG	22	558.107	513.285	922.735	783.502	886.076	451.283	404.329	369.849	824.362	391.448	244.253	628.199	147.635	103.312	163.236	67.9646	140.231	170.858	327.903	245.38	291.544	235.934	150.261	221.116	0.761664	-0.385497	normal	0.951981	0.4018	normal	[G]	Carbohydrate transport and metabolism	--	K00873|0|osa:4349774|K00873 pyruvate kinase [EC:2.7.1.40] | (RefSeq) OsJ_32969, OsPK1; pyruvate kinase 1, cytosolic	Biosynthesis of amino acids (ko01230)	[G]	Carbohydrate transport and metabolism	Pyruvate kinase, barrel domain;; Pyruvate kinase, alpha/beta domain	Pyruvate kinase 1, cytosolic OS=Oryza sativa subsp. japonica OX=39947 GN=Os11g0148500 PE=1 SV=1	G	Carbohydrate transport and metabolism	PREDICTED: pyruvate kinase 1, cytosolic [Oryza sativa Japonica Group]	--
osa-miR1861h		0	LOC_Os11g24290	CGGUCUUGAGGCAGGAACUGAG	22	558.107	513.285	922.735	783.502	886.076	451.283	404.329	369.849	824.362	391.448	244.253	628.199	147.635	103.312	163.236	67.9646	140.231	170.858	327.903	245.38	291.544	235.934	150.261	221.116	0.761664	-0.385497	normal	0.951981	0.4018	normal	[E]	Amino acid transport and metabolism	--	K16296|7.37988e-163|dosa:Os11t0431100-00|K16296 serine carboxypeptidase-like clade I [EC:3.4.16.-] | (RAP-DB) Os11g0431100; Similar to Serine carboxypeptidase family protein.	--	[OE]	--	Serine carboxypeptidase	Serine carboxypeptidase-like 18 OS=Arabidopsis thaliana OX=3702 GN=SCPL18 PE=2 SV=2	E	Amino acid transport and metabolism	serine carboxypeptidase, putative-related [Oryza sativa Japonica Group]	--
osa-miR1861h		0	LOC_Os12g05110	CGGUCUUGAGGCAGGAACUGAG	22	558.107	513.285	922.735	783.502	886.076	451.283	404.329	369.849	824.362	391.448	244.253	628.199	147.635	103.312	163.236	67.9646	140.231	170.858	327.903	245.38	291.544	235.934	150.261	221.116	0.761664	-0.385497	normal	0.951981	0.4018	normal	[G]	Carbohydrate transport and metabolism	Molecular Function: magnesium ion binding (GO:0000287);; Molecular Function: pyruvate kinase activity (GO:0004743);; Molecular Function: ATP binding (GO:0005524);; Cellular Component: cytosol (GO:0005829);; Biological Process: glycolytic process (GO:0006096);; Molecular Function: kinase activity (GO:0016301);; Molecular Function: potassium ion binding (GO:0030955);;	K00873|0|osa:4351493|K00873 pyruvate kinase [EC:2.7.1.40] | (RefSeq) OsJ_35209, OsPK2; pyruvate kinase 2, cytosolic	Biosynthesis of amino acids (ko01230)	[G]	Carbohydrate transport and metabolism	Pyruvate kinase, barrel domain;; Pyruvate kinase, alpha/beta domain	Pyruvate kinase 2, cytosolic OS=Oryza sativa subsp. japonica OX=39947 GN=Os12g0145700 PE=2 SV=1	G	Carbohydrate transport and metabolism	PREDICTED: pyruvate kinase 2, cytosolic [Oryza sativa Japonica Group]	molecular function: binding (GO:0005488);; molecular function: catalytic activity (GO:0003824);; biological process: metabolic process (GO:0008152);; biological process: cellular process (GO:0009987);; cellular component: cell (GO:0005623);; cellular component: cell part (GO:0044464);; biological process: single-organism process (GO:0044699)
osa-miR395q		0	LOC_Os01g21620	GUGAAGUGUUUGGGGGAACUC	21	137.58	161.031	110.489	158.931	216.202	80.4836	687.616	267.232	239.558	233.287	139.573	297.443	94.7091	138.937	105.96	194.626	62.325	111.796	114.935	233.411	235.116	76.8159	215.469	149.487	0.337285	0.553425	normal	0.998161	0.243788	normal	--	--	Cellular Component: mitochondrion (GO:0005739);; Biological Process: fatty acid biosynthetic process (GO:0006633);; Cellular Component: plastid (GO:0009536);; Cellular Component: integral component of membrane (GO:0016021);; Molecular Function: transferase activity, transferring acyl groups other than amino-acyl groups (GO:0016747);;	K15397|3.19223e-19|sbi:SORBI_01g025820|K15397 3-ketoacyl-CoA synthase [EC:2.3.1.199] | (RefSeq) SORBIDRAFT_01g025820, Sb01g025820; hypothetical protein	Fatty acid elongation (ko00062)	--	--	--	3-ketoacyl-CoA synthase 2 OS=Arabidopsis thaliana OX=3702 GN=KCS2 PE=2 SV=2	--	--	hypothetical protein [Oryza sativa Japonica Group]	cellular component: cell (GO:0005623);; cellular component: organelle (GO:0043226);; cellular component: cell part (GO:0044464);; biological process: metabolic process (GO:0008152);; biological process: cellular process (GO:0009987);; biological process: single-organism process (GO:0044699);; cellular component: membrane (GO:0016020);; cellular component: membrane part (GO:0044425);; molecular fu…
osa-miR395q		0	LOC_Os02g09720	GUGAAGUGUUUGGGGGAACUC	21	137.58	161.031	110.489	158.931	216.202	80.4836	687.616	267.232	239.558	233.287	139.573	297.443	94.7091	138.937	105.96	194.626	62.325	111.796	114.935	233.411	235.116	76.8159	215.469	149.487	0.337285	0.553425	normal	0.998161	0.243788	normal	[V]	Defense mechanisms	--	K05658|0|osa:4328570|K05658 ATP-binding cassette, subfamily B (MDR/TAP), member 1 [EC:3.6.3.44] | (RefSeq) putative multidrug resistance protein	ABC transporters (ko02010)	[Q]	Secondary metabolites biosynthesis, transport and catabolism	ABC transporter transmembrane region;; ABC transporter;; RecF/RecN/SMC N terminal domain;; P-loop containing region of AAA domain;; AAA ATPase domain;; AAA domain;; Zeta toxin;; Predicted ATPase of the ABC class	Putative multidrug resistance protein OS=Oryza sativa subsp. japonica OX=39947 GN=Os02g0190300 PE=3 SV=1	V	Defense mechanisms	PREDICTED: putative multidrug resistance protein [Oryza sativa Japonica Group]	--
osa-miR395q		0	LOC_Os02g16620	GUGAAGUGUUUGGGGGAACUC	21	137.58	161.031	110.489	158.931	216.202	80.4836	687.616	267.232	239.558	233.287	139.573	297.443	94.7091	138.937	105.96	194.626	62.325	111.796	114.935	233.411	235.116	76.8159	215.469	149.487	0.337285	0.553425	normal	0.998161	0.243788	normal	--	--	--	--	--	[U]	Intracellular trafficking, secretion, and vesicular transport	Reticulon	Reticulon-like protein B2 OS=Arabidopsis thaliana OX=3702 GN=RTNLB2 PE=1 SV=1	U	Intracellular trafficking, secretion, and vesicular transport	PREDICTED: reticulon-like protein B2 [Oryza sativa Japonica Group]	--
osa-miR395q		0	LOC_Os02g17304	GUGAAGUGUUUGGGGGAACUC	21	137.58	161.031	110.489	158.931	216.202	80.4836	687.616	267.232	239.558	233.287	139.573	297.443	94.7091	138.937	105.96	194.626	62.325	111.796	114.935	233.411	235.116	76.8159	215.469	149.487	0.337285	0.553425	normal	0.998161	0.243788	normal	[K]	Transcription	--	--	--	[T]	Signal transduction mechanisms	NB-ARC domain	Disease resistance protein RPP13 OS=Arabidopsis thaliana OX=3702 GN=RPP13 PE=2 SV=2	S	Function unknown	PREDICTED: disease resistance protein RPP13 isoform X1 [Oryza sativa Japonica Group]	--
osa-miR395q		0	LOC_Os02g52390	GUGAAGUGUUUGGGGGAACUC	21	137.58	161.031	110.489	158.931	216.202	80.4836	687.616	267.232	239.558	233.287	139.573	297.443	94.7091	138.937	105.96	194.626	62.325	111.796	114.935	233.411	235.116	76.8159	215.469	149.487	0.337285	0.553425	normal	0.998161	0.243788	normal	[O]	Posttranslational modification, protein turnover, chaperones	Molecular Function: metalloendopeptidase activity (GO:0004222);; Cellular Component: mitochondrion (GO:0005739);; Molecular Function: zinc ion binding (GO:0008270);; Biological Process: protein processing (GO:0016485);;	K06972|0|osa:4330808|K06972 presequence protease [EC:3.4.24.-] | (RefSeq) P0486G03.5; presequence protease 1, chloroplastic/mitochondrial	--	[RO]	--	Peptidase M16C associated;; Peptidase M16 inactive domain;; Insulinase (Peptidase family M16)	Presequence protease 1, chloroplastic/mitochondrial OS=Arabidopsis thaliana OX=3702 GN=PREP1 PE=1 SV=2	O	Posttranslational modification, protein turnover, chaperones	PREDICTED: presequence protease 1, chloroplastic/mitochondrial [Oryza sativa Japonica Group]	molecular function: catalytic activity (GO:0003824);; biological process: metabolic process (GO:0008152);; cellular component: cell (GO:0005623);; cellular component: organelle (GO:0043226);; cellular component: cell part (GO:0044464);; molecular function: binding (GO:0005488)
osa-miR395q		0	LOC_Os03g09930	GUGAAGUGUUUGGGGGAACUC	21	137.58	161.031	110.489	158.931	216.202	80.4836	687.616	267.232	239.558	233.287	139.573	297.443	94.7091	138.937	105.96	194.626	62.325	111.796	114.935	233.411	235.116	76.8159	215.469	149.487	0.337285	0.553425	normal	0.998161	0.243788	normal	[P]	Inorganic ion transport and metabolism	Cellular Component: integral component of plasma membrane (GO:0005887);; Molecular Function: secondary active sulfate transmembrane transporter activity (GO:0008271);; Biological Process: sulfate transmembrane transport (GO:1902358);;	K17469|0|osa:4331932|K17469 sulfate transporter 2, low-affinity | (RefSeq) low affinity sulfate transporter 3	--	[P]	Inorganic ion transport and metabolism	Sulfate permease family;; STAS domain	Sulfate transporter 2.1 OS=Arabidopsis thaliana OX=3702 GN=SULTR2;1 PE=2 SV=1	P	Inorganic ion transport and metabolism	PREDICTED: low affinity sulfate transporter 3 isoform X1 [Oryza sativa Japonica Group]	cellular component: cell (GO:0005623);; cellular component: membrane (GO:0016020);; cellular component: membrane part (GO:0044425);; cellular component: cell part (GO:0044464);; molecular function: transporter activity (GO:0005215);; biological process: cellular process (GO:0009987);; biological process: single-organism process (GO:0044699);; biological process: localization (GO:0051179)
osa-miR395q		0	LOC_Os03g09940	GUGAAGUGUUUGGGGGAACUC	21	137.58	161.031	110.489	158.931	216.202	80.4836	687.616	267.232	239.558	233.287	139.573	297.443	94.7091	138.937	105.96	194.626	62.325	111.796	114.935	233.411	235.116	76.8159	215.469	149.487	0.337285	0.553425	normal	0.998161	0.243788	normal	[P]	Inorganic ion transport and metabolism	Cellular Component: integral component of plasma membrane (GO:0005887);; Molecular Function: secondary active sulfate transmembrane transporter activity (GO:0008271);; Biological Process: sulfate transmembrane transport (GO:1902358);;	K17469|0|osa:4331934|K17469 sulfate transporter 2, low-affinity | (RefSeq) low affinity sulfate transporter 3	--	[P]	Inorganic ion transport and metabolism	Sulfate permease family;; STAS domain	Low affinity sulfate transporter 3 OS=Stylosanthes hamata OX=37660 GN=ST3 PE=2 SV=1	P	Inorganic ion transport and metabolism	PREDICTED: low affinity sulfate transporter 3 [Oryza sativa Japonica Group]	cellular component: cell (GO:0005623);; cellular component: membrane (GO:0016020);; cellular component: membrane part (GO:0044425);; cellular component: cell part (GO:0044464);; molecular function: transporter activity (GO:0005215);; biological process: cellular process (GO:0009987);; biological process: single-organism process (GO:0044699);; biological process: localization (GO:0051179)
osa-miR395q		0	LOC_Os03g19750	GUGAAGUGUUUGGGGGAACUC	21	137.58	161.031	110.489	158.931	216.202	80.4836	687.616	267.232	239.558	233.287	139.573	297.443	94.7091	138.937	105.96	194.626	62.325	111.796	114.935	233.411	235.116	76.8159	215.469	149.487	0.337285	0.553425	normal	0.998161	0.243788	normal	--	--	Molecular Function: RNA polymerase II regulatory region sequence-specific DNA binding (GO:0000977);; Molecular Function: transcription factor activity, sequence-specific DNA binding (GO:0003700);; Cellular Component: nucleus (GO:0005634);; Cellular Component: mitochondrion (GO:0005739);; Biological Process: regulation of transcription from RNA polymerase II promoter (GO:0006357);; Cellular Compon…	--	--	[L]	Replication, recombination and repair	Domain of unknown function (DUF4413);; hAT family C-terminal dimerisation region	Putative AC transposase OS=Zea mays OX=4577 PE=2 SV=2	S	Function unknown	hAT family dimerisation domain containing protein [Oryza sativa Japonica Group]	molecular function: binding (GO:0005488);; molecular function: nucleic acid binding transcription factor activity (GO:0001071);; biological process: biological regulation (GO:0065007);; cellular component: cell (GO:0005623);; cellular component: organelle (GO:0043226);; cellular component: cell part (GO:0044464);; cellular component: membrane (GO:0016020);; cellular component: membrane part (GO:0…
osa-miR395q		0	LOC_Os03g21250	GUGAAGUGUUUGGGGGAACUC	21	137.58	161.031	110.489	158.931	216.202	80.4836	687.616	267.232	239.558	233.287	139.573	297.443	94.7091	138.937	105.96	194.626	62.325	111.796	114.935	233.411	235.116	76.8159	215.469	149.487	0.337285	0.553425	normal	0.998161	0.243788	normal	--	--	Cellular Component: Golgi membrane (GO:0000139);; Biological Process: pectin biosynthetic process (GO:0045489);; Molecular Function: polygalacturonate 4-alpha-galacturonosyltransferase activity (GO:0047262);; Biological Process: cell wall organization (GO:0071555);;	K13648|0|osa:4332727|K13648 alpha-1,4-galacturonosyltransferase [EC:2.4.1.43] | (RefSeq) probable galacturonosyltransferase 7	Amino sugar and nucleotide sugar metabolism (ko00520)	--	--	Glycosyl transferase family 8	Probable galacturonosyltransferase 7 OS=Arabidopsis thaliana OX=3702 GN=GAUT7 PE=1 SV=2	M	Cell wall/membrane/envelope biogenesis	PREDICTED: probable galacturonosyltransferase 7 [Oryza sativa Japonica Group]	cellular component: cell (GO:0005623);; cellular component: membrane (GO:0016020);; cellular component: organelle (GO:0043226);; cellular component: organelle part (GO:0044422);; cellular component: cell part (GO:0044464);; biological process: metabolic process (GO:0008152);; biological process: single-organism process (GO:0044699);; molecular function: catalytic activity (GO:0003824);; biologica…
osa-miR395q		0	LOC_Os03g42334	GUGAAGUGUUUGGGGGAACUC	21	137.58	161.031	110.489	158.931	216.202	80.4836	687.616	267.232	239.558	233.287	139.573	297.443	94.7091	138.937	105.96	194.626	62.325	111.796	114.935	233.411	235.116	76.8159	215.469	149.487	0.337285	0.553425	normal	0.998161	0.243788	normal	--	--	Molecular Function: iron ion binding (GO:0005506);; Cellular Component: mitochondrion (GO:0005739);; Cellular Component: plastid (GO:0009536);; Cellular Component: membrane (GO:0016020);; Molecular Function: oxidoreductase activity, acting on paired donors, with incorporation or reduction of molecular oxygen, NAD(P)H as one donor, and incorporation of one atom of oxygen (GO:0016709);; Molecular F…	--	--	--	--	--	--	S	Function unknown	hypothetical protein [Oryza sativa Japonica Group]	molecular function: binding (GO:0005488);; cellular component: cell (GO:0005623);; cellular component: organelle (GO:0043226);; cellular component: cell part (GO:0044464);; cellular component: membrane (GO:0016020);; molecular function: catalytic activity (GO:0003824);; biological process: metabolic process (GO:0008152);; biological process: single-organism process (GO:0044699)
osa-miR395q		0	LOC_Os03g52150	GUGAAGUGUUUGGGGGAACUC	21	137.58	161.031	110.489	158.931	216.202	80.4836	687.616	267.232	239.558	233.287	139.573	297.443	94.7091	138.937	105.96	194.626	62.325	111.796	114.935	233.411	235.116	76.8159	215.469	149.487	0.337285	0.553425	normal	0.998161	0.243788	normal	--	--	Molecular Function: metalloendopeptidase activity (GO:0004222);; Biological Process: proteolysis (GO:0006508);; Biological Process: cell adhesion (GO:0007155);; Cellular Component: integral component of membrane (GO:0016021);;	K01404|0|osa:4334001|K01404 leishmanolysin [EC:3.4.24.36] | (RefSeq) leishmanolysin homolog	--	[MV]	--	Leishmanolysin;; EGF-like domain	--	O	Posttranslational modification, protein turnover, chaperones	PREDICTED: leishmanolysin homolog [Oryza sativa Japonica Group]	molecular function: catalytic activity (GO:0003824);; biological process: metabolic process (GO:0008152);; biological process: biological adhesion (GO:0022610);; cellular component: membrane (GO:0016020);; cellular component: membrane part (GO:0044425)
osa-miR395q		0	LOC_Os03g53230	GUGAAGUGUUUGGGGGAACUC	21	137.58	161.031	110.489	158.931	216.202	80.4836	687.616	267.232	239.558	233.287	139.573	297.443	94.7091	138.937	105.96	194.626	62.325	111.796	114.935	233.411	235.116	76.8159	215.469	149.487	0.337285	0.553425	normal	0.998161	0.243788	normal	[P]	Inorganic ion transport and metabolism	Biological Process: sulfate assimilation (GO:0000103);; Molecular Function: adenylylsulfate kinase activity (GO:0004020);; Molecular Function: sulfate adenylyltransferase (ATP) activity (GO:0004781);; Cellular Component: plastid (GO:0009536);; Biological Process: phosphorylation (GO:0016310);;	K13811|0|osa:4334073|K13811 3'-phosphoadenosine 5'-phosphosulfate synthase [EC:2.7.7.4 2.7.1.25] | (RefSeq) ATP-sulfurylase 3, chloroplastic	Sulfur metabolism (ko00920)	[P]	Inorganic ion transport and metabolism	ATP-sulfurylase;; PUA-like domain	ATP sulfurylase 1, chloroplastic OS=Arabidopsis thaliana OX=3702 GN=APS1 PE=1 SV=1	P	Inorganic ion transport and metabolism	PREDICTED: ATP-sulfurylase 3, chloroplastic [Oryza sativa Japonica Group]	biological process: metabolic process (GO:0008152);; biological process: cellular process (GO:0009987);; molecular function: catalytic activity (GO:0003824);; cellular component: cell (GO:0005623);; cellular component: organelle (GO:0043226);; cellular component: cell part (GO:0044464)
osa-miR395q		0	LOC_Os04g49590	GUGAAGUGUUUGGGGGAACUC	21	137.58	161.031	110.489	158.931	216.202	80.4836	687.616	267.232	239.558	233.287	139.573	297.443	94.7091	138.937	105.96	194.626	62.325	111.796	114.935	233.411	235.116	76.8159	215.469	149.487	0.337285	0.553425	normal	0.998161	0.243788	normal	--	--	Cellular Component: Golgi membrane (GO:0000139);; Cellular Component: mitochondrion (GO:0005739);; Cellular Component: integral component of membrane (GO:0016021);; Molecular Function: transferase activity, transferring glycosyl groups (GO:0016757);; Biological Process: cell wall organization (GO:0071555);;	--	--	--	--	Nucleotide-diphospho-sugar transferase	Uncharacterized protein At4g15970 OS=Arabidopsis thaliana OX=3702 GN=At4g15970 PE=2 SV=1	S	Function unknown	PREDICTED: uncharacterized protein At4g15970 isoform X1 [Oryza sativa Japonica Group]	cellular component: cell (GO:0005623);; cellular component: membrane (GO:0016020);; cellular component: organelle (GO:0043226);; cellular component: organelle part (GO:0044422);; cellular component: cell part (GO:0044464);; cellular component: membrane part (GO:0044425);; molecular function: catalytic activity (GO:0003824);; biological process: metabolic process (GO:0008152);; biological process:…
osa-miR395q		0	LOC_Os04g55670	GUGAAGUGUUUGGGGGAACUC	21	137.58	161.031	110.489	158.931	216.202	80.4836	687.616	267.232	239.558	233.287	139.573	297.443	94.7091	138.937	105.96	194.626	62.325	111.796	114.935	233.411	235.116	76.8159	215.469	149.487	0.337285	0.553425	normal	0.998161	0.243788	normal	--	--	Cellular Component: Golgi membrane (GO:0000139);; Biological Process: plant-type secondary cell wall biogenesis (GO:0009834);; Biological Process: glucuronoxylan biosynthetic process (GO:0010417);; Molecular Function: galactosylgalactosylxylosylprotein 3-beta-glucuronosyltransferase activity (GO:0015018);; Cellular Component: integral component of membrane (GO:0016021);; Molecular Function: xylos…	K20871|0|osa:4337225|K20871 putative beta-1,4-xylosyltransferase IRX14 [EC:2.4.2.-] | (RefSeq) GT43I; probable glucuronosyltransferase Os04g0650300	--	[O]	Posttranslational modification, protein turnover, chaperones	Glycosyltransferase family 43	Probable glucuronosyltransferase Os04g0650300 OS=Oryza sativa subsp. japonica OX=39947 GN=Os04g0650300 PE=3 SV=1	S	Function unknown	PREDICTED: probable glucuronosyltransferase Os04g0650300 [Oryza sativa Japonica Group]	cellular component: cell (GO:0005623);; cellular component: membrane (GO:0016020);; cellular component: organelle (GO:0043226);; cellular component: organelle part (GO:0044422);; cellular component: cell part (GO:0044464);; biological process: cellular process (GO:0009987);; biological process: cellular component organization or biogenesis (GO:0071840);; biological process: metabolic process (GO:…
osa-miR395q		0	LOC_Os04g57020	GUGAAGUGUUUGGGGGAACUC	21	137.58	161.031	110.489	158.931	216.202	80.4836	687.616	267.232	239.558	233.287	139.573	297.443	94.7091	138.937	105.96	194.626	62.325	111.796	114.935	233.411	235.116	76.8159	215.469	149.487	0.337285	0.553425	normal	0.998161	0.243788	normal	--	--	Cellular Component: plastid (GO:0009536);;	--	--	--	--	PAP_fibrillin	Probable plastid-lipid-associated protein 13, chloroplastic OS=Arabidopsis thaliana OX=3702 GN=PAP13 PE=1 SV=2	S	Function unknown	PREDICTED: probable plastid-lipid-associated protein 13, chloroplastic [Oryza sativa Japonica Group]	cellular component: cell (GO:0005623);; cellular component: organelle (GO:0043226);; cellular component: cell part (GO:0044464)
osa-miR395q		0	LOC_Os05g29800	GUGAAGUGUUUGGGGGAACUC	21	137.58	161.031	110.489	158.931	216.202	80.4836	687.616	267.232	239.558	233.287	139.573	297.443	94.7091	138.937	105.96	194.626	62.325	111.796	114.935	233.411	235.116	76.8159	215.469	149.487	0.337285	0.553425	normal	0.998161	0.243788	normal	--	--	--	K15032|3.84211e-45|osa:4330939|K15032 mTERF domain-containing protein, mitochondrial | (RefSeq) OJ1311_D08.15; uncharacterized LOC4330939	--	[KR]	--	Protein tyrosine kinase;; Protein kinase domain	G-type lectin S-receptor-like serine/threonine-protein kinase LECRK3 OS=Oryza sativa subsp. japonica OX=39947 GN=LECRK3 PE=3 SV=2	S	Function unknown	hypothetical protein OsI_19640 [Oryza sativa Indica Group]	--
osa-miR395q		0	LOC_Os06g12070	GUGAAGUGUUUGGGGGAACUC	21	137.58	161.031	110.489	158.931	216.202	80.4836	687.616	267.232	239.558	233.287	139.573	297.443	94.7091	138.937	105.96	194.626	62.325	111.796	114.935	233.411	235.116	76.8159	215.469	149.487	0.337285	0.553425	normal	0.998161	0.243788	normal	--	--	Molecular Function: double-stranded DNA binding (GO:0003690);; Cellular Component: mitochondrion (GO:0005739);; Biological Process: regulation of transcription, DNA-templated (GO:0006355);;	K15032|0|osa:4340539|K15032 mTERF domain-containing protein, mitochondrial | (RefSeq) uncharacterized LOC4340539	--	[KR]	--	mTERF	Transcription termination factor MTEF1, chloroplastic OS=Arabidopsis thaliana OX=3702 GN=MTERF1 PE=2 SV=2	S	Function unknown	PREDICTED: uncharacterized protein LOC4340539 isoform X2 [Oryza sativa Japonica Group]	molecular function: binding (GO:0005488);; cellular component: cell (GO:0005623);; cellular component: organelle (GO:0043226);; cellular component: cell part (GO:0044464);; biological process: biological regulation (GO:0065007)
osa-miR395q		0	LOC_Os06g29080	GUGAAGUGUUUGGGGGAACUC	21	137.58	161.031	110.489	158.931	216.202	80.4836	687.616	267.232	239.558	233.287	139.573	297.443	94.7091	138.937	105.96	194.626	62.325	111.796	114.935	233.411	235.116	76.8159	215.469	149.487	0.337285	0.553425	normal	0.998161	0.243788	normal	--	--	Molecular Function: protein serine/threonine kinase activity (GO:0004674);; Molecular Function: ATP binding (GO:0005524);; Biological Process: protein phosphorylation (GO:0006468);; Cellular Component: plastid (GO:0009536);; Cellular Component: integral component of membrane (GO:0016021);;	--	--	[T]	Signal transduction mechanisms	Protein tyrosine kinase;; Protein kinase domain	Proline-rich receptor-like protein kinase PERK12 OS=Arabidopsis thaliana OX=3702 GN=PERK12 PE=2 SV=2	T	Signal transduction mechanisms	PREDICTED: proline-rich receptor-like protein kinase PERK12 [Oryza sativa Japonica Group]	molecular function: catalytic activity (GO:0003824);; biological process: metabolic process (GO:0008152);; biological process: cellular process (GO:0009987);; molecular function: binding (GO:0005488);; cellular component: cell (GO:0005623);; cellular component: organelle (GO:0043226);; cellular component: cell part (GO:0044464);; cellular component: membrane (GO:0016020);; cellular component: mem…
osa-miR395q		0	LOC_Os06g46480	GUGAAGUGUUUGGGGGAACUC	21	137.58	161.031	110.489	158.931	216.202	80.4836	687.616	267.232	239.558	233.287	139.573	297.443	94.7091	138.937	105.96	194.626	62.325	111.796	114.935	233.411	235.116	76.8159	215.469	149.487	0.337285	0.553425	normal	0.998161	0.243788	normal	--	--	--	--	--	--	--	--	--	S	Function unknown	PREDICTED: BEACH domain-containing protein B isoform X3 [Oryza sativa Japonica Group]	--
osa-miR395q		0	LOC_Os07g31370	GUGAAGUGUUUGGGGGAACUC	21	137.58	161.031	110.489	158.931	216.202	80.4836	687.616	267.232	239.558	233.287	139.573	297.443	94.7091	138.937	105.96	194.626	62.325	111.796	114.935	233.411	235.116	76.8159	215.469	149.487	0.337285	0.553425	normal	0.998161	0.243788	normal	[R]	General function prediction only	Cellular Component: Golgi membrane (GO:0000139);; Molecular Function: GTP binding (GO:0005525);; Cellular Component: endosome (GO:0005768);; Cellular Component: vacuolar membrane (GO:0005774);; Cellular Component: trans-Golgi network (GO:0005802);; Cellular Component: cytosol (GO:0005829);; Cellular Component: plasma membrane (GO:0005886);; Biological Process: small GTPase mediated signal transdu…	K07893|1.99288e-135|osa:4343293|K07893 Ras-related protein Rab-6A | (RefSeq) OJ1457_D07.114; ras-related protein RABH1b	--	[U]	Intracellular trafficking, secretion, and vesicular transport	Ras family;; Ras of Complex, Roc, domain of DAPkinase;; ADP-ribosylation factor family;; Gtr1/RagA G protein conserved region;; Elongation factor Tu GTP binding domain;; Signal recognition particle receptor beta subunit;; 50S ribosome-binding GTPase	Ras-related protein RABH1b OS=Arabidopsis thaliana OX=3702 GN=RABH1B PE=1 SV=1	S	Function unknown	PREDICTED: ras-related protein RABH1b [Oryza sativa Japonica Group]	cellular component: cell (GO:0005623);; cellular component: membrane (GO:0016020);; cellular component: organelle (GO:0043226);; cellular component: organelle part (GO:0044422);; cellular component: cell part (GO:0044464);; molecular function: binding (GO:0005488);; biological process: cellular process (GO:0009987);; biological process: signaling (GO:0023052);; biological process: single-organism…
osa-miR395q		0	LOC_Os07g40130	GUGAAGUGUUUGGGGGAACUC	21	137.58	161.031	110.489	158.931	216.202	80.4836	687.616	267.232	239.558	233.287	139.573	297.443	94.7091	138.937	105.96	194.626	62.325	111.796	114.935	233.411	235.116	76.8159	215.469	149.487	0.337285	0.553425	normal	0.998161	0.243788	normal	--	--	--	--	--	--	--	--	--	--
osa-miR395q		0	LOC_Os08g28030	GUGAAGUGUUUGGGGGAACUC	21	137.58	161.031	110.489	158.931	216.202	80.4836	687.616	267.232	239.558	233.287	139.573	297.443	94.7091	138.937	105.96	194.626	62.325	111.796	114.935	233.411	235.116	76.8159	215.469	149.487	0.337285	0.553425	normal	0.998161	0.243788	normal	--	--	--	--	--	--	--	--	--	--	--	Os08g0367400 [Oryza sativa Japonica Group]	--
osa-miR395q		0	LOC_Os09g07470	GUGAAGUGUUUGGGGGAACUC	21	137.58	161.031	110.489	158.931	216.202	80.4836	687.616	267.232	239.558	233.287	139.573	297.443	94.7091	138.937	105.96	194.626	62.325	111.796	114.935	233.411	235.116	76.8159	215.469	149.487	0.337285	0.553425	normal	0.998161	0.243788	normal	--	--	--	--	--	--	--	--	--	--	--	hypothetical protein [Oryza sativa Japonica Group]	--
osa-miR395q		0	LOC_Os09g39440	GUGAAGUGUUUGGGGGAACUC	21	137.58	161.031	110.489	158.931	216.202	80.4836	687.616	267.232	239.558	233.287	139.573	297.443	94.7091	138.937	105.96	194.626	62.325	111.796	114.935	233.411	235.116	76.8159	215.469	149.487	0.337285	0.553425	normal	0.998161	0.243788	normal	[F]	Nucleotide transport and metabolism	--	K01240|0|osa:4347891|K01240 uridine nucleosidase [EC:3.2.2.3] | (RefSeq) OJ1003_C09.5, OsJ_30393, URH2; probable uridine nucleosidase 2	Nicotinate and nicotinamide metabolism (ko00760)	[F]	Nucleotide transport and metabolism	Inosine-uridine preferring nucleoside hydrolase	Probable uridine nucleosidase 2 OS=Oryza sativa subsp. japonica OX=39947 GN=URH2 PE=2 SV=1	F	Nucleotide transport and metabolism	PREDICTED: probable uridine nucleosidase 2 [Oryza sativa Japonica Group]	--
osa-miR395q		0	LOC_Os10g02630	GUGAAGUGUUUGGGGGAACUC	21	137.58	161.031	110.489	158.931	216.202	80.4836	687.616	267.232	239.558	233.287	139.573	297.443	94.7091	138.937	105.96	194.626	62.325	111.796	114.935	233.411	235.116	76.8159	215.469	149.487	0.337285	0.553425	normal	0.998161	0.243788	normal	[J]	Translation, ribosomal structure and biogenesis	--	K11093|1.37693e-170|osa:4347985|K11093 U1 small nuclear ribonucleoprotein 70kDa | (RefSeq) U1 small nuclear ribonucleoprotein 70 kDa	Spliceosome (ko03040)	[A]	RNA processing and modification	U1 small nuclear ribonucleoprotein of 70kDa MW N terminal;; RNA recognition motif. (a.k.a. RRM, RBD, or RNP domain)	U1 small nuclear ribonucleoprotein 70 kDa OS=Arabidopsis thaliana OX=3702 GN=RNU1 PE=1 SV=1	S	Function unknown	PREDICTED: U1 small nuclear ribonucleoprotein 70 kDa [Oryza sativa Japonica Group]	--
osa-miR395q		0	LOC_Os10g35870	GUGAAGUGUUUGGGGGAACUC	21	137.58	161.031	110.489	158.931	216.202	80.4836	687.616	267.232	239.558	233.287	139.573	297.443	94.7091	138.937	105.96	194.626	62.325	111.796	114.935	233.411	235.116	76.8159	215.469	149.487	0.337285	0.553425	normal	0.998161	0.243788	normal	--	--	--	K17278|7.21322e-82|osa:4349046|K17278 membrane-associated progesterone receptor component | (RefSeq) membrane steroid-binding protein 2	--	[R]	General function prediction only	Cytochrome b5-like Heme/Steroid binding domain	Membrane steroid-binding protein 1 OS=Oryza sativa subsp. japonica OX=39947 GN=MSBP1 PE=1 SV=1	S	Function unknown	PREDICTED: membrane steroid-binding protein 2 [Oryza sativa Japonica Group]	--
osa-miR395q		0	LOC_Os10g42439	GUGAAGUGUUUGGGGGAACUC	21	137.58	161.031	110.489	158.931	216.202	80.4836	687.616	267.232	239.558	233.287	139.573	297.443	94.7091	138.937	105.96	194.626	62.325	111.796	114.935	233.411	235.116	76.8159	215.469	149.487	0.337285	0.553425	normal	0.998161	0.243788	normal	--	--	--	K09533|0|osa:4349486|K09533 DnaJ homolog subfamily C member 13 | (RefSeq) dnaJ homolog subfamily C GRV2	--	[UO]	--	Domain of unknown function (DUF4339);; DnaJ domain	DnaJ homolog subfamily C GRV2 OS=Arabidopsis thaliana OX=3702 GN=GRV2 PE=1 SV=1	O	Posttranslational modification, protein turnover, chaperones	DNAJ heat shock N-terminal domain-containing protein, putative, expressed [Oryza sativa Japonica Group]	--
osa-miR395q		0	LOC_Os11g44340	GUGAAGUGUUUGGGGGAACUC	21	137.58	161.031	110.489	158.931	216.202	80.4836	687.616	267.232	239.558	233.287	139.573	297.443	94.7091	138.937	105.96	194.626	62.325	111.796	114.935	233.411	235.116	76.8159	215.469	149.487	0.337285	0.553425	normal	0.998161	0.243788	normal	--	--	Molecular Function: calmodulin binding (GO:0005516);; Biological Process: response to stress (GO:0006950);;	--	--	--	--	Calmodulin binding protein-like	Calmodulin-binding protein 60 A OS=Arabidopsis thaliana OX=3702 GN=CBP60A PE=2 SV=1	S	Function unknown	hypothetical protein LOC_Os11g44340 [Oryza sativa Japonica Group]	molecular function: binding (GO:0005488);; biological process: response to stimulus (GO:0050896)
osa-miR395q		0	LOC_Os11g44580	GUGAAGUGUUUGGGGGAACUC	21	137.58	161.031	110.489	158.931	216.202	80.4836	687.616	267.232	239.558	233.287	139.573	297.443	94.7091	138.937	105.96	194.626	62.325	111.796	114.935	233.411	235.116	76.8159	215.469	149.487	0.337285	0.553425	normal	0.998161	0.243788	normal	--	--	Molecular Function: ATP binding (GO:0005524);; Molecular Function: ADP binding (GO:0043531);;	--	--	[T]	Signal transduction mechanisms	NB-ARC domain	Putative disease resistance protein RGA4 OS=Solanum bulbocastanum OX=147425 GN=RGA4 PE=2 SV=1	S	Function unknown	Os11g0668100 [Oryza sativa Japonica Group]	molecular function: binding (GO:0005488)
osa-miR395q		0	LOC_Os11g45200	GUGAAGUGUUUGGGGGAACUC	21	137.58	161.031	110.489	158.931	216.202	80.4836	687.616	267.232	239.558	233.287	139.573	297.443	94.7091	138.937	105.96	194.626	62.325	111.796	114.935	233.411	235.116	76.8159	215.469	149.487	0.337285	0.553425	normal	0.998161	0.243788	normal	--	--	Molecular Function: DNA binding (GO:0003677);; Molecular Function: RNA binding (GO:0003723);; Molecular Function: RNA-directed DNA polymerase activity (GO:0003964);; Molecular Function: aspartic-type endopeptidase activity (GO:0004190);; Biological Process: RNA-dependent DNA biosynthetic process (GO:0006278);; Biological Process: DNA recombination (GO:0006310);; Biological Process: proteolysis (G…	--	--	[R]	General function prediction only	Reverse transcriptase (RNA-dependent DNA polymerase);; Retrotransposon gag protein;; Integrase core domain	Uncharacterized mitochondrial protein AtMg00860 OS=Arabidopsis thaliana OX=3702 GN=AtMg00860 PE=4 SV=1	L	Replication, recombination and repair	retrotransposon protein, putative, unclassified [Oryza sativa Japonica Group]	molecular function: binding (GO:0005488);; molecular function: catalytic activity (GO:0003824);; biological process: metabolic process (GO:0008152);; biological process: cellular process (GO:0009987)
osa-miR395q		0	LOC_Os12g29450	GUGAAGUGUUUGGGGGAACUC	21	137.58	161.031	110.489	158.931	216.202	80.4836	687.616	267.232	239.558	233.287	139.573	297.443	94.7091	138.937	105.96	194.626	62.325	111.796	114.935	233.411	235.116	76.8159	215.469	149.487	0.337285	0.553425	normal	0.998161	0.243788	normal	--	--	--	--	--	[R]	General function prediction only	--	--	S	Function unknown	retrotransposon protein, putative, LINE subclass [Oryza sativa Japonica Group]	--
osa-miR395q		0	LOC_Os12g38380	GUGAAGUGUUUGGGGGAACUC	21	137.58	161.031	110.489	158.931	216.202	80.4836	687.616	267.232	239.558	233.287	139.573	297.443	94.7091	138.937	105.96	194.626	62.325	111.796	114.935	233.411	235.116	76.8159	215.469	149.487	0.337285	0.553425	normal	0.998161	0.243788	normal	--	--	--	K14408|0|dosa:Os12t0571900-01|K14408 cleavage stimulation factor subunit 3 | (RAP-DB) Os12g0571900; Tetratricopeptide-like helical domain containing protein.	mRNA surveillance pathway (ko03015)	[A]	RNA processing and modification	Suppressor of forked protein (Suf);; Tetratricopeptide repeat;; Tetratricopeptide repeat	Cleavage stimulation factor subunit 77 OS=Arabidopsis thaliana OX=3702 GN=CSTF77 PE=1 SV=1	A	RNA processing and modification	PREDICTED: cleavage stimulation factor subunit 77 isoform X2 [Oryza sativa Japonica Group]	--
osa-miR394		0	LOC_Os01g02020	UUGGCAUUCUGUCCACCUCC	20	166.134	251.61	256.813	259.309	205.57	215.581	257.534	382.677	348.768	253.057	298.532	228.436	298.055	270.749	163.236	509.734	296.044	291.091	608.48	179.547	362.079	389.566	371.4	376.831	0.935861	0.191226	normal	0.633076	0.467151	normal	[I]	Lipid transport and metabolism	Biological Process: metabolic process (GO:0008152);; Molecular Function: transferase activity, transferring acyl groups other than amino-acyl groups (GO:0016747);;	K00626|0|osa:4326136|K00626 acetyl-CoA C-acetyltransferase [EC:2.3.1.9] | (RefSeq) P0439B06.9; acetyl-CoA acetyltransferase, cytosolic 1	Fatty acid metabolism (ko01212)	[I]	Lipid transport and metabolism	Thiolase, N-terminal domain;; Thiolase, C-terminal domain;; Beta-ketoacyl synthase, N-terminal domain	Probable acetyl-CoA acetyltransferase, cytosolic 2 OS=Arabidopsis thaliana OX=3702 GN=At5g47720 PE=2 SV=1	I	Lipid transport and metabolism	PREDICTED: acetyl-CoA acetyltransferase, cytosolic 1 [Oryza sativa Japonica Group]	biological process: metabolic process (GO:0008152);; molecular function: catalytic activity (GO:0003824)
osa-miR394		0	LOC_Os01g19650	UUGGCAUUCUGUCCACCUCC	20	166.134	251.61	256.813	259.309	205.57	215.581	257.534	382.677	348.768	253.057	298.532	228.436	298.055	270.749	163.236	509.734	296.044	291.091	608.48	179.547	362.079	389.566	371.4	376.831	0.935861	0.191226	normal	0.633076	0.467151	normal	[L]	Replication, recombination and repair	Molecular Function: DNA binding (GO:0003677);; Molecular Function: RNA binding (GO:0003723);; Molecular Function: RNA-directed DNA polymerase activity (GO:0003964);; Molecular Function: RNA-DNA hybrid ribonuclease activity (GO:0004523);; Biological Process: RNA-dependent DNA biosynthetic process (GO:0006278);; Biological Process: DNA recombination (GO:0006310);; Biological Process: DNA integratio…	--	--	[R]	General function prediction only	Reverse transcriptase-like;; Integrase core domain;; Retrotransposon gag protein	--	L	Replication, recombination and repair	putative polyprotein [Oryza sativa Japonica Group]	molecular function: binding (GO:0005488);; molecular function: catalytic activity (GO:0003824);; biological process: metabolic process (GO:0008152);; biological process: cellular process (GO:0009987)
osa-miR394		0	LOC_Os01g23120	UUGGCAUUCUGUCCACCUCC	20	166.134	251.61	256.813	259.309	205.57	215.581	257.534	382.677	348.768	253.057	298.532	228.436	298.055	270.749	163.236	509.734	296.044	291.091	608.48	179.547	362.079	389.566	371.4	376.831	0.935861	0.191226	normal	0.633076	0.467151	normal	[L]	Replication, recombination and repair	Molecular Function: DNA binding (GO:0003677);; Molecular Function: RNA binding (GO:0003723);; Molecular Function: RNA-directed DNA polymerase activity (GO:0003964);; Molecular Function: RNA-DNA hybrid ribonuclease activity (GO:0004523);; Biological Process: RNA-dependent DNA biosynthetic process (GO:0006278);; Biological Process: DNA recombination (GO:0006310);; Cellular Component: plastid (GO:00…	--	--	[R]	General function prediction only	Reverse transcriptase-like;; Reverse transcriptase (RNA-dependent DNA polymerase);; Retrotransposon gag protein	--	L	Replication, recombination and repair	retrotransposon protein, putative, Ty3-gypsy subclass [Oryza sativa Japonica Group]	molecular function: binding (GO:0005488);; molecular function: catalytic activity (GO:0003824);; biological process: metabolic process (GO:0008152);; biological process: cellular process (GO:0009987);; cellular component: cell (GO:0005623);; cellular component: organelle (GO:0043226);; cellular component: cell part (GO:0044464)
osa-miR394		0	LOC_Os01g31730	UUGGCAUUCUGUCCACCUCC	20	166.134	251.61	256.813	259.309	205.57	215.581	257.534	382.677	348.768	253.057	298.532	228.436	298.055	270.749	163.236	509.734	296.044	291.091	608.48	179.547	362.079	389.566	371.4	376.831	0.935861	0.191226	normal	0.633076	0.467151	normal	[L]	Replication, recombination and repair	Molecular Function: nucleic acid binding (GO:0003676);; Molecular Function: RNA-DNA hybrid ribonuclease activity (GO:0004523);; Biological Process: DNA integration (GO:0015074);; Biological Process: RNA phosphodiester bond hydrolysis, endonucleolytic (GO:0090502);;	--	--	[R]	General function prediction only	Reverse transcriptase-like;; Integrase core domain;; Reverse transcriptase (RNA-dependent DNA polymerase)	RNA-directed DNA polymerase homolog OS=Oenothera berteroana OX=3950 PE=4 SV=1	L	Replication, recombination and repair	putative polyprotein [Oryza sativa Japonica Group]	molecular function: binding (GO:0005488);; molecular function: catalytic activity (GO:0003824);; biological process: metabolic process (GO:0008152);; biological process: cellular process (GO:0009987)
osa-miR394		0	LOC_Os01g35090	UUGGCAUUCUGUCCACCUCC	20	166.134	251.61	256.813	259.309	205.57	215.581	257.534	382.677	348.768	253.057	298.532	228.436	298.055	270.749	163.236	509.734	296.044	291.091	608.48	179.547	362.079	389.566	371.4	376.831	0.935861	0.191226	normal	0.633076	0.467151	normal	[L]	Replication, recombination and repair	--	--	--	[R]	General function prediction only	Integrase core domain	--	L	Replication, recombination and repair	RNase H, putative [Oryza sativa Japonica Group]	--
osa-miR394		0	LOC_Os01g39370	UUGGCAUUCUGUCCACCUCC	20	166.134	251.61	256.813	259.309	205.57	215.581	257.534	382.677	348.768	253.057	298.532	228.436	298.055	270.749	163.236	509.734	296.044	291.091	608.48	179.547	362.079	389.566	371.4	376.831	0.935861	0.191226	normal	0.633076	0.467151	normal	[L]	Replication, recombination and repair	--	--	--	[R]	General function prediction only	Reverse transcriptase-like;; Integrase core domain;; Reverse transcriptase (RNA-dependent DNA polymerase)	RNA-directed DNA polymerase homolog OS=Oenothera berteroana OX=3950 PE=4 SV=1	L	Replication, recombination and repair	H0307D04.11 [Oryza sativa]	--
osa-miR394		0	LOC_Os01g41260	UUGGCAUUCUGUCCACCUCC	20	166.134	251.61	256.813	259.309	205.57	215.581	257.534	382.677	348.768	253.057	298.532	228.436	298.055	270.749	163.236	509.734	296.044	291.091	608.48	179.547	362.079	389.566	371.4	376.831	0.935861	0.191226	normal	0.633076	0.467151	normal	--	--	--	--	--	--	--	FBD;; F-box domain	F-box/FBD/LRR-repeat protein At1g13570 OS=Arabidopsis thaliana OX=3702 GN=At1g13570 PE=2 SV=1	S	Function unknown	putative ribosomal RNA apurinic site specific lyase [Oryza sativa Japonica Group]	--
osa-miR394		0	LOC_Os01g42710	UUGGCAUUCUGUCCACCUCC	20	166.134	251.61	256.813	259.309	205.57	215.581	257.534	382.677	348.768	253.057	298.532	228.436	298.055	270.749	163.236	509.734	296.044	291.091	608.48	179.547	362.079	389.566	371.4	376.831	0.935861	0.191226	normal	0.633076	0.467151	normal	--	--	--	--	--	--	--	LSD1 zinc finger	Protein LOL5 OS=Oryza sativa subsp. japonica OX=39947 GN=LOL5 PE=2 SV=1	S	Function unknown	PREDICTED: fibrous sheath CABYR-binding protein [Oryza sativa Japonica Group]	--
osa-miR394		0	LOC_Os01g53930	UUGGCAUUCUGUCCACCUCC	20	166.134	251.61	256.813	259.309	205.57	215.581	257.534	382.677	348.768	253.057	298.532	228.436	298.055	270.749	163.236	509.734	296.044	291.091	608.48	179.547	362.079	389.566	371.4	376.831	0.935861	0.191226	normal	0.633076	0.467151	normal	[G]	Carbohydrate transport and metabolism	Biological Process: cellular glucose homeostasis (GO:0001678);; Molecular Function: glucokinase activity (GO:0004340);; Molecular Function: ATP binding (GO:0005524);; Molecular Function: glucose binding (GO:0005536);; Cellular Component: mitochondrion (GO:0005739);; Cellular Component: cytosol (GO:0005829);; Biological Process: glycolytic process (GO:0006096);; Molecular Function: fructokinase ac…	K00844|0|osa:4326547|K00844 hexokinase [EC:2.7.1.1] | (RefSeq) HXK2, HXK6; hexokinase-6	Carbon metabolism (ko01200)	[G]	Carbohydrate transport and metabolism	Hexokinase;; Hexokinase	Hexokinase-6 OS=Oryza sativa subsp. japonica OX=39947 GN=HXK6 PE=2 SV=1	G	Carbohydrate transport and metabolism	PREDICTED: hexokinase-6 [Oryza sativa Japonica Group]	biological process: cellular process (GO:0009987);; biological process: single-organism process (GO:0044699);; biological process: biological regulation (GO:0065007);; molecular function: catalytic activity (GO:0003824);; biological process: metabolic process (GO:0008152);; molecular function: binding (GO:0005488);; cellular component: cell (GO:0005623);; cellular component: organelle (GO:0043226…
osa-miR394		0	LOC_Os01g60080	UUGGCAUUCUGUCCACCUCC	20	166.134	251.61	256.813	259.309	205.57	215.581	257.534	382.677	348.768	253.057	298.532	228.436	298.055	270.749	163.236	509.734	296.044	291.091	608.48	179.547	362.079	389.566	371.4	376.831	0.935861	0.191226	normal	0.633076	0.467151	normal	[DPM]	--	--	--	--	[Q]	Secondary metabolites biosynthesis, transport and catabolism	Multicopper oxidase;; Multicopper oxidase;; Multicopper oxidase	L-ascorbate oxidase homolog OS=Brassica napus OX=3708 GN=Bp10 PE=2 SV=1	Q	Secondary metabolites biosynthesis, transport and catabolism	PREDICTED: L-ascorbate oxidase homolog [Oryza sativa Japonica Group]	--
osa-miR394		0	LOC_Os01g63680	UUGGCAUUCUGUCCACCUCC	20	166.134	251.61	256.813	259.309	205.57	215.581	257.534	382.677	348.768	253.057	298.532	228.436	298.055	270.749	163.236	509.734	296.044	291.091	608.48	179.547	362.079	389.566	371.4	376.831	0.935861	0.191226	normal	0.633076	0.467151	normal	--	--	--	--	--	[K]	Transcription	Myb-like DNA-binding domain;; Myb-like DNA-binding domain;; TRF2-interacting telomeric protein/Rap1 - C terminal domain	Transcription factor MYB118 OS=Arabidopsis thaliana OX=3702 GN=MYB118 PE=2 SV=1	K	Transcription	PREDICTED: uncharacterized protein LOC4324828 [Oryza sativa Japonica Group]	--
osa-miR394		0	LOC_Os01g66460	UUGGCAUUCUGUCCACCUCC	20	166.134	251.61	256.813	259.309	205.57	215.581	257.534	382.677	348.768	253.057	298.532	228.436	298.055	270.749	163.236	509.734	296.044	291.091	608.48	179.547	362.079	389.566	371.4	376.831	0.935861	0.191226	normal	0.633076	0.467151	normal	[L]	Replication, recombination and repair	--	--	--	[R]	General function prediction only	Reverse transcriptase-like;; Reverse transcriptase (RNA-dependent DNA polymerase)	RNA-directed DNA polymerase homolog OS=Oenothera berteroana OX=3950 PE=4 SV=1	L	Replication, recombination and repair	OSJNBa0049H08.3 [Oryza sativa Japonica Group]	--
osa-miR394		0	LOC_Os01g69940	UUGGCAUUCUGUCCACCUCC	20	166.134	251.61	256.813	259.309	205.57	215.581	257.534	382.677	348.768	253.057	298.532	228.436	298.055	270.749	163.236	509.734	296.044	291.091	608.48	179.547	362.079	389.566	371.4	376.831	0.935861	0.191226	normal	0.633076	0.467151	normal	--	--	--	--	--	--	--	Kelch motif;; F-box domain	F-box only protein 6 OS=Arabidopsis thaliana OX=3702 GN=FBX6 PE=2 SV=1	S	Function unknown	PREDICTED: F-box only protein 6 [Oryza sativa Japonica Group]	--
osa-miR394		0	LOC_Os01g70080	UUGGCAUUCUGUCCACCUCC	20	166.134	251.61	256.813	259.309	205.57	215.581	257.534	382.677	348.768	253.057	298.532	228.436	298.055	270.749	163.236	509.734	296.044	291.091	608.48	179.547	362.079	389.566	371.4	376.831	0.935861	0.191226	normal	0.633076	0.467151	normal	[K]	Transcription	--	K15559|0|osa:4327230|K15559 regulator of Ty1 transposition protein 103 | (RefSeq) P0482D04.1, P0482D04.2, P0482D04.3; disease resistance protein RPP13	--	[T]	Signal transduction mechanisms	NB-ARC domain	Putative disease resistance RPP13-like protein 2 OS=Arabidopsis thaliana OX=3702 GN=RPP13L2 PE=3 SV=1	S	Function unknown	PREDICTED: disease resistance protein RPP13 isoform X1 [Oryza sativa Japonica Group]	--
osa-miR394		0	LOC_Os02g04680	UUGGCAUUCUGUCCACCUCC	20	166.134	251.61	256.813	259.309	205.57	215.581	257.534	382.677	348.768	253.057	298.532	228.436	298.055	270.749	163.236	509.734	296.044	291.091	608.48	179.547	362.079	389.566	371.4	376.831	0.935861	0.191226	normal	0.633076	0.467151	normal	--	--	--	--	--	--	--	SBP domain	Squamosa promoter-binding-like protein 3 OS=Oryza sativa subsp. japonica OX=39947 GN=SPL3 PE=2 SV=1	K	Transcription	PREDICTED: squamosa promoter-binding-like protein 3 isoform X1 [Oryza sativa Japonica Group]	--
osa-miR394		0	LOC_Os02g05830	UUGGCAUUCUGUCCACCUCC	20	166.134	251.61	256.813	259.309	205.57	215.581	257.534	382.677	348.768	253.057	298.532	228.436	298.055	270.749	163.236	509.734	296.044	291.091	608.48	179.547	362.079	389.566	371.4	376.831	0.935861	0.191226	normal	0.633076	0.467151	normal	[G]	Carbohydrate transport and metabolism	--	K01602|4.30747e-140|osa:4328326|K01602 ribulose-bisphosphate carboxylase small chain [EC:4.1.1.39] | (RefSeq) P0463E12.1; ribulose bisphosphate carboxylase small chain, chloroplastic	Carbon metabolism (ko01200)	--	--	Ribulose bisphosphate carboxylase, small chain	Ribulose bisphosphate carboxylase small chain, chloroplastic OS=Marchantia paleacea OX=56867 GN=RBCS PE=2 SV=1	C	Energy production and conversion	PREDICTED: ribulose bisphosphate carboxylase small chain, chloroplastic [Oryza sativa Japonica Group]	--
osa-miR394		0	LOC_Os02g07540	UUGGCAUUCUGUCCACCUCC	20	166.134	251.61	256.813	259.309	205.57	215.581	257.534	382.677	348.768	253.057	298.532	228.436	298.055	270.749	163.236	509.734	296.044	291.091	608.48	179.547	362.079	389.566	371.4	376.831	0.935861	0.191226	normal	0.633076	0.467151	normal	[L]	Replication, recombination and repair	--	--	--	[R]	General function prediction only	Reverse transcriptase-like;; Integrase core domain;; Retrotransposon gag protein;; Reverse transcriptase (RNA-dependent DNA polymerase)	RNA-directed DNA polymerase homolog OS=Oenothera berteroana OX=3950 PE=4 SV=1	L	Replication, recombination and repair	retrotransposon protein, putative, Ty3-gypsy subclass [Oryza sativa Japonica Group]	--
osa-miR394		0	LOC_Os02g18210	UUGGCAUUCUGUCCACCUCC	20	166.134	251.61	256.813	259.309	205.57	215.581	257.534	382.677	348.768	253.057	298.532	228.436	298.055	270.749	163.236	509.734	296.044	291.091	608.48	179.547	362.079	389.566	371.4	376.831	0.935861	0.191226	normal	0.633076	0.467151	normal	[L]	Replication, recombination and repair	--	--	--	[R]	General function prediction only	Reverse transcriptase-like	--	L	Replication, recombination and repair	putative GAG-POL precursor [Oryza sativa Japonica Group]	--
osa-miR394		0	LOC_Os02g20100	UUGGCAUUCUGUCCACCUCC	20	166.134	251.61	256.813	259.309	205.57	215.581	257.534	382.677	348.768	253.057	298.532	228.436	298.055	270.749	163.236	509.734	296.044	291.091	608.48	179.547	362.079	389.566	371.4	376.831	0.935861	0.191226	normal	0.633076	0.467151	normal	[L]	Replication, recombination and repair	--	--	--	[R]	General function prediction only	Plant mobile domain;; Reverse transcriptase (RNA-dependent DNA polymerase);; Integrase core domain;; Reverse transcriptase-like	RNA-directed DNA polymerase homolog OS=Oenothera berteroana OX=3950 PE=4 SV=1	L	Replication, recombination and repair	retrotransposon protein, putative, Ty3-gypsy subclass [Oryza sativa Japonica Group]	--
osa-miR394		0	LOC_Os02g26940	UUGGCAUUCUGUCCACCUCC	20	166.134	251.61	256.813	259.309	205.57	215.581	257.534	382.677	348.768	253.057	298.532	228.436	298.055	270.749	163.236	509.734	296.044	291.091	608.48	179.547	362.079	389.566	371.4	376.831	0.935861	0.191226	normal	0.633076	0.467151	normal	--	--	--	--	--	[R]	General function prediction only	PPR repeat family;; PPR repeat;; PPR repeat;; Pentatricopeptide repeat domain;; Pentacotripeptide-repeat region of PRORP	Pentatricopeptide repeat-containing protein At3g12770 OS=Arabidopsis thaliana OX=3702 GN=PCMP-H43 PE=2 SV=1	S	Function unknown	PREDICTED: pentatricopeptide repeat-containing protein At1g06140, mitochondrial [Oryza sativa Japonica Group]	--
osa-miR394		0	LOC_Os02g27640	UUGGCAUUCUGUCCACCUCC	20	166.134	251.61	256.813	259.309	205.57	215.581	257.534	382.677	348.768	253.057	298.532	228.436	298.055	270.749	163.236	509.734	296.044	291.091	608.48	179.547	362.079	389.566	371.4	376.831	0.935861	0.191226	normal	0.633076	0.467151	normal	[L]	Replication, recombination and repair	Molecular Function: DNA binding (GO:0003677);; Molecular Function: RNA binding (GO:0003723);; Molecular Function: RNA-directed DNA polymerase activity (GO:0003964);; Molecular Function: RNA-DNA hybrid ribonuclease activity (GO:0004523);; Biological Process: RNA-dependent DNA biosynthetic process (GO:0006278);; Biological Process: DNA recombination (GO:0006310);; Biological Process: DNA integratio…	--	--	[R]	General function prediction only	Reverse transcriptase-like;; Reverse transcriptase (RNA-dependent DNA polymerase);; Integrase core domain	RNA-directed DNA polymerase homolog OS=Oenothera berteroana OX=3950 PE=4 SV=1	L	Replication, recombination and repair	retrotransposon protein, putative, Ty3-gypsy subclass [Oryza sativa Japonica Group]	molecular function: binding (GO:0005488);; molecular function: catalytic activity (GO:0003824);; biological process: metabolic process (GO:0008152);; biological process: cellular process (GO:0009987)
osa-miR394		0	LOC_Os02g30030	UUGGCAUUCUGUCCACCUCC	20	166.134	251.61	256.813	259.309	205.57	215.581	257.534	382.677	348.768	253.057	298.532	228.436	298.055	270.749	163.236	509.734	296.044	291.091	608.48	179.547	362.079	389.566	371.4	376.831	0.935861	0.191226	normal	0.633076	0.467151	normal	[L]	Replication, recombination and repair	Molecular Function: DNA binding (GO:0003677);; Molecular Function: RNA binding (GO:0003723);; Molecular Function: RNA-directed DNA polymerase activity (GO:0003964);; Molecular Function: RNA-DNA hybrid ribonuclease activity (GO:0004523);; Biological Process: RNA-dependent DNA biosynthetic process (GO:0006278);; Biological Process: DNA recombination (GO:0006310);; Cellular Component: plastid (GO:00…	--	--	[R]	General function prediction only	Reverse transcriptase-like;; Integrase core domain	--	L	Replication, recombination and repair	retrotransposon protein, putative, Ty3-gypsy subclass [Oryza sativa Japonica Group]	molecular function: binding (GO:0005488);; molecular function: catalytic activity (GO:0003824);; biological process: metabolic process (GO:0008152);; biological process: cellular process (GO:0009987);; cellular component: cell (GO:0005623);; cellular component: organelle (GO:0043226);; cellular component: cell part (GO:0044464)
osa-miR394		0	LOC_Os02g33280	UUGGCAUUCUGUCCACCUCC	20	166.134	251.61	256.813	259.309	205.57	215.581	257.534	382.677	348.768	253.057	298.532	228.436	298.055	270.749	163.236	509.734	296.044	291.091	608.48	179.547	362.079	389.566	371.4	376.831	0.935861	0.191226	normal	0.633076	0.467151	normal	[L]	Replication, recombination and repair	Molecular Function: nucleic acid binding (GO:0003676);; Molecular Function: RNA-DNA hybrid ribonuclease activity (GO:0004523);; Biological Process: DNA integration (GO:0015074);; Biological Process: RNA phosphodiester bond hydrolysis, endonucleolytic (GO:0090502);;	--	--	[R]	General function prediction only	Reverse transcriptase (RNA-dependent DNA polymerase);; Reverse transcriptase-like	RNA-directed DNA polymerase homolog OS=Oenothera berteroana OX=3950 PE=4 SV=1	L	Replication, recombination and repair	OSJNBa0018J19.4 [Oryza sativa Japonica Group]	molecular function: binding (GO:0005488);; molecular function: catalytic activity (GO:0003824);; biological process: metabolic process (GO:0008152);; biological process: cellular process (GO:0009987)
osa-miR394		0	LOC_Os02g36450	UUGGCAUUCUGUCCACCUCC	20	166.134	251.61	256.813	259.309	205.57	215.581	257.534	382.677	348.768	253.057	298.532	228.436	298.055	270.749	163.236	509.734	296.044	291.091	608.48	179.547	362.079	389.566	371.4	376.831	0.935861	0.191226	normal	0.633076	0.467151	normal	[G]	Carbohydrate transport and metabolism	Molecular Function: sugar:proton symporter activity (GO:0005351);; Molecular Function: glucose transmembrane transporter activity (GO:0005355);; Cellular Component: integral component of plasma membrane (GO:0005887);; Biological Process: proton transport (GO:0015992);; Biological Process: glucose import (GO:0046323);; Biological Process: glucose transmembrane transport (GO:1904659);;	--	--	[R]	General function prediction only	Sugar (and other) transporter;; Major Facilitator Superfamily	Sugar transport protein MST1 OS=Oryza sativa subsp. japonica OX=39947 GN=MST1 PE=2 SV=1	G	Carbohydrate transport and metabolism	PREDICTED: sugar transport protein 5 [Oryza sativa Japonica Group]	molecular function: transporter activity (GO:0005215);; biological process: cellular process (GO:0009987);; biological process: single-organism process (GO:0044699);; biological process: localization (GO:0051179);; cellular component: cell (GO:0005623);; cellular component: membrane (GO:0016020);; cellular component: membrane part (GO:0044425);; cellular component: cell part (GO:0044464)
osa-miR394		0	LOC_Os02g45790	UUGGCAUUCUGUCCACCUCC	20	166.134	251.61	256.813	259.309	205.57	215.581	257.534	382.677	348.768	253.057	298.532	228.436	298.055	270.749	163.236	509.734	296.044	291.091	608.48	179.547	362.079	389.566	371.4	376.831	0.935861	0.191226	normal	0.633076	0.467151	normal	[L]	Replication, recombination and repair	Molecular Function: DNA binding (GO:0003677);; Molecular Function: RNA binding (GO:0003723);; Molecular Function: RNA-directed DNA polymerase activity (GO:0003964);; Molecular Function: RNA-DNA hybrid ribonuclease activity (GO:0004523);; Biological Process: RNA-dependent DNA biosynthetic process (GO:0006278);; Biological Process: DNA recombination (GO:0006310);; Cellular Component: plastid (GO:00…	--	--	[R]	General function prediction only	Reverse transcriptase-like;; Integrase core domain;; Retrotransposon gag protein	--	L	Replication, recombination and repair	retrotransposon protein, putative, Ty3-gypsy subclass [Oryza sativa Japonica Group]	molecular function: binding (GO:0005488);; molecular function: catalytic activity (GO:0003824);; biological process: metabolic process (GO:0008152);; biological process: cellular process (GO:0009987);; cellular component: cell (GO:0005623);; cellular component: organelle (GO:0043226);; cellular component: cell part (GO:0044464)
osa-miR394		0	LOC_Os02g49900	UUGGCAUUCUGUCCACCUCC	20	166.134	251.61	256.813	259.309	205.57	215.581	257.534	382.677	348.768	253.057	298.532	228.436	298.055	270.749	163.236	509.734	296.044	291.091	608.48	179.547	362.079	389.566	371.4	376.831	0.935861	0.191226	normal	0.633076	0.467151	normal	[L]	Replication, recombination and repair	Molecular Function: DNA binding (GO:0003677);; Molecular Function: RNA binding (GO:0003723);; Molecular Function: RNA-directed DNA polymerase activity (GO:0003964);; Molecular Function: RNA-DNA hybrid ribonuclease activity (GO:0004523);; Biological Process: RNA-dependent DNA biosynthetic process (GO:0006278);; Biological Process: DNA recombination (GO:0006310);; Biological Process: DNA integratio…	--	--	[R]	General function prediction only	Reverse transcriptase-like;; Integrase core domain;; Reverse transcriptase (RNA-dependent DNA polymerase)	--	L	Replication, recombination and repair	putative polyprotein [Oryza sativa Japonica Group]	molecular function: binding (GO:0005488);; molecular function: catalytic activity (GO:0003824);; biological process: metabolic process (GO:0008152);; biological process: cellular process (GO:0009987)
osa-miR394		0	LOC_Os02g57590	UUGGCAUUCUGUCCACCUCC	20	166.134	251.61	256.813	259.309	205.57	215.581	257.534	382.677	348.768	253.057	298.532	228.436	298.055	270.749	163.236	509.734	296.044	291.091	608.48	179.547	362.079	389.566	371.4	376.831	0.935861	0.191226	normal	0.633076	0.467151	normal	[J]	Translation, ribosomal structure and biogenesis	Biological Process: box C/D snoRNA 3'-end processing (GO:0000494);; Molecular Function: RNA binding (GO:0003723);; Biological Process: tRNA processing (GO:0008033);; Molecular Function: rRNA methyltransferase activity (GO:0008649);; Cellular Component: Cajal body (GO:0015030);; Biological Process: rRNA methylation (GO:0031167);; Cellular Component: box C/D snoRNP complex (GO:0031428);; Cellular C…	K14563|9.19777e-180|osa:4331181|K14563 rRNA 2'-O-methyltransferase fibrillarin [EC:2.1.1.-] | (RefSeq) OJ1119_A01.10-1; mediator of RNA polymerase II transcription subunit 36a	Ribosome biogenesis in eukaryotes (ko03008)	[A]	RNA processing and modification	Fibrillarin;; tRNA methyltransferase complex GCD14 subunit	Probable mediator of RNA polymerase II transcription subunit 36b OS=Arabidopsis thaliana OX=3702 GN=MED36B PE=1 SV=1	J	Translation, ribosomal structure and biogenesis	Os02g0821800 [Oryza sativa Japonica Group]	biological process: metabolic process (GO:0008152);; biological process: cellular process (GO:0009987);; molecular function: binding (GO:0005488);; molecular function: catalytic activity (GO:0003824);; cellular component: cell (GO:0005623);; cellular component: membrane-enclosed lumen (GO:0031974);; cellular component: organelle (GO:0043226);; cellular component: organelle part (GO:0044422);; cel…
osa-miR394		0	LOC_Os02g58710	UUGGCAUUCUGUCCACCUCC	20	166.134	251.61	256.813	259.309	205.57	215.581	257.534	382.677	348.768	253.057	298.532	228.436	298.055	270.749	163.236	509.734	296.044	291.091	608.48	179.547	362.079	389.566	371.4	376.831	0.935861	0.191226	normal	0.633076	0.467151	normal	[L]	Replication, recombination and repair	Molecular Function: DNA binding (GO:0003677);; Molecular Function: RNA binding (GO:0003723);; Molecular Function: RNA-directed DNA polymerase activity (GO:0003964);; Molecular Function: RNA-DNA hybrid ribonuclease activity (GO:0004523);; Biological Process: RNA-dependent DNA biosynthetic process (GO:0006278);; Biological Process: DNA recombination (GO:0006310);; Biological Process: DNA integratio…	--	--	[R]	General function prediction only	Integrase core domain;; Reverse transcriptase-like	--	L	Replication, recombination and repair	OSJNBb0015G09.7 [Oryza sativa Japonica Group]	molecular function: binding (GO:0005488);; molecular function: catalytic activity (GO:0003824);; biological process: metabolic process (GO:0008152);; biological process: cellular process (GO:0009987)
osa-miR394		0	LOC_Os03g04800	UUGGCAUUCUGUCCACCUCC	20	166.134	251.61	256.813	259.309	205.57	215.581	257.534	382.677	348.768	253.057	298.532	228.436	298.055	270.749	163.236	509.734	296.044	291.091	608.48	179.547	362.079	389.566	371.4	376.831	0.935861	0.191226	normal	0.633076	0.467151	normal	[L]	Replication, recombination and repair	Molecular Function: DNA binding (GO:0003677);; Molecular Function: RNA binding (GO:0003723);; Molecular Function: RNA-directed DNA polymerase activity (GO:0003964);; Molecular Function: RNA-DNA hybrid ribonuclease activity (GO:0004523);; Biological Process: RNA-dependent DNA biosynthetic process (GO:0006278);; Biological Process: DNA recombination (GO:0006310);; Biological Process: DNA integratio…	--	--	[R]	General function prediction only	Reverse transcriptase-like;; Reverse transcriptase (RNA-dependent DNA polymerase);; Integrase core domain	RNA-directed DNA polymerase homolog OS=Oenothera berteroana OX=3950 PE=4 SV=1	L	Replication, recombination and repair	retrotransposon protein, putative, Ty3-gypsy subclass [Oryza sativa Japonica Group]	molecular function: binding (GO:0005488);; molecular function: catalytic activity (GO:0003824);; biological process: metabolic process (GO:0008152);; biological process: cellular process (GO:0009987)
osa-miR394		0	LOC_Os03g18080	UUGGCAUUCUGUCCACCUCC	20	166.134	251.61	256.813	259.309	205.57	215.581	257.534	382.677	348.768	253.057	298.532	228.436	298.055	270.749	163.236	509.734	296.044	291.091	608.48	179.547	362.079	389.566	371.4	376.831	0.935861	0.191226	normal	0.633076	0.467151	normal	--	--	Cellular Component: endoplasmic reticulum (GO:0005783);; Cellular Component: integral component of membrane (GO:0016021);; Biological Process: dephosphorylation (GO:0016311);; Molecular Function: phosphatidylinositol phosphate phosphatase activity (GO:0052866);;	--	--	[I]	Lipid transport and metabolism	SacI homology domain	Phosphoinositide phosphatase SAC8 OS=Arabidopsis thaliana OX=3702 GN=SAC8 PE=2 SV=1	T	Signal transduction mechanisms	PREDICTED: phosphoinositide phosphatase SAC8 isoform X1 [Oryza sativa Japonica Group]	cellular component: cell (GO:0005623);; cellular component: organelle (GO:0043226);; cellular component: cell part (GO:0044464);; cellular component: membrane (GO:0016020);; cellular component: membrane part (GO:0044425);; biological process: metabolic process (GO:0008152);; biological process: cellular process (GO:0009987);; molecular function: catalytic activity (GO:0003824)
osa-miR394		0	LOC_Os03g18330	UUGGCAUUCUGUCCACCUCC	20	166.134	251.61	256.813	259.309	205.57	215.581	257.534	382.677	348.768	253.057	298.532	228.436	298.055	270.749	163.236	509.734	296.044	291.091	608.48	179.547	362.079	389.566	371.4	376.831	0.935861	0.191226	normal	0.633076	0.467151	normal	--	--	--	--	--	--	--	Myb/SANT-like DNA-binding domain	--	S	Function unknown	hypothetical protein LOC_Os03g18330 [Oryza sativa Japonica Group]	--
osa-miR394		0	LOC_Os03g24450	UUGGCAUUCUGUCCACCUCC	20	166.134	251.61	256.813	259.309	205.57	215.581	257.534	382.677	348.768	253.057	298.532	228.436	298.055	270.749	163.236	509.734	296.044	291.091	608.48	179.547	362.079	389.566	371.4	376.831	0.935861	0.191226	normal	0.633076	0.467151	normal	[T]	Signal transduction mechanisms	--	--	--	[R]	General function prediction only	Serine aminopeptidase, S33;; alpha/beta hydrolase fold	--	S	Function unknown	PREDICTED: uncharacterized protein LOC4332880 [Oryza sativa Japonica Group]	--
osa-miR394		0	LOC_Os03g28960	UUGGCAUUCUGUCCACCUCC	20	166.134	251.61	256.813	259.309	205.57	215.581	257.534	382.677	348.768	253.057	298.532	228.436	298.055	270.749	163.236	509.734	296.044	291.091	608.48	179.547	362.079	389.566	371.4	376.831	0.935861	0.191226	normal	0.633076	0.467151	normal	[K]	Transcription	Molecular Function: DNA binding (GO:0003677);; Molecular Function: DNA-directed 5'-3' RNA polymerase activity (GO:0003899);; Biological Process: transcription, DNA-templated (GO:0006351);; Molecular Function: ribonucleoside binding (GO:0032549);;	K03021|0|nnu:104586924|K03021 DNA-directed RNA polymerase III subunit RPC2 [EC:2.7.7.6] | (RefSeq) DNA-directed RNA polymerase III subunit 2	RNA polymerase (ko03020)	[K]	Transcription	RNA polymerase Rpb2, domain 6;; RNA polymerase Rpb2, domain 7;; RNA polymerase Rpb2, domain 4;; RNA polymerase Rpb2, domain 2;; RNA polymerase Rpb2, domain 5	DNA-directed RNA polymerase III subunit 2 OS=Arabidopsis thaliana OX=3702 GN=NRPC2 PE=2 SV=1	K	Transcription	hypothetical protein OsJ_11195 [Oryza sativa Japonica Group]	molecular function: binding (GO:0005488);; molecular function: catalytic activity (GO:0003824);; biological process: metabolic process (GO:0008152);; biological process: cellular process (GO:0009987)
osa-miR394		0	LOC_Os03g29224	UUGGCAUUCUGUCCACCUCC	20	166.134	251.61	256.813	259.309	205.57	215.581	257.534	382.677	348.768	253.057	298.532	228.436	298.055	270.749	163.236	509.734	296.044	291.091	608.48	179.547	362.079	389.566	371.4	376.831	0.935861	0.191226	normal	0.633076	0.467151	normal	[L]	Replication, recombination and repair	Molecular Function: DNA binding (GO:0003677);; Molecular Function: RNA binding (GO:0003723);; Molecular Function: RNA-directed DNA polymerase activity (GO:0003964);; Molecular Function: RNA-DNA hybrid ribonuclease activity (GO:0004523);; Biological Process: RNA-dependent DNA biosynthetic process (GO:0006278);; Biological Process: DNA recombination (GO:0006310);; Biological Process: DNA integratio…	--	--	[R]	General function prediction only	Integrase core domain;; Reverse transcriptase-like;; Reverse transcriptase (RNA-dependent DNA polymerase)	--	L	Replication, recombination and repair	retrotransposon protein, putative, Ty3-gypsy subclass [Oryza sativa Japonica Group]	molecular function: binding (GO:0005488);; molecular function: catalytic activity (GO:0003824);; biological process: metabolic process (GO:0008152);; biological process: cellular process (GO:0009987)
osa-miR394		0	LOC_Os03g30180	UUGGCAUUCUGUCCACCUCC	20	166.134	251.61	256.813	259.309	205.57	215.581	257.534	382.677	348.768	253.057	298.532	228.436	298.055	270.749	163.236	509.734	296.044	291.091	608.48	179.547	362.079	389.566	371.4	376.831	0.935861	0.191226	normal	0.633076	0.467151	normal	[L]	Replication, recombination and repair	Molecular Function: nucleic acid binding (GO:0003676);; Molecular Function: RNA-DNA hybrid ribonuclease activity (GO:0004523);; Cellular Component: mitochondrion (GO:0005739);; Biological Process: DNA integration (GO:0015074);; Biological Process: RNA phosphodiester bond hydrolysis, endonucleolytic (GO:0090502);;	--	--	[R]	General function prediction only	Reverse transcriptase-like;; Integrase core domain;; Reverse transcriptase (RNA-dependent DNA polymerase)	--	L	Replication, recombination and repair	putative gag-pol polyprotein [Oryza sativa Japonica Group]	molecular function: binding (GO:0005488);; molecular function: catalytic activity (GO:0003824);; biological process: metabolic process (GO:0008152);; biological process: cellular process (GO:0009987);; cellular component: cell (GO:0005623);; cellular component: organelle (GO:0043226);; cellular component: cell part (GO:0044464)
osa-miR394		0	LOC_Os03g32920	UUGGCAUUCUGUCCACCUCC	20	166.134	251.61	256.813	259.309	205.57	215.581	257.534	382.677	348.768	253.057	298.532	228.436	298.055	270.749	163.236	509.734	296.044	291.091	608.48	179.547	362.079	389.566	371.4	376.831	0.935861	0.191226	normal	0.633076	0.467151	normal	[L]	Replication, recombination and repair	Molecular Function: nucleic acid binding (GO:0003676);; Molecular Function: RNA-DNA hybrid ribonuclease activity (GO:0004523);; Cellular Component: plastid (GO:0009536);; Biological Process: DNA integration (GO:0015074);; Cellular Component: membrane (GO:0016020);; Biological Process: RNA phosphodiester bond hydrolysis, endonucleolytic (GO:0090502);;	--	--	[R]	General function prediction only	Reverse transcriptase-like	--	L	Replication, recombination and repair	GAG-POL protein, putative [Oryza sativa Japonica Group]	molecular function: binding (GO:0005488);; molecular function: catalytic activity (GO:0003824);; biological process: metabolic process (GO:0008152);; biological process: cellular process (GO:0009987);; cellular component: cell (GO:0005623);; cellular component: organelle (GO:0043226);; cellular component: cell part (GO:0044464);; cellular component: membrane (GO:0016020)
osa-miR394		0	LOC_Os03g37250	UUGGCAUUCUGUCCACCUCC	20	166.134	251.61	256.813	259.309	205.57	215.581	257.534	382.677	348.768	253.057	298.532	228.436	298.055	270.749	163.236	509.734	296.044	291.091	608.48	179.547	362.079	389.566	371.4	376.831	0.935861	0.191226	normal	0.633076	0.467151	normal	[L]	Replication, recombination and repair	Molecular Function: DNA binding (GO:0003677);; Molecular Function: RNA binding (GO:0003723);; Molecular Function: RNA-directed DNA polymerase activity (GO:0003964);; Molecular Function: RNA-DNA hybrid ribonuclease activity (GO:0004523);; Biological Process: RNA-dependent DNA biosynthetic process (GO:0006278);; Biological Process: DNA recombination (GO:0006310);; Biological Process: DNA integratio…	--	--	[R]	General function prediction only	Reverse transcriptase-like;; Integrase core domain;; Retrotransposon gag protein;; Reverse transcriptase (RNA-dependent DNA polymerase)	RNA-directed DNA polymerase homolog OS=Oenothera berteroana OX=3950 PE=4 SV=1	L	Replication, recombination and repair	retrotransposon protein, putative, Ty3-gypsy subclass [Oryza sativa Japonica Group]	molecular function: binding (GO:0005488);; molecular function: catalytic activity (GO:0003824);; biological process: metabolic process (GO:0008152);; biological process: cellular process (GO:0009987)
osa-miR394		0	LOC_Os03g38076	UUGGCAUUCUGUCCACCUCC	20	166.134	251.61	256.813	259.309	205.57	215.581	257.534	382.677	348.768	253.057	298.532	228.436	298.055	270.749	163.236	509.734	296.044	291.091	608.48	179.547	362.079	389.566	371.4	376.831	0.935861	0.191226	normal	0.633076	0.467151	normal	[L]	Replication, recombination and repair	Molecular Function: DNA binding (GO:0003677);; Molecular Function: RNA binding (GO:0003723);; Molecular Function: RNA-directed DNA polymerase activity (GO:0003964);; Molecular Function: RNA-DNA hybrid ribonuclease activity (GO:0004523);; Biological Process: RNA-dependent DNA biosynthetic process (GO:0006278);; Biological Process: DNA recombination (GO:0006310);; Biological Process: DNA integratio…	--	--	[R]	General function prediction only	Reverse transcriptase-like;; Integrase core domain	--	L	Replication, recombination and repair	retrotransposon protein, putative, Ty3-gypsy subclass [Oryza sativa Japonica Group]	molecular function: binding (GO:0005488);; molecular function: catalytic activity (GO:0003824);; biological process: metabolic process (GO:0008152);; biological process: cellular process (GO:0009987)
osa-miR394		0	LOC_Os03g46920	UUGGCAUUCUGUCCACCUCC	20	166.134	251.61	256.813	259.309	205.57	215.581	257.534	382.677	348.768	253.057	298.532	228.436	298.055	270.749	163.236	509.734	296.044	291.091	608.48	179.547	362.079	389.566	371.4	376.831	0.935861	0.191226	normal	0.633076	0.467151	normal	--	--	Cellular Component: plastid (GO:0009536);; Cellular Component: integral component of membrane (GO:0016021);;	--	--	--	--	--	--	S	Function unknown	PREDICTED: uncharacterized protein LOC4333695 [Oryza sativa Japonica Group]	cellular component: cell (GO:0005623);; cellular component: organelle (GO:0043226);; cellular component: cell part (GO:0044464);; cellular component: membrane (GO:0016020);; cellular component: membrane part (GO:0044425)
osa-miR394		0	LOC_Os03g52540	UUGGCAUUCUGUCCACCUCC	20	166.134	251.61	256.813	259.309	205.57	215.581	257.534	382.677	348.768	253.057	298.532	228.436	298.055	270.749	163.236	509.734	296.044	291.091	608.48	179.547	362.079	389.566	371.4	376.831	0.935861	0.191226	normal	0.633076	0.467151	normal	[L]	Replication, recombination and repair	Molecular Function: DNA binding (GO:0003677);; Molecular Function: RNA binding (GO:0003723);; Molecular Function: RNA-directed DNA polymerase activity (GO:0003964);; Molecular Function: RNA-DNA hybrid ribonuclease activity (GO:0004523);; Biological Process: DNA recombination (GO:0006310);; Biological Process: DNA integration (GO:0015074);; Biological Process: RNA phosphodiester bond hydrolysis, e…	--	--	[R]	General function prediction only	Reverse transcriptase-like;; Reverse transcriptase (RNA-dependent DNA polymerase);; Integrase core domain	RNA-directed DNA polymerase homolog OS=Oenothera berteroana OX=3950 PE=4 SV=1	L	Replication, recombination and repair	retrotransposon protein, putative, Ty3-gypsy subclass [Oryza sativa Japonica Group]	molecular function: binding (GO:0005488);; molecular function: catalytic activity (GO:0003824);; biological process: metabolic process (GO:0008152);; biological process: cellular process (GO:0009987)
osa-miR394		0	LOC_Os03g57370	UUGGCAUUCUGUCCACCUCC	20	166.134	251.61	256.813	259.309	205.57	215.581	257.534	382.677	348.768	253.057	298.532	228.436	298.055	270.749	163.236	509.734	296.044	291.091	608.48	179.547	362.079	389.566	371.4	376.831	0.935861	0.191226	normal	0.633076	0.467151	normal	[L]	Replication, recombination and repair	Molecular Function: nucleic acid binding (GO:0003676);; Molecular Function: RNA-DNA hybrid ribonuclease activity (GO:0004523);; Biological Process: DNA integration (GO:0015074);; Biological Process: RNA phosphodiester bond hydrolysis, endonucleolytic (GO:0090502);;	--	--	[R]	General function prediction only	Reverse transcriptase-like;; Integrase core domain;; Retrotransposon gag protein	--	L	Replication, recombination and repair	retrotransposon protein, putative, Ty3-gypsy subclass [Oryza sativa Japonica Group]	molecular function: binding (GO:0005488);; molecular function: catalytic activity (GO:0003824);; biological process: metabolic process (GO:0008152);; biological process: cellular process (GO:0009987)
osa-miR394		0	LOC_Os04g01008	UUGGCAUUCUGUCCACCUCC	20	166.134	251.61	256.813	259.309	205.57	215.581	257.534	382.677	348.768	253.057	298.532	228.436	298.055	270.749	163.236	509.734	296.044	291.091	608.48	179.547	362.079	389.566	371.4	376.831	0.935861	0.191226	normal	0.633076	0.467151	normal	--	--	Molecular Function: transaminase activity (GO:0008483);; Cellular Component: plastid (GO:0009536);;	--	--	[R]	General function prediction only	Protein of unknown function (DUF1409);; Reverse transcriptase (RNA-dependent DNA polymerase)	--	L	Replication, recombination and repair	hypothetical protein LOC_Os12g22400 [Oryza sativa Japonica Group]	molecular function: catalytic activity (GO:0003824);; biological process: metabolic process (GO:0008152);; cellular component: cell (GO:0005623);; cellular component: organelle (GO:0043226);; cellular component: cell part (GO:0044464)
osa-miR394		0	LOC_Os04g06610	UUGGCAUUCUGUCCACCUCC	20	166.134	251.61	256.813	259.309	205.57	215.581	257.534	382.677	348.768	253.057	298.532	228.436	298.055	270.749	163.236	509.734	296.044	291.091	608.48	179.547	362.079	389.566	371.4	376.831	0.935861	0.191226	normal	0.633076	0.467151	normal	[L]	Replication, recombination and repair	Molecular Function: DNA binding (GO:0003677);; Molecular Function: RNA binding (GO:0003723);; Molecular Function: RNA-directed DNA polymerase activity (GO:0003964);; Molecular Function: RNA-DNA hybrid ribonuclease activity (GO:0004523);; Biological Process: RNA-dependent DNA biosynthetic process (GO:0006278);; Biological Process: DNA recombination (GO:0006310);; Biological Process: DNA integratio…	--	--	[R]	General function prediction only	Reverse transcriptase-like;; Integrase core domain;; Reverse transcriptase (RNA-dependent DNA polymerase)	RNA-directed DNA polymerase homolog OS=Oenothera berteroana OX=3950 PE=4 SV=1	L	Replication, recombination and repair	OSJNBb0076A11.6 [Oryza sativa Japonica Group]	molecular function: binding (GO:0005488);; molecular function: catalytic activity (GO:0003824);; biological process: metabolic process (GO:0008152);; biological process: cellular process (GO:0009987);; cellular component: membrane (GO:0016020)
osa-miR394		0	LOC_Os04g07020	UUGGCAUUCUGUCCACCUCC	20	166.134	251.61	256.813	259.309	205.57	215.581	257.534	382.677	348.768	253.057	298.532	228.436	298.055	270.749	163.236	509.734	296.044	291.091	608.48	179.547	362.079	389.566	371.4	376.831	0.935861	0.191226	normal	0.633076	0.467151	normal	[L]	Replication, recombination and repair	Molecular Function: DNA binding (GO:0003677);; Molecular Function: RNA binding (GO:0003723);; Molecular Function: RNA-directed DNA polymerase activity (GO:0003964);; Molecular Function: RNA-DNA hybrid ribonuclease activity (GO:0004523);; Biological Process: RNA-dependent DNA biosynthetic process (GO:0006278);; Biological Process: DNA recombination (GO:0006310);; Biological Process: DNA integratio…	--	--	[R]	General function prediction only	Reverse transcriptase (RNA-dependent DNA polymerase);; Integrase core domain;; Retrotransposon gag protein;; Reverse transcriptase-like	RNA-directed DNA polymerase homolog OS=Oenothera berteroana OX=3950 PE=4 SV=1	L	Replication, recombination and repair	putative polyprotein [Oryza sativa Japonica Group]	molecular function: binding (GO:0005488);; molecular function: catalytic activity (GO:0003824);; biological process: metabolic process (GO:0008152);; biological process: cellular process (GO:0009987);; cellular component: membrane (GO:0016020)
osa-miR394		0	LOC_Os04g09284	UUGGCAUUCUGUCCACCUCC	20	166.134	251.61	256.813	259.309	205.57	215.581	257.534	382.677	348.768	253.057	298.532	228.436	298.055	270.749	163.236	509.734	296.044	291.091	608.48	179.547	362.079	389.566	371.4	376.831	0.935861	0.191226	normal	0.633076	0.467151	normal	[L]	Replication, recombination and repair	Molecular Function: nucleic acid binding (GO:0003676);; Molecular Function: RNA-DNA hybrid ribonuclease activity (GO:0004523);; Biological Process: DNA integration (GO:0015074);; Biological Process: RNA phosphodiester bond hydrolysis, endonucleolytic (GO:0090502);;	--	--	[R]	General function prediction only	Reverse transcriptase-like;; Integrase core domain;; Retrotransposon gag protein	--	L	Replication, recombination and repair	B1168G10.11 [Oryza sativa Japonica Group]	molecular function: binding (GO:0005488);; molecular function: catalytic activity (GO:0003824);; biological process: metabolic process (GO:0008152);; biological process: cellular process (GO:0009987)
osa-miR394		0	LOC_Os04g09700	UUGGCAUUCUGUCCACCUCC	20	166.134	251.61	256.813	259.309	205.57	215.581	257.534	382.677	348.768	253.057	298.532	228.436	298.055	270.749	163.236	509.734	296.044	291.091	608.48	179.547	362.079	389.566	371.4	376.831	0.935861	0.191226	normal	0.633076	0.467151	normal	[L]	Replication, recombination and repair	Molecular Function: DNA binding (GO:0003677);; Molecular Function: RNA binding (GO:0003723);; Molecular Function: RNA-directed DNA polymerase activity (GO:0003964);; Molecular Function: RNA-DNA hybrid ribonuclease activity (GO:0004523);; Biological Process: RNA-dependent DNA biosynthetic process (GO:0006278);; Biological Process: DNA recombination (GO:0006310);; Biological Process: DNA integratio…	--	--	[R]	General function prediction only	Reverse transcriptase-like;; Integrase core domain	--	L	Replication, recombination and repair	OSJNBa0039G19.14 [Oryza sativa Japonica Group]	molecular function: binding (GO:0005488);; molecular function: catalytic activity (GO:0003824);; biological process: metabolic process (GO:0008152);; biological process: cellular process (GO:0009987)
osa-miR394		0	LOC_Os04g14900	UUGGCAUUCUGUCCACCUCC	20	166.134	251.61	256.813	259.309	205.57	215.581	257.534	382.677	348.768	253.057	298.532	228.436	298.055	270.749	163.236	509.734	296.044	291.091	608.48	179.547	362.079	389.566	371.4	376.831	0.935861	0.191226	normal	0.633076	0.467151	normal	[L]	Replication, recombination and repair	Molecular Function: DNA binding (GO:0003677);; Molecular Function: RNA binding (GO:0003723);; Molecular Function: RNA-directed DNA polymerase activity (GO:0003964);; Molecular Function: RNA-DNA hybrid ribonuclease activity (GO:0004523);; Cellular Component: mitochondrion (GO:0005739);; Biological Process: RNA-dependent DNA biosynthetic process (GO:0006278);; Biological Process: DNA recombination …	--	--	[R]	General function prediction only	Reverse transcriptase-like	--	L	Replication, recombination and repair	retrotransposon protein, putative, Ty3-gypsy subclass [Oryza sativa Japonica Group]	molecular function: binding (GO:0005488);; molecular function: catalytic activity (GO:0003824);; biological process: metabolic process (GO:0008152);; biological process: cellular process (GO:0009987);; cellular component: cell (GO:0005623);; cellular component: organelle (GO:0043226);; cellular component: cell part (GO:0044464);; cellular component: membrane (GO:0016020)
osa-miR394		0	LOC_Os04g19114	UUGGCAUUCUGUCCACCUCC	20	166.134	251.61	256.813	259.309	205.57	215.581	257.534	382.677	348.768	253.057	298.532	228.436	298.055	270.749	163.236	509.734	296.044	291.091	608.48	179.547	362.079	389.566	371.4	376.831	0.935861	0.191226	normal	0.633076	0.467151	normal	[L]	Replication, recombination and repair	Molecular Function: DNA binding (GO:0003677);; Molecular Function: RNA binding (GO:0003723);; Molecular Function: RNA-directed DNA polymerase activity (GO:0003964);; Molecular Function: RNA-DNA hybrid ribonuclease activity (GO:0004523);; Biological Process: RNA-dependent DNA biosynthetic process (GO:0006278);; Biological Process: DNA recombination (GO:0006310);; Cellular Component: plastid (GO:00…	--	--	[R]	General function prediction only	Reverse transcriptase-like;; Reverse transcriptase (RNA-dependent DNA polymerase);; Retrotransposon gag protein	RNA-directed DNA polymerase homolog OS=Oenothera berteroana OX=3950 PE=4 SV=1	L	Replication, recombination and repair	OSJNBa0013A04.10 [Oryza sativa Japonica Group]	molecular function: binding (GO:0005488);; molecular function: catalytic activity (GO:0003824);; biological process: metabolic process (GO:0008152);; biological process: cellular process (GO:0009987);; cellular component: cell (GO:0005623);; cellular component: organelle (GO:0043226);; cellular component: cell part (GO:0044464)
osa-miR394		0	LOC_Os04g23799	UUGGCAUUCUGUCCACCUCC	20	166.134	251.61	256.813	259.309	205.57	215.581	257.534	382.677	348.768	253.057	298.532	228.436	298.055	270.749	163.236	509.734	296.044	291.091	608.48	179.547	362.079	389.566	371.4	376.831	0.935861	0.191226	normal	0.633076	0.467151	normal	[L]	Replication, recombination and repair	Molecular Function: nucleic acid binding (GO:0003676);; Molecular Function: RNA-DNA hybrid ribonuclease activity (GO:0004523);; Cellular Component: plastid (GO:0009536);; Biological Process: DNA integration (GO:0015074);; Cellular Component: membrane (GO:0016020);; Biological Process: RNA phosphodiester bond hydrolysis, endonucleolytic (GO:0090502);;	--	--	[R]	General function prediction only	Integrase core domain;; Retrotransposon gag protein;; Reverse transcriptase-like	--	L	Replication, recombination and repair	OSJNBa0079M09.7 [Oryza sativa Japonica Group]	molecular function: binding (GO:0005488);; molecular function: catalytic activity (GO:0003824);; biological process: metabolic process (GO:0008152);; biological process: cellular process (GO:0009987);; cellular component: cell (GO:0005623);; cellular component: organelle (GO:0043226);; cellular component: cell part (GO:0044464);; cellular component: membrane (GO:0016020)
osa-miR394		0	LOC_Os04g28880	UUGGCAUUCUGUCCACCUCC	20	166.134	251.61	256.813	259.309	205.57	215.581	257.534	382.677	348.768	253.057	298.532	228.436	298.055	270.749	163.236	509.734	296.044	291.091	608.48	179.547	362.079	389.566	371.4	376.831	0.935861	0.191226	normal	0.633076	0.467151	normal	[L]	Replication, recombination and repair	Molecular Function: nucleic acid binding (GO:0003676);; Molecular Function: RNA-DNA hybrid ribonuclease activity (GO:0004523);; Cellular Component: plastid (GO:0009536);; Biological Process: DNA integration (GO:0015074);; Biological Process: RNA phosphodiester bond hydrolysis, endonucleolytic (GO:0090502);;	--	--	[R]	General function prediction only	Reverse transcriptase (RNA-dependent DNA polymerase);; Retrotransposon gag protein;; Reverse transcriptase-like	RNA-directed DNA polymerase homolog OS=Oenothera berteroana OX=3950 PE=4 SV=1	L	Replication, recombination and repair	OSJNBa0018J19.4 [Oryza sativa Japonica Group]	molecular function: binding (GO:0005488);; molecular function: catalytic activity (GO:0003824);; biological process: metabolic process (GO:0008152);; biological process: cellular process (GO:0009987);; cellular component: cell (GO:0005623);; cellular component: organelle (GO:0043226);; cellular component: cell part (GO:0044464)
osa-miR394		0	LOC_Os04g29650	UUGGCAUUCUGUCCACCUCC	20	166.134	251.61	256.813	259.309	205.57	215.581	257.534	382.677	348.768	253.057	298.532	228.436	298.055	270.749	163.236	509.734	296.044	291.091	608.48	179.547	362.079	389.566	371.4	376.831	0.935861	0.191226	normal	0.633076	0.467151	normal	[L]	Replication, recombination and repair	Molecular Function: DNA binding (GO:0003677);; Molecular Function: RNA binding (GO:0003723);; Molecular Function: RNA-directed DNA polymerase activity (GO:0003964);; Molecular Function: RNA-DNA hybrid ribonuclease activity (GO:0004523);; Cellular Component: mitochondrion (GO:0005739);; Biological Process: RNA-dependent DNA biosynthetic process (GO:0006278);; Biological Process: DNA recombination …	--	--	[R]	General function prediction only	Reverse transcriptase-like;; Reverse transcriptase (RNA-dependent DNA polymerase)	RNA-directed DNA polymerase homolog OS=Oenothera berteroana OX=3950 PE=4 SV=1	L	Replication, recombination and repair	OSJNBa0049H08.3 [Oryza sativa Japonica Group]	molecular function: binding (GO:0005488);; molecular function: catalytic activity (GO:0003824);; biological process: metabolic process (GO:0008152);; biological process: cellular process (GO:0009987);; cellular component: cell (GO:0005623);; cellular component: organelle (GO:0043226);; cellular component: cell part (GO:0044464)
osa-miR394		0	LOC_Os04g31790	UUGGCAUUCUGUCCACCUCC	20	166.134	251.61	256.813	259.309	205.57	215.581	257.534	382.677	348.768	253.057	298.532	228.436	298.055	270.749	163.236	509.734	296.044	291.091	608.48	179.547	362.079	389.566	371.4	376.831	0.935861	0.191226	normal	0.633076	0.467151	normal	--	--	--	--	--	--	--	--	--	--	--	Os04g0387300, partial [Oryza sativa Japonica Group]	--
osa-miR394		0	LOC_Os04g38520	UUGGCAUUCUGUCCACCUCC	20	166.134	251.61	256.813	259.309	205.57	215.581	257.534	382.677	348.768	253.057	298.532	228.436	298.055	270.749	163.236	509.734	296.044	291.091	608.48	179.547	362.079	389.566	371.4	376.831	0.935861	0.191226	normal	0.633076	0.467151	normal	--	--	Cellular Component: integral component of membrane (GO:0016021);;	--	--	--	--	--	Probable WRKY transcription factor 19 OS=Arabidopsis thaliana OX=3702 GN=WRKY19 PE=3 SV=1	S	Function unknown	hypothetical protein OsJ_15040 [Oryza sativa Japonica Group]	cellular component: membrane (GO:0016020);; cellular component: membrane part (GO:0044425)
[truncated: 28,009 more rows]
