# Supplementary material for: An Integration of MicroRNA and Transcriptome Sequencing Analysis Reveal Regulatory Roles of miRNAs in Response to Chilling Stress in Wild Rice
Source: Plants (Basel). 2022 Apr 3;11(7):977. doi: 10.3390/plants11070977 (PMC9002458; doi:10.3390/plants11070977)
Supplement: Supplementary file 1 [file plants-11-00977-s001.zip › Table S3. Differentially expressed miRNAs (DEMs) identified in the comparison of DC90-0 vs. DC90-96 (FC í▌ 1.5 (Log2(FC) í▌ 0.58) and FDR í▄0.05).xlsx]

## Sheet: Table S3
Table S3. Differentially expressed miRNAs (DEMs) identified in the comparison of DC90-0 vs. DC90-96 (FC ≥ 1.5 (|Log2(FC)| ≥ 0.58) and FDR ≤0.05).
miRNA#ID	Target_gene	miRNA_Seq	miRNA_Length	DC90-0h-1a1	DC90-0h-2a2	DC90-0h-3a3	DC90-96h-1b1	DC90-96h-2b2	DC90-96h-3b3	FDRc	log2FC	regulated	COG_class	COG_class_annotation	GO_annotation	KEGG_annotation	KEGG_pathway_annotation	KOG_class	KOG_class_annotation	Pfam_annotation	Swissprot_annotation	eggNOG_class	eggNOG_class_annotation	nr_annotation	GO_second_level_annotation
osa-miR11340-3p	LOC_Os01g40499	AAUAGUGUAAUCGGAUUAUAGAUC	24	555.511	563.607	522.585	292.598	445.859	252.231	0.0209318	-0.640466	down	--	--	--	--	--	--	--	Protein kinase domain;; Protein tyrosine kinase;; D-mannose binding lectin;; S-locus glycoprotein domain;; PAN-like domain	G-type lectin S-receptor-like serine/threonine-protein kinase At2g19130 OS=Arabidopsis thaliana OX=3702 GN=At2g19130 PE=2 SV=1	--	--	PREDICTED: G-type lectin S-receptor-like serine/threonine-protein kinase At2g19130 isoform X1 [Oryza sativa Japonica Group]	--
osa-miR11340-3p	LOC_Os05g25075	AAUAGUGUAAUCGGAUUAUAGAUC	24	555.511	563.607	522.585	292.598	445.859	252.231	0.0209318	-0.640466	down	--	--	--	--	--	--	--	--	--	--	--	putative polyprotein [Oryza sativa Japonica Group]	--
osa-miR11340-3p	LOC_Os07g40240	AAUAGUGUAAUCGGAUUAUAGAUC	24	555.511	563.607	522.585	292.598	445.859	252.231	0.0209318	-0.640466	down	--	--	Cellular Component: integral component of membrane (GO:0016021);;	--	--	--	--	Gibberellin regulated protein	Peamaclein OS=Prunus persica OX=3760 PE=1 SV=1	S	Function unknown	PREDICTED: snakin-1 [Oryza sativa Japonica Group]	cellular component: membrane (GO:0016020);; cellular component: membrane part (GO:0044425)
osa-miR1862e	LOC_Os02g30730	CUAGAUUUGUUUAUUUUGGGACGG	24	10240.6	5666.26	7071.32	4930.67	5191.35	3505.06	0.0277825	-0.626552	down	--	--	Biological Process: spliceosomal snRNP assembly (GO:0000387);; Biological Process: maturation of 5S rRNA (GO:0000481);; Cellular Component: nucleolus (GO:0005730);; Biological Process: flower development (GO:0009908);; Biological Process: meristem structural organization (GO:0009933);; Biological Process: phloem or xylem histogenesis (GO:0010087);; Biological Process: leaf vascular tissue pattern…	K11984|0|osa:4329455|K11984 U4/U6.U5 tri-snRNP-associated protein 1 | (RefSeq) SART-1 family protein DOT2	Spliceosome (ko03040)	[A]	RNA processing and modification	SART-1 family	SART-1 family protein DOT2 OS=Arabidopsis thaliana OX=3702 GN=DOT2 PE=1 SV=1	S	Function unknown	PREDICTED: SART-1 family protein DOT2 isoform X1 [Oryza sativa Japonica Group]	biological process: cellular component organization or biogenesis (GO:0071840);; biological process: metabolic process (GO:0008152);; biological process: cellular process (GO:0009987);; cellular component: cell (GO:0005623);; cellular component: organelle (GO:0043226);; cellular component: organelle part (GO:0044422);; cellular component: cell part (GO:0044464);; biological process: reproductive …
osa-miR1862e	LOC_Os02g58100	CUAGAUUUGUUUAUUUUGGGACGG	24	10240.6	5666.26	7071.32	4930.67	5191.35	3505.06	0.0277825	-0.626552	down	--	--	--	--	--	--	--	Protein of unknown function (DUF789)	--	S	Function unknown	PREDICTED: uncharacterized protein LOC4331223 isoform X1 [Oryza sativa Japonica Group]	--
osa-miR1862e	LOC_Os03g51230	CUAGAUUUGUUUAUUUUGGGACGG	24	10240.6	5666.26	7071.32	4930.67	5191.35	3505.06	0.0277825	-0.626552	down	[KL]	--	Cellular Component: nucleosome (GO:0000786);; Molecular Function: ATP-dependent DNA helicase activity (GO:0004003);; Molecular Function: ATP binding (GO:0005524);; Biological Process: maintenance of chromatin silencing (GO:0006344);; Biological Process: methylation-dependent chromatin silencing (GO:0006346);; Biological Process: regulation of gene expression by genetic imprinting (GO:0006349);; B…	K19001|0|osa:4333943|K19001 ATP-dependent DNA helicase | (RefSeq) OsDDM1b; ATP-dependent DNA helicase DDM1	--	[K]	Transcription	SNF2 family N-terminal domain;; Helicase conserved C-terminal domain;; Class II histone deacetylase complex subunits 2 and 3;; Type III restriction enzyme, res subunit	ATP-dependent DNA helicase DDM1 OS=Arabidopsis thaliana OX=3702 GN=DDM1 PE=1 SV=1	L	Replication, recombination and repair	PREDICTED: ATP-dependent DNA helicase DDM1 isoform X2 [Oryza sativa Japonica Group]	cellular component: cell (GO:0005623);; cellular component: macromolecular complex (GO:0032991);; cellular component: organelle (GO:0043226);; cellular component: organelle part (GO:0044422);; cellular component: cell part (GO:0044464);; molecular function: catalytic activity (GO:0003824);; biological process: metabolic process (GO:0008152);; biological process: cellular process (GO:0009987);; bi…
osa-miR1862e	LOC_Os03g52280	CUAGAUUUGUUUAUUUUGGGACGG	24	10240.6	5666.26	7071.32	4930.67	5191.35	3505.06	0.0277825	-0.626552	down	--	--	--	--	--	--	--	--	--	--	--	hypothetical protein OsI_13402 [Oryza sativa Indica Group]	--
osa-miR1862e	LOC_Os04g31120	CUAGAUUUGUUUAUUUUGGGACGG	24	10240.6	5666.26	7071.32	4930.67	5191.35	3505.06	0.0277825	-0.626552	down	[M]	Cell wall/membrane/envelope biogenesis	Molecular Function: ubiquitin-protein transferase activity (GO:0004842);; Biological Process: protein ubiquitination (GO:0016567);; Cellular Component: Cul3-RING ubiquitin ligase complex (GO:0031463);;	--	--	[R]	General function prediction only	Kelch motif;; Kelch motif;; Kelch motif;; Galactose oxidase, central domain;; Kelch motif;; Galactose oxidase, central domain	F-box/kelch-repeat protein At1g67480 OS=Arabidopsis thaliana OX=3702 GN=At1g67480 PE=2 SV=1	S	Function unknown	PREDICTED: F-box/kelch-repeat protein At1g67480 [Oryza sativa Japonica Group]	molecular function: catalytic activity (GO:0003824);; biological process: metabolic process (GO:0008152);; biological process: cellular process (GO:0009987);; cellular component: cell (GO:0005623);; cellular component: macromolecular complex (GO:0032991);; cellular component: cell part (GO:0044464)
osa-miR1862e	LOC_Os04g46980	CUAGAUUUGUUUAUUUUGGGACGG	24	10240.6	5666.26	7071.32	4930.67	5191.35	3505.06	0.0277825	-0.626552	down	[G]	Carbohydrate transport and metabolism	--	K13495|0|osa:4336629|K13495 cis-zeatin O-glucosyltransferase [EC:2.4.1.215] | (RefSeq) cis-zeatin O-glucosyltransferase 1	Zeatin biosynthesis (ko00908)	[GC]	--	UDP-glucoronosyl and UDP-glucosyl transferase	Cis-zeatin O-glucosyltransferase 1 OS=Zea mays OX=4577 GN=CISZOG1 PE=1 SV=1	S	Function unknown	PREDICTED: cis-zeatin O-glucosyltransferase 1 [Oryza sativa Japonica Group]	--
osa-miR1862e	LOC_Os05g03174	CUAGAUUUGUUUAUUUUGGGACGG	24	10240.6	5666.26	7071.32	4930.67	5191.35	3505.06	0.0277825	-0.626552	down	--	--	Cellular Component: Golgi membrane (GO:0000139);; Cellular Component: mitochondrion (GO:0005739);; Biological Process: plant-type secondary cell wall biogenesis (GO:0009834);; Biological Process: glucuronoxylan biosynthetic process (GO:0010417);; Molecular Function: galactosylgalactosylxylosylprotein 3-beta-glucuronosyltransferase activity (GO:0015018);; Cellular Component: integral component of …	K20869|0|osa:4337665|K20869 putative beta-1,4-xylosyltransferase IRX9 [EC:2.4.2.-] | (RefSeq) GT43A, OJ1729_E02.10, OsGT43A, P0008A07.2; probable glucuronosyltransferase Os05g0123100	--	[O]	Posttranslational modification, protein turnover, chaperones	Glycosyltransferase family 43	Probable glucuronosyltransferase Os05g0123100 OS=Oryza sativa subsp. japonica OX=39947 GN=Os05g0123100 PE=2 SV=1	S	Function unknown	PREDICTED: probable glucuronosyltransferase Os05g0123100 [Oryza sativa Japonica Group]	cellular component: cell (GO:0005623);; cellular component: membrane (GO:0016020);; cellular component: organelle (GO:0043226);; cellular component: organelle part (GO:0044422);; cellular component: cell part (GO:0044464);; biological process: cellular process (GO:0009987);; biological process: cellular component organization or biogenesis (GO:0071840);; biological process: metabolic process (GO:…
osa-miR1862e	LOC_Os05g04060	CUAGAUUUGUUUAUUUUGGGACGG	24	10240.6	5666.26	7071.32	4930.67	5191.35	3505.06	0.0277825	-0.626552	down	--	--	Cellular Component: plastid (GO:0009536);; Cellular Component: integral component of membrane (GO:0016021);;	--	--	--	--	Plant protein of unknown function	UPF0481 protein At3g47200 OS=Arabidopsis thaliana OX=3702 GN=At3g47200 PE=2 SV=1	S	Function unknown	PREDICTED: UPF0481 protein At3g47200 [Oryza sativa Japonica Group]	cellular component: cell (GO:0005623);; cellular component: organelle (GO:0043226);; cellular component: cell part (GO:0044464);; cellular component: membrane (GO:0016020);; cellular component: membrane part (GO:0044425)
novel_miR_233	LOC_Os02g27470	UGCGUGCUGCUUGAAAUUUUUAGC	24	241.414	322.061	271.744	711.724	918.858	863.774	7.5398e-13	1.42296	up	--	--	Cellular Component: nuclear envelope (GO:0005635);; Cellular Component: cytosol (GO:0005829);; Biological Process: protein import into nucleus (GO:0006606);; Biological Process: signal transduction (GO:0007165);; Molecular Function: Ran GTPase binding (GO:0008536);; Molecular Function: protein transporter activity (GO:0008565);;	K20223|0|dosa:Os02t0474700-01|K20223 importin-7 | (RAP-DB) Os02g0474700; Armadillo-like helical domain containing protein.	--	[YU]	--	--	Importin beta-like SAD2 OS=Arabidopsis thaliana OX=3702 GN=SAD2 PE=1 SV=1	O	Posttranslational modification, protein turnover, chaperones	putative Importin 7&lt;Ran-binding protein 7 [Oryza sativa Japonica Group]	cellular component: cell (GO:0005623);; cellular component: organelle (GO:0043226);; cellular component: organelle part (GO:0044422);; cellular component: cell part (GO:0044464);; biological process: single-organism process (GO:0044699);; biological process: localization (GO:0051179);; biological process: cellular process (GO:0009987);; biological process: response to stimulus (GO:0050896);; biol…
novel_miR_233	LOC_Os06g49310	UGCGUGCUGCUUGAAAUUUUUAGC	24	241.414	322.061	271.744	711.724	918.858	863.774	7.5398e-13	1.42296	up	[V]	Defense mechanisms	Biological Process: drug transmembrane transport (GO:0006855);; Molecular Function: drug transmembrane transporter activity (GO:0015238);; Molecular Function: antiporter activity (GO:0015297);; Cellular Component: integral component of membrane (GO:0016021);;	K03327|0|osa:4342011|K03327 multidrug resistance protein, MATE family | (RefSeq) protein DETOXIFICATION 16	--	[R]	General function prediction only	MatE	Protein DETOXIFICATION 16 OS=Arabidopsis thaliana OX=3702 GN=DTX16 PE=2 SV=1	V	Defense mechanisms	PREDICTED: protein DETOXIFICATION 16 [Oryza sativa Japonica Group]	biological process: cellular process (GO:0009987);; biological process: single-organism process (GO:0044699);; biological process: response to stimulus (GO:0050896);; biological process: localization (GO:0051179);; molecular function: transporter activity (GO:0005215);; cellular component: membrane (GO:0016020);; cellular component: membrane part (GO:0044425)
novel_miR_233	LOC_Os10g37600	UGCGUGCUGCUUGAAAUUUUUAGC	24	241.414	322.061	271.744	711.724	918.858	863.774	7.5398e-13	1.42296	up	--	--	--	--	--	--	--	Protein of unknown function (DUF295)	--	S	Function unknown	PREDICTED: uncharacterized protein LOC9268809 [Oryza sativa Japonica Group]	--
novel_miR_233	LOC_Os11g47910	UGCGUGCUGCUUGAAAUUUUUAGC	24	241.414	322.061	271.744	711.724	918.858	863.774	7.5398e-13	1.42296	up	--	--	Molecular Function: transcription factor activity, sequence-specific DNA binding (GO:0003700);; Cellular Component: nucleus (GO:0005634);; Biological Process: regulation of transcription, DNA-templated (GO:0006355);; Molecular Function: sequence-specific DNA binding (GO:0043565);;	--	--	--	--	GRAS domain family	Scarecrow-like protein 9 OS=Arabidopsis thaliana OX=3702 GN=SCL9 PE=2 SV=1	S	Function unknown	PREDICTED: scarecrow-like protein 9 [Oryza sativa Japonica Group]	molecular function: nucleic acid binding transcription factor activity (GO:0001071);; biological process: biological regulation (GO:0065007);; cellular component: cell (GO:0005623);; cellular component: organelle (GO:0043226);; cellular component: cell part (GO:0044464);; molecular function: binding (GO:0005488)
novel_miR_233	LOC_Os11g47920	UGCGUGCUGCUUGAAAUUUUUAGC	24	241.414	322.061	271.744	711.724	918.858	863.774	7.5398e-13	1.42296	up	--	--	Molecular Function: transcription factor activity, sequence-specific DNA binding (GO:0003700);; Cellular Component: nucleus (GO:0005634);; Biological Process: regulation of transcription, DNA-templated (GO:0006355);; Molecular Function: sequence-specific DNA binding (GO:0043565);;	--	--	--	--	GRAS domain family	Scarecrow-like protein 9 OS=Arabidopsis thaliana OX=3702 GN=SCL9 PE=2 SV=1	S	Function unknown	PREDICTED: scarecrow-like protein 9 [Oryza sativa Japonica Group]	molecular function: nucleic acid binding transcription factor activity (GO:0001071);; biological process: biological regulation (GO:0065007);; cellular component: cell (GO:0005623);; cellular component: organelle (GO:0043226);; cellular component: cell part (GO:0044464);; molecular function: binding (GO:0005488)
novel_miR_233	LOC_Os12g32650	UGCGUGCUGCUUGAAAUUUUUAGC	24	241.414	322.061	271.744	711.724	918.858	863.774	7.5398e-13	1.42296	up	--	--	--	--	--	--	--	CRT-like, chloroquine-resistance transporter-like	Protein CLT2, chloroplastic OS=Arabidopsis thaliana OX=3702 GN=CLT2 PE=2 SV=1	S	Function unknown	PREDICTED: protein CLT2, chloroplastic [Oryza sativa Japonica Group]	--
osa-miR169i-5p.2	LOC_Os02g03220	UGGUGAUAAGGGUGUAGCUCUG	22	3719.85	4190.15	5835.03	968.736	732.76	916.124	4.17497e-19	-1.95393	down	--	--	--	K20178|0|osa:4328144|K20178 vacuolar protein sorting-associated protein 8 | (RefSeq) uncharacterized LOC4328144	--	--	--	Region in Clathrin and VPS	--	S	Function unknown	PREDICTED: uncharacterized protein LOC4328144 [Oryza sativa Japonica Group]	--
osa-miR169i-5p.2	LOC_Os02g56940	UGGUGAUAAGGGUGUAGCUCUG	22	3719.85	4190.15	5835.03	968.736	732.76	916.124	4.17497e-19	-1.95393	down	--	--	Molecular Function: electron carrier activity (GO:0009055);; Molecular Function: heme binding (GO:0020037);;	--	--	--	--	Cytochrome C1 family	--	S	Function unknown	PREDICTED: cytochrome c1 2, heme protein, mitochondrial isoform X1 [Oryza sativa Japonica Group]	molecular function: electron carrier activity (GO:0009055);; molecular function: binding (GO:0005488)
osa-miR169i-5p.2	LOC_Os05g40720	UGGUGAUAAGGGUGUAGCUCUG	22	3719.85	4190.15	5835.03	968.736	732.76	916.124	4.17497e-19	-1.95393	down	[M]	Cell wall/membrane/envelope biogenesis	--	K13648|0|osa:4339139|K13648 alpha-1,4-galacturonosyltransferase [EC:2.4.1.43] | (RefSeq) probable galacturonosyltransferase 7	--	--	--	Glycosyl transferase family 8	Probable galacturonosyltransferase 7 OS=Arabidopsis thaliana OX=3702 GN=GAUT7 PE=1 SV=2	M	Cell wall/membrane/envelope biogenesis	putative glycosyltransferase [Oryza sativa Japonica Group]	--
osa-miR169i-5p.2	LOC_Os06g07830	UGGUGAUAAGGGUGUAGCUCUG	22	3719.85	4190.15	5835.03	968.736	732.76	916.124	4.17497e-19	-1.95393	down	--	--	Molecular Function: 1-phosphatidylinositol binding (GO:0005545);; Cellular Component: clathrin-coated vesicle (GO:0030136);; Molecular Function: clathrin binding (GO:0030276);; Biological Process: clathrin coat assembly (GO:0048268);;	--	--	[TU]	--	ANTH domain	Putative clathrin assembly protein At5g35200 OS=Arabidopsis thaliana OX=3702 GN=At5g35200 PE=1 SV=1	U	Intracellular trafficking, secretion, and vesicular transport	PREDICTED: putative clathrin assembly protein At5g35200 [Oryza sativa Japonica Group]	molecular function: binding (GO:0005488);; cellular component: cell (GO:0005623);; cellular component: organelle (GO:0043226);; cellular component: cell part (GO:0044464);; biological process: cellular process (GO:0009987);; biological process: localization (GO:0051179);; biological process: cellular component organization or biogenesis (GO:0071840)
osa-miR169i-5p.2	LOC_Os07g02480	UGGUGAUAAGGGUGUAGCUCUG	22	3719.85	4190.15	5835.03	968.736	732.76	916.124	4.17497e-19	-1.95393	down	--	--	Cellular Component: integral component of membrane (GO:0016021);;	--	--	--	--	Domain of unknown function (DUF4220);; Protein of unknown function, DUF594	--	S	Function unknown	hypothetical protein OsJ_22878 [Oryza sativa Japonica Group]	cellular component: membrane (GO:0016020);; cellular component: membrane part (GO:0044425)
osa-miR169i-5p.2	LOC_Os08g22840	UGGUGAUAAGGGUGUAGCUCUG	22	3719.85	4190.15	5835.03	968.736	732.76	916.124	4.17497e-19	-1.95393	down	--	--	--	--	--	--	--	--	--	--	--	hypothetical protein [Oryza sativa Indica Group]	--
osa-miR169i-5p.2	LOC_Os09g26730	UGGUGAUAAGGGUGUAGCUCUG	22	3719.85	4190.15	5835.03	968.736	732.76	916.124	4.17497e-19	-1.95393	down	[O]	Posttranslational modification, protein turnover, chaperones	Molecular Function: copper ion binding (GO:0005507);; Molecular Function: ATP binding (GO:0005524);; Cellular Component: mitochondrial matrix (GO:0005759);; Biological Process: response to unfolded protein (GO:0006986);; Cellular Component: chloroplast thylakoid membrane (GO:0009535);; Cellular Component: chloroplast stroma (GO:0009570);; Cellular Component: chloroplast envelope (GO:0009941);; Ce…	K04078|3.90107e-145|osa:4347161|K04078 chaperonin GroES | (RefSeq) chaperonin; 20 kDa chaperonin, chloroplastic	--	[O]	Posttranslational modification, protein turnover, chaperones	Chaperonin 10 Kd subunit	20 kDa chaperonin, chloroplastic OS=Arabidopsis thaliana OX=3702 GN=CPN20 PE=1 SV=2	O	Posttranslational modification, protein turnover, chaperones	PREDICTED: 20 kDa chaperonin, chloroplastic [Oryza sativa Japonica Group]	molecular function: binding (GO:0005488);; cellular component: cell (GO:0005623);; cellular component: membrane-enclosed lumen (GO:0031974);; cellular component: organelle (GO:0043226);; cellular component: organelle part (GO:0044422);; cellular component: cell part (GO:0044464);; biological process: response to stimulus (GO:0050896);; cellular component: membrane (GO:0016020);; cellular componen…
osa-miR169i-5p.2	LOC_Os10g06000	UGGUGAUAAGGGUGUAGCUCUG	22	3719.85	4190.15	5835.03	968.736	732.76	916.124	4.17497e-19	-1.95393	down	--	--	--	--	--	--	--	Pollen proteins Ole e I like	Proline-rich protein 4 OS=Arabidopsis thaliana OX=3702 GN=PRP4 PE=2 SV=1	S	Function unknown	PREDICTED: proline-rich protein 4 [Oryza sativa Japonica Group]	--
osa-miR169i-5p.2	LOC_Os11g34110	UGGUGAUAAGGGUGUAGCUCUG	22	3719.85	4190.15	5835.03	968.736	732.76	916.124	4.17497e-19	-1.95393	down	[R]	General function prediction only	--	--	--	[S]	Function unknown	Protein of unknown function (DUF1624)	--	S	Function unknown	PREDICTED: heparan-alpha-glucosaminide N-acetyltransferase [Oryza sativa Japonica Group]	--
novel_miR_287	LOC_Os01g16540	AAUGAUGUAAUCGGAUCGUAGAUU	24	1438.1	1603.6	1200.45	589.149	771.53	880.43	0.00315265	-0.759428	down	[O]	Posttranslational modification, protein turnover, chaperones	Molecular Function: ATP binding (GO:0005524);; Cellular Component: nucleus (GO:0005634);; Cellular Component: cytosol (GO:0005829);; Molecular Function: acid-amino acid ligase activity (GO:0016881);; Molecular Function: NEDD8 activating enzyme activity (GO:0019781);; Biological Process: protein neddylation (GO:0045116);;	K10686|0|osa:4325169|K10686 ubiquitin-activating enzyme E1 C [EC:6.2.1.45] | (RefSeq) NEDD8-activating enzyme E1 catalytic subunit	Ubiquitin mediated proteolysis (ko04120)	[O]	Posttranslational modification, protein turnover, chaperones	ThiF family;; E2 binding domain	NEDD8-activating enzyme E1 catalytic subunit OS=Arabidopsis thaliana OX=3702 GN=ECR1 PE=1 SV=2	H	Coenzyme transport and metabolism	PREDICTED: NEDD8-activating enzyme E1 catalytic subunit [Oryza sativa Japonica Group]	molecular function: binding (GO:0005488);; cellular component: cell (GO:0005623);; cellular component: organelle (GO:0043226);; cellular component: cell part (GO:0044464);; molecular function: catalytic activity (GO:0003824);; biological process: metabolic process (GO:0008152);; biological process: cellular process (GO:0009987)
novel_miR_287	LOC_Os01g40499	AAUGAUGUAAUCGGAUCGUAGAUU	24	1438.1	1603.6	1200.45	589.149	771.53	880.43	0.00315265	-0.759428	down	--	--	--	--	--	--	--	Protein kinase domain;; Protein tyrosine kinase;; D-mannose binding lectin;; S-locus glycoprotein domain;; PAN-like domain	G-type lectin S-receptor-like serine/threonine-protein kinase At2g19130 OS=Arabidopsis thaliana OX=3702 GN=At2g19130 PE=2 SV=1	--	--	PREDICTED: G-type lectin S-receptor-like serine/threonine-protein kinase At2g19130 isoform X1 [Oryza sativa Japonica Group]	--
novel_miR_287	LOC_Os02g57330	AAUGAUGUAAUCGGAUCGUAGAUU	24	1438.1	1603.6	1200.45	589.149	771.53	880.43	0.00315265	-0.759428	down	--	--	Molecular Function: ligase activity (GO:0016874);;	--	--	[A]	RNA processing and modification	Lysine methyltransferase	--	S	Function unknown	PREDICTED: protein N-lysine methyltransferase METTL21A [Oryza sativa Japonica Group]	molecular function: catalytic activity (GO:0003824);; biological process: metabolic process (GO:0008152)
novel_miR_287	LOC_Os03g28420	AAUGAUGUAAUCGGAUCGUAGAUU	24	1438.1	1603.6	1200.45	589.149	771.53	880.43	0.00315265	-0.759428	down	[IQ]	--	Biological Process: fatty acid biosynthetic process (GO:0006633);; Molecular Function: transferase activity, transferring acyl groups other than amino-acyl groups (GO:0016747);;	K09458|0|osa:107280428|K09458 3-oxoacyl-[acyl-carrier-protein] synthase II [EC:2.3.1.179] | (RefSeq) 3-oxoacyl-[acyl-carrier-protein] synthase II, chloroplastic-like	--	[IQ]	--	Beta-ketoacyl synthase, N-terminal domain;; Beta-ketoacyl synthase, C-terminal domain	3-oxoacyl-[acyl-carrier-protein] synthase II, chloroplastic OS=Arabidopsis thaliana OX=3702 GN=KAS2 PE=1 SV=1	I	Lipid transport and metabolism	PREDICTED: 3-oxoacyl-[acyl-carrier-protein] synthase II, chloroplastic-like [Oryza sativa Japonica Group]	biological process: metabolic process (GO:0008152);; biological process: cellular process (GO:0009987);; biological process: single-organism process (GO:0044699);; molecular function: catalytic activity (GO:0003824)
novel_miR_287	LOC_Os04g09580	AAUGAUGUAAUCGGAUCGUAGAUU	24	1438.1	1603.6	1200.45	589.149	771.53	880.43	0.00315265	-0.759428	down	--	--	Cellular Component: integral component of membrane (GO:0016021);;	--	--	--	--	--	--	--	--	Os04g0175300 [Oryza sativa Japonica Group]	cellular component: membrane (GO:0016020);; cellular component: membrane part (GO:0044425)
novel_miR_287	LOC_Os05g25075	AAUGAUGUAAUCGGAUCGUAGAUU	24	1438.1	1603.6	1200.45	589.149	771.53	880.43	0.00315265	-0.759428	down	--	--	--	--	--	--	--	--	--	--	--	putative polyprotein [Oryza sativa Japonica Group]	--
osa-miR818d	LOC_Os01g01720	AAUCCCUUAUAUUAUGGGACGG	22	38.9377	30.1932	44.793	71.1724	127.942	104.7	0.0266237	0.892907	up	--	--	Cellular Component: peroxisomal membrane (GO:0005778);; Biological Process: protein import into peroxisome matrix, docking (GO:0016560);;	K13343|0|osa:9268894|K13343 peroxin-14 | (RefSeq) peroxisomal membrane protein PEX14	Peroxisome (ko04146)	[MOU]	--	Peroxisomal membrane anchor protein (Pex14p) conserved region	Peroxisomal membrane protein PEX14 OS=Arabidopsis thaliana OX=3702 GN=PEX14 PE=1 SV=2	S	Function unknown	PREDICTED: peroxisomal membrane protein PEX14 isoform X1 [Oryza sativa Japonica Group]	cellular component: cell (GO:0005623);; cellular component: membrane (GO:0016020);; cellular component: organelle (GO:0043226);; cellular component: organelle part (GO:0044422);; cellular component: cell part (GO:0044464);; biological process: cellular process (GO:0009987);; biological process: single-organism process (GO:0044699)
osa-miR818d	LOC_Os01g07570	AAUCCCUUAUAUUAUGGGACGG	22	38.9377	30.1932	44.793	71.1724	127.942	104.7	0.0266237	0.892907	up	--	--	Cellular Component: integral component of membrane (GO:0016021);;	--	--	--	--	Neprosin;; Neprosin activation peptide	--	S	Function unknown	PREDICTED: uncharacterized protein LOC4327635 [Oryza sativa Japonica Group]	cellular component: membrane (GO:0016020);; cellular component: membrane part (GO:0044425)
osa-miR818d	LOC_Os01g10580	AAUCCCUUAUAUUAUGGGACGG	22	38.9377	30.1932	44.793	71.1724	127.942	104.7	0.0266237	0.892907	up	--	--	Molecular Function: transcription factor activity, transcription factor binding (GO:0000989);; Cellular Component: nucleus (GO:0005634);; Cellular Component: mitochondrion (GO:0005739);; Biological Process: regulation of transcription, DNA-templated (GO:0006355);; Molecular Function: zinc ion binding (GO:0008270);; Biological Process: photomorphogenesis (GO:0009640);;	--	--	--	--	B-box zinc finger	B-box zinc finger protein 22 OS=Arabidopsis thaliana OX=3702 GN=BBX22 PE=1 SV=2	S	Function unknown	PREDICTED: B-box zinc finger protein 22 [Oryza sativa Japonica Group]	molecular function: protein binding transcription factor activity (GO:0000988);; biological process: biological regulation (GO:0065007);; cellular component: cell (GO:0005623);; cellular component: organelle (GO:0043226);; cellular component: cell part (GO:0044464);; molecular function: binding (GO:0005488);; biological process: multicellular organismal process (GO:0032501);; biological process: …
osa-miR818d	LOC_Os01g12820	AAUCCCUUAUAUUAUGGGACGG	22	38.9377	30.1932	44.793	71.1724	127.942	104.7	0.0266237	0.892907	up	--	--	Cellular Component: integral component of membrane (GO:0016021);; Molecular Function: oxidoreductase activity, acting on the CH-OH group of donors, NAD or NADP as acceptor (GO:0016616);; Molecular Function: NAD binding (GO:0051287);; Biological Process: oxidation-reduction process (GO:0055114);;	--	--	--	--	Late embryogenesis abundant protein	--	S	Function unknown	PREDICTED: uncharacterized protein LOC4327188 [Oryza sativa Japonica Group]	cellular component: membrane (GO:0016020);; cellular component: membrane part (GO:0044425);; molecular function: catalytic activity (GO:0003824);; biological process: metabolic process (GO:0008152);; biological process: single-organism process (GO:0044699);; molecular function: binding (GO:0005488)
osa-miR818d	LOC_Os01g15970	AAUCCCUUAUAUUAUGGGACGG	22	38.9377	30.1932	44.793	71.1724	127.942	104.7	0.0266237	0.892907	up	--	--	Cellular Component: mitochondrion (GO:0005739);;	--	--	--	--	--	--	--	--	PREDICTED: uncharacterized protein LOC4326202 [Oryza sativa Japonica Group]	cellular component: cell (GO:0005623);; cellular component: organelle (GO:0043226);; cellular component: cell part (GO:0044464)
osa-miR818d	LOC_Os01g18850	AAUCCCUUAUAUUAUGGGACGG	22	38.9377	30.1932	44.793	71.1724	127.942	104.7	0.0266237	0.892907	up	--	--	Molecular Function: DNA binding (GO:0003677);; Cellular Component: nucleus (GO:0005634);; Biological Process: regulation of transcription, DNA-templated (GO:0006355);; Cellular Component: integral component of membrane (GO:0016021);; Molecular Function: metal ion binding (GO:0046872);;	--	--	--	--	SBP domain	Squamosa promoter-binding-like protein 1 OS=Oryza sativa subsp. japonica OX=39947 GN=SPL1 PE=2 SV=1	S	Function unknown	PREDICTED: squamosa promoter-binding-like protein 1 isoform X3 [Oryza sativa Japonica Group]	molecular function: binding (GO:0005488);; cellular component: cell (GO:0005623);; cellular component: organelle (GO:0043226);; cellular component: cell part (GO:0044464);; biological process: biological regulation (GO:0065007);; cellular component: membrane (GO:0016020);; cellular component: membrane part (GO:0044425)
osa-miR818d	LOC_Os01g41240	AAUCCCUUAUAUUAUGGGACGG	22	38.9377	30.1932	44.793	71.1724	127.942	104.7	0.0266237	0.892907	up	[I]	Lipid transport and metabolism	--	--	--	--	--	alpha/beta hydrolase fold;; Alpha/beta hydrolase family;; TAP-like protein	Strigolactone esterase D14 OS=Oryza sativa subsp. japonica OX=39947 GN=D14 PE=1 SV=1	S	Function unknown	PREDICTED: probable esterase KAI2 [Oryza sativa Japonica Group]	--
osa-miR818d	LOC_Os01g51890	AAUCCCUUAUAUUAUGGGACGG	22	38.9377	30.1932	44.793	71.1724	127.942	104.7	0.0266237	0.892907	up	--	--	Cellular Component: plastid (GO:0009536);; Molecular Function: hydrolase activity (GO:0016787);; Biological Process: phosphatidylinositol dephosphorylation (GO:0046856);;	--	--	[U]	Intracellular trafficking, secretion, and vesicular transport	Endonuclease/Exonuclease/phosphatase family	Type IV inositol polyphosphate 5-phosphatase 3 OS=Arabidopsis thaliana OX=3702 GN=IP5P3 PE=1 SV=1	T	Signal transduction mechanisms	PREDICTED: type IV inositol polyphosphate 5-phosphatase 3 [Oryza sativa Japonica Group]	cellular component: cell (GO:0005623);; cellular component: organelle (GO:0043226);; cellular component: cell part (GO:0044464);; molecular function: catalytic activity (GO:0003824);; biological process: metabolic process (GO:0008152);; biological process: cellular process (GO:0009987);; biological process: single-organism process (GO:0044699)
osa-miR818d	LOC_Os01g57630	AAUCCCUUAUAUUAUGGGACGG	22	38.9377	30.1932	44.793	71.1724	127.942	104.7	0.0266237	0.892907	up	--	--	--	--	--	[R]	General function prediction only	PPR repeat family;; PPR repeat;; PPR repeat;; Pentatricopeptide repeat domain;; Pentacotripeptide-repeat region of PRORP;; Tetratricopeptide repeat	Pentatricopeptide repeat-containing protein At1g55890, mitochondrial OS=Arabidopsis thaliana OX=3702 GN=At1g55890 PE=1 SV=1	S	Function unknown	PREDICTED: pentatricopeptide repeat-containing protein At1g55890, mitochondrial [Oryza sativa Japonica Group]	--
osa-miR818d	LOC_Os01g63050	AAUCCCUUAUAUUAUGGGACGG	22	38.9377	30.1932	44.793	71.1724	127.942	104.7	0.0266237	0.892907	up	--	--	--	--	--	--	--	--	--	S	Function unknown	PREDICTED: uncharacterized protein LOC4324862 [Oryza sativa Japonica Group]	--
osa-miR818d	LOC_Os01g63880	AAUCCCUUAUAUUAUGGGACGG	22	38.9377	30.1932	44.793	71.1724	127.942	104.7	0.0266237	0.892907	up	--	--	--	--	--	--	--	--	--	S	Function unknown	PREDICTED: uncharacterized protein LOC4324759 [Oryza sativa Japonica Group]	--
osa-miR818d	LOC_Os02g02980	AAUCCCUUAUAUUAUGGGACGG	22	38.9377	30.1932	44.793	71.1724	127.942	104.7	0.0266237	0.892907	up	[V]	Defense mechanisms	--	--	--	[R]	General function prediction only	MatE	Protein DETOXIFICATION 46, chloroplastic OS=Arabidopsis thaliana OX=3702 GN=DTX46 PE=2 SV=1	V	Defense mechanisms	PREDICTED: protein DETOXIFICATION 46, chloroplastic [Oryza sativa Japonica Group]	--
osa-miR818d	LOC_Os02g03750	AAUCCCUUAUAUUAUGGGACGG	22	38.9377	30.1932	44.793	71.1724	127.942	104.7	0.0266237	0.892907	up	[G]	Carbohydrate transport and metabolism	--	--	--	--	--	Glycosyl hydrolases family 28	Polygalacturonase OS=Actinidia deliciosa OX=3627 PE=2 SV=1	M	Cell wall/membrane/envelope biogenesis	PREDICTED: probable polygalacturonase At1g80170 [Oryza sativa Japonica Group]	--
osa-miR818d	LOC_Os02g10210	AAUCCCUUAUAUUAUGGGACGG	22	38.9377	30.1932	44.793	71.1724	127.942	104.7	0.0266237	0.892907	up	--	--	--	--	--	--	--	--	--	--	--	hypothetical protein [Oryza sativa Japonica Group]	--
osa-miR818d	LOC_Os02g14290	AAUCCCUUAUAUUAUGGGACGG	22	38.9377	30.1932	44.793	71.1724	127.942	104.7	0.0266237	0.892907	up	[S]	Function unknown	--	--	--	[M]	Cell wall/membrane/envelope biogenesis	Scramblase	--	S	Function unknown	hypothetical protein OsJ_06026 [Oryza sativa Japonica Group]	--
osa-miR818d	LOC_Os02g18080	AAUCCCUUAUAUUAUGGGACGG	22	38.9377	30.1932	44.793	71.1724	127.942	104.7	0.0266237	0.892907	up	--	--	--	--	--	[T]	Signal transduction mechanisms	NB-ARC domain	Putative disease resistance protein RGA4 OS=Solanum bulbocastanum OX=147425 GN=RGA4 PE=2 SV=1	S	Function unknown	PREDICTED: putative disease resistance protein RGA1 [Oryza sativa Japonica Group]	--
osa-miR818d	LOC_Os02g43560	AAUCCCUUAUAUUAUGGGACGG	22	38.9377	30.1932	44.793	71.1724	127.942	104.7	0.0266237	0.892907	up	--	--	Molecular Function: transcription factor activity, sequence-specific DNA binding (GO:0003700);; Biological Process: regulation of transcription, DNA-templated (GO:0006355);; Molecular Function: sequence-specific DNA binding (GO:0043565);;	--	--	--	--	WRKY DNA -binding domain	Probable WRKY transcription factor 12 OS=Arabidopsis thaliana OX=3702 GN=WRKY12 PE=2 SV=1	K	Transcription	PREDICTED: probable WRKY transcription factor 12 [Oryza sativa Japonica Group]	molecular function: nucleic acid binding transcription factor activity (GO:0001071);; biological process: biological regulation (GO:0065007);; molecular function: binding (GO:0005488)
osa-miR818d	LOC_Os02g48194	AAUCCCUUAUAUUAUGGGACGG	22	38.9377	30.1932	44.793	71.1724	127.942	104.7	0.0266237	0.892907	up	--	--	--	--	--	--	--	--	--	--	--	Os02g0712550 [Oryza sativa Japonica Group]	--
osa-miR818d	LOC_Os02g49620	AAUCCCUUAUAUUAUGGGACGG	22	38.9377	30.1932	44.793	71.1724	127.942	104.7	0.0266237	0.892907	up	--	--	Biological Process: ribosomal small subunit assembly (GO:0000028);; Biological Process: rRNA processing (GO:0006364);; Cellular Component: CURI complex (GO:0032545);; Cellular Component: UTP-C complex (GO:0034456);;	K14545|0|dosa:Os02t0728700-01|K14545 ribosomal RNA-processing protein 7 | (RAP-DB) Os02g0728700; Ribosomal RNA-processing protein 7 domain containing protein.	Ribosome biogenesis in eukaryotes (ko03008)	[A]	RNA processing and modification	Ribosomal RNA-processing protein 7 (RRP7)	--	J	Translation, ribosomal structure and biogenesis	PREDICTED: eukaryotic translation initiation factor 5B isoform X2 [Oryza sativa Japonica Group]	biological process: cellular component organization or biogenesis (GO:0071840);; biological process: metabolic process (GO:0008152);; biological process: cellular process (GO:0009987);; cellular component: cell (GO:0005623);; cellular component: macromolecular complex (GO:0032991);; cellular component: organelle (GO:0043226);; cellular component: organelle part (GO:0044422);; cellular component: …
osa-miR818d	LOC_Os03g07430	AAUCCCUUAUAUUAUGGGACGG	22	38.9377	30.1932	44.793	71.1724	127.942	104.7	0.0266237	0.892907	up	[NW]	--	Molecular Function: protein serine/threonine kinase activity (GO:0004674);; Molecular Function: protein tyrosine kinase activity (GO:0004713);; Molecular Function: ATP binding (GO:0005524);; Biological Process: protein phosphorylation (GO:0006468);; Cellular Component: plastid (GO:0009536);;	K04733|0|osa:4331772|K04733 interleukin-1 receptor-associated kinase 4 [EC:2.7.11.1] | (RefSeq) protein kinase 2B, chloroplastic	--	[T]	Signal transduction mechanisms	Protein tyrosine kinase;; Protein kinase domain	Probable serine/threonine-protein kinase PBL3 OS=Arabidopsis thaliana OX=3702 GN=PBL3 PE=1 SV=1	T	Signal transduction mechanisms	PREDICTED: protein kinase 2B, chloroplastic isoform X1 [Oryza sativa Japonica Group]	molecular function: catalytic activity (GO:0003824);; biological process: metabolic process (GO:0008152);; biological process: cellular process (GO:0009987);; molecular function: binding (GO:0005488);; cellular component: cell (GO:0005623);; cellular component: organelle (GO:0043226);; cellular component: cell part (GO:0044464)
osa-miR818d	LOC_Os03g08530	AAUCCCUUAUAUUAUGGGACGG	22	38.9377	30.1932	44.793	71.1724	127.942	104.7	0.0266237	0.892907	up	[E]	Amino acid transport and metabolism	Molecular Function: L-alanine:2-oxoglutarate aminotransferase activity (GO:0004021);; Biological Process: biosynthetic process (GO:0009058);; Molecular Function: 1-aminocyclopropane-1-carboxylate synthase activity (GO:0016847);; Molecular Function: pyridoxal phosphate binding (GO:0030170);; Biological Process: L-alanine catabolic process (GO:0042853);;	--	--	[E]	Amino acid transport and metabolism	Aminotransferase class I and II	Alanine aminotransferase 2 OS=Hordeum vulgare OX=4513 PE=1 SV=1	E	Amino acid transport and metabolism	Alanine aminotransferase 2, putative, expressed [Oryza sativa Japonica Group]	molecular function: catalytic activity (GO:0003824);; biological process: metabolic process (GO:0008152);; molecular function: binding (GO:0005488);; biological process: cellular process (GO:0009987);; biological process: single-organism process (GO:0044699)
osa-miR818d	LOC_Os03g15350	AAUCCCUUAUAUUAUGGGACGG	22	38.9377	30.1932	44.793	71.1724	127.942	104.7	0.0266237	0.892907	up	[T]	Signal transduction mechanisms	Cellular Component: mitochondrion (GO:0005739);; Cellular Component: endoplasmic reticulum membrane (GO:0005789);; Cellular Component: integral component of membrane (GO:0016021);;	K14026|0|osa:4332310|K14026 SEL1 protein | (RefSeq) HRD3, OsSel1; ERAD-associated E3 ubiquitin-protein ligase component HRD3	Protein processing in endoplasmic reticulum (ko04141)	[MOT]	--	Sel1 repeat;; Tetratricopeptide repeat	ERAD-associated E3 ubiquitin-protein ligase component HRD3 OS=Oryza sativa subsp. japonica OX=39947 GN=HRD3 PE=2 SV=1	S	Function unknown	PREDICTED: ERAD-associated E3 ubiquitin-protein ligase component HRD3 [Oryza sativa Japonica Group]	cellular component: cell (GO:0005623);; cellular component: organelle (GO:0043226);; cellular component: cell part (GO:0044464);; cellular component: membrane (GO:0016020);; cellular component: organelle part (GO:0044422);; cellular component: membrane part (GO:0044425)
osa-miR818d	LOC_Os03g19480	AAUCCCUUAUAUUAUGGGACGG	22	38.9377	30.1932	44.793	71.1724	127.942	104.7	0.0266237	0.892907	up	[R]	General function prediction only	Molecular Function: single-stranded RNA binding (GO:0003727);; Cellular Component: chromatin silencing complex (GO:0005677);; Biological Process: regulation of gene expression by genetic imprinting (GO:0006349);; Biological Process: regulation of transcription, DNA-templated (GO:0006355);; Cellular Component: plasmodesma (GO:0009506);; Cellular Component: plastid (GO:0009536);; Molecular Function…	K11430|0|osa:4332612|K11430 histone-lysine N-methyltransferase EZH2 [EC:2.1.1.43] | (RefSeq) histone-lysine N-methyltransferase EZ3	--	[K]	Transcription	SET domain	Histone-lysine N-methyltransferase EZ3 OS=Zea mays OX=4577 GN=EZ3 PE=2 SV=1	S	Function unknown	PREDICTED: histone-lysine N-methyltransferase EZ3 isoform X1 [Oryza sativa Japonica Group]	molecular function: binding (GO:0005488);; cellular component: cell (GO:0005623);; cellular component: macromolecular complex (GO:0032991);; cellular component: organelle (GO:0043226);; cellular component: organelle part (GO:0044422);; cellular component: cell part (GO:0044464);; biological process: metabolic process (GO:0008152);; biological process: cellular process (GO:0009987);; biological pr…
osa-miR818d	LOC_Os03g25945	AAUCCCUUAUAUUAUGGGACGG	22	38.9377	30.1932	44.793	71.1724	127.942	104.7	0.0266237	0.892907	up	--	--	--	--	--	--	--	--	--	--	--	Os03g0376350 [Oryza sativa Japonica Group]	--
osa-miR818d	LOC_Os03g47960	AAUCCCUUAUAUUAUGGGACGG	22	38.9377	30.1932	44.793	71.1724	127.942	104.7	0.0266237	0.892907	up	--	--	Molecular Function: ubiquitin-protein transferase activity (GO:0004842);; Cellular Component: nucleus (GO:0005634);; Cellular Component: cytoplasm (GO:0005737);; Molecular Function: electron carrier activity (GO:0009055);; Molecular Function: ligase activity (GO:0016874);; Biological Process: protein ubiquitination involved in ubiquitin-dependent protein catabolic process (GO:0042787);; Molecular…	--	--	[O]	Posttranslational modification, protein turnover, chaperones	--	E3 ubiquitin-protein ligase UPL7 OS=Arabidopsis thaliana OX=3702 GN=UPL7 PE=2 SV=1	O	Posttranslational modification, protein turnover, chaperones	HECT-domain-containing protein, putative, expressed [Oryza sativa Japonica Group]	molecular function: catalytic activity (GO:0003824);; biological process: metabolic process (GO:0008152);; cellular component: cell (GO:0005623);; cellular component: organelle (GO:0043226);; cellular component: cell part (GO:0044464);; molecular function: electron carrier activity (GO:0009055);; biological process: cellular process (GO:0009987);; molecular function: binding (GO:0005488)
osa-miR818d	LOC_Os03g48010	AAUCCCUUAUAUUAUGGGACGG	22	38.9377	30.1932	44.793	71.1724	127.942	104.7	0.0266237	0.892907	up	[G]	Carbohydrate transport and metabolism	Cellular Component: mitochondrion (GO:0005739);; Biological Process: glycosaminoglycan biosynthetic process (GO:0006024);; Biological Process: heparan sulfate proteoglycan biosynthetic process (GO:0015012);; Cellular Component: integral component of membrane (GO:0016021);;	--	--	[GMW]	--	Glycosyl transferase family 64 domain	Glycosyltransferase family protein 64 protein C5 OS=Arabidopsis thaliana OX=3702 GN=At5g04500 PE=2 SV=1	S	Function unknown	PREDICTED: glycosyltransferase family protein 64 protein C5 [Oryza sativa Japonica Group]	cellular component: cell (GO:0005623);; cellular component: organelle (GO:0043226);; cellular component: cell part (GO:0044464);; biological process: metabolic process (GO:0008152);; biological process: single-organism process (GO:0044699);; biological process: cellular process (GO:0009987);; cellular component: membrane (GO:0016020);; cellular component: membrane part (GO:0044425)
osa-miR818d	LOC_Os03g49126	AAUCCCUUAUAUUAUGGGACGG	22	38.9377	30.1932	44.793	71.1724	127.942	104.7	0.0266237	0.892907	up	--	--	--	--	--	--	--	Protein of unknown function (DUF3615)	--	S	Function unknown	PREDICTED: uncharacterized protein LOC9272202 [Oryza sativa Japonica Group]	--
osa-miR818d	LOC_Os03g53600	AAUCCCUUAUAUUAUGGGACGG	22	38.9377	30.1932	44.793	71.1724	127.942	104.7	0.0266237	0.892907	up	[S]	Function unknown	Molecular Function: DNA binding (GO:0003677);; Cellular Component: integral component of membrane (GO:0016021);;	--	--	--	--	Mitochondrial biogenesis AIM24	--	S	Function unknown	PREDICTED: uncharacterized protein LOC4334096 [Oryza sativa Japonica Group]	molecular function: binding (GO:0005488);; cellular component: membrane (GO:0016020);; cellular component: membrane part (GO:0044425)
osa-miR818d	LOC_Os03g63370	AAUCCCUUAUAUUAUGGGACGG	22	38.9377	30.1932	44.793	71.1724	127.942	104.7	0.0266237	0.892907	up	--	--	--	--	--	[I]	Lipid transport and metabolism	CRAL/TRIO domain	Patellin-4 OS=Arabidopsis thaliana OX=3702 GN=PATL4 PE=1 SV=2	S	Function unknown	PREDICTED: random slug protein 5 [Oryza sativa Japonica Group]	--
osa-miR818d	LOC_Os04g37820	AAUCCCUUAUAUUAUGGGACGG	22	38.9377	30.1932	44.793	71.1724	127.942	104.7	0.0266237	0.892907	up	--	--	Biological Process: flavonoid biosynthetic process (GO:0009813);; Cellular Component: intracellular membrane-bounded organelle (GO:0043231);; Biological Process: flavonoid glucuronidation (GO:0052696);; Molecular Function: quercetin 3-O-glucosyltransferase activity (GO:0080043);; Molecular Function: quercetin 7-O-glucosyltransferase activity (GO:0080044);;	--	--	[GC]	--	UDP-glucoronosyl and UDP-glucosyl transferase	7-deoxyloganetin glucosyltransferase OS=Gardenia jasminoides OX=114476 GN=UGT85A24 PE=1 SV=1	S	Function unknown	PREDICTED: 7-deoxyloganetin glucosyltransferase [Oryza sativa Japonica Group]	biological process: metabolic process (GO:0008152);; cellular component: cell (GO:0005623);; cellular component: organelle (GO:0043226);; cellular component: cell part (GO:0044464);; biological process: cellular process (GO:0009987);; biological process: single-organism process (GO:0044699);; molecular function: catalytic activity (GO:0003824)
osa-miR818d	LOC_Os04g39160	AAUCCCUUAUAUUAUGGGACGG	22	38.9377	30.1932	44.793	71.1724	127.942	104.7	0.0266237	0.892907	up	--	--	--	K11699|0|osa:4336092|K11699 RNA-dependent RNA polymerase [EC:2.7.7.48] | (RefSeq) OsRDR2, RDR2; probable RNA-dependent RNA polymerase 2	--	[A]	RNA processing and modification	RNA dependent RNA polymerase	Probable RNA-dependent RNA polymerase 2 OS=Oryza sativa subsp. japonica OX=39947 GN=RDR2 PE=2 SV=1	K	Transcription	PREDICTED: probable RNA-dependent RNA polymerase 2 [Oryza sativa Japonica Group]	--
osa-miR818d	LOC_Os04g39320	AAUCCCUUAUAUUAUGGGACGG	22	38.9377	30.1932	44.793	71.1724	127.942	104.7	0.0266237	0.892907	up	--	--	--	--	--	--	--	--	--	--	--	unnamed protein product [Oryza sativa Japonica Group]	--
osa-miR818d	LOC_Os04g57154	AAUCCCUUAUAUUAUGGGACGG	22	38.9377	30.1932	44.793	71.1724	127.942	104.7	0.0266237	0.892907	up	--	--	--	--	--	--	--	--	--	--	--	Os04g0667100 [Oryza sativa Japonica Group]	--
osa-miR818d	LOC_Os04g59624	AAUCCCUUAUAUUAUGGGACGG	22	38.9377	30.1932	44.793	71.1724	127.942	104.7	0.0266237	0.892907	up	[S]	Function unknown	Molecular Function: ATP binding (GO:0005524);; Biological Process: positive regulation of mitotic recombination (GO:0045951);;	K20093|0|osa:9266414|K20093 DNA excision repair protein ERCC-6-like [EC:3.6.4.12] | (RefSeq) protein CHROMATIN REMODELING 24	--	[KL]	--	SNF2 family N-terminal domain;; Helicase conserved C-terminal domain;; Type III restriction enzyme, res subunit	Protein CHROMATIN REMODELING 24 OS=Arabidopsis thaliana OX=3702 GN=CHR24 PE=2 SV=1	L	Replication, recombination and repair	PREDICTED: protein CHROMATIN REMODELING 24 isoform X2 [Oryza sativa Japonica Group]	molecular function: binding (GO:0005488);; biological process: biological regulation (GO:0065007)
osa-miR818d	LOC_Os05g03610	AAUCCCUUAUAUUAUGGGACGG	22	38.9377	30.1932	44.793	71.1724	127.942	104.7	0.0266237	0.892907	up	--	--	Molecular Function: phosphatidylinositol phospholipase C activity (GO:0004435);; Molecular Function: signal transducer activity (GO:0004871);; Cellular Component: intracellular (GO:0005622);; Biological Process: lipid catabolic process (GO:0016042);; Biological Process: intracellular signal transduction (GO:0035556);;	K05857|0|osa:4337686|K05857 phosphatidylinositol phospholipase C, delta [EC:3.1.4.11] | (RefSeq) phosphoinositide phospholipase C 2	AGE-RAGE signaling pathway in diabetic complications (ko04933)	[T]	Signal transduction mechanisms	Phosphatidylinositol-specific phospholipase C, X domain;; Phosphatidylinositol-specific phospholipase C, Y domain;; C2 domain	Phosphoinositide phospholipase C 2 OS=Arabidopsis thaliana OX=3702 GN=PLC2 PE=1 SV=1	S	Function unknown	PREDICTED: phosphoinositide phospholipase C 2 [Oryza sativa Japonica Group]	molecular function: catalytic activity (GO:0003824);; biological process: metabolic process (GO:0008152);; molecular function: molecular transducer activity (GO:0060089);; cellular component: cell (GO:0005623);; cellular component: cell part (GO:0044464);; biological process: single-organism process (GO:0044699);; biological process: cellular process (GO:0009987);; biological process: signaling (…
osa-miR818d	LOC_Os05g25890	AAUCCCUUAUAUUAUGGGACGG	22	38.9377	30.1932	44.793	71.1724	127.942	104.7	0.0266237	0.892907	up	--	--	--	--	--	--	--	Domain of unknown function (DUF4220);; Protein of unknown function, DUF594	--	S	Function unknown	unknown protein [Oryza sativa Japonica Group]	--
osa-miR818d	LOC_Os05g39540	AAUCCCUUAUAUUAUGGGACGG	22	38.9377	30.1932	44.793	71.1724	127.942	104.7	0.0266237	0.892907	up	--	--	--	K14709|0|osa:4339080|K14709 solute carrier family 39 (zinc transporter), member 1/2/3 | (RefSeq) OsZIP9, ZIP9; zinc transporter 9	--	[P]	Inorganic ion transport and metabolism	ZIP Zinc transporter	Zinc transporter 9 OS=Oryza sativa subsp. japonica OX=39947 GN=ZIP9 PE=3 SV=3	P	Inorganic ion transport and metabolism	PREDICTED: zinc transporter 9 isoform X1 [Oryza sativa Japonica Group]	--
osa-miR818d	LOC_Os05g40180	AAUCCCUUAUAUUAUGGGACGG	22	38.9377	30.1932	44.793	71.1724	127.942	104.7	0.0266237	0.892907	up	[T]	Signal transduction mechanisms	--	--	--	[R]	General function prediction only	Protein kinase domain;; Protein tyrosine kinase	Serine/threonine-protein kinase STN8, chloroplastic OS=Arabidopsis thaliana OX=3702 GN=STN8 PE=2 SV=1	T	Signal transduction mechanisms	PREDICTED: serine/threonine-protein kinase STN8, chloroplastic [Oryza sativa Japonica Group]	--
osa-miR818d	LOC_Os05g43570	AAUCCCUUAUAUUAUGGGACGG	22	38.9377	30.1932	44.793	71.1724	127.942	104.7	0.0266237	0.892907	up	[T]	Signal transduction mechanisms	--	K08286|0|osa:4339288|K08286 protein-serine/threonine kinase [EC:2.7.11.-] | (RefSeq) serine/threonine-protein kinase tricorner	--	[R]	General function prediction only	Protein kinase domain;; Protein tyrosine kinase;; Protein kinase C terminal domain	Probable serine/threonine protein kinase IRE OS=Arabidopsis thaliana OX=3702 GN=IRE PE=2 SV=1	T	Signal transduction mechanisms	PREDICTED: serine/threonine-protein kinase tricorner [Oryza sativa Japonica Group]	--
osa-miR818d	LOC_Os05g45580	AAUCCCUUAUAUUAUGGGACGG	22	38.9377	30.1932	44.793	71.1724	127.942	104.7	0.0266237	0.892907	up	--	--	--	--	--	--	--	--	--	S	Function unknown	unknown protein [Oryza sativa Japonica Group]	--
osa-miR818d	LOC_Os06g05530	AAUCCCUUAUAUUAUGGGACGG	22	38.9377	30.1932	44.793	71.1724	127.942	104.7	0.0266237	0.892907	up	--	--	--	--	--	--	--	RNA recognition motif. (a.k.a. RRM, RBD, or RNP domain)	Nuclear speckle RNA-binding protein B OS=Arabidopsis thaliana OX=3702 GN=NSRB PE=2 SV=1	S	Function unknown	PREDICTED: nuclear speckle RNA-binding protein A [Oryza sativa Japonica Group]	--
osa-miR818d	LOC_Os06g11090	AAUCCCUUAUAUUAUGGGACGG	22	38.9377	30.1932	44.793	71.1724	127.942	104.7	0.0266237	0.892907	up	[I]	Lipid transport and metabolism	Biological Process: metabolic process (GO:0008152);; Molecular Function: hydrolase activity (GO:0016787);;	--	--	[V]	Defense mechanisms	alpha/beta hydrolase fold;; Carboxylesterase family;; Esterase PHB depolymerase	Probable carboxylesterase 2 OS=Arabidopsis thaliana OX=3702 GN=CXE2 PE=2 SV=1	I	Lipid transport and metabolism	PREDICTED: tuliposide A-converting enzyme 1, chloroplastic [Oryza sativa Japonica Group]	biological process: metabolic process (GO:0008152);; molecular function: catalytic activity (GO:0003824)
osa-miR818d	LOC_Os06g11500	AAUCCCUUAUAUUAUGGGACGG	22	38.9377	30.1932	44.793	71.1724	127.942	104.7	0.0266237	0.892907	up	[L]	Replication, recombination and repair	Molecular Function: DNA binding (GO:0003677);; Molecular Function: helicase activity (GO:0004386);; Molecular Function: ATP binding (GO:0005524);; Cellular Component: nucleus (GO:0005634);; Biological Process: DNA replication (GO:0006260);; Biological Process: DNA repair (GO:0006281);; Molecular Function: metal ion binding (GO:0046872);; Biological Process: meiotic cell cycle (GO:0051321);;	K10738|0|osa:4340503|K10738 DNA helicase MCM9 [EC:3.6.4.12] | (RefSeq) MCM9, OsMCM9, P0436F11.6; probable DNA helicase MCM9	--	[L]	Replication, recombination and repair	MCM2/3/5 family;; MCM OB domain;; Magnesium chelatase, subunit ChlI;; MCM N-terminal domain;; AAA domain (dynein-related subfamily);; ATPase family associated with various cellular activities (AAA)	Probable DNA helicase MCM9 OS=Oryza sativa subsp. japonica OX=39947 GN=MCM9 PE=2 SV=1	L	Replication, recombination and repair	PREDICTED: probable DNA helicase MCM9 isoform X1 [Oryza sativa Japonica Group]	molecular function: binding (GO:0005488);; molecular function: catalytic activity (GO:0003824);; biological process: metabolic process (GO:0008152);; cellular component: cell (GO:0005623);; cellular component: organelle (GO:0043226);; cellular component: cell part (GO:0044464);; biological process: cellular process (GO:0009987);; biological process: single-organism process (GO:0044699);; biologic…
osa-miR818d	LOC_Os06g17950	AAUCCCUUAUAUUAUGGGACGG	22	38.9377	30.1932	44.793	71.1724	127.942	104.7	0.0266237	0.892907	up	--	--	Molecular Function: ATP binding (GO:0005524);; Biological Process: apoptotic process (GO:0006915);; Biological Process: defense response (GO:0006952);; Molecular Function: ADP binding (GO:0043531);;	K13457|5.71071e-126|sbi:SORBI_10g010670|K13457 disease resistance protein RPM1 | (RefSeq) SORBIDRAFT_10g010670, Sb10g010670; hypothetical protein	Plant-pathogen interaction (ko04626)	[T]	Signal transduction mechanisms	NB-ARC domain	Putative disease resistance RPP13-like protein 3 OS=Arabidopsis thaliana OX=3702 GN=RPP13L3 PE=3 SV=1	S	Function unknown	unnamed protein product [Oryza sativa Japonica Group]	molecular function: binding (GO:0005488);; biological process: cellular process (GO:0009987);; biological process: single-organism process (GO:0044699);; biological process: response to stimulus (GO:0050896)
osa-miR818d	LOC_Os06g38210	AAUCCCUUAUAUUAUGGGACGG	22	38.9377	30.1932	44.793	71.1724	127.942	104.7	0.0266237	0.892907	up	--	--	Cellular Component: integral component of membrane (GO:0016021);;	--	--	--	--	--	--	S	Function unknown	PREDICTED: uncharacterized protein LOC4341377 [Oryza sativa Japonica Group]	cellular component: membrane (GO:0016020);; cellular component: membrane part (GO:0044425)
osa-miR818d	LOC_Os06g39330	AAUCCCUUAUAUUAUGGGACGG	22	38.9377	30.1932	44.793	71.1724	127.942	104.7	0.0266237	0.892907	up	--	--	Biological Process: flavonoid biosynthetic process (GO:0009813);; Cellular Component: intracellular membrane-bounded organelle (GO:0043231);; Biological Process: flavonoid glucuronidation (GO:0052696);; Molecular Function: quercetin 3-O-glucosyltransferase activity (GO:0080043);; Molecular Function: quercetin 7-O-glucosyltransferase activity (GO:0080044);;	--	--	[GC]	--	UDP-glucoronosyl and UDP-glucosyl transferase	Crocetin glucosyltransferase, chloroplastic OS=Gardenia jasminoides OX=114476 GN=UGT75L6 PE=1 SV=1	S	Function unknown	PREDICTED: crocetin glucosyltransferase, chloroplastic [Oryza sativa Japonica Group]	biological process: metabolic process (GO:0008152);; cellular component: cell (GO:0005623);; cellular component: organelle (GO:0043226);; cellular component: cell part (GO:0044464);; biological process: cellular process (GO:0009987);; biological process: single-organism process (GO:0044699);; molecular function: catalytic activity (GO:0003824)
osa-miR818d	LOC_Os06g45890	AAUCCCUUAUAUUAUGGGACGG	22	38.9377	30.1932	44.793	71.1724	127.942	104.7	0.0266237	0.892907	up	--	--	Molecular Function: DNA binding (GO:0003677);; Cellular Component: nucleus (GO:0005634);; Biological Process: regulation of transcription, DNA-templated (GO:0006355);;	--	--	--	--	Myb-like DNA-binding domain	Putative Myb family transcription factor At1g14600 OS=Arabidopsis thaliana OX=3702 GN=At1g14600 PE=2 SV=2	S	Function unknown	PREDICTED: probable transcription factor KAN3 [Oryza sativa Japonica Group]	molecular function: binding (GO:0005488);; cellular component: cell (GO:0005623);; cellular component: organelle (GO:0043226);; cellular component: cell part (GO:0044464);; biological process: biological regulation (GO:0065007)
osa-miR818d	LOC_Os06g48060	AAUCCCUUAUAUUAUGGGACGG	22	38.9377	30.1932	44.793	71.1724	127.942	104.7	0.0266237	0.892907	up	[P]	Inorganic ion transport and metabolism	Molecular Function: UDP-glucose transmembrane transporter activity (GO:0005460);; Molecular Function: protein binding (GO:0005515);; Molecular Function: ATP binding (GO:0005524);; Cellular Component: vacuolar membrane (GO:0005774);; Cellular Component: plasma membrane (GO:0005886);; Biological Process: response to aluminum ion (GO:0010044);; Cellular Component: vesicle membrane (GO:0012506);; Bio…	--	--	[Q]	Secondary metabolites biosynthesis, transport and catabolism	ABC transporter;; AAA domain, putative AbiEii toxin, Type IV TA system	Protein STAR1 OS=Oryza sativa subsp. japonica OX=39947 GN=STAR1 PE=1 SV=1	P	Inorganic ion transport and metabolism	PREDICTED: protein STAR1 [Oryza sativa Japonica Group]	molecular function: transporter activity (GO:0005215);; biological process: cellular process (GO:0009987);; biological process: single-organism process (GO:0044699);; biological process: localization (GO:0051179);; molecular function: binding (GO:0005488);; cellular component: cell (GO:0005623);; cellular component: membrane (GO:0016020);; cellular component: organelle (GO:0043226);; cellular com…
osa-miR818d	LOC_Os07g05145	AAUCCCUUAUAUUAUGGGACGG	22	38.9377	30.1932	44.793	71.1724	127.942	104.7	0.0266237	0.892907	up	--	--	Cellular Component: mitochondrion (GO:0005739);;	--	--	--	--	--	--	--	--	hypothetical protein [Oryza sativa Japonica Group]	cellular component: cell (GO:0005623);; cellular component: organelle (GO:0043226);; cellular component: cell part (GO:0044464)
osa-miR818d	LOC_Os07g30250	AAUCCCUUAUAUUAUGGGACGG	22	38.9377	30.1932	44.793	71.1724	127.942	104.7	0.0266237	0.892907	up	--	--	Molecular Function: lipid transporter activity (GO:0005319);; Cellular Component: endoplasmic reticulum membrane (GO:0005789);; Cellular Component: integral component of membrane (GO:0016021);; Biological Process: glycolipid translocation (GO:0034203);; Molecular Function: metal ion binding (GO:0046872);;	K06316|0|osa:4343254|K06316 oligosaccharide translocation protein RFT1 | (RefSeq) protein RFT1 homolog	--	[D]	Cell cycle control, cell division, chromosome partitioning	Rft protein	--	U	Intracellular trafficking, secretion, and vesicular transport	PREDICTED: protein RFT1 homolog isoform X2 [Oryza sativa Japonica Group]	molecular function: transporter activity (GO:0005215);; biological process: localization (GO:0051179);; cellular component: cell (GO:0005623);; cellular component: membrane (GO:0016020);; cellular component: organelle (GO:0043226);; cellular component: organelle part (GO:0044422);; cellular component: membrane part (GO:0044425);; cellular component: cell part (GO:0044464);; biological process: si…
osa-miR818d	LOC_Os07g30690	AAUCCCUUAUAUUAUGGGACGG	22	38.9377	30.1932	44.793	71.1724	127.942	104.7	0.0266237	0.892907	up	--	--	Biological Process: flavonoid biosynthetic process (GO:0009813);; Cellular Component: intracellular membrane-bounded organelle (GO:0043231);; Biological Process: flavonoid glucuronidation (GO:0052696);; Molecular Function: quercetin 3-O-glucosyltransferase activity (GO:0080043);; Molecular Function: quercetin 7-O-glucosyltransferase activity (GO:0080044);;	--	--	[GC]	--	UDP-glucoronosyl and UDP-glucosyl transferase	7-deoxyloganetic acid glucosyltransferase OS=Catharanthus roseus OX=4058 GN=UGT709C2 PE=1 SV=1	S	Function unknown	PREDICTED: 7-deoxyloganetic acid glucosyltransferase [Oryza sativa Japonica Group]	biological process: metabolic process (GO:0008152);; cellular component: cell (GO:0005623);; cellular component: organelle (GO:0043226);; cellular component: cell part (GO:0044464);; biological process: cellular process (GO:0009987);; biological process: single-organism process (GO:0044699);; molecular function: catalytic activity (GO:0003824)
osa-miR818d	LOC_Os07g38440	AAUCCCUUAUAUUAUGGGACGG	22	38.9377	30.1932	44.793	71.1724	127.942	104.7	0.0266237	0.892907	up	[Q]	Secondary metabolites biosynthesis, transport and catabolism	Molecular Function: copper ion binding (GO:0005507);; Molecular Function: primary amine oxidase activity (GO:0008131);; Biological Process: amine metabolic process (GO:0009308);; Molecular Function: quinone binding (GO:0048038);; Biological Process: oxidation-reduction process (GO:0055114);;	K00276|0|dosa:Os07t0572100-01|K00276 primary-amine oxidase [EC:1.4.3.21] | (RAP-DB) Os07g0572100; Similar to Amine oxidase like protein (EC 1.4.3.6) (Copper amine oxidase).	Tropane, piperidine and pyridine alkaloid biosynthesis (ko00960)	[Q]	Secondary metabolites biosynthesis, transport and catabolism	Copper amine oxidase, enzyme domain	Primary amine oxidase 2 OS=Arabidopsis thaliana OX=3702 GN=At1g31672 PE=3 SV=1	Q	Secondary metabolites biosynthesis, transport and catabolism	putative copper amine oxidase [Oryza sativa Japonica Group]	molecular function: binding (GO:0005488);; molecular function: catalytic activity (GO:0003824);; biological process: metabolic process (GO:0008152);; biological process: single-organism process (GO:0044699)
osa-miR818d	LOC_Os07g40450	AAUCCCUUAUAUUAUGGGACGG	22	38.9377	30.1932	44.793	71.1724	127.942	104.7	0.0266237	0.892907	up	--	--	Cellular Component: plastid (GO:0009536);; Cellular Component: integral component of membrane (GO:0016021);;	--	--	--	--	--	--	S	Function unknown	PREDICTED: proline-, glutamic acid- and leucine-rich protein 1 [Oryza sativa Japonica Group]	cellular component: cell (GO:0005623);; cellular component: organelle (GO:0043226);; cellular component: cell part (GO:0044464);; cellular component: membrane (GO:0016020);; cellular component: membrane part (GO:0044425)
osa-miR818d	LOC_Os07g48370	AAUCCCUUAUAUUAUGGGACGG	22	38.9377	30.1932	44.793	71.1724	127.942	104.7	0.0266237	0.892907	up	--	--	Cellular Component: Golgi membrane (GO:0000139);; Cellular Component: mitochondrion (GO:0005739);; Biological Process: pectin biosynthetic process (GO:0045489);; Molecular Function: polygalacturonate 4-alpha-galacturonosyltransferase activity (GO:0047262);; Biological Process: cell wall organization (GO:0071555);;	K13648|0|osa:4344307|K13648 alpha-1,4-galacturonosyltransferase [EC:2.4.1.43] | (RefSeq) probable galacturonosyltransferase 7	Amino sugar and nucleotide sugar metabolism (ko00520)	--	--	Glycosyl transferase family 8	Probable galacturonosyltransferase 7 OS=Arabidopsis thaliana OX=3702 GN=GAUT7 PE=1 SV=2	M	Cell wall/membrane/envelope biogenesis	PREDICTED: probable galacturonosyltransferase 7 [Oryza sativa Japonica Group]	cellular component: cell (GO:0005623);; cellular component: membrane (GO:0016020);; cellular component: organelle (GO:0043226);; cellular component: organelle part (GO:0044422);; cellular component: cell part (GO:0044464);; biological process: metabolic process (GO:0008152);; biological process: single-organism process (GO:0044699);; molecular function: catalytic activity (GO:0003824);; biologica…
osa-miR818d	LOC_Os08g29760	AAUCCCUUAUAUUAUGGGACGG	22	38.9377	30.1932	44.793	71.1724	127.942	104.7	0.0266237	0.892907	up	--	--	Cellular Component: integral component of membrane (GO:0016021);;	--	--	--	--	Sulfite exporter TauE/SafE	Sulfite exporter TauE/SafE family protein 3 OS=Arabidopsis thaliana OX=3702 GN=At2g25737 PE=2 SV=1	S	Function unknown	PREDICTED: uncharacterized protein LOC4345461 isoform X1 [Oryza sativa Japonica Group]	cellular component: membrane (GO:0016020);; cellular component: membrane part (GO:0044425)
osa-miR818d	LOC_Os08g37700	AAUCCCUUAUAUUAUGGGACGG	22	38.9377	30.1932	44.793	71.1724	127.942	104.7	0.0266237	0.892907	up	[J]	Translation, ribosomal structure and biogenesis	Molecular Function: nucleotide binding (GO:0000166);; Molecular Function: RNA binding (GO:0003723);; Cellular Component: chloroplast stroma (GO:0009570);; Cellular Component: viral nucleocapsid (GO:0019013);; Cellular Component: intracellular ribonucleoprotein complex (GO:0030529);;	--	--	[R]	General function prediction only	RNA recognition motif. (a.k.a. RRM, RBD, or RNP domain)	RNA-binding protein CP33, chloroplastic OS=Arabidopsis thaliana OX=3702 GN=CP33 PE=2 SV=1	S	Function unknown	PREDICTED: RNA-binding protein CP33, chloroplastic [Oryza sativa Japonica Group]	molecular function: binding (GO:0005488);; cellular component: cell (GO:0005623);; cellular component: organelle (GO:0043226);; cellular component: organelle part (GO:0044422);; cellular component: cell part (GO:0044464);; cellular component: virion (GO:0019012);; cellular component: virion part (GO:0044423);; cellular component: macromolecular complex (GO:0032991)
osa-miR818d	LOC_Os08g41080	AAUCCCUUAUAUUAUGGGACGG	22	38.9377	30.1932	44.793	71.1724	127.942	104.7	0.0266237	0.892907	up	--	--	--	--	--	--	--	--	--	--	--	PREDICTED: uncharacterized protein LOC4346077 [Oryza sativa Japonica Group]	--
osa-miR818d	LOC_Os09g10710	AAUCCCUUAUAUUAUGGGACGG	22	38.9377	30.1932	44.793	71.1724	127.942	104.7	0.0266237	0.892907	up	--	--	Molecular Function: protein kinase activity (GO:0004672);; Molecular Function: ATP binding (GO:0005524);; Biological Process: protein phosphorylation (GO:0006468);;	--	--	[R]	General function prediction only	ENT domain;; Lamin-B receptor of TUDOR domain	Protein EMSY-LIKE 3 OS=Arabidopsis thaliana OX=3702 GN=EML3 PE=1 SV=1	S	Function unknown	hypothetical protein OsJ_28650 [Oryza sativa Japonica Group]	molecular function: catalytic activity (GO:0003824);; biological process: metabolic process (GO:0008152);; biological process: cellular process (GO:0009987);; molecular function: binding (GO:0005488)
osa-miR818d	LOC_Os09g23620	AAUCCCUUAUAUUAUGGGACGG	22	38.9377	30.1932	44.793	71.1724	127.942	104.7	0.0266237	0.892907	up	--	--	--	K09422|5.24823e-172|osa:4346997|K09422 myb proto-oncogene protein, plant | (RefSeq) myb; protein ODORANT1	--	[K]	Transcription	Myb-like DNA-binding domain;; Myb-like DNA-binding domain	Transcription factor MYB20 OS=Arabidopsis thaliana OX=3702 GN=MYB20 PE=2 SV=1	K	Transcription	PREDICTED: protein ODORANT1 [Oryza sativa Japonica Group]	--
osa-miR818d	LOC_Os09g24520	AAUCCCUUAUAUUAUGGGACGG	22	38.9377	30.1932	44.793	71.1724	127.942	104.7	0.0266237	0.892907	up	--	--	--	--	--	[R]	General function prediction only	PPR repeat;; PPR repeat family;; PPR repeat;; Pentatricopeptide repeat domain;; Pentacotripeptide-repeat region of PRORP	Pentatricopeptide repeat-containing protein At5g56310 OS=Arabidopsis thaliana OX=3702 GN=PCMP-E13 PE=2 SV=1	S	Function unknown	hypothetical protein OsJ_29332 [Oryza sativa Japonica Group]	--
osa-miR818d	LOC_Os09g36320	AAUCCCUUAUAUUAUGGGACGG	22	38.9377	30.1932	44.793	71.1724	127.942	104.7	0.0266237	0.892907	up	[T]	Signal transduction mechanisms	Molecular Function: protein serine/threonine kinase activity (GO:0004674);; Molecular Function: ATP binding (GO:0005524);; Biological Process: protein phosphorylation (GO:0006468);; Cellular Component: plastid (GO:0009536);;	--	--	[T]	Signal transduction mechanisms	Protein tyrosine kinase;; Protein kinase domain	Probable serine/threonine-protein kinase PBL19 OS=Arabidopsis thaliana OX=3702 GN=PBL19 PE=1 SV=1	T	Signal transduction mechanisms	PREDICTED: probable receptor-like protein kinase At5g47070 [Oryza sativa Japonica Group]	molecular function: catalytic activity (GO:0003824);; biological process: metabolic process (GO:0008152);; biological process: cellular process (GO:0009987);; molecular function: binding (GO:0005488);; cellular component: cell (GO:0005623);; cellular component: organelle (GO:0043226);; cellular component: cell part (GO:0044464)
osa-miR818d	LOC_Os09g37020	AAUCCCUUAUAUUAUGGGACGG	22	38.9377	30.1932	44.793	71.1724	127.942	104.7	0.0266237	0.892907	up	--	--	--	--	--	[S]	Function unknown	DSBA-like thioredoxin domain;; Thioredoxin	--	S	Function unknown	PREDICTED: uncharacterized protein LOC4347738 isoform X1 [Oryza sativa Japonica Group]	--
osa-miR818d	LOC_Os10g15390	AAUCCCUUAUAUUAUGGGACGG	22	38.9377	30.1932	44.793	71.1724	127.942	104.7	0.0266237	0.892907	up	--	--	--	K13173|1.69558e-49|osa:4348291|K13173 arginine and glutamate-rich protein 1 | (RefSeq) uncharacterized protein At1g10890	--	--	--	Arginine and glutamate-rich 1	Uncharacterized protein At1g10890 OS=Arabidopsis thaliana OX=3702 GN=At1g10890 PE=4 SV=1	S	Function unknown	hypothetical protein OsJ_31035 [Oryza sativa Japonica Group]	--
osa-miR818d	LOC_Os10g42100	AAUCCCUUAUAUUAUGGGACGG	22	38.9377	30.1932	44.793	71.1724	127.942	104.7	0.0266237	0.892907	up	[G]	Carbohydrate transport and metabolism	--	K00873|0|osa:4349454|K00873 pyruvate kinase [EC:2.7.1.40] | (RefSeq) pyruvate kinase isozyme G, chloroplastic	Biosynthesis of amino acids (ko01230)	[G]	Carbohydrate transport and metabolism	Pyruvate kinase, barrel domain;; Pyruvate kinase, alpha/beta domain	Pyruvate kinase isozyme G, chloroplastic OS=Nicotiana tabacum OX=4097 PE=2 SV=1	G	Carbohydrate transport and metabolism	PREDICTED: pyruvate kinase isozyme G, chloroplastic isoform X1 [Oryza sativa Japonica Group]	--
osa-miR818d	LOC_Os11g12060	AAUCCCUUAUAUUAUGGGACGG	22	38.9377	30.1932	44.793	71.1724	127.942	104.7	0.0266237	0.892907	up	--	--	--	--	--	[R]	General function prediction only	Retroviral aspartyl protease;; Reverse transcriptase (RNA-dependent DNA polymerase);; Retrotransposon gag protein;; Integrase core domain;; Aspartyl protease;; gag-polyprotein putative aspartyl protease;; Aspartyl protease;; Zinc knuckle	RNA-directed DNA polymerase homolog OS=Oenothera berteroana OX=3950 PE=4 SV=1	L	Replication, recombination and repair	retrotransposon protein, putative, Ty3-gypsy subclass [Oryza sativa Japonica Group]	--
osa-miR818d	LOC_Os11g47160	AAUCCCUUAUAUUAUGGGACGG	22	38.9377	30.1932	44.793	71.1724	127.942	104.7	0.0266237	0.892907	up	[K]	Transcription	Molecular Function: protein serine/threonine kinase activity (GO:0004674);; Molecular Function: protein tyrosine kinase activity (GO:0004713);; Molecular Function: calcium ion binding (GO:0005509);; Molecular Function: ATP binding (GO:0005524);; Biological Process: protein phosphorylation (GO:0006468);; Cellular Component: integral component of membrane (GO:0016021);; Molecular Function: polysacc…	--	--	--	--	Leucine rich repeat;; Leucine Rich repeats (2 copies);; Protein tyrosine kinase;; Protein kinase domain;; Leucine Rich Repeat;; Leucine rich repeat N-terminal domain;; ABC1 family	LRR receptor-like serine/threonine-protein kinase EFR OS=Arabidopsis thaliana OX=3702 GN=EFR PE=1 SV=1	S	Function unknown	Leucine Rich Repeat, putative [Oryza sativa Japonica Group]	molecular function: catalytic activity (GO:0003824);; biological process: metabolic process (GO:0008152);; biological process: cellular process (GO:0009987);; molecular function: binding (GO:0005488);; cellular component: membrane (GO:0016020);; cellular component: membrane part (GO:0044425)
osa-miR818d	LOC_Os12g16290	AAUCCCUUAUAUUAUGGGACGG	22	38.9377	30.1932	44.793	71.1724	127.942	104.7	0.0266237	0.892907	up	--	--	--	--	--	--	--	NmrA-like family;; NAD(P)H-binding;; NAD dependent epimerase/dehydratase family	Isoflavone reductase homolog OS=Lupinus albus OX=3870 PE=2 SV=1	--	--	Isoflavone reductase, putative, expressed [Oryza sativa Japonica Group]	--
osa-miR818d	LOC_Os12g42160	AAUCCCUUAUAUUAUGGGACGG	22	38.9377	30.1932	44.793	71.1724	127.942	104.7	0.0266237	0.892907	up	--	--	--	K10406|0|osa:4352796|K10406 kinesin family member C2/C3 | (RefSeq) armadillo repeat-containing kinesin-like protein 3	--	[Z]	Cytoskeleton	Kinesin motor domain;; Microtubule binding	Kinesin-like protein KIN-14R OS=Oryza sativa subsp. japonica OX=39947 GN=KIN14R PE=2 SV=1	Z	Cytoskeleton	RecName: Full=Kinesin-like protein KIN-14R	--
novel_miR_390	LOC_Os01g25330	UUGUAGAUCUAGAUGAAUUAU	21	10.3834	13.4192	11.9448	245.149	379.95	602.024	1.46556e-22	2.7918	up	--	--	Cellular Component: intracellular (GO:0005622);; Biological Process: intracellular protein transport (GO:0006886);; Molecular Function: zinc ion binding (GO:0008270);; Cellular Component: integral component of membrane (GO:0016021);; Biological Process: vesicle-mediated transport (GO:0016192);; Molecular Function: phosphoric ester hydrolase activity (GO:0042578);;	--	--	[I]	Lipid transport and metabolism	--	Probable phosphoinositide phosphatase SAC9 OS=Arabidopsis thaliana OX=3702 GN=SAC9 PE=1 SV=1	T	Signal transduction mechanisms	Os01g0355600, partial [Oryza sativa Japonica Group]	cellular component: cell (GO:0005623);; cellular component: cell part (GO:0044464);; biological process: localization (GO:0051179);; molecular function: binding (GO:0005488);; cellular component: membrane (GO:0016020);; cellular component: membrane part (GO:0044425);; molecular function: catalytic activity (GO:0003824);; biological process: metabolic process (GO:0008152)
novel_miR_390	LOC_Os02g13785	UUGUAGAUCUAGAUGAAUUAU	21	10.3834	13.4192	11.9448	245.149	379.95	602.024	1.46556e-22	2.7918	up	--	--	--	--	--	--	--	--	--	--	--	hypothetical protein [Oryza sativa Japonica Group]	--
novel_miR_390	LOC_Os02g27740	UUGUAGAUCUAGAUGAAUUAU	21	10.3834	13.4192	11.9448	245.149	379.95	602.024	1.46556e-22	2.7918	up	--	--	Cellular Component: mitochondrion (GO:0005739);;	--	--	--	--	--	--	S	Function unknown	Os02g0478500, partial [Oryza sativa Japonica Group]	cellular component: cell (GO:0005623);; cellular component: organelle (GO:0043226);; cellular component: cell part (GO:0044464)
novel_miR_390	LOC_Os03g36780	UUGUAGAUCUAGAUGAAUUAU	21	10.3834	13.4192	11.9448	245.149	379.95	602.024	1.46556e-22	2.7918	up	[J]	Translation, ribosomal structure and biogenesis	Molecular Function: translation elongation factor activity (GO:0003746);; Molecular Function: GTPase activity (GO:0003924);; Molecular Function: GTP binding (GO:0005525);; Cellular Component: mitochondrion (GO:0005739);; Biological Process: mitochondrial translational elongation (GO:0070125);;	K02355|0|osa:4333268|K02355 elongation factor G | (RefSeq) EF-Gmt, mEF-G; elongation factor G, mitochondrial	--	[J]	Translation, ribosomal structure and biogenesis	Elongation factor Tu GTP binding domain;; Elongation factor G, domain IV;; Elongation Factor G, domain II;; Elongation factor G C-terminus;; Elongation factor Tu domain 2	Elongation factor G, mitochondrial OS=Oryza sativa subsp. japonica OX=39947 GN=Os03g0565500 PE=2 SV=2	J	Translation, ribosomal structure and biogenesis	PREDICTED: elongation factor G, mitochondrial [Oryza sativa Japonica Group]	molecular function: binding (GO:0005488);; biological process: metabolic process (GO:0008152);; biological process: cellular process (GO:0009987);; molecular function: catalytic activity (GO:0003824);; cellular component: cell (GO:0005623);; cellular component: organelle (GO:0043226);; cellular component: cell part (GO:0044464)
novel_miR_390	LOC_Os03g58970	UUGUAGAUCUAGAUGAAUUAU	21	10.3834	13.4192	11.9448	245.149	379.95	602.024	1.46556e-22	2.7918	up	--	--	Cellular Component: exocyst (GO:0000145);; Biological Process: exocyst assembly (GO:0001927);; Biological Process: exocyst localization (GO:0051601);;	K19986|0|dosa:Os03t0804400-01|K19986 exocyst complex component 8 | (RAP-DB) Os03g0804400; Vps51/Vps67 domain containing protein.	--	[U]	Intracellular trafficking, secretion, and vesicular transport	Exocyst component 84 C-terminal;; Vps51/Vps67;; COG (conserved oligomeric Golgi) complex component, COG2	Exocyst complex component EXO84B OS=Arabidopsis thaliana OX=3702 GN=EXO84B PE=1 SV=1	U	Intracellular trafficking, secretion, and vesicular transport	expressed protein (with alternative splicing) [Oryza sativa Japonica Group]	cellular component: cell (GO:0005623);; cellular component: macromolecular complex (GO:0032991);; cellular component: cell part (GO:0044464);; biological process: cellular component organization or biogenesis (GO:0071840);; biological process: localization (GO:0051179)
novel_miR_390	LOC_Os04g44710	UUGUAGAUCUAGAUGAAUUAU	21	10.3834	13.4192	11.9448	245.149	379.95	602.024	1.46556e-22	2.7918	up	--	--	--	K18998|0|osa:4336474|K18998 RNA polymerase II C-terminal domain phosphatase-like 1/2 [EC:3.1.3.16] | (RefSeq) RNA polymerase II C-terminal domain phosphatase-like 1	--	[K]	Transcription	Double-stranded RNA binding motif;; NLI interacting factor-like phosphatase	RNA polymerase II C-terminal domain phosphatase-like 1 OS=Arabidopsis thaliana OX=3702 GN=CPL1 PE=1 SV=1	K	Transcription	PREDICTED: RNA polymerase II C-terminal domain phosphatase-like 1 isoform X1 [Oryza sativa Japonica Group]	--
novel_miR_390	LOC_Os05g08000	UUGUAGAUCUAGAUGAAUUAU	21	10.3834	13.4192	11.9448	245.149	379.95	602.024	1.46556e-22	2.7918	up	--	--	--	--	--	--	--	--	--	--	--	hypothetical protein OsJ_17300 [Oryza sativa Japonica Group]	--
novel_miR_390	LOC_Os05g31530	UUGUAGAUCUAGAUGAAUUAU	21	10.3834	13.4192	11.9448	245.149	379.95	602.024	1.46556e-22	2.7918	up	[R]	General function prediction only	--	--	--	[T]	Signal transduction mechanisms	NB-ARC domain;; Leucine Rich repeats (2 copies);; Leucine rich repeat	Putative disease resistance protein RGA4 OS=Solanum bulbocastanum OX=147425 GN=RGA4 PE=2 SV=1	S	Function unknown	putative NBS-LRR resistance protein [Oryza sativa Japonica Group]	--
novel_miR_390	LOC_Os05g31570	UUGUAGAUCUAGAUGAAUUAU	21	10.3834	13.4192	11.9448	245.149	379.95	602.024	1.46556e-22	2.7918	up	[R]	General function prediction only	--	--	--	[T]	Signal transduction mechanisms	NB-ARC domain;; Leucine Rich repeats (2 copies);; Leucine rich repeat	Putative disease resistance protein RGA4 OS=Solanum bulbocastanum OX=147425 GN=RGA4 PE=2 SV=1	S	Function unknown	PREDICTED: putative disease resistance protein RGA3 isoform X1 [Oryza sativa Japonica Group]	--
novel_miR_390	LOC_Os06g28160	UUGUAGAUCUAGAUGAAUUAU	21	10.3834	13.4192	11.9448	245.149	379.95	602.024	1.46556e-22	2.7918	up	--	--	--	--	--	--	--	Ulp1 protease family, C-terminal catalytic domain	--	S	Function unknown	hypothetical protein [Oryza sativa Japonica Group]	--
novel_miR_390	LOC_Os06g47860	UUGUAGAUCUAGAUGAAUUAU	21	10.3834	13.4192	11.9448	245.149	379.95	602.024	1.46556e-22	2.7918	up	--	--	Molecular Function: metal ion binding (GO:0046872);;	--	--	--	--	Protein of unknown function (DUF1644)	--	S	Function unknown	PREDICTED: uncharacterized protein LOC4341921 isoform X1 [Oryza sativa Japonica Group]	molecular function: binding (GO:0005488)
novel_miR_390	LOC_Os07g34250	UUGUAGAUCUAGAUGAAUUAU	21	10.3834	13.4192	11.9448	245.149	379.95	602.024	1.46556e-22	2.7918	up	--	--	Molecular Function: aspartic-type endopeptidase activity (GO:0004190);; Biological Process: proteolysis (GO:0006508);; Cellular Component: plastid (GO:0009536);; Biological Process: protein catabolic process (GO:0030163);;	--	--	[O]	Posttranslational modification, protein turnover, chaperones	Xylanase inhibitor C-terminal;; Eukaryotic aspartyl protease	Aspartic proteinase CDR1 OS=Arabidopsis thaliana OX=3702 GN=CDR1 PE=1 SV=1	O	Posttranslational modification, protein turnover, chaperones	hypothetical protein [Oryza sativa Japonica Group]	molecular function: catalytic activity (GO:0003824);; biological process: metabolic process (GO:0008152);; cellular component: cell (GO:0005623);; cellular component: organelle (GO:0043226);; cellular component: cell part (GO:0044464)
novel_miR_390	LOC_Os08g03600	UUGUAGAUCUAGAUGAAUUAU	21	10.3834	13.4192	11.9448	245.149	379.95	602.024	1.46556e-22	2.7918	up	[P]	Inorganic ion transport and metabolism	Cellular Component: integral component of membrane (GO:0016021);; Biological Process: metal ion transport (GO:0030001);; Molecular Function: metal ion transmembrane transporter activity (GO:0046873);; Biological Process: cation transmembrane transport (GO:0098655);;	--	--	--	--	CorA-like Mg2+ transporter protein	--	S	Function unknown	PREDICTED: uncharacterized protein LOC4344586 isoform X1 [Oryza sativa Japonica Group]	cellular component: membrane (GO:0016020);; cellular component: membrane part (GO:0044425);; biological process: single-organism process (GO:0044699);; biological process: localization (GO:0051179);; molecular function: transporter activity (GO:0005215);; biological process: cellular process (GO:0009987)
novel_miR_390	LOC_Os08g07890	UUGUAGAUCUAGAUGAAUUAU	21	10.3834	13.4192	11.9448	245.149	379.95	602.024	1.46556e-22	2.7918	up	--	--	--	--	--	--	--	Protein tyrosine kinase;; Protein kinase domain;; NB-ARC domain;; Leucine rich repeat	LRR receptor kinase BAK1 OS=Oryza sativa subsp. japonica OX=39947 GN=BAK1 PE=1 SV=1	S	Function unknown	hypothetical protein OsJ_26230 [Oryza sativa Japonica Group]	--
novel_miR_390	LOC_Os08g28770	UUGUAGAUCUAGAUGAAUUAU	21	10.3834	13.4192	11.9448	245.149	379.95	602.024	1.46556e-22	2.7918	up	--	--	Molecular Function: nucleic acid binding (GO:0003676);; Cellular Component: plastid (GO:0009536);; Cellular Component: membrane (GO:0016020);; Molecular Function: oxidoreductase activity, acting on single donors with incorporation of molecular oxygen, incorporation of two atoms of oxygen (GO:0016702);; Biological Process: oxidation-reduction process (GO:0055114);;	--	--	--	--	--	--	--	--	hypothetical protein [Oryza glaberrima]	molecular function: binding (GO:0005488);; cellular component: cell (GO:0005623);; cellular component: organelle (GO:0043226);; cellular component: cell part (GO:0044464);; cellular component: membrane (GO:0016020);; molecular function: catalytic activity (GO:0003824);; biological process: metabolic process (GO:0008152);; biological process: single-organism process (GO:0044699)
novel_miR_390	LOC_Os08g36310	UUGUAGAUCUAGAUGAAUUAU	21	10.3834	13.4192	11.9448	245.149	379.95	602.024	1.46556e-22	2.7918	up	[QV]	--	Molecular Function: iron ion binding (GO:0005506);; Cellular Component: integral component of membrane (GO:0016021);; Molecular Function: oxidoreductase activity, acting on paired donors, with incorporation or reduction of molecular oxygen, NAD(P)H as one donor, and incorporation of one atom of oxygen (GO:0016709);; Molecular Function: heme binding (GO:0020037);; Biological Process: electron tran…	--	--	[Q]	Secondary metabolites biosynthesis, transport and catabolism	Cytochrome P450	Cytochrome P450 76M5 OS=Oryza sativa subsp. japonica OX=39947 GN=CYP76M5 PE=1 SV=1	Q	Secondary metabolites biosynthesis, transport and catabolism	PREDICTED: cytochrome P450 76M5-like [Oryza sativa Japonica Group]	molecular function: binding (GO:0005488);; cellular component: membrane (GO:0016020);; cellular component: membrane part (GO:0044425);; molecular function: catalytic activity (GO:0003824);; biological process: metabolic process (GO:0008152);; biological process: single-organism process (GO:0044699);; biological process: cellular process (GO:0009987)
novel_miR_390	LOC_Os09g11800	UUGUAGAUCUAGAUGAAUUAU	21	10.3834	13.4192	11.9448	245.149	379.95	602.024	1.46556e-22	2.7918	up	--	--	Molecular Function: binding (GO:0005488);;	--	--	--	--	MuDR family transposase	--	--	--	hypothetical protein OsJ_28709 [Oryza sativa Japonica Group]	molecular function: binding (GO:0005488)
novel_miR_390	LOC_Os11g06420	UUGUAGAUCUAGAUGAAUUAU	21	10.3834	13.4192	11.9448	245.149	379.95	602.024	1.46556e-22	2.7918	up	--	--	--	--	--	[R]	General function prediction only	Tub family;; F-box domain;; F-box-like	Tubby-like F-box protein 13 OS=Oryza sativa subsp. japonica OX=39947 GN=TULP13 PE=2 SV=1	S	Function unknown	PREDICTED: tubby-like F-box protein 13 isoform X1 [Oryza sativa Japonica Group]	--
novel_miR_390	LOC_Os11g11890	UUGUAGAUCUAGAUGAAUUAU	21	10.3834	13.4192	11.9448	245.149	379.95	602.024	1.46556e-22	2.7918	up	[T]	Signal transduction mechanisms	--	--	--	--	--	Protein kinase domain;; Protein tyrosine kinase	Putative receptor-like protein kinase At4g00960 OS=Arabidopsis thaliana OX=3702 GN=At4g00960 PE=3 SV=2	T	Signal transduction mechanisms	Protein kinase domain containing protein, expressed [Oryza sativa Japonica Group]	--
novel_miR_390	LOC_Os11g14730	UUGUAGAUCUAGAUGAAUUAU	21	10.3834	13.4192	11.9448	245.149	379.95	602.024	1.46556e-22	2.7918	up	--	--	--	--	--	--	--	--	--	--	--	expressed protein [Oryza sativa Japonica Group]	--
novel_miR_390	LOC_Os11g29490	UUGUAGAUCUAGAUGAAUUAU	21	10.3834	13.4192	11.9448	245.149	379.95	602.024	1.46556e-22	2.7918	up	[P]	Inorganic ion transport and metabolism	--	--	--	[P]	Inorganic ion transport and metabolism	E1-E2 ATPase;; Cation transporter/ATPase, N-terminus	ATPase 3, plasma membrane-type OS=Arabidopsis thaliana OX=3702 GN=AHA3 PE=1 SV=2	P	Inorganic ion transport and metabolism	PREDICTED: ATPase 3, plasma membrane-type [Oryza sativa Japonica Group]	--
novel_miR_390	LOC_Os11g29750	UUGUAGAUCUAGAUGAAUUAU	21	10.3834	13.4192	11.9448	245.149	379.95	602.024	1.46556e-22	2.7918	up	[P]	Inorganic ion transport and metabolism	--	--	--	[P]	Inorganic ion transport and metabolism	E1-E2 ATPase;; Cation transporter/ATPase, N-terminus	ATPase 3, plasma membrane-type OS=Arabidopsis thaliana OX=3702 GN=AHA3 PE=1 SV=2	P	Inorganic ion transport and metabolism	E1-E2 ATPase family protein [Oryza sativa Japonica Group]	--
novel_miR_390	LOC_Os11g46230	UUGUAGAUCUAGAUGAAUUAU	21	10.3834	13.4192	11.9448	245.149	379.95	602.024	1.46556e-22	2.7918	up	--	--	--	--	--	[T]	Signal transduction mechanisms	Tetratricopeptide repeat;; Tetratricopeptide repeat;; TPR repeat;; Tetratricopeptide repeat	Protein NPG1 OS=Arabidopsis thaliana OX=3702 GN=NPG1 PE=1 SV=1	S	Function unknown	PREDICTED: uncharacterized protein LOC4351154 [Oryza sativa Japonica Group]	--
novel_miR_390	LOC_Os12g01355	UUGUAGAUCUAGAUGAAUUAU	21	10.3834	13.4192	11.9448	245.149	379.95	602.024	1.46556e-22	2.7918	up	--	--	--	--	--	--	--	--	--	--	--	Os12g0104250 [Oryza sativa Japonica Group]	--
novel_miR_390	LOC_Os12g25190	UUGUAGAUCUAGAUGAAUUAU	21	10.3834	13.4192	11.9448	245.149	379.95	602.024	1.46556e-22	2.7918	up	--	--	--	--	--	[R]	General function prediction only	gag-polypeptide of LTR copia-type;; Reverse transcriptase (RNA-dependent DNA polymerase)	Retrovirus-related Pol polyprotein from transposon TNT 1-94 OS=Nicotiana tabacum OX=4097 PE=2 SV=1	L	Replication, recombination and repair	retrotransposon protein, putative, Ty1-copia subclass [Oryza sativa Japonica Group]	--
novel_miR_390	LOC_Os12g30180	UUGUAGAUCUAGAUGAAUUAU	21	10.3834	13.4192	11.9448	245.149	379.95	602.024	1.46556e-22	2.7918	up	[T]	Signal transduction mechanisms	--	--	--	--	--	Protein kinase domain;; Phloem protein 2;; Protein tyrosine kinase	Putative cysteine-rich receptor-like protein kinase 39 OS=Arabidopsis thaliana OX=3702 GN=CRK39 PE=3 SV=1	T	Signal transduction mechanisms	PREDICTED: putative cysteine-rich receptor-like protein kinase 39 [Oryza sativa Japonica Group]	--
osa-miR1846b-5p	LOC_Os01g01150	AGUGAGGAGGCCGGGGCCGCU	21	0	3.3548	0	15.8161	139.573	38.0727	0.00315265	1.04719	up	--	--	Molecular Function: nucleotide binding (GO:0000166);; Molecular Function: RNA binding (GO:0003723);; Molecular Function: metal ion binding (GO:0046872);;	--	--	--	--	Filamin/ABP280 repeat;; RNA recognition motif. (a.k.a. RRM, RBD, or RNP domain)	Polyadenylate-binding protein-interacting protein 8 OS=Arabidopsis thaliana OX=3702 GN=CID8 PE=1 SV=1	S	Function unknown	PREDICTED: uncharacterized protein LOC4326462 [Oryza sativa Japonica Group]	molecular function: binding (GO:0005488)
osa-miR1846b-5p	LOC_Os01g01360	AGUGAGGAGGCCGGGGCCGCU	21	0	3.3548	0	15.8161	139.573	38.0727	0.00315265	1.04719	up	[E]	Amino acid transport and metabolism	Molecular Function: transporter activity (GO:0005215);; Biological Process: oligopeptide transport (GO:0006857);; Cellular Component: integral component of membrane (GO:0016021);; Biological Process: sterol metabolic process (GO:0016125);; Molecular Function: cholestenol delta-isomerase activity (GO:0047750);;	--	--	[E]	Amino acid transport and metabolism	POT family	Protein NRT1/ PTR FAMILY 6.1 OS=Arabidopsis thaliana OX=3702 GN=NPF6.1 PE=2 SV=1	E	Amino acid transport and metabolism	PREDICTED: protein NRT1/ PTR FAMILY 6.1 [Oryza sativa Japonica Group]	molecular function: transporter activity (GO:0005215);; biological process: single-organism process (GO:0044699);; biological process: localization (GO:0051179);; cellular component: membrane (GO:0016020);; cellular component: membrane part (GO:0044425);; biological process: metabolic process (GO:0008152);; molecular function: catalytic activity (GO:0003824)
osa-miR1846b-5p	LOC_Os01g08890	AGUGAGGAGGCCGGGGCCGCU	21	0	3.3548	0	15.8161	139.573	38.0727	0.00315265	1.04719	up	--	--	Biological Process: telomere maintenance (GO:0000723);; Molecular Function: DNA helicase activity (GO:0003678);; Biological Process: DNA repair (GO:0006281);; Cellular Component: plastid (GO:0009536);; Biological Process: DNA duplex unwinding (GO:0032508);;	--	--	--	--	--	--	--	--	PREDICTED: putative uncharacterized protein DDB_G0290521 [Oryza sativa Japonica Group]	biological process: metabolic process (GO:0008152);; biological process: cellular process (GO:0009987);; biological process: single-organism process (GO:0044699);; biological process: biological regulation (GO:0065007);; biological process: cellular component organization or biogenesis (GO:0071840);; molecular function: catalytic activity (GO:0003824);; biological process: response to stimulus (G…
osa-miR1846b-5p	LOC_Os01g12530	AGUGAGGAGGCCGGGGCCGCU	21	0	3.3548	0	15.8161	139.573	38.0727	0.00315265	1.04719	up	--	--	Cellular Component: plastid (GO:0009536);;	--	--	[L]	Replication, recombination and repair	Domain of unknown function (DUF1771);; Smr domain	SMR domain-containing protein At5g58720 OS=Arabidopsis thaliana OX=3702 GN=PIPC PE=1 SV=1	S	Function unknown	PREDICTED: SMR domain-containing protein At5g58720 [Oryza sativa Japonica Group]	cellular component: cell (GO:0005623);; cellular component: organelle (GO:0043226);; cellular component: cell part (GO:0044464)
osa-miR1846b-5p	LOC_Os01g14040	AGUGAGGAGGCCGGGGCCGCU	21	0	3.3548	0	15.8161	139.573	38.0727	0.00315265	1.04719	up	[J]	Translation, ribosomal structure and biogenesis	Molecular Function: aminoacyl-tRNA editing activity (GO:0002161);; Molecular Function: aminoacyl-tRNA ligase activity (GO:0004812);; Cellular Component: cytoplasm (GO:0005737);; Biological Process: tRNA metabolic process (GO:0006399);; Biological Process: regulation of translational fidelity (GO:0006450);; Biological Process: D-amino acid catabolic process (GO:0019478);; Molecular Function: D-tyr…	K07560|7.25153e-127|osa:4327697|K07560 D-tyrosyl-tRNA(Tyr) deacylase [EC:3.1.-.-] | (RefSeq) D-tyrosyl-tRNA(Tyr) deacylase	--	[J]	Translation, ribosomal structure and biogenesis	D-Tyr-tRNA(Tyr) deacylase	--	J	Translation, ribosomal structure and biogenesis	PREDICTED: D-tyrosyl-tRNA(Tyr) deacylase [Oryza sativa Japonica Group]	molecular function: catalytic activity (GO:0003824);; biological process: metabolic process (GO:0008152);; cellular component: cell (GO:0005623);; cellular component: cell part (GO:0044464);; biological process: cellular process (GO:0009987);; biological process: biological regulation (GO:0065007);; biological process: single-organism process (GO:0044699)
osa-miR1846b-5p	LOC_Os01g14360	AGUGAGGAGGCCGGGGCCGCU	21	0	3.3548	0	15.8161	139.573	38.0727	0.00315265	1.04719	up	--	--	Molecular Function: DNA binding (GO:0003677);; Cellular Component: nucleus (GO:0005634);; Cellular Component: plastid (GO:0009536);;	--	--	--	--	--	--	--	--	putative DNA-binding protein [Oryza sativa Japonica Group]	molecular function: binding (GO:0005488);; cellular component: cell (GO:0005623);; cellular component: organelle (GO:0043226);; cellular component: cell part (GO:0044464)
osa-miR1846b-5p	LOC_Os01g16310	AGUGAGGAGGCCGGGGCCGCU	21	0	3.3548	0	15.8161	139.573	38.0727	0.00315265	1.04719	up	[G]	Carbohydrate transport and metabolism	Molecular Function: hydrolase activity, hydrolyzing O-glycosyl compounds (GO:0004553);; Biological Process: carbohydrate metabolic process (GO:0005975);; Cellular Component: plastid (GO:0009536);; Molecular Function: carbohydrate binding (GO:0030246);;	--	--	[G]	Carbohydrate transport and metabolism	Glycosyl hydrolases family 31	Probable glucan 1,3-alpha-glucosidase OS=Oryza sativa subsp. japonica OX=39947 GN=Os03g0216600 PE=3 SV=1	G	Carbohydrate transport and metabolism	PREDICTED: alpha-glucosidase YihQ [Oryza sativa Japonica Group]	molecular function: catalytic activity (GO:0003824);; biological process: metabolic process (GO:0008152);; cellular component: cell (GO:0005623);; cellular component: organelle (GO:0043226);; cellular component: cell part (GO:0044464);; molecular function: binding (GO:0005488)
osa-miR1846b-5p	LOC_Os01g17040	AGUGAGGAGGCCGGGGCCGCU	21	0	3.3548	0	15.8161	139.573	38.0727	0.00315265	1.04719	up	--	--	Cellular Component: integral component of membrane (GO:0016021);;	--	--	--	--	DnaJ domain	--	O	Posttranslational modification, protein turnover, chaperones	DnaJ protein -like [Oryza sativa Japonica Group]	cellular component: membrane (GO:0016020);; cellular component: membrane part (GO:0044425)
osa-miR1846b-5p	LOC_Os01g39330	AGUGAGGAGGCCGGGGCCGCU	21	0	3.3548	0	15.8161	139.573	38.0727	0.00315265	1.04719	up	--	--	--	--	--	--	--	Helix-loop-helix DNA-binding domain	Putative transcription factor bHLH041 OS=Arabidopsis thaliana OX=3702 GN=BHLH41 PE=3 SV=1	S	Function unknown	PREDICTED: putative transcription factor bHLH041 [Oryza sativa Japonica Group]	--
osa-miR1846b-5p	LOC_Os01g41240	AGUGAGGAGGCCGGGGCCGCU	21	0	3.3548	0	15.8161	139.573	38.0727	0.00315265	1.04719	up	[I]	Lipid transport and metabolism	--	--	--	--	--	alpha/beta hydrolase fold;; Alpha/beta hydrolase family;; TAP-like protein	Strigolactone esterase D14 OS=Oryza sativa subsp. japonica OX=39947 GN=D14 PE=1 SV=1	S	Function unknown	PREDICTED: probable esterase KAI2 [Oryza sativa Japonica Group]	--
osa-miR1846b-5p	LOC_Os01g43390	AGUGAGGAGGCCGGGGCCGCU	21	0	3.3548	0	15.8161	139.573	38.0727	0.00315265	1.04719	up	[H]	Coenzyme transport and metabolism	--	K01599|0|osa:4326635|K01599 uroporphyrinogen decarboxylase [EC:4.1.1.37] | (RefSeq) OsJ_02650, P0501G01.7, UPD1, URO-D1; uroporphyrinogen decarboxylase 1, chloroplastic	Porphyrin and chlorophyll metabolism (ko00860)	[H]	Coenzyme transport and metabolism	Uroporphyrinogen decarboxylase (URO-D)	Uroporphyrinogen decarboxylase 1, chloroplastic OS=Oryza sativa subsp. japonica OX=39947 GN=Os01g0622300 PE=2 SV=1	H	Coenzyme transport and metabolism	PREDICTED: uroporphyrinogen decarboxylase 1, chloroplastic [Oryza sativa Japonica Group]	--
osa-miR1846b-5p	LOC_Os01g45530	AGUGAGGAGGCCGGGGCCGCU	21	0	3.3548	0	15.8161	139.573	38.0727	0.00315265	1.04719	up	[L]	Replication, recombination and repair	Molecular Function: single-stranded DNA binding (GO:0003697);; Cellular Component: mitochondrion (GO:0005739);; Biological Process: DNA replication (GO:0006260);;	K03111|1.9487e-103|osa:4326564|K03111 single-strand DNA-binding protein | (RefSeq) single-stranded DNA-binding protein, mitochondrial	Homologous recombination (ko03440)	[L]	Replication, recombination and repair	Single-strand binding protein family	Single-stranded DNA-binding protein, mitochondrial OS=Arabidopsis thaliana OX=3702 GN=At4g11060 PE=2 SV=1	L	Replication, recombination and repair	PREDICTED: single-stranded DNA-binding protein, mitochondrial [Oryza sativa Japonica Group]	molecular function: binding (GO:0005488);; cellular component: cell (GO:0005623);; cellular component: organelle (GO:0043226);; cellular component: cell part (GO:0044464);; biological process: metabolic process (GO:0008152);; biological process: cellular process (GO:0009987)
osa-miR1846b-5p	LOC_Os01g49120	AGUGAGGAGGCCGGGGCCGCU	21	0	3.3548	0	15.8161	139.573	38.0727	0.00315265	1.04719	up	[V]	Defense mechanisms	Biological Process: drug transmembrane transport (GO:0006855);; Molecular Function: drug transmembrane transporter activity (GO:0015238);; Molecular Function: antiporter activity (GO:0015297);; Cellular Component: integral component of membrane (GO:0016021);;	K03327|0|dosa:Os01t0684900-01|K03327 multidrug resistance protein, MATE family | (RAP-DB) Os01g0684900; Multi antimicrobial extrusion protein MatE family protein.	--	[R]	General function prediction only	MatE	Protein DETOXIFICATION 10 OS=Arabidopsis thaliana OX=3702 GN=DTX10 PE=2 SV=1	V	Defense mechanisms	PREDICTED: protein DETOXIFICATION 12 isoform X2 [Oryza sativa Japonica Group]	biological process: cellular process (GO:0009987);; biological process: single-organism process (GO:0044699);; biological process: response to stimulus (GO:0050896);; biological process: localization (GO:0051179);; molecular function: transporter activity (GO:0005215);; cellular component: membrane (GO:0016020);; cellular component: membrane part (GO:0044425)
osa-miR1846b-5p	LOC_Os01g54980	AGUGAGGAGGCCGGGGCCGCU	21	0	3.3548	0	15.8161	139.573	38.0727	0.00315265	1.04719	up	--	--	Molecular Function: protein kinase activity (GO:0004672);; Molecular Function: ATP binding (GO:0005524);; Biological Process: protein phosphorylation (GO:0006468);;	--	--	--	--	--	--	--	--	PREDICTED: uncharacterized protein LOC4327013 [Oryza sativa Japonica Group]	molecular function: catalytic activity (GO:0003824);; biological process: metabolic process (GO:0008152);; biological process: cellular process (GO:0009987);; molecular function: binding (GO:0005488)
osa-miR1846b-5p	LOC_Os01g55210	AGUGAGGAGGCCGGGGCCGCU	21	0	3.3548	0	15.8161	139.573	38.0727	0.00315265	1.04719	up	--	--	--	--	--	--	--	--	--	--	--	hypothetical protein [Oryza sativa Japonica Group]	--
osa-miR1846b-5p	LOC_Os01g71090	AGUGAGGAGGCCGGGGCCGCU	21	0	3.3548	0	15.8161	139.573	38.0727	0.00315265	1.04719	up	--	--	--	--	--	[O]	Posttranslational modification, protein turnover, chaperones	Xylanase inhibitor C-terminal;; Xylanase inhibitor N-terminal	Basic 7S globulin 2 OS=Glycine max OX=3847 PE=1 SV=1	O	Posttranslational modification, protein turnover, chaperones	PREDICTED: basic 7S globulin [Oryza sativa Japonica Group]	--
osa-miR1846b-5p	LOC_Os01g74280	AGUGAGGAGGCCGGGGCCGCU	21	0	3.3548	0	15.8161	139.573	38.0727	0.00315265	1.04719	up	[M]	Cell wall/membrane/envelope biogenesis	--	--	--	--	--	MlaD protein	Protein TRIGALACTOSYLDIACYLGLYCEROL 2, chloroplastic OS=Arabidopsis thaliana OX=3702 GN=TGD2 PE=1 SV=1	Q	Secondary metabolites biosynthesis, transport and catabolism	PREDICTED: protein TRIGALACTOSYLDIACYLGLYCEROL 2, chloroplastic [Oryza sativa Japonica Group]	--
osa-miR1846b-5p	LOC_Os02g01930	AGUGAGGAGGCCGGGGCCGCU	21	0	3.3548	0	15.8161	139.573	38.0727	0.00315265	1.04719	up	--	--	--	--	--	--	--	Protein BYPASS1-related	--	S	Function unknown	hypothetical protein OsI_05528 [Oryza sativa Indica Group]	--
osa-miR1846b-5p	LOC_Os02g04810	AGUGAGGAGGCCGGGGCCGCU	21	0	3.3548	0	15.8161	139.573	38.0727	0.00315265	1.04719	up	--	--	--	--	--	--	--	Auxin response factor;; B3 DNA binding domain;; AUX/IAA family	Auxin response factor 5 OS=Oryza sativa subsp. japonica OX=39947 GN=ARF5 PE=2 SV=2	K	Transcription	Os02g0141100, partial [Oryza sativa Japonica Group]	--
osa-miR1846b-5p	LOC_Os02g07890	AGUGAGGAGGCCGGGGCCGCU	21	0	3.3548	0	15.8161	139.573	38.0727	0.00315265	1.04719	up	[J]	Translation, ribosomal structure and biogenesis	--	K02900|2.11828e-90|osa:4328472|K02900 large subunit ribosomal protein L27Ae | (RefSeq) OJ1077_E05.13; 60S ribosomal protein L27a-3	Ribosome (ko03010)	[J]	Translation, ribosomal structure and biogenesis	Ribosomal proteins 50S-L15, 50S-L18e, 60S-L27A	60S ribosomal protein L27a-3 OS=Arabidopsis thaliana OX=3702 GN=RPL27AC PE=2 SV=2	J	Translation, ribosomal structure and biogenesis	PREDICTED: 60S ribosomal protein L27a-3 [Oryza sativa Japonica Group]	--
osa-miR1846b-5p	LOC_Os02g10590	AGUGAGGAGGCCGGGGCCGCU	21	0	3.3548	0	15.8161	139.573	38.0727	0.00315265	1.04719	up	[O]	Posttranslational modification, protein turnover, chaperones	--	--	--	[O]	Posttranslational modification, protein turnover, chaperones	FKBP-type peptidyl-prolyl cis-trans isomerase	Peptidyl-prolyl cis-trans isomerase FKBP16-1, chloroplastic OS=Arabidopsis thaliana OX=3702 GN=FKBP16-1 PE=2 SV=1	O	Posttranslational modification, protein turnover, chaperones	PREDICTED: peptidyl-prolyl cis-trans isomerase FKBP16-1, chloroplastic isoform X2 [Oryza sativa Japonica Group]	--
osa-miR1846b-5p	LOC_Os02g11070	AGUGAGGAGGCCGGGGCCGCU	21	0	3.3548	0	15.8161	139.573	38.0727	0.00315265	1.04719	up	[Q]	Secondary metabolites biosynthesis, transport and catabolism	--	K15397|0|osa:4328676|K15397 3-ketoacyl-CoA synthase [EC:2.3.1.199] | (RefSeq) 3-ketoacyl-CoA synthase 11	Fatty acid elongation (ko00062)	--	--	FAE1/Type III polyketide synthase-like protein;; 3-Oxoacyl-[acyl-carrier-protein (ACP)] synthase III C terminal;; Chalcone and stilbene synthases, C-terminal domain;; 3-Oxoacyl-[acyl-carrier-protein (ACP)] synthase III	3-ketoacyl-CoA synthase 11 OS=Arabidopsis thaliana OX=3702 GN=KCS11 PE=1 SV=1	I	Lipid transport and metabolism	PREDICTED: 3-ketoacyl-CoA synthase 11 isoform X1 [Oryza sativa Japonica Group]	--
osa-miR1846b-5p	LOC_Os02g14160	AGUGAGGAGGCCGGGGCCGCU	21	0	3.3548	0	15.8161	139.573	38.0727	0.00315265	1.04719	up	--	--	--	K00430|0|osa:4328832|K00430 peroxidase [EC:1.11.1.7] | (RefSeq) OJ1077_A12.23; peroxidase P7	--	--	--	Peroxidase	Peroxidase 52 OS=Arabidopsis thaliana OX=3702 GN=PER52 PE=2 SV=1	G	Carbohydrate transport and metabolism	PREDICTED: peroxidase P7 [Oryza sativa Japonica Group]	--
osa-miR1846b-5p	LOC_Os02g18870	AGUGAGGAGGCCGGGGCCGCU	21	0	3.3548	0	15.8161	139.573	38.0727	0.00315265	1.04719	up	[IR]	--	--	--	--	--	--	GDSL-like Lipase/Acylhydrolase	GDSL esterase/lipase 7 OS=Arabidopsis thaliana OX=3702 GN=GLIP7 PE=2 SV=1	S	Function unknown	PREDICTED: GDSL esterase/lipase 7 isoform X1 [Oryza sativa Japonica Group]	--
osa-miR1846b-5p	LOC_Os02g25624	AGUGAGGAGGCCGGGGCCGCU	21	0	3.3548	0	15.8161	139.573	38.0727	0.00315265	1.04719	up	--	--	--	--	--	--	--	--	--	--	--	unknown protein [Oryza sativa Japonica Group]	--
osa-miR1846b-5p	LOC_Os02g26160	AGUGAGGAGGCCGGGGCCGCU	21	0	3.3548	0	15.8161	139.573	38.0727	0.00315265	1.04719	up	[M]	Cell wall/membrane/envelope biogenesis	--	--	--	--	--	Legume lectin domain;; Protein kinase domain;; Protein tyrosine kinase	L-type lectin-domain containing receptor kinase VIII.1 OS=Arabidopsis thaliana OX=3702 GN=LECRK81 PE=2 SV=1	T	Signal transduction mechanisms	Os02g0459600, partial [Oryza sativa Japonica Group]	--
osa-miR1846b-5p	LOC_Os02g31140	AGUGAGGAGGCCGGGGCCGCU	21	0	3.3548	0	15.8161	139.573	38.0727	0.00315265	1.04719	up	--	--	Cellular Component: integral component of membrane (GO:0016021);;	--	--	--	--	--	--	S	Function unknown	PREDICTED: uncharacterized protein DDB_G0271670 [Oryza sativa Japonica Group]	cellular component: membrane (GO:0016020);; cellular component: membrane part (GO:0044425)
osa-miR1846b-5p	LOC_Os02g35140	AGUGAGGAGGCCGGGGCCGCU	21	0	3.3548	0	15.8161	139.573	38.0727	0.00315265	1.04719	up	--	--	Molecular Function: DNA binding (GO:0003677);; Cellular Component: nucleus (GO:0005634);; Biological Process: regulation of transcription, DNA-templated (GO:0006355);; Biological Process: auxin-activated signaling pathway (GO:0009734);;	K14486|0|osa:4329672|K14486 auxin response factor | (RefSeq) ARF7; auxin response factor 7	Plant hormone signal transduction (ko04075)	--	--	Auxin response factor;; B3 DNA binding domain;; AUX/IAA family	Auxin response factor 7 OS=Oryza sativa subsp. japonica OX=39947 GN=ARF7 PE=2 SV=1	K	Transcription	PREDICTED: auxin response factor 7 [Oryza sativa Japonica Group]	molecular function: binding (GO:0005488);; cellular component: cell (GO:0005623);; cellular component: organelle (GO:0043226);; cellular component: cell part (GO:0044464);; biological process: biological regulation (GO:0065007);; biological process: cellular process (GO:0009987);; biological process: signaling (GO:0023052);; biological process: single-organism process (GO:0044699);; biological pr…
osa-miR1846b-5p	LOC_Os02g38440	AGUGAGGAGGCCGGGGCCGCU	21	0	3.3548	0	15.8161	139.573	38.0727	0.00315265	1.04719	up	[R]	General function prediction only	Cellular Component: integral component of membrane (GO:0016021);;	K10251|0|osa:4329873|K10251 17beta-estradiol 17-dehydrogenase / very-long-chain 3-oxoacyl-CoA reductase [EC:1.1.1.62 1.1.1.330] | (RefSeq) OJ1212_D02.8; very-long-chain 3-oxoacyl-CoA reductase 1	--	--	--	short chain dehydrogenase;; Enoyl-(Acyl carrier protein) reductase;; KR domain	Very-long-chain 3-oxoacyl-CoA reductase 1 OS=Arabidopsis thaliana OX=3702 GN=KCR1 PE=1 SV=1	S	Function unknown	PREDICTED: very-long-chain 3-oxoacyl-CoA reductase 1 [Oryza sativa Japonica Group]	cellular component: membrane (GO:0016020);; cellular component: membrane part (GO:0044425)
osa-miR1846b-5p	LOC_Os02g42585	AGUGAGGAGGCCGGGGCCGCU	21	0	3.3548	0	15.8161	139.573	38.0727	0.00315265	1.04719	up	--	--	Molecular Function: DNA binding (GO:0003677);; Molecular Function: transcription factor activity, sequence-specific DNA binding (GO:0003700);; Cellular Component: nucleus (GO:0005634);; Biological Process: regulation of transcription, DNA-templated (GO:0006355);;	--	--	--	--	AP2 domain	Ethylene-responsive transcription factor ERF053 OS=Arabidopsis thaliana OX=3702 GN=ERF053 PE=1 SV=1	K	Transcription	PREDICTED: ethylene-responsive transcription factor ERF054 [Oryza sativa Japonica Group]	molecular function: binding (GO:0005488);; molecular function: nucleic acid binding transcription factor activity (GO:0001071);; biological process: biological regulation (GO:0065007);; cellular component: cell (GO:0005623);; cellular component: organelle (GO:0043226);; cellular component: cell part (GO:0044464)
osa-miR1846b-5p	LOC_Os02g42740	AGUGAGGAGGCCGGGGCCGCU	21	0	3.3548	0	15.8161	139.573	38.0727	0.00315265	1.04719	up	--	--	Cellular Component: endomembrane system (GO:0012505);; Cellular Component: integral component of membrane (GO:0016021);; Molecular Function: heme binding (GO:0020037);;	--	--	[R]	General function prediction only	Cytochrome b5-like Heme/Steroid binding domain	Membrane steroid-binding protein 2 OS=Arabidopsis thaliana OX=3702 GN=MSBP2 PE=1 SV=1	S	Function unknown	PREDICTED: uncharacterized protein LOC4330110 [Oryza sativa Japonica Group]	cellular component: cell (GO:0005623);; cellular component: cell part (GO:0044464);; cellular component: membrane (GO:0016020);; cellular component: membrane part (GO:0044425);; molecular function: binding (GO:0005488)
osa-miR1846b-5p	LOC_Os02g43340	AGUGAGGAGGCCGGGGCCGCU	21	0	3.3548	0	15.8161	139.573	38.0727	0.00315265	1.04719	up	[R]	General function prediction only	Cellular Component: mitochondrion (GO:0005739);; Cellular Component: plastid (GO:0009536);;	K07019|0|osa:4330156|K07019 uncharacterized protein | (RefSeq) embryogenesis-associated protein EMB8	--	[R]	General function prediction only	alpha/beta hydrolase fold;; Alpha/beta hydrolase family;; Serine aminopeptidase, S33	Embryogenesis-associated protein EMB8 OS=Picea glauca OX=3330 GN=EMB8 PE=2 SV=1	S	Function unknown	hypothetical protein OsI_08285 [Oryza sativa Indica Group]	cellular component: cell (GO:0005623);; cellular component: organelle (GO:0043226);; cellular component: cell part (GO:0044464)
osa-miR1846b-5p	LOC_Os02g43950	AGUGAGGAGGCCGGGGCCGCU	21	0	3.3548	0	15.8161	139.573	38.0727	0.00315265	1.04719	up	--	--	--	--	--	--	--	--	--	--	--	hypothetical protein OsJ_07794 [Oryza sativa Japonica Group]	--
osa-miR1846b-5p	LOC_Os02g57790	AGUGAGGAGGCCGGGGCCGCU	21	0	3.3548	0	15.8161	139.573	38.0727	0.00315265	1.04719	up	--	--	Molecular Function: transcription factor activity, sequence-specific DNA binding (GO:0003700);; Cellular Component: nucleus (GO:0005634);; Biological Process: regulation of transcription, DNA-templated (GO:0006355);; Molecular Function: sequence-specific DNA binding (GO:0043565);; Molecular Function: transcription regulatory region DNA binding (GO:0044212);; Molecular Function: metal ion binding …	--	--	[R]	General function prediction only	C2H2-type zinc finger;; C2H2-type zinc finger	Zinc finger protein ZAT5 OS=Arabidopsis thaliana OX=3702 GN=ZAT5 PE=2 SV=1	S	Function unknown	PREDICTED: zinc finger protein ZAT5-like [Oryza sativa Japonica Group]	molecular function: nucleic acid binding transcription factor activity (GO:0001071);; biological process: biological regulation (GO:0065007);; cellular component: cell (GO:0005623);; cellular component: organelle (GO:0043226);; cellular component: cell part (GO:0044464);; molecular function: binding (GO:0005488)
osa-miR1846b-5p	LOC_Os03g06710	AGUGAGGAGGCCGGGGCCGCU	21	0	3.3548	0	15.8161	139.573	38.0727	0.00315265	1.04719	up	--	--	Cellular Component: chloroplast (GO:0009507);;	--	--	[R]	General function prediction only	PPR repeat family;; PPR repeat;; PPR repeat;; Pentatricopeptide repeat domain;; Pentacotripeptide-repeat region of PRORP;; Region in Clathrin and VPS	Pentatricopeptide repeat-containing protein At3g23020 OS=Arabidopsis thaliana OX=3702 GN=At3g23020 PE=2 SV=1	S	Function unknown	PREDICTED: pentatricopeptide repeat-containing protein At3g23020 [Oryza sativa Japonica Group]	cellular component: cell (GO:0005623);; cellular component: organelle (GO:0043226);; cellular component: cell part (GO:0044464)
osa-miR1846b-5p	LOC_Os03g10620	AGUGAGGAGGCCGGGGCCGCU	21	0	3.3548	0	15.8161	139.573	38.0727	0.00315265	1.04719	up	[HR]	--	Cellular Component: nucleus (GO:0005634);; Cellular Component: plastid (GO:0009536);; Biological Process: secondary shoot formation (GO:0010223);; Cellular Component: integral component of membrane (GO:0016021);; Molecular Function: hydrolase activity (GO:0016787);; Biological Process: strigolactone biosynthetic process (GO:1901601);;	--	--	--	--	Alpha/beta hydrolase family;; alpha/beta hydrolase fold	Strigolactone esterase D14 OS=Oryza sativa subsp. japonica OX=39947 GN=D14 PE=1 SV=1	S	Function unknown	PREDICTED: probable strigolactone esterase D14 [Oryza sativa Japonica Group]	cellular component: cell (GO:0005623);; cellular component: organelle (GO:0043226);; cellular component: cell part (GO:0044464);; biological process: multicellular organismal process (GO:0032501);; biological process: developmental process (GO:0032502);; biological process: single-organism process (GO:0044699);; cellular component: membrane (GO:0016020);; cellular component: membrane part (GO:004…
osa-miR1846b-5p	LOC_Os03g12270	AGUGAGGAGGCCGGGGCCGCU	21	0	3.3548	0	15.8161	139.573	38.0727	0.00315265	1.04719	up	[G]	Carbohydrate transport and metabolism	Molecular Function: zinc ion binding (GO:0008270);; Biological Process: lignin biosynthetic process (GO:0009809);; Molecular Function: cinnamyl-alcohol dehydrogenase activity (GO:0045551);; Molecular Function: sinapyl alcohol dehydrogenase activity (GO:0052747);; Biological Process: oxidation-reduction process (GO:0055114);;	K00083|0|osa:9266669|K00083 cinnamyl-alcohol dehydrogenase [EC:1.1.1.195] | (RefSeq) CAD9, OJ1743A09.18, OsCAD9; probable cinnamyl alcohol dehydrogenase 9	Phenylpropanoid biosynthesis (ko00940)	[Q]	Secondary metabolites biosynthesis, transport and catabolism	Alcohol dehydrogenase GroES-like domain;; Zinc-binding dehydrogenase	Probable cinnamyl alcohol dehydrogenase 9 OS=Oryza sativa subsp. japonica OX=39947 GN=CAD9 PE=2 SV=1	C	Energy production and conversion	Os03g0223200, partial [Oryza sativa Japonica Group]	molecular function: binding (GO:0005488);; biological process: metabolic process (GO:0008152);; biological process: cellular process (GO:0009987);; biological process: single-organism process (GO:0044699);; molecular function: catalytic activity (GO:0003824)
osa-miR1846b-5p	LOC_Os03g17210	AGUGAGGAGGCCGGGGCCGCU	21	0	3.3548	0	15.8161	139.573	38.0727	0.00315265	1.04719	up	--	--	--	--	--	--	--	Domain of unknown function (DUF4378);; Protein of unknown function (DUF3741);; DUF761-associated sequence motif	--	S	Function unknown	PREDICTED: uncharacterized protein LOC4332440 [Oryza sativa Japonica Group]	--
osa-miR1846b-5p	LOC_Os03g18140	AGUGAGGAGGCCGGGGCCGCU	21	0	3.3548	0	15.8161	139.573	38.0727	0.00315265	1.04719	up	--	--	Cellular Component: Golgi apparatus (GO:0005794);; Cellular Component: integral component of membrane (GO:0016021);; Molecular Function: O-acetyltransferase activity (GO:0016413);; Biological Process: response to freezing (GO:0050826);; Biological Process: cell wall organization or biogenesis (GO:0071554);;	--	--	--	--	GDSL/SGNH-like Acyl-Esterase family found in Pmr5 and Cas1p;; PMR5 N terminal Domain	Protein ESKIMO 1 OS=Arabidopsis thaliana OX=3702 GN=ESK1 PE=1 SV=1	S	Function unknown	Os03g0291800, partial [Oryza sativa Japonica Group]	cellular component: cell (GO:0005623);; cellular component: organelle (GO:0043226);; cellular component: cell part (GO:0044464);; cellular component: membrane (GO:0016020);; cellular component: membrane part (GO:0044425);; molecular function: catalytic activity (GO:0003824);; biological process: metabolic process (GO:0008152);; biological process: response to stimulus (GO:0050896);; biological pr…
osa-miR1846b-5p	LOC_Os03g18270	AGUGAGGAGGCCGGGGCCGCU	21	0	3.3548	0	15.8161	139.573	38.0727	0.00315265	1.04719	up	--	--	Biological Process: ion transport (GO:0006811);; Cellular Component: integral component of membrane (GO:0016021);;	--	--	--	--	--	--	--	--	unnamed protein product [Oryza sativa Japonica Group]	biological process: single-organism process (GO:0044699);; biological process: localization (GO:0051179);; cellular component: membrane (GO:0016020);; cellular component: membrane part (GO:0044425)
osa-miR1846b-5p	LOC_Os03g20440	AGUGAGGAGGCCGGGGCCGCU	21	0	3.3548	0	15.8161	139.573	38.0727	0.00315265	1.04719	up	--	--	--	--	--	--	--	VQ motif	--	S	Function unknown	PREDICTED: calmodulin-binding protein 25 [Oryza sativa Japonica Group]	--
osa-miR1846b-5p	LOC_Os03g22010	AGUGAGGAGGCCGGGGCCGCU	21	0	3.3548	0	15.8161	139.573	38.0727	0.00315265	1.04719	up	--	--	Molecular Function: peroxidase activity (GO:0004601);; Cellular Component: extracellular region (GO:0005576);; Biological Process: response to oxidative stress (GO:0006979);; Molecular Function: heme binding (GO:0020037);; Biological Process: hydrogen peroxide catabolic process (GO:0042744);; Molecular Function: metal ion binding (GO:0046872);; Biological Process: oxidation-reduction process (GO:…	--	--	--	--	Peroxidase	Peroxidase 70 OS=Zea mays OX=4577 GN=PER70 PE=1 SV=1	--	--	PREDICTED: peroxidase 70 isoform X1 [Oryza sativa Japonica Group]	molecular function: catalytic activity (GO:0003824);; molecular function: antioxidant activity (GO:0016209);; biological process: metabolic process (GO:0008152);; biological process: single-organism process (GO:0044699);; cellular component: extracellular region (GO:0005576);; biological process: response to stimulus (GO:0050896);; molecular function: binding (GO:0005488);; biological process: ce…
osa-miR1846b-5p	LOC_Os03g22870	AGUGAGGAGGCCGGGGCCGCU	21	0	3.3548	0	15.8161	139.573	38.0727	0.00315265	1.04719	up	--	--	Cellular Component: mitochondrion (GO:0005739);;	--	--	[UD]	--	SAC3/GANP family	SAC3 family protein C OS=Arabidopsis thaliana OX=3702 GN=SAC3C PE=2 SV=1	DU	--	PREDICTED: germinal-center associated nuclear protein [Oryza sativa Japonica Group]	cellular component: cell (GO:0005623);; cellular component: organelle (GO:0043226);; cellular component: cell part (GO:0044464)
osa-miR1846b-5p	LOC_Os03g28175	AGUGAGGAGGCCGGGGCCGCU	21	0	3.3548	0	15.8161	139.573	38.0727	0.00315265	1.04719	up	--	--	Molecular Function: protein kinase activity (GO:0004672);; Molecular Function: ATP binding (GO:0005524);; Biological Process: protein phosphorylation (GO:0006468);;	--	--	--	--	--	--	--	--	PREDICTED: uncharacterized protein LOC107278030 [Oryza sativa Japonica Group]	molecular function: catalytic activity (GO:0003824);; biological process: metabolic process (GO:0008152);; biological process: cellular process (GO:0009987);; molecular function: binding (GO:0005488)
osa-miR1846b-5p	LOC_Os03g29460	AGUGAGGAGGCCGGGGCCGCU	21	0	3.3548	0	15.8161	139.573	38.0727	0.00315265	1.04719	up	[J]	Translation, ribosomal structure and biogenesis	Molecular Function: structural constituent of ribosome (GO:0003735);; Biological Process: translation (GO:0006412);; Cellular Component: cytosolic large ribosomal subunit (GO:0022625);;	K02900|1.57296e-101|osa:4333083|K02900 large subunit ribosomal protein L27Ae | (RefSeq) 60S ribosomal protein L27a-3	Ribosome (ko03010)	[J]	Translation, ribosomal structure and biogenesis	Ribosomal proteins 50S-L15, 50S-L18e, 60S-L27A	60S ribosomal protein L27a-3 OS=Arabidopsis thaliana OX=3702 GN=RPL27AC PE=2 SV=2	J	Translation, ribosomal structure and biogenesis	PREDICTED: 60S ribosomal protein L27a-3 [Oryza sativa Japonica Group]	molecular function: structural molecule activity (GO:0005198);; biological process: metabolic process (GO:0008152);; biological process: cellular process (GO:0009987);; cellular component: cell (GO:0005623);; cellular component: macromolecular complex (GO:0032991);; cellular component: organelle (GO:0043226);; cellular component: organelle part (GO:0044422);; cellular component: cell part (GO:004…
osa-miR1846b-5p	LOC_Os03g29930	AGUGAGGAGGCCGGGGCCGCU	21	0	3.3548	0	15.8161	139.573	38.0727	0.00315265	1.04719	up	--	--	--	--	--	--	--	--	--	S	Function unknown	hypothetical protein OsI_12024 [Oryza sativa Indica Group]	--
osa-miR1846b-5p	LOC_Os03g32330	AGUGAGGAGGCCGGGGCCGCU	21	0	3.3548	0	15.8161	139.573	38.0727	0.00315265	1.04719	up	--	--	Molecular Function: RNA polymerase II regulatory region sequence-specific DNA binding (GO:0000977);; Molecular Function: transcription factor activity, sequence-specific DNA binding (GO:0003700);; Cellular Component: nucleus (GO:0005634);; Biological Process: regulation of transcription from RNA polymerase II promoter (GO:0006357);;	--	--	--	--	--	--	--	--	expressed protein [Oryza sativa Japonica Group]	molecular function: binding (GO:0005488);; molecular function: nucleic acid binding transcription factor activity (GO:0001071);; biological process: biological regulation (GO:0065007);; cellular component: cell (GO:0005623);; cellular component: organelle (GO:0043226);; cellular component: cell part (GO:0044464)
osa-miR1846b-5p	LOC_Os03g49730	AGUGAGGAGGCCGGGGCCGCU	21	0	3.3548	0	15.8161	139.573	38.0727	0.00315265	1.04719	up	--	--	Molecular Function: methyltransferase activity (GO:0008168);; Biological Process: methylation (GO:0032259);; Molecular Function: metal ion binding (GO:0046872);;	K11426|0|osa:9266585|K11426 SET and MYND domain-containing protein | (RefSeq) histone-lysine N-methyltransferase ASHR1	--	[B]	Chromatin structure and dynamics	SET domain;; MYND finger	Histone-lysine N-methyltransferase ASHR1 OS=Arabidopsis thaliana OX=3702 GN=ASHR1 PE=1 SV=2	S	Function unknown	PREDICTED: histone-lysine N-methyltransferase ASHR1 isoform X1 [Oryza sativa Japonica Group]	molecular function: catalytic activity (GO:0003824);; biological process: metabolic process (GO:0008152);; molecular function: binding (GO:0005488)
osa-miR1846b-5p	LOC_Os03g49940	AGUGAGGAGGCCGGGGCCGCU	21	0	3.3548	0	15.8161	139.573	38.0727	0.00315265	1.04719	up	[GER]	--	Cellular Component: plastid (GO:0009536);; Cellular Component: integral component of membrane (GO:0016021);;	--	--	--	--	EamA-like transporter family	--	EG	--	PREDICTED: uncharacterized protein LOC4333858 [Oryza sativa Japonica Group]	cellular component: cell (GO:0005623);; cellular component: organelle (GO:0043226);; cellular component: cell part (GO:0044464);; cellular component: membrane (GO:0016020);; cellular component: membrane part (GO:0044425)
osa-miR1846b-5p	LOC_Os03g50120	AGUGAGGAGGCCGGGGCCGCU	21	0	3.3548	0	15.8161	139.573	38.0727	0.00315265	1.04719	up	--	--	Molecular Function: zinc ion binding (GO:0008270);;	--	--	[R]	General function prediction only	Zn-finger in Ran binding protein and others;; Rubredoxin	Zinc finger protein VAR3, chloroplastic OS=Arabidopsis thaliana OX=3702 GN=VAR3 PE=1 SV=2	S	Function unknown	PREDICTED: zinc finger protein VAR3, chloroplastic [Oryza sativa Japonica Group]	molecular function: binding (GO:0005488)
osa-miR1846b-5p	LOC_Os03g50885	AGUGAGGAGGCCGGGGCCGCU	21	0	3.3548	0	15.8161	139.573	38.0727	0.00315265	1.04719	up	[Z]	Cytoskeleton	Molecular Function: ATP binding (GO:0005524);; Cellular Component: cytoplasm (GO:0005737);; Cellular Component: cytoskeleton (GO:0005856);;	K10355|0|osa:4333919|K10355 actin, other eukaryote | (RefSeq) AC1, ACT1, OsJ_011865, OsRAc1, RAC1, actin; actin-1	--	[Z]	Cytoskeleton	Actin	Actin-1 OS=Oryza sativa subsp. japonica OX=39947 GN=ACT1 PE=2 SV=1	Z	Cytoskeleton	PREDICTED: actin-1 [Oryza sativa Japonica Group]	molecular function: binding (GO:0005488);; cellular component: cell (GO:0005623);; cellular component: cell part (GO:0044464);; cellular component: organelle (GO:0043226)
osa-miR1846b-5p	LOC_Os03g53170	AGUGAGGAGGCCGGGGCCGCU	21	0	3.3548	0	15.8161	139.573	38.0727	0.00315265	1.04719	up	--	--	Molecular Function: methyltransferase activity (GO:0008168);; Biological Process: methylation (GO:0032259);;	--	--	[R]	General function prediction only	PPR repeat family;; PPR repeat;; PPR repeat;; Pentatricopeptide repeat domain;; Pentacotripeptide-repeat region of PRORP	Pentatricopeptide repeat-containing protein At3g04750, mitochondrial OS=Arabidopsis thaliana OX=3702 GN=PCMP-E81 PE=2 SV=1	S	Function unknown	PREDICTED: pentatricopeptide repeat-containing protein At3g04750, mitochondrial [Oryza sativa Japonica Group]	molecular function: catalytic activity (GO:0003824);; biological process: metabolic process (GO:0008152)
osa-miR1846b-5p	LOC_Os03g58110	AGUGAGGAGGCCGGGGCCGCU	21	0	3.3548	0	15.8161	139.573	38.0727	0.00315265	1.04719	up	[K]	Transcription	Molecular Function: kinase activity (GO:0016301);; Biological Process: phosphorylation (GO:0016310);;	--	--	--	--	Leucine rich repeat;; Leucine Rich repeats (2 copies);; Leucine Rich repeat;; Leucine Rich Repeat	Leucine-rich repeat extensin-like protein 4 OS=Arabidopsis thaliana OX=3702 GN=LRX4 PE=1 SV=1	S	Function unknown	PREDICTED: leucine-rich repeat extensin-like protein 6 [Oryza sativa Japonica Group]	molecular function: catalytic activity (GO:0003824);; biological process: metabolic process (GO:0008152);; biological process: cellular process (GO:0009987)
osa-miR1846b-5p	LOC_Os03g61620	AGUGAGGAGGCCGGGGCCGCU	21	0	3.3548	0	15.8161	139.573	38.0727	0.00315265	1.04719	up	--	--	--	--	--	--	--	Domain of unknown function (DUF4378);; DUF761-associated sequence motif	--	S	Function unknown	PREDICTED: uncharacterized protein LOC4334672 [Oryza sativa Japonica Group]	--
osa-miR1846b-5p	LOC_Os04g03380	AGUGAGGAGGCCGGGGCCGCU	21	0	3.3548	0	15.8161	139.573	38.0727	0.00315265	1.04719	up	--	--	Molecular Function: nucleotide binding (GO:0000166);; Molecular Function: protein kinase activity (GO:0004672);; Cellular Component: membrane (GO:0016020);; Biological Process: phosphorylation (GO:0016310);; Molecular Function: carbohydrate binding (GO:0030246);;	--	--	--	--	Legume lectin domain	Seed lectin OS=Vatairea macrocarpa OX=77050 PE=1 SV=1	--	--	B1292H11.18 [Oryza sativa Japonica Group]	molecular function: binding (GO:0005488);; molecular function: catalytic activity (GO:0003824);; biological process: metabolic process (GO:0008152);; biological process: cellular process (GO:0009987);; cellular component: membrane (GO:0016020)
osa-miR1846b-5p	LOC_Os04g05470	AGUGAGGAGGCCGGGGCCGCU	21	0	3.3548	0	15.8161	139.573	38.0727	0.00315265	1.04719	up	--	--	Molecular Function: protein serine/threonine kinase activity (GO:0004674);; Molecular Function: ATP binding (GO:0005524);; Biological Process: protein phosphorylation (GO:0006468);; Cellular Component: integral component of membrane (GO:0016021);; Molecular Function: carbohydrate binding (GO:0030246);;	--	--	--	--	Protein tyrosine kinase;; Protein kinase domain;; Legume lectin domain	L-type lectin-domain containing receptor kinase IX.1 OS=Arabidopsis thaliana OX=3702 GN=LECRK91 PE=1 SV=1	T	Signal transduction mechanisms	PREDICTED: L-type lectin-domain containing receptor kinase IX.1 [Oryza sativa Japonica Group]	molecular function: catalytic activity (GO:0003824);; biological process: metabolic process (GO:0008152);; biological process: cellular process (GO:0009987);; molecular function: binding (GO:0005488);; cellular component: membrane (GO:0016020);; cellular component: membrane part (GO:0044425)
osa-miR1846b-5p	LOC_Os04g09810	AGUGAGGAGGCCGGGGCCGCU	21	0	3.3548	0	15.8161	139.573	38.0727	0.00315265	1.04719	up	[H]	Coenzyme transport and metabolism	Molecular Function: zinc ion binding (GO:0008270);; Molecular Function: diaminohydroxyphosphoribosylaminopyrimidine deaminase activity (GO:0008835);; Biological Process: riboflavin biosynthetic process (GO:0009231);; Biological Process: RNA modification (GO:0009451);; Cellular Component: chloroplast stroma (GO:0009570);; Biological Process: oxidation-reduction process (GO:0055114);;	--	--	[F]	Nucleotide transport and metabolism	Cytidine and deoxycytidylate deaminase zinc-binding region;; MafB19-like deaminase	Riboflavin biosynthesis protein PYRD, chloroplastic OS=Zea mays OX=4577 GN=PYRD PE=2 SV=1	H	Coenzyme transport and metabolism	PREDICTED: riboflavin biosynthesis protein PYRD, chloroplastic [Oryza sativa Japonica Group]	molecular function: binding (GO:0005488);; molecular function: catalytic activity (GO:0003824);; biological process: metabolic process (GO:0008152);; biological process: cellular process (GO:0009987);; biological process: single-organism process (GO:0044699);; cellular component: cell (GO:0005623);; cellular component: organelle (GO:0043226);; cellular component: organelle part (GO:0044422);; cel…
osa-miR1846b-5p	LOC_Os04g26834	AGUGAGGAGGCCGGGGCCGCU	21	0	3.3548	0	15.8161	139.573	38.0727	0.00315265	1.04719	up	--	--	Molecular Function: aspartic-type endopeptidase activity (GO:0004190);; Biological Process: proteolysis (GO:0006508);; Biological Process: protein catabolic process (GO:0030163);;	--	--	[O]	Posttranslational modification, protein turnover, chaperones	Xylanase inhibitor N-terminal	Aspartic proteinase-like protein 2 OS=Arabidopsis thaliana OX=3702 GN=At1g65240 PE=1 SV=2	O	Posttranslational modification, protein turnover, chaperones	PREDICTED: aspartic proteinase-like protein 2 [Oryza sativa Japonica Group]	molecular function: catalytic activity (GO:0003824);; biological process: metabolic process (GO:0008152)
osa-miR1846b-5p	LOC_Os04g27630	AGUGAGGAGGCCGGGGCCGCU	21	0	3.3548	0	15.8161	139.573	38.0727	0.00315265	1.04719	up	[L]	Replication, recombination and repair	Molecular Function: DNA binding (GO:0003677);; Molecular Function: RNA binding (GO:0003723);; Molecular Function: RNA-directed DNA polymerase activity (GO:0003964);; Molecular Function: RNA-DNA hybrid ribonuclease activity (GO:0004523);; Cellular Component: nucleus (GO:0005634);; Cellular Component: mitochondrion (GO:0005739);; Biological Process: RNA-dependent DNA biosynthetic process (GO:000627…	--	--	[R]	General function prediction only	Reverse transcriptase (RNA-dependent DNA polymerase);; Integrase core domain;; Reverse transcriptase-like	RNA-directed DNA polymerase homolog OS=Oenothera berteroana OX=3950 PE=4 SV=1	L	Replication, recombination and repair	OSJNBb0085H11.1 [Oryza sativa Japonica Group]	molecular function: binding (GO:0005488);; molecular function: catalytic activity (GO:0003824);; biological process: metabolic process (GO:0008152);; biological process: cellular process (GO:0009987);; cellular component: cell (GO:0005623);; cellular component: organelle (GO:0043226);; cellular component: cell part (GO:0044464)
osa-miR1846b-5p	LOC_Os04g33710	AGUGAGGAGGCCGGGGCCGCU	21	0	3.3548	0	15.8161	139.573	38.0727	0.00315265	1.04719	up	--	--	--	--	--	--	--	Fantastic Four meristem regulator	--	S	Function unknown	PREDICTED: uncharacterized protein LOC4335788 [Oryza sativa Japonica Group]	--
osa-miR1846b-5p	LOC_Os04g35750	AGUGAGGAGGCCGGGGCCGCU	21	0	3.3548	0	15.8161	139.573	38.0727	0.00315265	1.04719	up	--	--	--	--	--	--	--	--	--	--	--	PREDICTED: uncharacterized protein LOC9271479 [Oryza sativa Japonica Group]	--
osa-miR1846b-5p	LOC_Os04g41900	AGUGAGGAGGCCGGGGCCGCU	21	0	3.3548	0	15.8161	139.573	38.0727	0.00315265	1.04719	up	--	--	--	--	--	--	--	--	--	S	Function unknown	PREDICTED: uncharacterized protein LOC4336278 [Oryza sativa Japonica Group]	--
osa-miR1846b-5p	LOC_Os04g45650	AGUGAGGAGGCCGGGGCCGCU	21	0	3.3548	0	15.8161	139.573	38.0727	0.00315265	1.04719	up	--	--	--	--	--	[K]	Transcription	GATA zinc finger	GATA transcription factor 5 OS=Arabidopsis thaliana OX=3702 GN=GATA5 PE=2 SV=1	K	Transcription	H0115B09.1 [Oryza sativa]	--
osa-miR1846b-5p	LOC_Os04g49900	AGUGAGGAGGCCGGGGCCGCU	21	0	3.3548	0	15.8161	139.573	38.0727	0.00315265	1.04719	up	[V]	Defense mechanisms	Molecular Function: ATP binding (GO:0005524);; Cellular Component: integral component of membrane (GO:0016021);; Molecular Function: ATPase activity, coupled to transmembrane movement of substances (GO:0042626);; Biological Process: transmembrane transport (GO:0055085);;	--	--	[Q]	Secondary metabolites biosynthesis, transport and catabolism	ABC transporter transmembrane region;; ABC transporter;; AAA domain, putative AbiEii toxin, Type IV TA system;; 50S ribosome-binding GTPase;; Domain of unknown function DUF87	ABC transporter C family member 9 OS=Arabidopsis thaliana OX=3702 GN=ABCC9 PE=2 SV=2	V	Defense mechanisms	Os04g0588700, partial [Oryza sativa Japonica Group]	molecular function: binding (GO:0005488);; cellular component: membrane (GO:0016020);; cellular component: membrane part (GO:0044425);; molecular function: catalytic activity (GO:0003824);; molecular function: transporter activity (GO:0005215);; biological process: metabolic process (GO:0008152);; biological process: cellular process (GO:0009987);; biological process: single-organism process (GO:…
osa-miR1846b-5p	LOC_Os04g50110	AGUGAGGAGGCCGGGGCCGCU	21	0	3.3548	0	15.8161	139.573	38.0727	0.00315265	1.04719	up	[J]	Translation, ribosomal structure and biogenesis	Molecular Function: nucleotide binding (GO:0000166);; Biological Process: regulation of alternative mRNA splicing, via spliceosome (GO:0000381);; Molecular Function: mRNA binding (GO:0003729);; Cellular Component: nucleus (GO:0005634);; Cellular Component: ribosome (GO:0005840);; Cellular Component: chloroplast stroma (GO:0009570);; Cellular Component: thylakoid (GO:0009579);;	--	--	[R]	General function prediction only	RNA recognition motif. (a.k.a. RRM, RBD, or RNP domain);; RNA recognition motif. (a.k.a. RRM, RBD, or RNP domain);; Limkain b1	33 kDa ribonucleoprotein, chloroplastic OS=Nicotiana sylvestris OX=4096 PE=1 SV=1	S	Function unknown	PREDICTED: 31 kDa ribonucleoprotein, chloroplastic [Oryza sativa Japonica Group]	molecular function: binding (GO:0005488);; biological process: biological regulation (GO:0065007);; cellular component: cell (GO:0005623);; cellular component: organelle (GO:0043226);; cellular component: cell part (GO:0044464);; cellular component: macromolecular complex (GO:0032991);; cellular component: organelle part (GO:0044422)
osa-miR1846b-5p	LOC_Os04g52800	AGUGAGGAGGCCGGGGCCGCU	21	0	3.3548	0	15.8161	139.573	38.0727	0.00315265	1.04719	up	--	--	Molecular Function: endonuclease activity (GO:0004519);; Biological Process: double-strand break repair (GO:0006302);; Molecular Function: 3'-5' exonuclease activity (GO:0008408);; Molecular Function: manganese ion binding (GO:0030145);; Cellular Component: Mre11 complex (GO:0030870);; Biological Process: meiotic cell cycle (GO:0051321);; Biological Process: nucleic acid phosphodiester bond hydro…	--	--	--	--	--	--	S	Function unknown	PREDICTED: serine/arginine repetitive matrix protein 1 [Oryza sativa Japonica Group]	molecular function: catalytic activity (GO:0003824);; biological process: metabolic process (GO:0008152);; biological process: cellular process (GO:0009987);; biological process: single-organism process (GO:0044699);; biological process: response to stimulus (GO:0050896);; molecular function: binding (GO:0005488);; cellular component: cell (GO:0005623);; cellular component: macromolecular complex…
osa-miR1846b-5p	LOC_Os04g54420	AGUGAGGAGGCCGGGGCCGCU	21	0	3.3548	0	15.8161	139.573	38.0727	0.00315265	1.04719	up	--	--	--	K15559|0|osa:4337145|K15559 regulator of Ty1 transposition protein 103 | (RefSeq) regulation of nuclear pre-mRNA domain-containing protein 1A	--	[A]	RNA processing and modification	RNA polymerase II-binding domain.	--	S	Function unknown	PREDICTED: regulation of nuclear pre-mRNA domain-containing protein 1A [Oryza sativa Japonica Group]	--
osa-miR1846b-5p	LOC_Os04g55590	AGUGAGGAGGCCGGGGCCGCU	21	0	3.3548	0	15.8161	139.573	38.0727	0.00315265	1.04719	up	--	--	Biological Process: vasculature development (GO:0001944);; Molecular Function: DNA binding (GO:0003677);; Cellular Component: nucleus (GO:0005634);; Biological Process: regulation of transcription, DNA-templated (GO:0006355);; Cellular Component: plastid (GO:0009536);; Biological Process: procambium histogenesis (GO:0010067);; Biological Process: cell division (GO:0051301);;	--	--	--	--	Homeobox domain	WUSCHEL-related homeobox 4 OS=Oryza sativa subsp. japonica OX=39947 GN=WOX4 PE=2 SV=2	K	Transcription	PREDICTED: WUSCHEL-related homeobox 4 [Oryza sativa Japonica Group]	biological process: multicellular organismal process (GO:0032501);; biological process: developmental process (GO:0032502);; biological process: single-organism process (GO:0044699);; molecular function: binding (GO:0005488);; cellular component: cell (GO:0005623);; cellular component: organelle (GO:0043226);; cellular component: cell part (GO:0044464);; biological process: biological regulation …
osa-miR1846b-5p	LOC_Os04g58010	AGUGAGGAGGCCGGGGCCGCU	21	0	3.3548	0	15.8161	139.573	38.0727	0.00315265	1.04719	up	--	--	Molecular Function: DNA binding (GO:0003677);; Cellular Component: nucleus (GO:0005634);; Biological Process: regulation of transcription, DNA-templated (GO:0006355);;	--	--	--	--	B3 DNA binding domain	Putative B3 domain-containing protein Os04g0676650 OS=Oryza sativa subsp. japonica OX=39947 GN=Os04g0676650 PE=3 SV=2	--	--	hypothetical protein OsJ_16617 [Oryza sativa Japonica Group]	molecular function: binding (GO:0005488);; cellular component: cell (GO:0005623);; cellular component: organelle (GO:0043226);; cellular component: cell part (GO:0044464);; biological process: biological regulation (GO:0065007)
osa-miR1846b-5p	LOC_Os04g58860	AGUGAGGAGGCCGGGGCCGCU	21	0	3.3548	0	15.8161	139.573	38.0727	0.00315265	1.04719	up	--	--	Molecular Function: signal transducer activity (GO:0004871);; Biological Process: defense response (GO:0006952);; Biological Process: signal transduction (GO:0007165);; Cellular Component: plasmodesma (GO:0009506);; Cellular Component: integral component of membrane (GO:0016021);; Cellular Component: anchored component of plasma membrane (GO:0046658);;	--	--	--	--	Late embryogenesis abundant protein	NDR1/HIN1-like protein 1 OS=Arabidopsis thaliana OX=3702 GN=NHL1 PE=2 SV=1	S	Function unknown	PREDICTED: uncharacterized protein LOC4337462 [Oryza sativa Japonica Group]	molecular function: molecular transducer activity (GO:0060089);; biological process: response to stimulus (GO:0050896);; biological process: cellular process (GO:0009987);; biological process: biological regulation (GO:0065007);; cellular component: cell junction (GO:0030054);; cellular component: membrane (GO:0016020);; cellular component: membrane part (GO:0044425);; cellular component: cell (G…
osa-miR1846b-5p	LOC_Os04g59010	AGUGAGGAGGCCGGGGCCGCU	21	0	3.3548	0	15.8161	139.573	38.0727	0.00315265	1.04719	up	--	--	Cellular Component: integral component of membrane (GO:0016021);;	--	--	--	--	F-box domain	SKP1-interacting partner 15 OS=Arabidopsis thaliana OX=3702 GN=SKIP15 PE=1 SV=1	S	Function unknown	PREDICTED: LOW QUALITY PROTEIN: SKP1-interacting partner 15, partial [Oryza sativa Japonica Group]	cellular component: membrane (GO:0016020);; cellular component: membrane part (GO:0044425)
osa-miR1846b-5p	LOC_Os05g01350	AGUGAGGAGGCCGGGGCCGCU	21	0	3.3548	0	15.8161	139.573	38.0727	0.00315265	1.04719	up	--	--	Cellular Component: integral component of membrane (GO:0016021);;	--	--	[TZ]	--	Formin Homology 2 Domain	Formin-like protein 14 OS=Oryza sativa subsp. japonica OX=39947 GN=FH14 PE=2 SV=1	S	Function unknown	PREDICTED: formin-like protein 14 [Oryza sativa Japonica Group]	cellular component: membrane (GO:0016020);; cellular component: membrane part (GO:0044425)
osa-miR1846b-5p	LOC_Os05g08930	AGUGAGGAGGCCGGGGCCGCU	21	0	3.3548	0	15.8161	139.573	38.0727	0.00315265	1.04719	up	[R]	General function prediction only	Cellular Component: plastid (GO:0009536);;	--	--	--	--	Tetratricopeptide repeat	protein SLOW GREEN 1, chloroplastic OS=Arabidopsis thaliana OX=3702 GN=SG1 PE=1 SV=1	S	Function unknown	PREDICTED: protein SLOW GREEN 1, chloroplastic [Oryza sativa Japonica Group]	cellular component: cell (GO:0005623);; cellular component: organelle (GO:0043226);; cellular component: cell part (GO:0044464)
osa-miR1846b-5p	LOC_Os05g11160	AGUGAGGAGGCCGGGGCCGCU	21	0	3.3548	0	15.8161	139.573	38.0727	0.00315265	1.04719	up	--	--	Cellular Component: mitochondrion (GO:0005739);;	--	--	--	--	Cotton fibre expressed protein	--	S	Function unknown	PREDICTED: uncharacterized protein LOC4338059 [Oryza sativa Japonica Group]	cellular component: cell (GO:0005623);; cellular component: organelle (GO:0043226);; cellular component: cell part (GO:0044464)
osa-miR1846b-5p	LOC_Os05g16100	AGUGAGGAGGCCGGGGCCGCU	21	0	3.3548	0	15.8161	139.573	38.0727	0.00315265	1.04719	up	--	--	Cellular Component: mitochondrion (GO:0005739);;	--	--	--	--	Protein of unknown function (DUF1618)	--	S	Function unknown	hypothetical protein OsI_19171 [Oryza sativa Indica Group]	cellular component: cell (GO:0005623);; cellular component: organelle (GO:0043226);; cellular component: cell part (GO:0044464)
osa-miR1846b-5p	LOC_Os05g16110	AGUGAGGAGGCCGGGGCCGCU	21	0	3.3548	0	15.8161	139.573	38.0727	0.00315265	1.04719	up	--	--	Cellular Component: mitochondrion (GO:0005739);;	--	--	--	--	Protein of unknown function (DUF1618)	--	S	Function unknown	hypothetical protein OsI_19172 [Oryza sativa Indica Group]	cellular component: cell (GO:0005623);; cellular component: organelle (GO:0043226);; cellular component: cell part (GO:0044464)
osa-miR1846b-5p	LOC_Os05g16240	AGUGAGGAGGCCGGGGCCGCU	21	0	3.3548	0	15.8161	139.573	38.0727	0.00315265	1.04719	up	--	--	Cellular Component: mitochondrion (GO:0005739);;	--	--	--	--	Protein of unknown function (DUF1618)	--	S	Function unknown	hypothetical protein [Oryza sativa Japonica Group]	cellular component: cell (GO:0005623);; cellular component: organelle (GO:0043226);; cellular component: cell part (GO:0044464)
osa-miR1846b-5p	LOC_Os05g20470	AGUGAGGAGGCCGGGGCCGCU	21	0	3.3548	0	15.8161	139.573	38.0727	0.00315265	1.04719	up	--	--	Cellular Component: mitochondrion (GO:0005739);;	--	--	--	--	--	--	--	--	hypothetical protein OsI_19291 [Oryza sativa Indica Group]	cellular component: cell (GO:0005623);; cellular component: organelle (GO:0043226);; cellular component: cell part (GO:0044464)
osa-miR1846b-5p	LOC_Os05g40285	AGUGAGGAGGCCGGGGCCGCU	21	0	3.3548	0	15.8161	139.573	38.0727	0.00315265	1.04719	up	--	--	--	K14945|2.06785e-42|osa:4339126|K14945 protein quaking | (RefSeq) KH domain-containing protein SPIN1-like	--	--	--	--	--	--	--	PREDICTED: uncharacterized protein LOC4339126 isoform X1 [Oryza sativa Japonica Group]	--
osa-miR1846b-5p	LOC_Os05g44060	AGUGAGGAGGCCGGGGCCGCU	21	0	3.3548	0	15.8161	139.573	38.0727	0.00315265	1.04719	up	--	--	--	--	--	--	--	--	--	S	Function unknown	PREDICTED: uncharacterized protein LOC4339323 [Oryza sativa Japonica Group]	--
osa-miR1846b-5p	LOC_Os06g08360	AGUGAGGAGGCCGGGGCCGCU	21	0	3.3548	0	15.8161	139.573	38.0727	0.00315265	1.04719	up	--	--	Cellular Component: plastid (GO:0009536);;	--	--	[S]	Function unknown	PPPDE putative peptidase domain	DeSI-like protein At4g17486 OS=Arabidopsis thaliana OX=3702 GN=At4g17486 PE=2 SV=1	S	Function unknown	PREDICTED: deSI-like protein At4g17486 [Oryza sativa Japonica Group]	cellular component: cell (GO:0005623);; cellular component: organelle (GO:0043226);; cellular component: cell part (GO:0044464)
osa-miR1846b-5p	LOC_Os06g14630	AGUGAGGAGGCCGGGGCCGCU	21	0	3.3548	0	15.8161	139.573	38.0727	0.00315265	1.04719	up	[IR]	--	Molecular Function: hydrolase activity, acting on ester bonds (GO:0016788);;	--	--	--	--	GDSL-like Lipase/Acylhydrolase	GDSL esterase/lipase At5g37690 OS=Arabidopsis thaliana OX=3702 GN=At5g37690 PE=2 SV=1	S	Function unknown	PREDICTED: GDSL esterase/lipase At5g37690 [Oryza sativa Japonica Group]	molecular function: catalytic activity (GO:0003824);; biological process: metabolic process (GO:0008152)
osa-miR1846b-5p	LOC_Os06g20190	AGUGAGGAGGCCGGGGCCGCU	21	0	3.3548	0	15.8161	139.573	38.0727	0.00315265	1.04719	up	--	--	Molecular Function: DNA binding (GO:0003677);; Molecular Function: aspartic-type endopeptidase activity (GO:0004190);; Biological Process: proteolysis (GO:0006508);; Cellular Component: plastid (GO:0009536);; Biological Process: protein catabolic process (GO:0030163);;	--	--	[O]	Posttranslational modification, protein turnover, chaperones	Xylanase inhibitor N-terminal;; Xylanase inhibitor C-terminal;; Eukaryotic aspartyl protease	Aspartyl protease family protein At5g10770 OS=Arabidopsis thaliana OX=3702 GN=At5g10770 PE=2 SV=1	O	Posttranslational modification, protein turnover, chaperones	PREDICTED: protein ASPARTIC PROTEASE IN GUARD CELL 2-like [Oryza sativa Japonica Group]	molecular function: binding (GO:0005488);; molecular function: catalytic activity (GO:0003824);; biological process: metabolic process (GO:0008152);; cellular component: cell (GO:0005623);; cellular component: organelle (GO:0043226);; cellular component: cell part (GO:0044464)
osa-miR1846b-5p	LOC_Os06g20620	AGUGAGGAGGCCGGGGCCGCU	21	0	3.3548	0	15.8161	139.573	38.0727	0.00315265	1.04719	up	[G]	Carbohydrate transport and metabolism	Cellular Component: extracellular region (GO:0005576);; Cellular Component: integral component of membrane (GO:0016021);; Molecular Function: mannan endo-1,4-beta-mannosidase activity (GO:0016985);; Biological Process: mannan catabolic process (GO:0046355);;	K19355|0|osa:4340863|K19355 mannan endo-1,4-beta-mannosidase [EC:3.2.1.78] | (RefSeq) MAN6, OsMAN6; mannan endo-1,4-beta-mannosidase 6	--	--	--	Cellulase (glycosyl hydrolase family 5)	Mannan endo-1,4-beta-mannosidase 6 OS=Oryza sativa subsp. japonica OX=39947 GN=MAN6 PE=2 SV=2	G	Carbohydrate transport and metabolism	PREDICTED: mannan endo-1,4-beta-mannosidase 6 [Oryza sativa Japonica Group]	cellular component: extracellular region (GO:0005576);; cellular component: membrane (GO:0016020);; cellular component: membrane part (GO:0044425);; molecular function: catalytic activity (GO:0003824);; biological process: metabolic process (GO:0008152);; biological process: cellular process (GO:0009987)
osa-miR1846b-5p	LOC_Os06g32960	AGUGAGGAGGCCGGGGCCGCU	21	0	3.3548	0	15.8161	139.573	38.0727	0.00315265	1.04719	up	--	--	Molecular Function: peroxidase activity (GO:0004601);; Cellular Component: extracellular region (GO:0005576);; Biological Process: response to oxidative stress (GO:0006979);; Molecular Function: heme binding (GO:0020037);; Biological Process: hydrogen peroxide catabolic process (GO:0042744);; Molecular Function: metal ion binding (GO:0046872);; Biological Process: oxidation-reduction process (GO:…	--	--	--	--	Peroxidase	Peroxidase 4 OS=Vitis vinifera OX=29760 GN=GSVIVT00023967001 PE=1 SV=1	S	Function unknown	PREDICTED: peroxidase P7 [Oryza sativa Japonica Group]	molecular function: catalytic activity (GO:0003824);; molecular function: antioxidant activity (GO:0016209);; biological process: metabolic process (GO:0008152);; biological process: single-organism process (GO:0044699);; cellular component: extracellular region (GO:0005576);; biological process: response to stimulus (GO:0050896);; molecular function: binding (GO:0005488);; biological process: ce…
osa-miR1846b-5p	LOC_Os06g37160	AGUGAGGAGGCCGGGGCCGCU	21	0	3.3548	0	15.8161	139.573	38.0727	0.00315265	1.04719	up	--	--	Cellular Component: mitochondrion (GO:0005739);; Cellular Component: integral component of membrane (GO:0016021);;	K17086|0|osa:4341338|K17086 transmembrane 9 superfamily member 2/4 | (RefSeq) transmembrane 9 superfamily member 7	--	[U]	Intracellular trafficking, secretion, and vesicular transport	Endomembrane protein 70	Transmembrane 9 superfamily member 7 OS=Arabidopsis thaliana OX=3702 GN=TMN7 PE=2 SV=1	S	Function unknown	PREDICTED: transmembrane 9 superfamily member 7 [Oryza sativa Japonica Group]	cellular component: cell (GO:0005623);; cellular component: organelle (GO:0043226);; cellular component: cell part (GO:0044464);; cellular component: membrane (GO:0016020);; cellular component: membrane part (GO:0044425)
osa-miR1846b-5p	LOC_Os06g43800	AGUGAGGAGGCCGGGGCCGCU	21	0	3.3548	0	15.8161	139.573	38.0727	0.00315265	1.04719	up	[H]	Coenzyme transport and metabolism	Molecular Function: S-adenosylmethionine-dependent methyltransferase activity (GO:0008757);; Cellular Component: plastid (GO:0009536);; Biological Process: methylation (GO:0032259);;	--	--	--	--	Methyltransferase domain;; Methyltransferase domain;; Methyltransferase domain;; Methyltransferase domain;; Methyltransferase domain;; ubiE/COQ5 methyltransferase family	Uncharacterized methyltransferase At2g41040, chloroplastic OS=Arabidopsis thaliana OX=3702 GN=At2g41040 PE=1 SV=1	H	Coenzyme transport and metabolism	PREDICTED: uncharacterized methyltransferase At2g41040, chloroplastic [Oryza sativa Japonica Group]	molecular function: catalytic activity (GO:0003824);; biological process: metabolic process (GO:0008152);; cellular component: cell (GO:0005623);; cellular component: organelle (GO:0043226);; cellular component: cell part (GO:0044464)
osa-miR1846b-5p	LOC_Os07g01520	AGUGAGGAGGCCGGGGCCGCU	21	0	3.3548	0	15.8161	139.573	38.0727	0.00315265	1.04719	up	--	--	Cellular Component: integral component of membrane (GO:0016021);;	--	--	--	--	Domain of unknown function (DUF4220);; Protein of unknown function, DUF594	--	S	Function unknown	unknown protein [Oryza sativa Japonica Group]	cellular component: membrane (GO:0016020);; cellular component: membrane part (GO:0044425)
osa-miR1846b-5p	LOC_Os07g07990	AGUGAGGAGGCCGGGGCCGCU	21	0	3.3548	0	15.8161	139.573	38.0727	0.00315265	1.04719	up	[K]	Transcription	Molecular Function: kinase activity (GO:0016301);; Biological Process: phosphorylation (GO:0016310);;	--	--	--	--	Leucine rich repeat;; Leucine Rich repeats (2 copies);; Leucine Rich Repeat;; Leucine Rich repeat	Leucine-rich repeat extensin-like protein 4 OS=Arabidopsis thaliana OX=3702 GN=LRX4 PE=1 SV=1	S	Function unknown	PREDICTED: leucine-rich repeat extensin-like protein 6 [Oryza sativa Japonica Group]	molecular function: catalytic activity (GO:0003824);; biological process: metabolic process (GO:0008152);; biological process: cellular process (GO:0009987)
osa-miR1846b-5p	LOC_Os07g12610	AGUGAGGAGGCCGGGGCCGCU	21	0	3.3548	0	15.8161	139.573	38.0727	0.00315265	1.04719	up	--	--	--	--	--	--	--	--	Putative FBD-associated F-box protein At5g56400 OS=Arabidopsis thaliana OX=3702 GN=At5g56400 PE=4 SV=2	--	--	PREDICTED: F-box/LRR-repeat protein 25 [Oryza sativa Japonica Group]	--
osa-miR1846b-5p	LOC_Os07g25150	AGUGAGGAGGCCGGGGCCGCU	21	0	3.3548	0	15.8161	139.573	38.0727	0.00315265	1.04719	up	--	--	Molecular Function: DNA binding (GO:0003677);; Cellular Component: mitochondrion (GO:0005739);;	--	--	[K]	Transcription	Myb-like DNA-binding domain;; Myb-like DNA-binding domain	Transcription factor MYB30 OS=Arabidopsis thaliana OX=3702 GN=MYB30 PE=1 SV=1	K	Transcription	unnamed protein product [Oryza sativa Japonica Group]	molecular function: binding (GO:0005488);; cellular component: cell (GO:0005623);; cellular component: organelle (GO:0043226);; cellular component: cell part (GO:0044464)
osa-miR1846b-5p	LOC_Os07g26000	AGUGAGGAGGCCGGGGCCGCU	21	0	3.3548	0	15.8161	139.573	38.0727	0.00315265	1.04719	up	--	--	--	--	--	--	--	FBD;; F-box domain	F-box/LRR-repeat protein At5g38396 OS=Arabidopsis thaliana OX=3702 GN=At5g38396 PE=4 SV=1	S	Function unknown	PREDICTED: putative FBD-associated F-box protein At5g56410 isoform X1 [Oryza sativa Japonica Group]	--
osa-miR1846b-5p	LOC_Os07g30130	AGUGAGGAGGCCGGGGCCGCU	21	0	3.3548	0	15.8161	139.573	38.0727	0.00315265	1.04719	up	--	--	Molecular Function: DNA binding (GO:0003677);; Cellular Component: mitochondrion (GO:0005739);;	--	--	[K]	Transcription	Myb-like DNA-binding domain;; Myb-like DNA-binding domain	Transcription factor MYB30 OS=Arabidopsis thaliana OX=3702 GN=MYB30 PE=1 SV=1	K	Transcription	PREDICTED: transcription factor MYB21 isoform X1 [Oryza sativa Japonica Group]	molecular function: binding (GO:0005488);; cellular component: cell (GO:0005623);; cellular component: organelle (GO:0043226);; cellular component: cell part (GO:0044464)
osa-miR1846b-5p	LOC_Os07g33570	AGUGAGGAGGCCGGGGCCGCU	21	0	3.3548	0	15.8161	139.573	38.0727	0.00315265	1.04719	up	--	--	Molecular Function: nucleic acid binding (GO:0003676);; Molecular Function: RNA-directed DNA polymerase activity (GO:0003964);; Biological Process: RNA-dependent DNA biosynthetic process (GO:0006278);; Cellular Component: plastid (GO:0009536);; Biological Process: DNA integration (GO:0015074);;	--	--	[R]	General function prediction only	Reverse transcriptase (RNA-dependent DNA polymerase)	Retrovirus-related Pol polyprotein from transposon RE1 OS=Arabidopsis thaliana OX=3702 GN=RE1 PE=2 SV=1	L	Replication, recombination and repair	retrotransposon protein, putative, Ty1-copia subclass [Oryza sativa Japonica Group]	molecular function: binding (GO:0005488);; molecular function: catalytic activity (GO:0003824);; biological process: metabolic process (GO:0008152);; biological process: cellular process (GO:0009987);; cellular component: cell (GO:0005623);; cellular component: organelle (GO:0043226);; cellular component: cell part (GO:0044464)
osa-miR1846b-5p	LOC_Os07g35335	AGUGAGGAGGCCGGGGCCGCU	21	0	3.3548	0	15.8161	139.573	38.0727	0.00315265	1.04719	up	--	--	Cellular Component: mitochondrion (GO:0005739);; Cellular Component: plastid (GO:0009536);;	--	--	--	--	--	--	--	--	hypothetical protein OsI_26333 [Oryza sativa Indica Group]	cellular component: cell (GO:0005623);; cellular component: organelle (GO:0043226);; cellular component: cell part (GO:0044464)
osa-miR1846b-5p	LOC_Os07g36100	AGUGAGGAGGCCGGGGCCGCU	21	0	3.3548	0	15.8161	139.573	38.0727	0.00315265	1.04719	up	[OK]	--	Molecular Function: metalloendopeptidase activity (GO:0004222);; Cellular Component: mitochondrion (GO:0005739);; Biological Process: proteolysis (GO:0006508);; Cellular Component: integral component of membrane (GO:0016021);;	--	--	--	--	--	Probable membrane metalloprotease ARASP2, chloroplastic OS=Arabidopsis thaliana OX=3702 GN=ARASP2 PE=2 SV=1	--	--	hypothetical protein [Oryza sativa Japonica Group]	molecular function: catalytic activity (GO:0003824);; biological process: metabolic process (GO:0008152);; cellular component: cell (GO:0005623);; cellular component: organelle (GO:0043226);; cellular component: cell part (GO:0044464);; cellular component: membrane (GO:0016020);; cellular component: membrane part (GO:0044425)
osa-miR1846b-5p	LOC_Os07g40470	AGUGAGGAGGCCGGGGCCGCU	21	0	3.3548	0	15.8161	139.573	38.0727	0.00315265	1.04719	up	--	--	Cellular Component: integral component of membrane (GO:0016021);;	--	--	--	--	--	--	S	Function unknown	PREDICTED: uncharacterized protein LOC107278152 [Oryza sativa Japonica Group]	cellular component: membrane (GO:0016020);; cellular component: membrane part (GO:0044425)
osa-miR1846b-5p	LOC_Os07g41400	AGUGAGGAGGCCGGGGCCGCU	21	0	3.3548	0	15.8161	139.573	38.0727	0.00315265	1.04719	up	--	--	Cellular Component: mitochondrion (GO:0005739);; Cellular Component: integral component of membrane (GO:0016021);;	--	--	--	--	--	Protein EGG APPARATUS-1 OS=Zea mays OX=4577 GN=Ea1 PE=2 SV=1	S	Function unknown	hypothetical protein [Oryza sativa Japonica Group]	cellular component: cell (GO:0005623);; cellular component: organelle (GO:0043226);; cellular component: cell part (GO:0044464);; cellular component: membrane (GO:0016020);; cellular component: membrane part (GO:0044425)
osa-miR1846b-5p	LOC_Os07g48550	AGUGAGGAGGCCGGGGCCGCU	21	0	3.3548	0	15.8161	139.573	38.0727	0.00315265	1.04719	up	--	--	Molecular Function: DNA binding (GO:0003677);; Cellular Component: nucleus (GO:0005634);; Biological Process: regulation of transcription, DNA-templated (GO:0006355);;	--	--	--	--	No apical meristem (NAM) protein	NAC domain-containing protein 87 OS=Arabidopsis thaliana OX=3702 GN=NAC087 PE=2 SV=1	S	Function unknown	PREDICTED: NAC domain-containing protein 92 [Oryza sativa Japonica Group]	molecular function: binding (GO:0005488);; cellular component: cell (GO:0005623);; cellular component: organelle (GO:0043226);; cellular component: cell part (GO:0044464);; biological process: biological regulation (GO:0065007)
osa-miR1846b-5p	LOC_Os08g02040	AGUGAGGAGGCCGGGGCCGCU	21	0	3.3548	0	15.8161	139.573	38.0727	0.00315265	1.04719	up	--	--	Molecular Function: transferase activity, transferring acyl groups other than amino-acyl groups (GO:0016747);;	--	--	[R]	General function prediction only	PPR repeat family;; PPR repeat;; PPR repeat;; Pentatricopeptide repeat domain	Pentatricopeptide repeat-containing protein At1g71490 OS=Arabidopsis thaliana OX=3702 GN=PCMP-E67 PE=2 SV=1	S	Function unknown	putative pentatricopeptide (PPR) repeat-containing protein [Oryza sativa Japonica Group]	molecular function: catalytic activity (GO:0003824);; biological process: metabolic process (GO:0008152)
osa-miR1846b-5p	LOC_Os08g08230	AGUGAGGAGGCCGGGGCCGCU	21	0	3.3548	0	15.8161	139.573	38.0727	0.00315265	1.04719	up	--	--	--	--	--	--	--	--	--	S	Function unknown	PREDICTED: increased rDNA silencing protein 4-like isoform X1 [Oryza sativa Japonica Group]	--
osa-miR1846b-5p	LOC_Os08g10350	AGUGAGGAGGCCGGGGCCGCU	21	0	3.3548	0	15.8161	139.573	38.0727	0.00315265	1.04719	up	--	--	--	--	--	[GOU]	--	Triose-phosphate Transporter family	GDP-fucose transporter 1 OS=Arabidopsis thaliana OX=3702 GN=GFT1 PE=1 SV=1	S	Function unknown	PREDICTED: GDP-mannose transporter GONST4 [Oryza sativa Japonica Group]	--
osa-miR1846b-5p	LOC_Os08g25070	AGUGAGGAGGCCGGGGCCGCU	21	0	3.3548	0	15.8161	139.573	38.0727	0.00315265	1.04719	up	--	--	Molecular Function: enzyme inhibitor activity (GO:0004857);; Biological Process: negative regulation of catalytic activity (GO:0043086);;	--	--	--	--	Plant invertase/pectin methylesterase inhibitor	--	S	Function unknown	PREDICTED: uncharacterized protein LOC4345314 [Oryza sativa Japonica Group]	molecular function: enzyme regulator activity (GO:0030234);; biological process: biological regulation (GO:0065007)
osa-miR1846b-5p	LOC_Os08g33300	AGUGAGGAGGCCGGGGCCGCU	21	0	3.3548	0	15.8161	139.573	38.0727	0.00315265	1.04719	up	[QV]	--	Molecular Function: monooxygenase activity (GO:0004497);; Molecular Function: iron ion binding (GO:0005506);; Molecular Function: oxidoreductase activity, acting on paired donors, with incorporation or reduction of molecular oxygen (GO:0016705);; Molecular Function: heme binding (GO:0020037);; Biological Process: oxidation-reduction process (GO:0055114);;	K10717|0|osa:107275990|K10717 cytokinin trans-hydroxylase | (RefSeq) cytokinin hydroxylase-like	--	[QI]	--	Cytochrome P450	Cytokinin hydroxylase OS=Arabidopsis thaliana OX=3702 GN=CYP735A1 PE=1 SV=1	Q	Secondary metabolites biosynthesis, transport and catabolism	PREDICTED: cytokinin hydroxylase-like [Oryza sativa Japonica Group]	molecular function: catalytic activity (GO:0003824);; biological process: metabolic process (GO:0008152);; biological process: single-organism process (GO:0044699);; molecular function: binding (GO:0005488)
osa-miR1846b-5p	LOC_Os08g42030	AGUGAGGAGGCCGGGGCCGCU	21	0	3.3548	0	15.8161	139.573	38.0727	0.00315265	1.04719	up	--	--	Molecular Function: peroxidase activity (GO:0004601);; Cellular Component: extracellular region (GO:0005576);; Biological Process: response to oxidative stress (GO:0006979);; Cellular Component: integral component of membrane (GO:0016021);; Molecular Function: heme binding (GO:0020037);; Biological Process: hydrogen peroxide catabolic process (GO:0042744);; Molecular Function: metal ion binding (…	K00430|0|osa:4346141|K00430 peroxidase [EC:1.11.1.7] | (RefSeq) peroxidase 55	Phenylpropanoid biosynthesis (ko00940)	--	--	Peroxidase	Peroxidase 73 OS=Arabidopsis thaliana OX=3702 GN=PER73 PE=1 SV=1	G	Carbohydrate transport and metabolism	PREDICTED: peroxidase 55 [Oryza sativa Japonica Group]	molecular function: catalytic activity (GO:0003824);; molecular function: antioxidant activity (GO:0016209);; biological process: metabolic process (GO:0008152);; biological process: single-organism process (GO:0044699);; cellular component: extracellular region (GO:0005576);; biological process: response to stimulus (GO:0050896);; cellular component: membrane (GO:0016020);; cellular component: m…
osa-miR1846b-5p	LOC_Os09g07440	AGUGAGGAGGCCGGGGCCGCU	21	0	3.3548	0	15.8161	139.573	38.0727	0.00315265	1.04719	up	--	--	Cellular Component: mitochondrion (GO:0005739);;	--	--	[L]	Replication, recombination and repair	DDE superfamily endonuclease;; Plant transposon protein;; Transposase DDE domain	Protein ALP1-like OS=Arabidopsis thaliana OX=3702 GN=At3g55350 PE=2 SV=1	S	Function unknown	Os08g0459400 [Oryza sativa Japonica Group]	cellular component: cell (GO:0005623);; cellular component: organelle (GO:0043226);; cellular component: cell part (GO:0044464)
osa-miR1846b-5p	LOC_Os09g10290	AGUGAGGAGGCCGGGGCCGCU	21	0	3.3548	0	15.8161	139.573	38.0727	0.00315265	1.04719	up	--	--	Molecular Function: nucleic acid binding (GO:0003676);; Cellular Component: mitochondrion (GO:0005739);; Molecular Function: zinc ion binding (GO:0008270);; Biological Process: DNA integration (GO:0015074);;	--	--	--	--	gag-polypeptide of LTR copia-type	--	--	--	retrotransposon protein, putative, Ty1-copia subclass [Oryza sativa Japonica Group]	molecular function: binding (GO:0005488);; cellular component: cell (GO:0005623);; cellular component: organelle (GO:0043226);; cellular component: cell part (GO:0044464);; biological process: metabolic process (GO:0008152);; biological process: cellular process (GO:0009987)
osa-miR1846b-5p	LOC_Os09g11140	AGUGAGGAGGCCGGGGCCGCU	21	0	3.3548	0	15.8161	139.573	38.0727	0.00315265	1.04719	up	--	--	Molecular Function: DNA binding (GO:0003677);; Molecular Function: transposase activity (GO:0004803);; Biological Process: transposition, DNA-mediated (GO:0006313);; Molecular Function: zinc ion binding (GO:0008270);;	--	--	--	--	MuDR family transposase	--	--	--	hypothetical protein OsI_30707 [Oryza sativa Indica Group]	molecular function: binding (GO:0005488);; molecular function: catalytic activity (GO:0003824);; biological process: metabolic process (GO:0008152);; biological process: cellular process (GO:0009987);; biological process: single-organism process (GO:0044699)
osa-miR1846b-5p	LOC_Os09g13920	AGUGAGGAGGCCGGGGCCGCU	21	0	3.3548	0	15.8161	139.573	38.0727	0.00315265	1.04719	up	--	--	--	--	--	--	--	--	--	S	Function unknown	PREDICTED: uncharacterized protein LOC4346684 [Oryza sativa Japonica Group]	--
osa-miR1846b-5p	LOC_Os09g21802	AGUGAGGAGGCCGGGGCCGCU	21	0	3.3548	0	15.8161	139.573	38.0727	0.00315265	1.04719	up	--	--	--	--	--	--	--	--	--	--	--	hypothetical protein OsI_31229 [Oryza sativa Indica Group]	--
osa-miR1846b-5p	LOC_Os09g22280	AGUGAGGAGGCCGGGGCCGCU	21	0	3.3548	0	15.8161	139.573	38.0727	0.00315265	1.04719	up	--	--	--	--	--	--	--	--	--	--	--	unnamed protein product [Oryza sativa Japonica Group]	--
osa-miR1846b-5p	LOC_Os09g27820	AGUGAGGAGGCCGGGGCCGCU	21	0	3.3548	0	15.8161	139.573	38.0727	0.00315265	1.04719	up	[Q]	Secondary metabolites biosynthesis, transport and catabolism	Biological Process: ethylene biosynthetic process (GO:0009693);; Molecular Function: 1-aminocyclopropane-1-carboxylate oxidase activity (GO:0009815);; Biological Process: fruit ripening (GO:0009835);; Molecular Function: L-ascorbic acid binding (GO:0031418);; Molecular Function: metal ion binding (GO:0046872);; Molecular Function: dioxygenase activity (GO:0051213);; Biological Process: oxidation-…	K05933|0|osa:4347225|K05933 aminocyclopropanecarboxylate oxidase [EC:1.14.17.4] | (RefSeq) ACO1, EFE, OJ1163_C07.24, P0488D02.1; 1-aminocyclopropane-1-carboxylate oxidase 1	Cysteine and methionine metabolism (ko00270)	[QR]	--	2OG-Fe(II) oxygenase superfamily;; non-haem dioxygenase in morphine synthesis N-terminal	1-aminocyclopropane-1-carboxylate oxidase 1 OS=Oryza sativa subsp. japonica OX=39947 GN=ACO1 PE=2 SV=1	S	Function unknown	PREDICTED: 1-aminocyclopropane-1-carboxylate oxidase 1 [Oryza sativa Japonica Group]	biological process: metabolic process (GO:0008152);; biological process: cellular process (GO:0009987);; molecular function: catalytic activity (GO:0003824);; biological process: single-organism process (GO:0044699);; biological process: reproductive process (GO:0022414);; biological process: developmental process (GO:0032502);; molecular function: binding (GO:0005488)
osa-miR1846b-5p	LOC_Os09g30490	AGUGAGGAGGCCGGGGCCGCU	21	0	3.3548	0	15.8161	139.573	38.0727	0.00315265	1.04719	up	--	--	Molecular Function: calcium ion binding (GO:0005509);;	--	--	--	--	EF hand;; EF-hand domain pair;; EF hand;; EF-hand domain	--	--	--	PREDICTED: uncharacterized protein LOC9271885 [Oryza sativa Japonica Group]	molecular function: binding (GO:0005488)
osa-miR1846b-5p	LOC_Os09g32300	AGUGAGGAGGCCGGGGCCGCU	21	0	3.3548	0	15.8161	139.573	38.0727	0.00315265	1.04719	up	--	--	Molecular Function: RNA binding (GO:0003723);; Cellular Component: plastid (GO:0009536);;	K13162|0|osa:4347471|K13162 poly(rC)-binding protein 2/3/4 | (RefSeq) poly(rC)-binding protein 3	--	[AR]	--	KH domain;; KH domain	KH domain-containing protein HEN4 OS=Arabidopsis thaliana OX=3702 GN=HEN4 PE=1 SV=1	S	Function unknown	PREDICTED: poly(rC)-binding protein 3 [Oryza sativa Japonica Group]	molecular function: binding (GO:0005488);; cellular component: cell (GO:0005623);; cellular component: organelle (GO:0043226);; cellular component: cell part (GO:0044464)
osa-miR1846b-5p	LOC_Os09g32840	AGUGAGGAGGCCGGGGCCGCU	21	0	3.3548	0	15.8161	139.573	38.0727	0.00315265	1.04719	up	[T]	Signal transduction mechanisms	Molecular Function: acid phosphatase activity (GO:0003993);; Biological Process: dephosphorylation (GO:0016311);; Molecular Function: metal ion binding (GO:0046872);;	--	--	[G]	Carbohydrate transport and metabolism	Calcineurin-like phosphoesterase;; Iron/zinc purple acid phosphatase-like protein C;; Purple acid Phosphatase, N-terminal domain	Probable inactive purple acid phosphatase 27 OS=Arabidopsis thaliana OX=3702 GN=PAP27 PE=2 SV=1	S	Function unknown	hypothetical protein OsI_31957 [Oryza sativa Indica Group]	molecular function: catalytic activity (GO:0003824);; biological process: metabolic process (GO:0008152);; biological process: cellular process (GO:0009987);; molecular function: binding (GO:0005488)
osa-miR1846b-5p	LOC_Os09g32964	AGUGAGGAGGCCGGGGCCGCU	21	0	3.3548	0	15.8161	139.573	38.0727	0.00315265	1.04719	up	--	--	Molecular Function: peroxidase activity (GO:0004601);; Cellular Component: extracellular region (GO:0005576);; Biological Process: response to oxidative stress (GO:0006979);; Cellular Component: integral component of membrane (GO:0016021);; Molecular Function: heme binding (GO:0020037);; Biological Process: hydrogen peroxide catabolic process (GO:0042744);; Molecular Function: metal ion binding (…	K00430|0|osa:4347520|K00430 peroxidase [EC:1.11.1.7] | (RefSeq) peroxidase 73	Phenylpropanoid biosynthesis (ko00940)	--	--	Peroxidase	Peroxidase 73 OS=Arabidopsis thaliana OX=3702 GN=PER73 PE=1 SV=1	G	Carbohydrate transport and metabolism	PREDICTED: peroxidase 73 [Oryza sativa Japonica Group]	molecular function: catalytic activity (GO:0003824);; molecular function: antioxidant activity (GO:0016209);; biological process: metabolic process (GO:0008152);; biological process: single-organism process (GO:0044699);; cellular component: extracellular region (GO:0005576);; biological process: response to stimulus (GO:0050896);; cellular component: membrane (GO:0016020);; cellular component: m…
osa-miR1846b-5p	LOC_Os09g36960	AGUGAGGAGGCCGGGGCCGCU	21	0	3.3548	0	15.8161	139.573	38.0727	0.00315265	1.04719	up	--	--	--	--	--	--	--	--	--	--	--	hypothetical protein [Oryza sativa Japonica Group]	--
osa-miR1846b-5p	LOC_Os10g09910	AGUGAGGAGGCCGGGGCCGCU	21	0	3.3548	0	15.8161	139.573	38.0727	0.00315265	1.04719	up	--	--	--	--	--	--	--	--	--	--	--	Hypothetical protein [Oryza sativa Japonica Group]	--
osa-miR1846b-5p	LOC_Os10g12320	AGUGAGGAGGCCGGGGCCGCU	21	0	3.3548	0	15.8161	139.573	38.0727	0.00315265	1.04719	up	--	--	--	--	--	--	--	--	--	--	--	hypothetical protein [Oryza sativa Japonica Group]	--
osa-miR1846b-5p	LOC_Os10g20250	AGUGAGGAGGCCGGGGCCGCU	21	0	3.3548	0	15.8161	139.573	38.0727	0.00315265	1.04719	up	--	--	--	--	--	--	--	Domain of unknown function (DUF588)	CASP-like protein 5A2 OS=Oryza sativa subsp. japonica OX=39947 GN=Os10g0343200 PE=2 SV=1	S	Function unknown	PREDICTED: CASP-like protein 5A2 [Oryza sativa Japonica Group]	--
osa-miR1846b-5p	LOC_Os10g20770	AGUGAGGAGGCCGGGGCCGCU	21	0	3.3548	0	15.8161	139.573	38.0727	0.00315265	1.04719	up	--	--	--	--	--	--	--	Domain of unknown function (DUF4220);; Protein of unknown function, DUF594	--	--	--	PREDICTED: uncharacterized protein LOC4348379 [Oryza sativa Japonica Group]	--
osa-miR1846b-5p	LOC_Os10g30290	AGUGAGGAGGCCGGGGCCGCU	21	0	3.3548	0	15.8161	139.573	38.0727	0.00315265	1.04719	up	[IR]	--	Biological Process: lipid metabolic process (GO:0006629);; Cellular Component: integral component of membrane (GO:0016021);; Molecular Function: lipase activity (GO:0016298);;	--	--	--	--	GDSL-like Lipase/Acylhydrolase	GDSL esterase/lipase EXL3 OS=Arabidopsis thaliana OX=3702 GN=EXL3 PE=2 SV=1	S	Function unknown	PREDICTED: GDSL esterase/lipase EXL3 [Oryza sativa Japonica Group]	biological process: metabolic process (GO:0008152);; biological process: single-organism process (GO:0044699);; cellular component: membrane (GO:0016020);; cellular component: membrane part (GO:0044425);; molecular function: catalytic activity (GO:0003824)
osa-miR1846b-5p	LOC_Os10g32580	AGUGAGGAGGCCGGGGCCGCU	21	0	3.3548	0	15.8161	139.573	38.0727	0.00315265	1.04719	up	[S]	Function unknown	Cellular Component: plastid (GO:0009536);; Molecular Function: hydrolase activity, acting on ester bonds (GO:0016788);;	--	--	--	--	GDSL-like Lipase/Acylhydrolase	GDSL esterase/lipase At5g33370 OS=Arabidopsis thaliana OX=3702 GN=At5g33370 PE=2 SV=1	S	Function unknown	PREDICTED: GDSL esterase/lipase At5g33370 [Oryza sativa Japonica Group]	cellular component: cell (GO:0005623);; cellular component: organelle (GO:0043226);; cellular component: cell part (GO:0044464);; molecular function: catalytic activity (GO:0003824);; biological process: metabolic process (GO:0008152)
osa-miR1846b-5p	LOC_Os10g32690	AGUGAGGAGGCCGGGGCCGCU	21	0	3.3548	0	15.8161	139.573	38.0727	0.00315265	1.04719	up	--	--	Cellular Component: plastid (GO:0009536);;	--	--	--	--	--	--	S	Function unknown	unknown protein [Oryza sativa Japonica Group]	cellular component: cell (GO:0005623);; cellular component: organelle (GO:0043226);; cellular component: cell part (GO:0044464)
osa-miR1846b-5p	LOC_Os10g42620	AGUGAGGAGGCCGGGGCCGCU	21	0	3.3548	0	15.8161	139.573	38.0727	0.00315265	1.04719	up	[M]	Cell wall/membrane/envelope biogenesis	--	--	--	[V]	Defense mechanisms	NAD(P)H-binding;; NAD dependent epimerase/dehydratase family;; 3-beta hydroxysteroid dehydrogenase/isomerase family	Cinnamoyl-CoA reductase-like SNL6 OS=Oryza sativa subsp. japonica OX=39947 GN=SNL6 PE=3 SV=1	M	Cell wall/membrane/envelope biogenesis	PREDICTED: cinnamoyl-CoA reductase 2 [Oryza sativa Japonica Group]	--
osa-miR1846b-5p	LOC_Os11g02000	AGUGAGGAGGCCGGGGCCGCU	21	0	3.3548	0	15.8161	139.573	38.0727	0.00315265	1.04719	up	--	--	--	--	--	--	--	--	--	--	--	PREDICTED: vegetative cell wall protein gp1 [Oryza sativa Japonica Group]	--
osa-miR1846b-5p	LOC_Os11g13694	AGUGAGGAGGCCGGGGCCGCU	21	0	3.3548	0	15.8161	139.573	38.0727	0.00315265	1.04719	up	--	--	--	--	--	[S]	Function unknown	Uncharacterized conserved protein (DUF2363)	--	S	Function unknown	PREDICTED: CCR4-NOT transcription complex subunit 11 [Oryza sativa Japonica Group]	--
osa-miR1846b-5p	LOC_Os11g18170	AGUGAGGAGGCCGGGGCCGCU	21	0	3.3548	0	15.8161	139.573	38.0727	0.00315265	1.04719	up	[VI]	--	--	K00432|1.84362e-112|osa:4350287|K00432 glutathione peroxidase [EC:1.11.1.9] | (RefSeq) probable glutathione peroxidase 2	--	[O]	Posttranslational modification, protein turnover, chaperones	Glutathione peroxidase;; AhpC/TSA family;; Redoxin	Probable glutathione peroxidase 2 OS=Arabidopsis thaliana OX=3702 GN=GPX2 PE=1 SV=1	O	Posttranslational modification, protein turnover, chaperones	hypothetical protein OsI_35816 [Oryza sativa Indica Group]	--
osa-miR1846b-5p	LOC_Os11g29840	AGUGAGGAGGCCGGGGCCGCU	21	0	3.3548	0	15.8161	139.573	38.0727	0.00315265	1.04719	up	--	--	--	--	--	--	--	--	Protein LAZY 1 OS=Oryza sativa subsp. japonica OX=39947 GN=LA1 PE=2 SV=2	S	Function unknown	PREDICTED: uncharacterized protein LOC4350543 [Oryza sativa Japonica Group]	--
osa-miR1846b-5p	LOC_Os11g31950	AGUGAGGAGGCCGGGGCCGCU	21	0	3.3548	0	15.8161	139.573	38.0727	0.00315265	1.04719	up	--	--	--	--	--	--	--	--	Coiled-coil domain-containing protein SCD2 OS=Arabidopsis thaliana OX=3702 GN=SCD2 PE=1 SV=1	S	Function unknown	PREDICTED: coiled-coil domain-containing protein SCD2 [Oryza sativa Japonica Group]	--
osa-miR1846b-5p	LOC_Os11g37610	AGUGAGGAGGCCGGGGCCGCU	21	0	3.3548	0	15.8161	139.573	38.0727	0.00315265	1.04719	up	--	--	--	K10400|2.7911e-14|osa:4333349|K10400 kinesin family member 15 | (RefSeq) kinesin-like protein KIN12A	--	--	--	--	Kinesin-like protein KIN-12C OS=Oryza sativa subsp. japonica OX=39947 GN=KIN12C PE=2 SV=1	--	--	hypothetical protein LOC_Os11g37610 [Oryza sativa Japonica Group]	--
osa-miR1846b-5p	LOC_Os11g43640	AGUGAGGAGGCCGGGGCCGCU	21	0	3.3548	0	15.8161	139.573	38.0727	0.00315265	1.04719	up	[K]	Transcription	Cellular Component: mitochondrion (GO:0005739);;	--	--	--	--	Leucine rich repeat;; Leucine rich repeat N-terminal domain;; Leucine Rich Repeat	Pollen-specific leucine-rich repeat extensin-like protein 1 OS=Arabidopsis thaliana OX=3702 GN=PEX1 PE=2 SV=1	S	Function unknown	PREDICTED: pollen-specific leucine-rich repeat extensin-like protein 3 [Oryza sativa Japonica Group]	cellular component: cell (GO:0005623);; cellular component: organelle (GO:0043226);; cellular component: cell part (GO:0044464)
osa-miR1846b-5p	LOC_Os11g48020	AGUGAGGAGGCCGGGGCCGCU	21	0	3.3548	0	15.8161	139.573	38.0727	0.00315265	1.04719	up	[I]	Lipid transport and metabolism	Molecular Function: iron ion binding (GO:0005506);; Biological Process: fatty acid biosynthetic process (GO:0006633);; Cellular Component: integral component of membrane (GO:0016021);; Molecular Function: oxidoreductase activity (GO:0016491);; Biological Process: oxidation-reduction process (GO:0055114);;	K14424|0|osa:4351226|K14424 4-alpha-methyl-delta7-sterol-4alpha-methyl oxidase [EC:1.14.13.72] | (RefSeq) methylsterol monooxygenase 2-2	Steroid biosynthesis (ko00100)	[I]	Lipid transport and metabolism	Fatty acid hydroxylase superfamily	Methylsterol monooxygenase 2-1 OS=Arabidopsis thaliana OX=3702 GN=SMO2-1 PE=2 SV=2	I	Lipid transport and metabolism	PREDICTED: methylsterol monooxygenase 2-2 [Oryza sativa Japonica Group]	molecular function: binding (GO:0005488);; biological process: metabolic process (GO:0008152);; biological process: cellular process (GO:0009987);; biological process: single-organism process (GO:0044699);; cellular component: membrane (GO:0016020);; cellular component: membrane part (GO:0044425);; molecular function: catalytic activity (GO:0003824)
osa-miR1846b-5p	LOC_Os11g48090	AGUGAGGAGGCCGGGGCCGCU	21	0	3.3548	0	15.8161	139.573	38.0727	0.00315265	1.04719	up	[S]	Function unknown	Biological Process: double-strand break repair via homologous recombination (GO:0000724);; Molecular Function: DNA binding (GO:0003677);; Molecular Function: ATP binding (GO:0005524);; Cellular Component: chromosome (GO:0005694);; Cellular Component: cytoplasm (GO:0005737);; Molecular Function: four-way junction helicase activity (GO:0009378);; Cellular Component: mediator complex (GO:0016592);; …	K10899|0|bdi:100837005|K10899 ATP-dependent DNA helicase Q1 [EC:3.6.4.12] | (RefSeq) mediator of RNA polymerase II transcription subunit 34	--	[R]	General function prediction only	DEAD/DEAH box helicase;; Helicase conserved C-terminal domain;; RecQ zinc-binding;; RQC domain;; HRDC domain	Mediator of RNA polymerase II transcription subunit 34 OS=Arabidopsis thaliana OX=3702 GN=MED34 PE=1 SV=1	L	Replication, recombination and repair	PREDICTED: mediator of RNA polymerase II transcription subunit 34 isoform X3 [Oryza sativa Japonica Group]	biological process: metabolic process (GO:0008152);; biological process: cellular process (GO:0009987);; biological process: single-organism process (GO:0044699);; biological process: response to stimulus (GO:0050896);; molecular function: binding (GO:0005488);; cellular component: cell (GO:0005623);; cellular component: organelle (GO:0043226);; cellular component: cell part (GO:0044464);; molecu…
osa-miR1846b-5p	LOC_Os12g10320	AGUGAGGAGGCCGGGGCCGCU	21	0	3.3548	0	15.8161	139.573	38.0727	0.00315265	1.04719	up	[R]	General function prediction only	Biological Process: xylan biosynthetic process (GO:0045492);;	K18801|1.83001e-162|osa:4351745|K18801 glucuronoxylan 4-O-methyltransferase [EC:2.1.1.112] | (RefSeq) glucuronoxylan 4-O-methyltransferase 1	--	--	--	Polysaccharide biosynthesis	Glucuronoxylan 4-O-methyltransferase 1 OS=Arabidopsis thaliana OX=3702 GN=GXM1 PE=1 SV=1	S	Function unknown	PREDICTED: glucuronoxylan 4-O-methyltransferase 1 [Oryza sativa Japonica Group]	biological process: metabolic process (GO:0008152);; biological process: cellular process (GO:0009987);; biological process: single-organism process (GO:0044699);; biological process: cellular component organization or biogenesis (GO:0071840)
osa-miR1846b-5p	LOC_Os12g26875	AGUGAGGAGGCCGGGGCCGCU	21	0	3.3548	0	15.8161	139.573	38.0727	0.00315265	1.04719	up	--	--	--	--	--	--	--	--	--	--
osa-miR1846b-5p	LOC_Os12g30990	AGUGAGGAGGCCGGGGCCGCU	21	0	3.3548	0	15.8161	139.573	38.0727	0.00315265	1.04719	up	--	--	--	--	--	--	--	F-box domain;; F-box-like	--	--	--	F-box domain containing protein [Oryza sativa Japonica Group]	--
osa-miR1846b-5p	LOC_Os12g33289	AGUGAGGAGGCCGGGGCCGCU	21	0	3.3548	0	15.8161	139.573	38.0727	0.00315265	1.04719	up	--	--	--	--	--	--	--	--	--	--	--	Os12g0518000 [Oryza sativa Japonica Group]	--
osa-miR1846b-5p	LOC_Os12g37590	AGUGAGGAGGCCGGGGCCGCU	21	0	3.3548	0	15.8161	139.573	38.0727	0.00315265	1.04719	up	--	--	--	--	--	[O]	Posttranslational modification, protein turnover, chaperones	Prefoldin subunit	Probable prefoldin subunit 3 OS=Arabidopsis thaliana OX=3702 GN=At5g49510 PE=1 SV=1	S	Function unknown	PREDICTED: probable prefoldin subunit 3 [Oryza sativa Japonica Group]	--
osa-miR1846b-5p	LOC_Os12g39870	AGUGAGGAGGCCGGGGCCGCU	21	0	3.3548	0	15.8161	139.573	38.0727	0.00315265	1.04719	up	--	--	--	--	--	--	--	Protein of unknown function (DUF1618)	--	--	--	expressed protein [Oryza sativa Japonica Group]	--
osa-miR1846b-5p	LOC_Os12g42820	AGUGAGGAGGCCGGGGCCGCU	21	0	3.3548	0	15.8161	139.573	38.0727	0.00315265	1.04719	up	--	--	--	--	--	--	--	--	Protein DYAD OS=Arabidopsis thaliana OX=3702 GN=DYAD PE=1 SV=2	--	--	hypothetical protein LOC_Os12g42820 [Oryza sativa Japonica Group]	--
osa-miR1846b-5p	LOC_Os12g42830	AGUGAGGAGGCCGGGGCCGCU	21	0	3.3548	0	15.8161	139.573	38.0727	0.00315265	1.04719	up	--	--	--	--	--	--	--	--	Protein DYAD OS=Arabidopsis thaliana OX=3702 GN=DYAD PE=1 SV=2	S	Function unknown	hypothetical protein LOC_Os12g42830 [Oryza sativa Japonica Group]	--
novel_miR_416	LOC_Os08g22354	UGGAGACAAGGGUUUAGCUCUGG	23	59.7044	63.7413	95.5583	27.6782	11.6311	9.51817	0.0209318	-0.988193	down	[J]	Translation, ribosomal structure and biogenesis	Molecular Function: nucleotide binding (GO:0000166);; Molecular Function: RNA binding (GO:0003723);; Cellular Component: cytoplasm (GO:0005737);;	K13126|0|osa:4345242|K13126 polyadenylate-binding protein | (RefSeq) OJ1120_B07.121; polyadenylate-binding protein 2	RNA degradation (ko03018)	[AJ]	--	RNA recognition motif. (a.k.a. RRM, RBD, or RNP domain);; Poly-adenylate binding protein, unique domain;; RNA recognition motif. (a.k.a. RRM, RBD, or RNP domain);; Occluded RNA-recognition motif;; Nup53/35/40-type RNA recognition motif;; RNA binding motif;; Limkain b1	Polyadenylate-binding protein 2 OS=Arabidopsis thaliana OX=3702 GN=PAB2 PE=1 SV=1	S	Function unknown	PREDICTED: polyadenylate-binding protein 2 [Oryza sativa Japonica Group]	molecular function: binding (GO:0005488);; cellular component: cell (GO:0005623);; cellular component: cell part (GO:0044464)
osa-miR159a.2	LOC_Os01g61240	UUGCAUGCCCCAGGAGCUGCA	21	64.8961	60.3865	92.5721	15.8161	11.6311	23.7954	0.026108	-0.9536	down	--	--	--	--	--	[O]	Posttranslational modification, protein turnover, chaperones	Gamma interferon inducible lysosomal thiol reductase (GILT)	--	S	Function unknown	putative legumaturain [Oryza sativa Japonica Group]	--
osa-miR159a.2	LOC_Os02g05720	UUGCAUGCCCCAGGAGCUGCA	21	64.8961	60.3865	92.5721	15.8161	11.6311	23.7954	0.026108	-0.9536	down	--	--	--	--	--	[R]	General function prediction only	PPR repeat;; PPR repeat family;; PPR repeat;; DYW family of nucleic acid deaminases;; Pentatricopeptide repeat domain;; Tetratricopeptide repeat;; Tetratricopeptide repeat;; Pentacotripeptide-repeat region of PRORP;; Bacterial transcriptional activator domain	Pentatricopeptide repeat-containing protein At4g02750 OS=Arabidopsis thaliana OX=3702 GN=PCMP-H24 PE=3 SV=1	S	Function unknown	hypothetical protein OsJ_05395 [Oryza sativa Japonica Group]	--
osa-miR159a.2	LOC_Os02g18090	UUGCAUGCCCCAGGAGCUGCA	21	64.8961	60.3865	92.5721	15.8161	11.6311	23.7954	0.026108	-0.9536	down	--	--	--	K17434|2.09027e-82|osa:4329028|K17434 large subunit ribosomal protein L53 | (RefSeq) uncharacterized LOC4329028	--	--	--	--	--	S	Function unknown	PREDICTED: uncharacterized protein LOC4329028 [Oryza sativa Japonica Group]	--
osa-miR159a.2	LOC_Os02g47200	UUGCAUGCCCCAGGAGCUGCA	21	64.8961	60.3865	92.5721	15.8161	11.6311	23.7954	0.026108	-0.9536	down	[H]	Coenzyme transport and metabolism	Cellular Component: mitochondrion (GO:0005739);; Molecular Function: alternative oxidase activity (GO:0009916);; Cellular Component: integral component of membrane (GO:0016021);; Molecular Function: metal ion binding (GO:0046872);; Biological Process: oxidation-reduction process (GO:0055114);; Cellular Component: respiratory chain (GO:0070469);;	K17893|0|osa:4330432|K17893 ubiquinol oxidase [EC:1.10.3.11] | (RefSeq) AOX1c, OJ1111_E07.10; ubiquinol oxidase 2, mitochondrial	--	--	--	Alternative oxidase	Ubiquinol oxidase 1c, mitochondrial OS=Oryza sativa subsp. japonica OX=39947 GN=AOX1C PE=2 SV=1	S	Function unknown	PREDICTED: ubiquinol oxidase 2, mitochondrial [Oryza sativa Japonica Group]	cellular component: cell (GO:0005623);; cellular component: organelle (GO:0043226);; cellular component: cell part (GO:0044464);; molecular function: catalytic activity (GO:0003824);; biological process: metabolic process (GO:0008152);; biological process: single-organism process (GO:0044699);; cellular component: membrane (GO:0016020);; cellular component: membrane part (GO:0044425);; molecular …
osa-miR159a.2	LOC_Os02g49800	UUGCAUGCCCCAGGAGCUGCA	21	64.8961	60.3865	92.5721	15.8161	11.6311	23.7954	0.026108	-0.9536	down	--	--	Molecular Function: aspartic-type endopeptidase activity (GO:0004190);; Biological Process: proteolysis (GO:0006508);; Cellular Component: integral component of membrane (GO:0016021);; Biological Process: protein catabolic process (GO:0030163);;	--	--	[O]	Posttranslational modification, protein turnover, chaperones	Xylanase inhibitor N-terminal;; Eukaryotic aspartyl protease;; Xylanase inhibitor C-terminal	Aspartyl protease APCB1 OS=Arabidopsis thaliana OX=3702 GN=APCB1 PE=1 SV=1	O	Posttranslational modification, protein turnover, chaperones	PREDICTED: aspartic proteinase Asp1-like [Oryza sativa Japonica Group]	molecular function: catalytic activity (GO:0003824);; biological process: metabolic process (GO:0008152);; cellular component: membrane (GO:0016020);; cellular component: membrane part (GO:0044425)
osa-miR159a.2	LOC_Os02g52820	UUGCAUGCCCCAGGAGCUGCA	21	64.8961	60.3865	92.5721	15.8161	11.6311	23.7954	0.026108	-0.9536	down	--	--	Cellular Component: plastid (GO:0009536);;	K13174|0|dosa:Os02t0767100-01|K13174 THO complex subunit 5 | (RAP-DB) Os02g0767100; Similar to Cold-induced protein.	RNA transport (ko03013)	[S]	Function unknown	Fms-interacting protein	THO complex subunit 5B OS=Arabidopsis thaliana OX=3702 GN=THO5B PE=1 SV=1	U	Intracellular trafficking, secretion, and vesicular transport	unknown protein [Oryza sativa Japonica Group]	cellular component: cell (GO:0005623);; cellular component: organelle (GO:0043226);; cellular component: cell part (GO:0044464)
osa-miR159a.2	LOC_Os02g54540	UUGCAUGCCCCAGGAGCUGCA	21	64.8961	60.3865	92.5721	15.8161	11.6311	23.7954	0.026108	-0.9536	down	[S]	Function unknown	Cellular Component: extracellular region (GO:0005576);;	--	--	[S]	Function unknown	Cysteine-rich secretory protein family	Pathogenesis-related protein PR-1 OS=Medicago truncatula OX=3880 GN=PR-1 PE=2 SV=1	S	Function unknown	PREDICTED: pathogenesis-related protein PR-1 [Oryza sativa Japonica Group]	cellular component: extracellular region (GO:0005576)
osa-miR159a.2	LOC_Os03g02240	UUGCAUGCCCCAGGAGCUGCA	21	64.8961	60.3865	92.5721	15.8161	11.6311	23.7954	0.026108	-0.9536	down	--	--	Cellular Component: plastid (GO:0009536);;	--	--	[K]	Transcription	Myb/SANT-like DNA-binding domain;; Myb-like DNA-binding domain;; Alcohol dehydrogenase transcription factor Myb/SANT-like;; Myb-like DNA-binding domain	Trihelix transcription factor GT-2 OS=Arabidopsis thaliana OX=3702 GN=GT-2 PE=2 SV=1	K	Transcription	PREDICTED: trihelix transcription factor GTL1 [Oryza sativa Japonica Group]	cellular component: cell (GO:0005623);; cellular component: organelle (GO:0043226);; cellular component: cell part (GO:0044464)
osa-miR159a.2	LOC_Os03g09100	UUGCAUGCCCCAGGAGCUGCA	21	64.8961	60.3865	92.5721	15.8161	11.6311	23.7954	0.026108	-0.9536	down	[T]	Signal transduction mechanisms	Molecular Function: transcriptional activator activity, RNA polymerase II core promoter proximal region sequence-specific binding (GO:0001077);; Cellular Component: nucleus (GO:0005634);; Molecular Function: sequence-specific DNA binding (GO:0043565);; Biological Process: positive regulation of transcription from RNA polymerase II promoter (GO:0045944);;	--	--	[S]	Function unknown	CG-1 domain;; Ankyrin repeats (3 copies);; IQ calmodulin-binding motif;; IPT/TIG domain	Calmodulin-binding transcription activator 2 OS=Arabidopsis thaliana OX=3702 GN=CAMTA2 PE=1 SV=1	S	Function unknown	PREDICTED: calmodulin-binding transcription activator 1 isoform X2 [Oryza sativa Japonica Group]	molecular function: nucleic acid binding transcription factor activity (GO:0001071);; biological process: metabolic process (GO:0008152);; biological process: cellular process (GO:0009987);; biological process: biological regulation (GO:0065007);; cellular component: cell (GO:0005623);; cellular component: organelle (GO:0043226);; cellular component: cell part (GO:0044464);; molecular function: b…
osa-miR159a.2	LOC_Os03g23050	UUGCAUGCCCCAGGAGCUGCA	21	64.8961	60.3865	92.5721	15.8161	11.6311	23.7954	0.026108	-0.9536	down	--	--	Cellular Component: nucleolus organizer region (GO:0005731);; Cellular Component: mitochondrion (GO:0005739);; Biological Process: male meiotic nuclear division (GO:0007140);; Biological Process: female meiotic nuclear division (GO:0007143);; Biological Process: megagametogenesis (GO:0009561);; Biological Process: histone H3-K9 demethylation (GO:0033169);; Molecular Function: siRNA binding (GO:00…	--	--	[J]	Translation, ribosomal structure and biogenesis	N-terminal domain of argonaute;; Argonaute linker 1 domain	Protein argonaute MEL1 OS=Oryza sativa subsp. japonica OX=39947 GN=MEL1 PE=2 SV=1	J	Translation, ribosomal structure and biogenesis	PREDICTED: uncharacterized protein LOC4332859 [Oryza sativa Japonica Group]	cellular component: cell (GO:0005623);; cellular component: membrane-enclosed lumen (GO:0031974);; cellular component: macromolecular complex (GO:0032991);; cellular component: organelle (GO:0043226);; cellular component: organelle part (GO:0044422);; cellular component: cell part (GO:0044464);; biological process: reproduction (GO:0000003);; biological process: cellular process (GO:0009987);; bi…
osa-miR159a.2	LOC_Os03g28310	UUGCAUGCCCCAGGAGCUGCA	21	64.8961	60.3865	92.5721	15.8161	11.6311	23.7954	0.026108	-0.9536	down	[O]	Posttranslational modification, protein turnover, chaperones	--	--	--	--	--	Domain of unknown function (DUF3444);; DnaJ domain	Chaperone protein dnaJ 49 OS=Arabidopsis thaliana OX=3702 GN=ATJ49 PE=2 SV=2	O	Posttranslational modification, protein turnover, chaperones	PREDICTED: uncharacterized protein LOC4333061 [Oryza sativa Japonica Group]	--
osa-miR159a.2	LOC_Os03g49200	UUGCAUGCCCCAGGAGCUGCA	21	64.8961	60.3865	92.5721	15.8161	11.6311	23.7954	0.026108	-0.9536	down	[R]	General function prediction only	Cellular Component: mitochondrion (GO:0005739);; Biological Process: cell division (GO:0051301);;	K11790|0|osa:4333813|K11790 denticleless | (RefSeq) denticleless protein homolog	--	[S]	Function unknown	WD domain, G-beta repeat;; Anaphase-promoting complex subunit 4 WD40 domain	WD repeat-containing protein 26 homolog OS=Arabidopsis thaliana OX=3702 GN=WDR26 PE=1 SV=1	S	Function unknown	lethal(2)denticleless-like protein [Oryza sativa Japonica Group]	cellular component: cell (GO:0005623);; cellular component: organelle (GO:0043226);; cellular component: cell part (GO:0044464);; biological process: cellular process (GO:0009987);; biological process: single-organism process (GO:0044699)
osa-miR159a.2	LOC_Os04g30610	UUGCAUGCCCCAGGAGCUGCA	21	64.8961	60.3865	92.5721	15.8161	11.6311	23.7954	0.026108	-0.9536	down	--	--	Cellular Component: membrane (GO:0016020);; Molecular Function: ADP binding (GO:0043531);;	--	--	[T]	Signal transduction mechanisms	NB-ARC domain	Disease resistance protein RGA2 OS=Solanum bulbocastanum OX=147425 GN=RGA2 PE=1 SV=1	S	Function unknown	Os04g0374800 [Oryza sativa Japonica Group]	cellular component: membrane (GO:0016020);; molecular function: binding (GO:0005488)
osa-miR159a.2	LOC_Os04g39000	UUGCAUGCCCCAGGAGCUGCA	21	64.8961	60.3865	92.5721	15.8161	11.6311	23.7954	0.026108	-0.9536	down	--	--	--	--	--	[R]	General function prediction only	PPR repeat family;; PPR repeat;; PPR repeat;; Pentatricopeptide repeat domain;; Pentacotripeptide-repeat region of PRORP	Pentatricopeptide repeat-containing protein At4g11690 OS=Arabidopsis thaliana OX=3702 GN=At4g11690 PE=2 SV=1	S	Function unknown	OSJNBa0060P14.6 [Oryza sativa Japonica Group]	--
osa-miR159a.2	LOC_Os04g50000	UUGCAUGCCCCAGGAGCUGCA	21	64.8961	60.3865	92.5721	15.8161	11.6311	23.7954	0.026108	-0.9536	down	--	--	Molecular Function: nucleic acid binding (GO:0003676);; Molecular Function: RNA-DNA hybrid ribonuclease activity (GO:0004523);; Biological Process: RNA phosphodiester bond hydrolysis, endonucleolytic (GO:0090502);;	--	--	[R]	General function prediction only	Reverse transcriptase (RNA-dependent DNA polymerase);; zinc-binding in reverse transcriptase	Putative ribonuclease H protein At1g65750 OS=Arabidopsis thaliana OX=3702 GN=At1g65750 PE=3 SV=1	S	Function unknown	OSJNBa0086O06.14 [Oryza sativa Japonica Group]	molecular function: binding (GO:0005488);; molecular function: catalytic activity (GO:0003824);; biological process: metabolic process (GO:0008152);; biological process: cellular process (GO:0009987)
osa-miR159a.2	LOC_Os04g51160	UUGCAUGCCCCAGGAGCUGCA	21	64.8961	60.3865	92.5721	15.8161	11.6311	23.7954	0.026108	-0.9536	down	[H]	Coenzyme transport and metabolism	Cellular Component: mitochondrion (GO:0005739);; Molecular Function: alternative oxidase activity (GO:0009916);; Cellular Component: integral component of membrane (GO:0016021);; Molecular Function: metal ion binding (GO:0046872);; Biological Process: oxidation-reduction process (GO:0055114);; Cellular Component: respiratory chain (GO:0070469);;	K17893|0|osa:4336875|K17893 ubiquinol oxidase [EC:1.10.3.11] | (RefSeq) AOX1b; ubiquinol oxidase 2, mitochondrial	--	--	--	Alternative oxidase	Ubiquinol oxidase 1b, mitochondrial OS=Oryza sativa subsp. japonica OX=39947 GN=AOX1B PE=2 SV=1	S	Function unknown	PREDICTED: ubiquinol oxidase 2, mitochondrial [Oryza sativa Japonica Group]	cellular component: cell (GO:0005623);; cellular component: organelle (GO:0043226);; cellular component: cell part (GO:0044464);; molecular function: catalytic activity (GO:0003824);; biological process: metabolic process (GO:0008152);; biological process: single-organism process (GO:0044699);; cellular component: membrane (GO:0016020);; cellular component: membrane part (GO:0044425);; molecular …
osa-miR159a.2	LOC_Os05g01440	UUGCAUGCCCCAGGAGCUGCA	21	64.8961	60.3865	92.5721	15.8161	11.6311	23.7954	0.026108	-0.9536	down	[F]	Nucleotide transport and metabolism	Molecular Function: phosphoribosylformylglycinamidine synthase activity (GO:0004642);; Molecular Function: ATP binding (GO:0005524);; Biological Process: 'de novo' IMP biosynthetic process (GO:0006189);; Biological Process: glutamine metabolic process (GO:0006541);; Cellular Component: plastid (GO:0009536);; Molecular Function: transferase activity (GO:0016740);;	K01952|0|osa:107277292|K01952 phosphoribosylformylglycinamidine synthase [EC:6.3.5.3] | (RefSeq) probable phosphoribosylformylglycinamidine synthase, chloroplastic/mitochondrial	--	[F]	Nucleotide transport and metabolism	CobB/CobQ-like glutamine amidotransferase domain;; AIR synthase related protein, C-terminal domain	Probable phosphoribosylformylglycinamidine synthase, chloroplastic/mitochondrial OS=Arabidopsis thaliana OX=3702 GN=At1g74260 PE=2 SV=3	F	Nucleotide transport and metabolism	PREDICTED: probable phosphoribosylformylglycinamidine synthase, chloroplastic/mitochondrial [Oryza sativa Japonica Group]	molecular function: catalytic activity (GO:0003824);; biological process: metabolic process (GO:0008152);; molecular function: binding (GO:0005488);; biological process: cellular process (GO:0009987);; biological process: single-organism process (GO:0044699);; cellular component: cell (GO:0005623);; cellular component: organelle (GO:0043226);; cellular component: cell part (GO:0044464)
osa-miR159a.2	LOC_Os05g18950	UUGCAUGCCCCAGGAGCUGCA	21	64.8961	60.3865	92.5721	15.8161	11.6311	23.7954	0.026108	-0.9536	down	--	--	--	--	--	[R]	General function prediction only	PPR repeat;; PPR repeat family;; PPR repeat;; Pentatricopeptide repeat domain	Putative pentatricopeptide repeat-containing protein At1g10330 OS=Arabidopsis thaliana OX=3702 GN=PCMP-E71 PE=3 SV=1	S	Function unknown	PREDICTED: putative pentatricopeptide repeat-containing protein At1g10330 [Oryza sativa Japonica Group]	--
osa-miR159a.2	LOC_Os05g50690	UUGCAUGCCCCAGGAGCUGCA	21	64.8961	60.3865	92.5721	15.8161	11.6311	23.7954	0.026108	-0.9536	down	--	--	--	--	--	[R]	General function prediction only	PPR repeat family;; PPR repeat;; PPR repeat;; Pentatricopeptide repeat domain;; Pentacotripeptide-repeat region of PRORP	Pentatricopeptide repeat-containing protein At4g11690 OS=Arabidopsis thaliana OX=3702 GN=At4g11690 PE=2 SV=1	S	Function unknown	hypothetical protein [Oryza sativa Japonica Group]	--
osa-miR159a.2	LOC_Os06g08650	UUGCAUGCCCCAGGAGCUGCA	21	64.8961	60.3865	92.5721	15.8161	11.6311	23.7954	0.026108	-0.9536	down	--	--	Cellular Component: plastid (GO:0009536);;	--	--	[R]	General function prediction only	PPR repeat family;; PPR repeat;; PPR repeat;; Pentatricopeptide repeat domain;; Pentacotripeptide-repeat region of PRORP;; Tetratricopeptide repeat;; Tetratricopeptide repeat	Pentatricopeptide repeat-containing protein At2g03380, mitochondrial OS=Arabidopsis thaliana OX=3702 GN=PCMP-E47 PE=3 SV=1	S	Function unknown	PREDICTED: pentatricopeptide repeat-containing protein At2g03380, mitochondrial [Oryza sativa Japonica Group]	cellular component: cell (GO:0005623);; cellular component: organelle (GO:0043226);; cellular component: cell part (GO:0044464)
osa-miR159a.2	LOC_Os06g19610	UUGCAUGCCCCAGGAGCUGCA	21	64.8961	60.3865	92.5721	15.8161	11.6311	23.7954	0.026108	-0.9536	down	[R]	General function prediction only	Cellular Component: membrane (GO:0016020);; Molecular Function: oxidoreductase activity (GO:0016491);; Biological Process: oxidation-reduction process (GO:0055114);;	--	--	--	--	short chain dehydrogenase;; Enoyl-(Acyl carrier protein) reductase	Very-long-chain 3-oxoacyl-CoA reductase 1 OS=Arabidopsis thaliana OX=3702 GN=KCR1 PE=1 SV=1	S	Function unknown	putative b-keto acyl reductase [Oryza sativa Japonica Group]	cellular component: membrane (GO:0016020);; molecular function: catalytic activity (GO:0003824);; biological process: metabolic process (GO:0008152);; biological process: single-organism process (GO:0044699)
osa-miR159a.2	LOC_Os07g28150	UUGCAUGCCCCAGGAGCUGCA	21	64.8961	60.3865	92.5721	15.8161	11.6311	23.7954	0.026108	-0.9536	down	--	--	Molecular Function: protein dimerization activity (GO:0046983);;	--	--	--	--	--	--	--	--	PREDICTED: uncharacterized protein LOC102722821 [Oryza brachyantha]	molecular function: binding (GO:0005488)
osa-miR159a.2	LOC_Os10g20230	UUGCAUGCCCCAGGAGCUGCA	21	64.8961	60.3865	92.5721	15.8161	11.6311	23.7954	0.026108	-0.9536	down	--	--	--	--	--	--	--	--	--	--	--	Os10g0343000, partial [Oryza sativa Japonica Group]	--
osa-miR159a.2	LOC_Os10g26000	UUGCAUGCCCCAGGAGCUGCA	21	64.8961	60.3865	92.5721	15.8161	11.6311	23.7954	0.026108	-0.9536	down	--	--	Molecular Function: protein serine/threonine kinase activity (GO:0004674);; Molecular Function: ATP binding (GO:0005524);; Cellular Component: mitochondrion (GO:0005739);; Biological Process: protein phosphorylation (GO:0006468);; Cellular Component: integral component of membrane (GO:0016021);;	--	--	[T]	Signal transduction mechanisms	Regulator of chromosome condensation (RCC1) repeat	Serine/threonine-protein kinase-like protein CCR4 OS=Arabidopsis thaliana OX=3702 GN=CCR4 PE=1 SV=1	--	--	Putative protein with region similar to cytokinin-regulated kinase 1 protein [Oryza sativa Japonica Group]	molecular function: catalytic activity (GO:0003824);; biological process: metabolic process (GO:0008152);; biological process: cellular process (GO:0009987);; molecular function: binding (GO:0005488);; cellular component: cell (GO:0005623);; cellular component: organelle (GO:0043226);; cellular component: cell part (GO:0044464);; cellular component: membrane (GO:0016020);; cellular component: mem…
osa-miR159a.2	LOC_Os10g27380	UUGCAUGCCCCAGGAGCUGCA	21	64.8961	60.3865	92.5721	15.8161	11.6311	23.7954	0.026108	-0.9536	down	--	--	Molecular Function: DNA binding (GO:0003677);; Cellular Component: nucleus (GO:0005634);; Biological Process: regulation of transcription, DNA-templated (GO:0006355);;	--	--	--	--	No apical meristem (NAM) protein	--	--	--	PREDICTED: uncharacterized protein LOC4348617 [Oryza sativa Japonica Group]	molecular function: binding (GO:0005488);; cellular component: cell (GO:0005623);; cellular component: organelle (GO:0043226);; cellular component: cell part (GO:0044464);; biological process: biological regulation (GO:0065007)
osa-miR159a.2	LOC_Os10g37240	UUGCAUGCCCCAGGAGCUGCA	21	64.8961	60.3865	92.5721	15.8161	11.6311	23.7954	0.026108	-0.9536	down	--	--	--	--	--	[K]	Transcription	Myb/SANT-like DNA-binding domain;; Alcohol dehydrogenase transcription factor Myb/SANT-like;; Myb-like DNA-binding domain;; Myb-like DNA-binding domain	Trihelix transcription factor GT-2 OS=Arabidopsis thaliana OX=3702 GN=GT-2 PE=2 SV=1	K	Transcription	hypothetical protein OsJ_32161 [Oryza sativa Japonica Group]	--
osa-miR159a.2	LOC_Os10g40920	UUGCAUGCCCCAGGAGCUGCA	21	64.8961	60.3865	92.5721	15.8161	11.6311	23.7954	0.026108	-0.9536	down	--	--	--	--	--	[R]	General function prediction only	PPR repeat family;; PPR repeat;; PPR repeat;; Pentatricopeptide repeat domain;; Pentacotripeptide-repeat region of PRORP;; DYW family of nucleic acid deaminases	Pentatricopeptide repeat-containing protein At3g02330, mitochondrial OS=Arabidopsis thaliana OX=3702 GN=PCMP-E90 PE=2 SV=2	S	Function unknown	putative PPR repeat protein [Oryza sativa Japonica Group]	--
osa-miR159a.2	LOC_Os11g06810	UUGCAUGCCCCAGGAGCUGCA	21	64.8961	60.3865	92.5721	15.8161	11.6311	23.7954	0.026108	-0.9536	down	--	--	--	--	--	--	--	Sec1 family	Sec1 family domain-containing protein MIP3 OS=Arabidopsis thaliana OX=3702 GN=MIP3 PE=1 SV=1	S	Function unknown	PREDICTED: sec1 family domain-containing protein MIP3 [Oryza sativa Japonica Group]	--
osa-miR159a.2	LOC_Os12g23120	UUGCAUGCCCCAGGAGCUGCA	21	64.8961	60.3865	92.5721	15.8161	11.6311	23.7954	0.026108	-0.9536	down	[X]	Mobilome: prophages, transposons	--	--	--	[R]	General function prediction only	Retroviral aspartyl protease;; Retrotransposon gag protein;; Integrase core domain;; Aspartyl protease;; Reverse transcriptase (RNA-dependent DNA polymerase)	RNA-directed DNA polymerase homolog OS=Oenothera berteroana OX=3950 PE=4 SV=1	L	Replication, recombination and repair	retrotransposon protein, putative, Ty3-gypsy subclass [Oryza sativa Japonica Group]	--
osa-miR159a.2	LOC_Os12g42040	UUGCAUGCCCCAGGAGCUGCA	21	64.8961	60.3865	92.5721	15.8161	11.6311	23.7954	0.026108	-0.9536	down	[T]	Signal transduction mechanisms	--	--	--	--	--	Protein kinase domain;; Protein tyrosine kinase;; Wall-associated receptor kinase galacturonan-binding;; EGF-like domain	Wall-associated receptor kinase 2 OS=Arabidopsis thaliana OX=3702 GN=WAK2 PE=1 SV=1	T	Signal transduction mechanisms	Protein kinase domain containing protein, expressed [Oryza sativa Japonica Group]	--
osa-miR159a.2	LOC_Os12g42070	UUGCAUGCCCCAGGAGCUGCA	21	64.8961	60.3865	92.5721	15.8161	11.6311	23.7954	0.026108	-0.9536	down	--	--	--	--	--	--	--	Protein kinase domain;; Protein tyrosine kinase;; Wall-associated receptor kinase galacturonan-binding;; EGF-like domain	Wall-associated receptor kinase 2 OS=Arabidopsis thaliana OX=3702 GN=WAK2 PE=1 SV=1	T	Signal transduction mechanisms	PREDICTED: wall-associated receptor kinase 2 isoform X1 [Oryza sativa Japonica Group]	--
novel_miR_70	--	AGGACUACAAGUUUGAUAUAAAGU	24	524.361	335.48	388.206	181.885	248.13	223.677	0.0209318	-0.745049	down	--	--	--	--	--	--	--	--	--	--
novel_miR_9	LOC_Os01g15340	AUCUCUUAGAUCUCUCAAAAACUG	24	20.7668	16.774	20.9034	59.3103	65.9096	71.3862	0.0266237	0.923609	up	--	--	Molecular Function: protein binding (GO:0005515);; Molecular Function: GTP binding (GO:0005525);; Cellular Component: nucleus (GO:0005634);; Cellular Component: cytoplasm (GO:0005737);; Biological Process: response to auxin (GO:0009733);; Biological Process: negative regulation of mitotic metaphase/anaphase transition (GO:0045841);; Cellular Component: mitotic spindle (GO:0072686);; Biological Pr…	--	--	--	--	--	Flowering-promoting factor 1-like protein 1 OS=Oryza sativa subsp. japonica OX=39947 GN=RAA1 PE=1 SV=1	S	Function unknown	PREDICTED: flowering-promoting factor 1-like protein 1 [Oryza sativa Japonica Group]	molecular function: binding (GO:0005488);; cellular component: cell (GO:0005623);; cellular component: organelle (GO:0043226);; cellular component: cell part (GO:0044464);; biological process: response to stimulus (GO:0050896);; biological process: biological regulation (GO:0065007);; cellular component: organelle part (GO:0044422)
novel_miR_9	LOC_Os02g02210	AUCUCUUAGAUCUCUCAAAAACUG	24	20.7668	16.774	20.9034	59.3103	65.9096	71.3862	0.0266237	0.923609	up	[H]	Coenzyme transport and metabolism	--	--	--	[E]	Amino acid transport and metabolism	Aminotransferase class-III	Probable gamma-aminobutyrate transaminase 4 OS=Oryza sativa subsp. japonica OX=39947 GN=GABA-T PE=2 SV=1	E	Amino acid transport and metabolism	PREDICTED: probable gamma-aminobutyrate transaminase 4 [Oryza sativa Japonica Group]	--
novel_miR_9	LOC_Os03g38330	AUCUCUUAGAUCUCUCAAAAACUG	24	20.7668	16.774	20.9034	59.3103	65.9096	71.3862	0.0266237	0.923609	up	[R]	General function prediction only	Cellular Component: plastid (GO:0009536);; Molecular Function: ADP binding (GO:0043531);;	K19613|0|sbi:SORBI_01g015900|K19613 leucine-rich repeat protein SHOC2 | (RefSeq) SORBIDRAFT_01g015900, Sb01g015900; hypothetical protein	--	[T]	Signal transduction mechanisms	NB-ARC domain;; Leucine Rich repeats (2 copies)	Putative disease resistance RPP13-like protein 1 OS=Arabidopsis thaliana OX=3702 GN=RPPL1 PE=3 SV=1	S	Function unknown	putative disease resistance complex protein [Oryza sativa Japonica Group]	cellular component: cell (GO:0005623);; cellular component: organelle (GO:0043226);; cellular component: cell part (GO:0044464);; molecular function: binding (GO:0005488)
osa-miR1846a-5p	LOC_Os01g01150	AGUGAGGAGGCCGGGGCCGCU	21	0	3.3548	0	15.8161	139.573	38.0727	0.00315265	1.04719	up	--	--	Molecular Function: nucleotide binding (GO:0000166);; Molecular Function: RNA binding (GO:0003723);; Molecular Function: metal ion binding (GO:0046872);;	--	--	--	--	Filamin/ABP280 repeat;; RNA recognition motif. (a.k.a. RRM, RBD, or RNP domain)	Polyadenylate-binding protein-interacting protein 8 OS=Arabidopsis thaliana OX=3702 GN=CID8 PE=1 SV=1	S	Function unknown	PREDICTED: uncharacterized protein LOC4326462 [Oryza sativa Japonica Group]	molecular function: binding (GO:0005488)
osa-miR1846a-5p	LOC_Os01g01360	AGUGAGGAGGCCGGGGCCGCU	21	0	3.3548	0	15.8161	139.573	38.0727	0.00315265	1.04719	up	[E]	Amino acid transport and metabolism	Molecular Function: transporter activity (GO:0005215);; Biological Process: oligopeptide transport (GO:0006857);; Cellular Component: integral component of membrane (GO:0016021);; Biological Process: sterol metabolic process (GO:0016125);; Molecular Function: cholestenol delta-isomerase activity (GO:0047750);;	--	--	[E]	Amino acid transport and metabolism	POT family	Protein NRT1/ PTR FAMILY 6.1 OS=Arabidopsis thaliana OX=3702 GN=NPF6.1 PE=2 SV=1	E	Amino acid transport and metabolism	PREDICTED: protein NRT1/ PTR FAMILY 6.1 [Oryza sativa Japonica Group]	molecular function: transporter activity (GO:0005215);; biological process: single-organism process (GO:0044699);; biological process: localization (GO:0051179);; cellular component: membrane (GO:0016020);; cellular component: membrane part (GO:0044425);; biological process: metabolic process (GO:0008152);; molecular function: catalytic activity (GO:0003824)
osa-miR1846a-5p	LOC_Os01g08890	AGUGAGGAGGCCGGGGCCGCU	21	0	3.3548	0	15.8161	139.573	38.0727	0.00315265	1.04719	up	--	--	Biological Process: telomere maintenance (GO:0000723);; Molecular Function: DNA helicase activity (GO:0003678);; Biological Process: DNA repair (GO:0006281);; Cellular Component: plastid (GO:0009536);; Biological Process: DNA duplex unwinding (GO:0032508);;	--	--	--	--	--	--	--	--	PREDICTED: putative uncharacterized protein DDB_G0290521 [Oryza sativa Japonica Group]	biological process: metabolic process (GO:0008152);; biological process: cellular process (GO:0009987);; biological process: single-organism process (GO:0044699);; biological process: biological regulation (GO:0065007);; biological process: cellular component organization or biogenesis (GO:0071840);; molecular function: catalytic activity (GO:0003824);; biological process: response to stimulus (G…
osa-miR1846a-5p	LOC_Os01g12530	AGUGAGGAGGCCGGGGCCGCU	21	0	3.3548	0	15.8161	139.573	38.0727	0.00315265	1.04719	up	--	--	Cellular Component: plastid (GO:0009536);;	--	--	[L]	Replication, recombination and repair	Domain of unknown function (DUF1771);; Smr domain	SMR domain-containing protein At5g58720 OS=Arabidopsis thaliana OX=3702 GN=PIPC PE=1 SV=1	S	Function unknown	PREDICTED: SMR domain-containing protein At5g58720 [Oryza sativa Japonica Group]	cellular component: cell (GO:0005623);; cellular component: organelle (GO:0043226);; cellular component: cell part (GO:0044464)
osa-miR1846a-5p	LOC_Os01g14040	AGUGAGGAGGCCGGGGCCGCU	21	0	3.3548	0	15.8161	139.573	38.0727	0.00315265	1.04719	up	[J]	Translation, ribosomal structure and biogenesis	Molecular Function: aminoacyl-tRNA editing activity (GO:0002161);; Molecular Function: aminoacyl-tRNA ligase activity (GO:0004812);; Cellular Component: cytoplasm (GO:0005737);; Biological Process: tRNA metabolic process (GO:0006399);; Biological Process: regulation of translational fidelity (GO:0006450);; Biological Process: D-amino acid catabolic process (GO:0019478);; Molecular Function: D-tyr…	K07560|7.25153e-127|osa:4327697|K07560 D-tyrosyl-tRNA(Tyr) deacylase [EC:3.1.-.-] | (RefSeq) D-tyrosyl-tRNA(Tyr) deacylase	--	[J]	Translation, ribosomal structure and biogenesis	D-Tyr-tRNA(Tyr) deacylase	--	J	Translation, ribosomal structure and biogenesis	PREDICTED: D-tyrosyl-tRNA(Tyr) deacylase [Oryza sativa Japonica Group]	molecular function: catalytic activity (GO:0003824);; biological process: metabolic process (GO:0008152);; cellular component: cell (GO:0005623);; cellular component: cell part (GO:0044464);; biological process: cellular process (GO:0009987);; biological process: biological regulation (GO:0065007);; biological process: single-organism process (GO:0044699)
osa-miR1846a-5p	LOC_Os01g14360	AGUGAGGAGGCCGGGGCCGCU	21	0	3.3548	0	15.8161	139.573	38.0727	0.00315265	1.04719	up	--	--	Molecular Function: DNA binding (GO:0003677);; Cellular Component: nucleus (GO:0005634);; Cellular Component: plastid (GO:0009536);;	--	--	--	--	--	--	--	--	putative DNA-binding protein [Oryza sativa Japonica Group]	molecular function: binding (GO:0005488);; cellular component: cell (GO:0005623);; cellular component: organelle (GO:0043226);; cellular component: cell part (GO:0044464)
osa-miR1846a-5p	LOC_Os01g16310	AGUGAGGAGGCCGGGGCCGCU	21	0	3.3548	0	15.8161	139.573	38.0727	0.00315265	1.04719	up	[G]	Carbohydrate transport and metabolism	Molecular Function: hydrolase activity, hydrolyzing O-glycosyl compounds (GO:0004553);; Biological Process: carbohydrate metabolic process (GO:0005975);; Cellular Component: plastid (GO:0009536);; Molecular Function: carbohydrate binding (GO:0030246);;	--	--	[G]	Carbohydrate transport and metabolism	Glycosyl hydrolases family 31	Probable glucan 1,3-alpha-glucosidase OS=Oryza sativa subsp. japonica OX=39947 GN=Os03g0216600 PE=3 SV=1	G	Carbohydrate transport and metabolism	PREDICTED: alpha-glucosidase YihQ [Oryza sativa Japonica Group]	molecular function: catalytic activity (GO:0003824);; biological process: metabolic process (GO:0008152);; cellular component: cell (GO:0005623);; cellular component: organelle (GO:0043226);; cellular component: cell part (GO:0044464);; molecular function: binding (GO:0005488)
osa-miR1846a-5p	LOC_Os01g17040	AGUGAGGAGGCCGGGGCCGCU	21	0	3.3548	0	15.8161	139.573	38.0727	0.00315265	1.04719	up	--	--	Cellular Component: integral component of membrane (GO:0016021);;	--	--	--	--	DnaJ domain	--	O	Posttranslational modification, protein turnover, chaperones	DnaJ protein -like [Oryza sativa Japonica Group]	cellular component: membrane (GO:0016020);; cellular component: membrane part (GO:0044425)
osa-miR1846a-5p	LOC_Os01g39330	AGUGAGGAGGCCGGGGCCGCU	21	0	3.3548	0	15.8161	139.573	38.0727	0.00315265	1.04719	up	--	--	--	--	--	--	--	Helix-loop-helix DNA-binding domain	Putative transcription factor bHLH041 OS=Arabidopsis thaliana OX=3702 GN=BHLH41 PE=3 SV=1	S	Function unknown	PREDICTED: putative transcription factor bHLH041 [Oryza sativa Japonica Group]	--
osa-miR1846a-5p	LOC_Os01g41240	AGUGAGGAGGCCGGGGCCGCU	21	0	3.3548	0	15.8161	139.573	38.0727	0.00315265	1.04719	up	[I]	Lipid transport and metabolism	--	--	--	--	--	alpha/beta hydrolase fold;; Alpha/beta hydrolase family;; TAP-like protein	Strigolactone esterase D14 OS=Oryza sativa subsp. japonica OX=39947 GN=D14 PE=1 SV=1	S	Function unknown	PREDICTED: probable esterase KAI2 [Oryza sativa Japonica Group]	--
osa-miR1846a-5p	LOC_Os01g43390	AGUGAGGAGGCCGGGGCCGCU	21	0	3.3548	0	15.8161	139.573	38.0727	0.00315265	1.04719	up	[H]	Coenzyme transport and metabolism	--	K01599|0|osa:4326635|K01599 uroporphyrinogen decarboxylase [EC:4.1.1.37] | (RefSeq) OsJ_02650, P0501G01.7, UPD1, URO-D1; uroporphyrinogen decarboxylase 1, chloroplastic	Porphyrin and chlorophyll metabolism (ko00860)	[H]	Coenzyme transport and metabolism	Uroporphyrinogen decarboxylase (URO-D)	Uroporphyrinogen decarboxylase 1, chloroplastic OS=Oryza sativa subsp. japonica OX=39947 GN=Os01g0622300 PE=2 SV=1	H	Coenzyme transport and metabolism	PREDICTED: uroporphyrinogen decarboxylase 1, chloroplastic [Oryza sativa Japonica Group]	--
osa-miR1846a-5p	LOC_Os01g45530	AGUGAGGAGGCCGGGGCCGCU	21	0	3.3548	0	15.8161	139.573	38.0727	0.00315265	1.04719	up	[L]	Replication, recombination and repair	Molecular Function: single-stranded DNA binding (GO:0003697);; Cellular Component: mitochondrion (GO:0005739);; Biological Process: DNA replication (GO:0006260);;	K03111|1.9487e-103|osa:4326564|K03111 single-strand DNA-binding protein | (RefSeq) single-stranded DNA-binding protein, mitochondrial	Homologous recombination (ko03440)	[L]	Replication, recombination and repair	Single-strand binding protein family	Single-stranded DNA-binding protein, mitochondrial OS=Arabidopsis thaliana OX=3702 GN=At4g11060 PE=2 SV=1	L	Replication, recombination and repair	PREDICTED: single-stranded DNA-binding protein, mitochondrial [Oryza sativa Japonica Group]	molecular function: binding (GO:0005488);; cellular component: cell (GO:0005623);; cellular component: organelle (GO:0043226);; cellular component: cell part (GO:0044464);; biological process: metabolic process (GO:0008152);; biological process: cellular process (GO:0009987)
osa-miR1846a-5p	LOC_Os01g49120	AGUGAGGAGGCCGGGGCCGCU	21	0	3.3548	0	15.8161	139.573	38.0727	0.00315265	1.04719	up	[V]	Defense mechanisms	Biological Process: drug transmembrane transport (GO:0006855);; Molecular Function: drug transmembrane transporter activity (GO:0015238);; Molecular Function: antiporter activity (GO:0015297);; Cellular Component: integral component of membrane (GO:0016021);;	K03327|0|dosa:Os01t0684900-01|K03327 multidrug resistance protein, MATE family | (RAP-DB) Os01g0684900; Multi antimicrobial extrusion protein MatE family protein.	--	[R]	General function prediction only	MatE	Protein DETOXIFICATION 10 OS=Arabidopsis thaliana OX=3702 GN=DTX10 PE=2 SV=1	V	Defense mechanisms	PREDICTED: protein DETOXIFICATION 12 isoform X2 [Oryza sativa Japonica Group]	biological process: cellular process (GO:0009987);; biological process: single-organism process (GO:0044699);; biological process: response to stimulus (GO:0050896);; biological process: localization (GO:0051179);; molecular function: transporter activity (GO:0005215);; cellular component: membrane (GO:0016020);; cellular component: membrane part (GO:0044425)
osa-miR1846a-5p	LOC_Os01g54980	AGUGAGGAGGCCGGGGCCGCU	21	0	3.3548	0	15.8161	139.573	38.0727	0.00315265	1.04719	up	--	--	Molecular Function: protein kinase activity (GO:0004672);; Molecular Function: ATP binding (GO:0005524);; Biological Process: protein phosphorylation (GO:0006468);;	--	--	--	--	--	--	--	--	PREDICTED: uncharacterized protein LOC4327013 [Oryza sativa Japonica Group]	molecular function: catalytic activity (GO:0003824);; biological process: metabolic process (GO:0008152);; biological process: cellular process (GO:0009987);; molecular function: binding (GO:0005488)
osa-miR1846a-5p	LOC_Os01g55210	AGUGAGGAGGCCGGGGCCGCU	21	0	3.3548	0	15.8161	139.573	38.0727	0.00315265	1.04719	up	--	--	--	--	--	--	--	--	--	--	--	hypothetical protein [Oryza sativa Japonica Group]	--
osa-miR1846a-5p	LOC_Os01g71090	AGUGAGGAGGCCGGGGCCGCU	21	0	3.3548	0	15.8161	139.573	38.0727	0.00315265	1.04719	up	--	--	--	--	--	[O]	Posttranslational modification, protein turnover, chaperones	Xylanase inhibitor C-terminal;; Xylanase inhibitor N-terminal	Basic 7S globulin 2 OS=Glycine max OX=3847 PE=1 SV=1	O	Posttranslational modification, protein turnover, chaperones	PREDICTED: basic 7S globulin [Oryza sativa Japonica Group]	--
osa-miR1846a-5p	LOC_Os01g74280	AGUGAGGAGGCCGGGGCCGCU	21	0	3.3548	0	15.8161	139.573	38.0727	0.00315265	1.04719	up	[M]	Cell wall/membrane/envelope biogenesis	--	--	--	--	--	MlaD protein	Protein TRIGALACTOSYLDIACYLGLYCEROL 2, chloroplastic OS=Arabidopsis thaliana OX=3702 GN=TGD2 PE=1 SV=1	Q	Secondary metabolites biosynthesis, transport and catabolism	PREDICTED: protein TRIGALACTOSYLDIACYLGLYCEROL 2, chloroplastic [Oryza sativa Japonica Group]	--
osa-miR1846a-5p	LOC_Os02g01930	AGUGAGGAGGCCGGGGCCGCU	21	0	3.3548	0	15.8161	139.573	38.0727	0.00315265	1.04719	up	--	--	--	--	--	--	--	Protein BYPASS1-related	--	S	Function unknown	hypothetical protein OsI_05528 [Oryza sativa Indica Group]	--
osa-miR1846a-5p	LOC_Os02g04810	AGUGAGGAGGCCGGGGCCGCU	21	0	3.3548	0	15.8161	139.573	38.0727	0.00315265	1.04719	up	--	--	--	--	--	--	--	Auxin response factor;; B3 DNA binding domain;; AUX/IAA family	Auxin response factor 5 OS=Oryza sativa subsp. japonica OX=39947 GN=ARF5 PE=2 SV=2	K	Transcription	Os02g0141100, partial [Oryza sativa Japonica Group]	--
osa-miR1846a-5p	LOC_Os02g07890	AGUGAGGAGGCCGGGGCCGCU	21	0	3.3548	0	15.8161	139.573	38.0727	0.00315265	1.04719	up	[J]	Translation, ribosomal structure and biogenesis	--	K02900|2.11828e-90|osa:4328472|K02900 large subunit ribosomal protein L27Ae | (RefSeq) OJ1077_E05.13; 60S ribosomal protein L27a-3	Ribosome (ko03010)	[J]	Translation, ribosomal structure and biogenesis	Ribosomal proteins 50S-L15, 50S-L18e, 60S-L27A	60S ribosomal protein L27a-3 OS=Arabidopsis thaliana OX=3702 GN=RPL27AC PE=2 SV=2	J	Translation, ribosomal structure and biogenesis	PREDICTED: 60S ribosomal protein L27a-3 [Oryza sativa Japonica Group]	--
osa-miR1846a-5p	LOC_Os02g10590	AGUGAGGAGGCCGGGGCCGCU	21	0	3.3548	0	15.8161	139.573	38.0727	0.00315265	1.04719	up	[O]	Posttranslational modification, protein turnover, chaperones	--	--	--	[O]	Posttranslational modification, protein turnover, chaperones	FKBP-type peptidyl-prolyl cis-trans isomerase	Peptidyl-prolyl cis-trans isomerase FKBP16-1, chloroplastic OS=Arabidopsis thaliana OX=3702 GN=FKBP16-1 PE=2 SV=1	O	Posttranslational modification, protein turnover, chaperones	PREDICTED: peptidyl-prolyl cis-trans isomerase FKBP16-1, chloroplastic isoform X2 [Oryza sativa Japonica Group]	--
osa-miR1846a-5p	LOC_Os02g11070	AGUGAGGAGGCCGGGGCCGCU	21	0	3.3548	0	15.8161	139.573	38.0727	0.00315265	1.04719	up	[Q]	Secondary metabolites biosynthesis, transport and catabolism	--	K15397|0|osa:4328676|K15397 3-ketoacyl-CoA synthase [EC:2.3.1.199] | (RefSeq) 3-ketoacyl-CoA synthase 11	Fatty acid elongation (ko00062)	--	--	FAE1/Type III polyketide synthase-like protein;; 3-Oxoacyl-[acyl-carrier-protein (ACP)] synthase III C terminal;; Chalcone and stilbene synthases, C-terminal domain;; 3-Oxoacyl-[acyl-carrier-protein (ACP)] synthase III	3-ketoacyl-CoA synthase 11 OS=Arabidopsis thaliana OX=3702 GN=KCS11 PE=1 SV=1	I	Lipid transport and metabolism	PREDICTED: 3-ketoacyl-CoA synthase 11 isoform X1 [Oryza sativa Japonica Group]	--
osa-miR1846a-5p	LOC_Os02g14160	AGUGAGGAGGCCGGGGCCGCU	21	0	3.3548	0	15.8161	139.573	38.0727	0.00315265	1.04719	up	--	--	--	K00430|0|osa:4328832|K00430 peroxidase [EC:1.11.1.7] | (RefSeq) OJ1077_A12.23; peroxidase P7	--	--	--	Peroxidase	Peroxidase 52 OS=Arabidopsis thaliana OX=3702 GN=PER52 PE=2 SV=1	G	Carbohydrate transport and metabolism	PREDICTED: peroxidase P7 [Oryza sativa Japonica Group]	--
osa-miR1846a-5p	LOC_Os02g18870	AGUGAGGAGGCCGGGGCCGCU	21	0	3.3548	0	15.8161	139.573	38.0727	0.00315265	1.04719	up	[IR]	--	--	--	--	--	--	GDSL-like Lipase/Acylhydrolase	GDSL esterase/lipase 7 OS=Arabidopsis thaliana OX=3702 GN=GLIP7 PE=2 SV=1	S	Function unknown	PREDICTED: GDSL esterase/lipase 7 isoform X1 [Oryza sativa Japonica Group]	--
osa-miR1846a-5p	LOC_Os02g25624	AGUGAGGAGGCCGGGGCCGCU	21	0	3.3548	0	15.8161	139.573	38.0727	0.00315265	1.04719	up	--	--	--	--	--	--	--	--	--	--	--	unknown protein [Oryza sativa Japonica Group]	--
osa-miR1846a-5p	LOC_Os02g26160	AGUGAGGAGGCCGGGGCCGCU	21	0	3.3548	0	15.8161	139.573	38.0727	0.00315265	1.04719	up	[M]	Cell wall/membrane/envelope biogenesis	--	--	--	--	--	Legume lectin domain;; Protein kinase domain;; Protein tyrosine kinase	L-type lectin-domain containing receptor kinase VIII.1 OS=Arabidopsis thaliana OX=3702 GN=LECRK81 PE=2 SV=1	T	Signal transduction mechanisms	Os02g0459600, partial [Oryza sativa Japonica Group]	--
osa-miR1846a-5p	LOC_Os02g31140	AGUGAGGAGGCCGGGGCCGCU	21	0	3.3548	0	15.8161	139.573	38.0727	0.00315265	1.04719	up	--	--	Cellular Component: integral component of membrane (GO:0016021);;	--	--	--	--	--	--	S	Function unknown	PREDICTED: uncharacterized protein DDB_G0271670 [Oryza sativa Japonica Group]	cellular component: membrane (GO:0016020);; cellular component: membrane part (GO:0044425)
osa-miR1846a-5p	LOC_Os02g35140	AGUGAGGAGGCCGGGGCCGCU	21	0	3.3548	0	15.8161	139.573	38.0727	0.00315265	1.04719	up	--	--	Molecular Function: DNA binding (GO:0003677);; Cellular Component: nucleus (GO:0005634);; Biological Process: regulation of transcription, DNA-templated (GO:0006355);; Biological Process: auxin-activated signaling pathway (GO:0009734);;	K14486|0|osa:4329672|K14486 auxin response factor | (RefSeq) ARF7; auxin response factor 7	Plant hormone signal transduction (ko04075)	--	--	Auxin response factor;; B3 DNA binding domain;; AUX/IAA family	Auxin response factor 7 OS=Oryza sativa subsp. japonica OX=39947 GN=ARF7 PE=2 SV=1	K	Transcription	PREDICTED: auxin response factor 7 [Oryza sativa Japonica Group]	molecular function: binding (GO:0005488);; cellular component: cell (GO:0005623);; cellular component: organelle (GO:0043226);; cellular component: cell part (GO:0044464);; biological process: biological regulation (GO:0065007);; biological process: cellular process (GO:0009987);; biological process: signaling (GO:0023052);; biological process: single-organism process (GO:0044699);; biological pr…
osa-miR1846a-5p	LOC_Os02g38440	AGUGAGGAGGCCGGGGCCGCU	21	0	3.3548	0	15.8161	139.573	38.0727	0.00315265	1.04719	up	[R]	General function prediction only	Cellular Component: integral component of membrane (GO:0016021);;	K10251|0|osa:4329873|K10251 17beta-estradiol 17-dehydrogenase / very-long-chain 3-oxoacyl-CoA reductase [EC:1.1.1.62 1.1.1.330] | (RefSeq) OJ1212_D02.8; very-long-chain 3-oxoacyl-CoA reductase 1	--	--	--	short chain dehydrogenase;; Enoyl-(Acyl carrier protein) reductase;; KR domain	Very-long-chain 3-oxoacyl-CoA reductase 1 OS=Arabidopsis thaliana OX=3702 GN=KCR1 PE=1 SV=1	S	Function unknown	PREDICTED: very-long-chain 3-oxoacyl-CoA reductase 1 [Oryza sativa Japonica Group]	cellular component: membrane (GO:0016020);; cellular component: membrane part (GO:0044425)
osa-miR1846a-5p	LOC_Os02g42585	AGUGAGGAGGCCGGGGCCGCU	21	0	3.3548	0	15.8161	139.573	38.0727	0.00315265	1.04719	up	--	--	Molecular Function: DNA binding (GO:0003677);; Molecular Function: transcription factor activity, sequence-specific DNA binding (GO:0003700);; Cellular Component: nucleus (GO:0005634);; Biological Process: regulation of transcription, DNA-templated (GO:0006355);;	--	--	--	--	AP2 domain	Ethylene-responsive transcription factor ERF053 OS=Arabidopsis thaliana OX=3702 GN=ERF053 PE=1 SV=1	K	Transcription	PREDICTED: ethylene-responsive transcription factor ERF054 [Oryza sativa Japonica Group]	molecular function: binding (GO:0005488);; molecular function: nucleic acid binding transcription factor activity (GO:0001071);; biological process: biological regulation (GO:0065007);; cellular component: cell (GO:0005623);; cellular component: organelle (GO:0043226);; cellular component: cell part (GO:0044464)
osa-miR1846a-5p	LOC_Os02g42740	AGUGAGGAGGCCGGGGCCGCU	21	0	3.3548	0	15.8161	139.573	38.0727	0.00315265	1.04719	up	--	--	Cellular Component: endomembrane system (GO:0012505);; Cellular Component: integral component of membrane (GO:0016021);; Molecular Function: heme binding (GO:0020037);;	--	--	[R]	General function prediction only	Cytochrome b5-like Heme/Steroid binding domain	Membrane steroid-binding protein 2 OS=Arabidopsis thaliana OX=3702 GN=MSBP2 PE=1 SV=1	S	Function unknown	PREDICTED: uncharacterized protein LOC4330110 [Oryza sativa Japonica Group]	cellular component: cell (GO:0005623);; cellular component: cell part (GO:0044464);; cellular component: membrane (GO:0016020);; cellular component: membrane part (GO:0044425);; molecular function: binding (GO:0005488)
osa-miR1846a-5p	LOC_Os02g43340	AGUGAGGAGGCCGGGGCCGCU	21	0	3.3548	0	15.8161	139.573	38.0727	0.00315265	1.04719	up	[R]	General function prediction only	Cellular Component: mitochondrion (GO:0005739);; Cellular Component: plastid (GO:0009536);;	K07019|0|osa:4330156|K07019 uncharacterized protein | (RefSeq) embryogenesis-associated protein EMB8	--	[R]	General function prediction only	alpha/beta hydrolase fold;; Alpha/beta hydrolase family;; Serine aminopeptidase, S33	Embryogenesis-associated protein EMB8 OS=Picea glauca OX=3330 GN=EMB8 PE=2 SV=1	S	Function unknown	hypothetical protein OsI_08285 [Oryza sativa Indica Group]	cellular component: cell (GO:0005623);; cellular component: organelle (GO:0043226);; cellular component: cell part (GO:0044464)
osa-miR1846a-5p	LOC_Os02g43950	AGUGAGGAGGCCGGGGCCGCU	21	0	3.3548	0	15.8161	139.573	38.0727	0.00315265	1.04719	up	--	--	--	--	--	--	--	--	--	--	--	hypothetical protein OsJ_07794 [Oryza sativa Japonica Group]	--
osa-miR1846a-5p	LOC_Os02g57790	AGUGAGGAGGCCGGGGCCGCU	21	0	3.3548	0	15.8161	139.573	38.0727	0.00315265	1.04719	up	--	--	Molecular Function: transcription factor activity, sequence-specific DNA binding (GO:0003700);; Cellular Component: nucleus (GO:0005634);; Biological Process: regulation of transcription, DNA-templated (GO:0006355);; Molecular Function: sequence-specific DNA binding (GO:0043565);; Molecular Function: transcription regulatory region DNA binding (GO:0044212);; Molecular Function: metal ion binding …	--	--	[R]	General function prediction only	C2H2-type zinc finger;; C2H2-type zinc finger	Zinc finger protein ZAT5 OS=Arabidopsis thaliana OX=3702 GN=ZAT5 PE=2 SV=1	S	Function unknown	PREDICTED: zinc finger protein ZAT5-like [Oryza sativa Japonica Group]	molecular function: nucleic acid binding transcription factor activity (GO:0001071);; biological process: biological regulation (GO:0065007);; cellular component: cell (GO:0005623);; cellular component: organelle (GO:0043226);; cellular component: cell part (GO:0044464);; molecular function: binding (GO:0005488)
osa-miR1846a-5p	LOC_Os03g06710	AGUGAGGAGGCCGGGGCCGCU	21	0	3.3548	0	15.8161	139.573	38.0727	0.00315265	1.04719	up	--	--	Cellular Component: chloroplast (GO:0009507);;	--	--	[R]	General function prediction only	PPR repeat family;; PPR repeat;; PPR repeat;; Pentatricopeptide repeat domain;; Pentacotripeptide-repeat region of PRORP;; Region in Clathrin and VPS	Pentatricopeptide repeat-containing protein At3g23020 OS=Arabidopsis thaliana OX=3702 GN=At3g23020 PE=2 SV=1	S	Function unknown	PREDICTED: pentatricopeptide repeat-containing protein At3g23020 [Oryza sativa Japonica Group]	cellular component: cell (GO:0005623);; cellular component: organelle (GO:0043226);; cellular component: cell part (GO:0044464)
osa-miR1846a-5p	LOC_Os03g10620	AGUGAGGAGGCCGGGGCCGCU	21	0	3.3548	0	15.8161	139.573	38.0727	0.00315265	1.04719	up	[HR]	--	Cellular Component: nucleus (GO:0005634);; Cellular Component: plastid (GO:0009536);; Biological Process: secondary shoot formation (GO:0010223);; Cellular Component: integral component of membrane (GO:0016021);; Molecular Function: hydrolase activity (GO:0016787);; Biological Process: strigolactone biosynthetic process (GO:1901601);;	--	--	--	--	Alpha/beta hydrolase family;; alpha/beta hydrolase fold	Strigolactone esterase D14 OS=Oryza sativa subsp. japonica OX=39947 GN=D14 PE=1 SV=1	S	Function unknown	PREDICTED: probable strigolactone esterase D14 [Oryza sativa Japonica Group]	cellular component: cell (GO:0005623);; cellular component: organelle (GO:0043226);; cellular component: cell part (GO:0044464);; biological process: multicellular organismal process (GO:0032501);; biological process: developmental process (GO:0032502);; biological process: single-organism process (GO:0044699);; cellular component: membrane (GO:0016020);; cellular component: membrane part (GO:004…
osa-miR1846a-5p	LOC_Os03g12270	AGUGAGGAGGCCGGGGCCGCU	21	0	3.3548	0	15.8161	139.573	38.0727	0.00315265	1.04719	up	[G]	Carbohydrate transport and metabolism	Molecular Function: zinc ion binding (GO:0008270);; Biological Process: lignin biosynthetic process (GO:0009809);; Molecular Function: cinnamyl-alcohol dehydrogenase activity (GO:0045551);; Molecular Function: sinapyl alcohol dehydrogenase activity (GO:0052747);; Biological Process: oxidation-reduction process (GO:0055114);;	K00083|0|osa:9266669|K00083 cinnamyl-alcohol dehydrogenase [EC:1.1.1.195] | (RefSeq) CAD9, OJ1743A09.18, OsCAD9; probable cinnamyl alcohol dehydrogenase 9	Phenylpropanoid biosynthesis (ko00940)	[Q]	Secondary metabolites biosynthesis, transport and catabolism	Alcohol dehydrogenase GroES-like domain;; Zinc-binding dehydrogenase	Probable cinnamyl alcohol dehydrogenase 9 OS=Oryza sativa subsp. japonica OX=39947 GN=CAD9 PE=2 SV=1	C	Energy production and conversion	Os03g0223200, partial [Oryza sativa Japonica Group]	molecular function: binding (GO:0005488);; biological process: metabolic process (GO:0008152);; biological process: cellular process (GO:0009987);; biological process: single-organism process (GO:0044699);; molecular function: catalytic activity (GO:0003824)
osa-miR1846a-5p	LOC_Os03g17210	AGUGAGGAGGCCGGGGCCGCU	21	0	3.3548	0	15.8161	139.573	38.0727	0.00315265	1.04719	up	--	--	--	--	--	--	--	Domain of unknown function (DUF4378);; Protein of unknown function (DUF3741);; DUF761-associated sequence motif	--	S	Function unknown	PREDICTED: uncharacterized protein LOC4332440 [Oryza sativa Japonica Group]	--
osa-miR1846a-5p	LOC_Os03g18140	AGUGAGGAGGCCGGGGCCGCU	21	0	3.3548	0	15.8161	139.573	38.0727	0.00315265	1.04719	up	--	--	Cellular Component: Golgi apparatus (GO:0005794);; Cellular Component: integral component of membrane (GO:0016021);; Molecular Function: O-acetyltransferase activity (GO:0016413);; Biological Process: response to freezing (GO:0050826);; Biological Process: cell wall organization or biogenesis (GO:0071554);;	--	--	--	--	GDSL/SGNH-like Acyl-Esterase family found in Pmr5 and Cas1p;; PMR5 N terminal Domain	Protein ESKIMO 1 OS=Arabidopsis thaliana OX=3702 GN=ESK1 PE=1 SV=1	S	Function unknown	Os03g0291800, partial [Oryza sativa Japonica Group]	cellular component: cell (GO:0005623);; cellular component: organelle (GO:0043226);; cellular component: cell part (GO:0044464);; cellular component: membrane (GO:0016020);; cellular component: membrane part (GO:0044425);; molecular function: catalytic activity (GO:0003824);; biological process: metabolic process (GO:0008152);; biological process: response to stimulus (GO:0050896);; biological pr…
osa-miR1846a-5p	LOC_Os03g18270	AGUGAGGAGGCCGGGGCCGCU	21	0	3.3548	0	15.8161	139.573	38.0727	0.00315265	1.04719	up	--	--	Biological Process: ion transport (GO:0006811);; Cellular Component: integral component of membrane (GO:0016021);;	--	--	--	--	--	--	--	--	unnamed protein product [Oryza sativa Japonica Group]	biological process: single-organism process (GO:0044699);; biological process: localization (GO:0051179);; cellular component: membrane (GO:0016020);; cellular component: membrane part (GO:0044425)
osa-miR1846a-5p	LOC_Os03g20440	AGUGAGGAGGCCGGGGCCGCU	21	0	3.3548	0	15.8161	139.573	38.0727	0.00315265	1.04719	up	--	--	--	--	--	--	--	VQ motif	--	S	Function unknown	PREDICTED: calmodulin-binding protein 25 [Oryza sativa Japonica Group]	--
osa-miR1846a-5p	LOC_Os03g22010	AGUGAGGAGGCCGGGGCCGCU	21	0	3.3548	0	15.8161	139.573	38.0727	0.00315265	1.04719	up	--	--	Molecular Function: peroxidase activity (GO:0004601);; Cellular Component: extracellular region (GO:0005576);; Biological Process: response to oxidative stress (GO:0006979);; Molecular Function: heme binding (GO:0020037);; Biological Process: hydrogen peroxide catabolic process (GO:0042744);; Molecular Function: metal ion binding (GO:0046872);; Biological Process: oxidation-reduction process (GO:…	--	--	--	--	Peroxidase	Peroxidase 70 OS=Zea mays OX=4577 GN=PER70 PE=1 SV=1	--	--	PREDICTED: peroxidase 70 isoform X1 [Oryza sativa Japonica Group]	molecular function: catalytic activity (GO:0003824);; molecular function: antioxidant activity (GO:0016209);; biological process: metabolic process (GO:0008152);; biological process: single-organism process (GO:0044699);; cellular component: extracellular region (GO:0005576);; biological process: response to stimulus (GO:0050896);; molecular function: binding (GO:0005488);; biological process: ce…
osa-miR1846a-5p	LOC_Os03g22870	AGUGAGGAGGCCGGGGCCGCU	21	0	3.3548	0	15.8161	139.573	38.0727	0.00315265	1.04719	up	--	--	Cellular Component: mitochondrion (GO:0005739);;	--	--	[UD]	--	SAC3/GANP family	SAC3 family protein C OS=Arabidopsis thaliana OX=3702 GN=SAC3C PE=2 SV=1	DU	--	PREDICTED: germinal-center associated nuclear protein [Oryza sativa Japonica Group]	cellular component: cell (GO:0005623);; cellular component: organelle (GO:0043226);; cellular component: cell part (GO:0044464)
osa-miR1846a-5p	LOC_Os03g28175	AGUGAGGAGGCCGGGGCCGCU	21	0	3.3548	0	15.8161	139.573	38.0727	0.00315265	1.04719	up	--	--	Molecular Function: protein kinase activity (GO:0004672);; Molecular Function: ATP binding (GO:0005524);; Biological Process: protein phosphorylation (GO:0006468);;	--	--	--	--	--	--	--	--	PREDICTED: uncharacterized protein LOC107278030 [Oryza sativa Japonica Group]	molecular function: catalytic activity (GO:0003824);; biological process: metabolic process (GO:0008152);; biological process: cellular process (GO:0009987);; molecular function: binding (GO:0005488)
osa-miR1846a-5p	LOC_Os03g29460	AGUGAGGAGGCCGGGGCCGCU	21	0	3.3548	0	15.8161	139.573	38.0727	0.00315265	1.04719	up	[J]	Translation, ribosomal structure and biogenesis	Molecular Function: structural constituent of ribosome (GO:0003735);; Biological Process: translation (GO:0006412);; Cellular Component: cytosolic large ribosomal subunit (GO:0022625);;	K02900|1.57296e-101|osa:4333083|K02900 large subunit ribosomal protein L27Ae | (RefSeq) 60S ribosomal protein L27a-3	Ribosome (ko03010)	[J]	Translation, ribosomal structure and biogenesis	Ribosomal proteins 50S-L15, 50S-L18e, 60S-L27A	60S ribosomal protein L27a-3 OS=Arabidopsis thaliana OX=3702 GN=RPL27AC PE=2 SV=2	J	Translation, ribosomal structure and biogenesis	PREDICTED: 60S ribosomal protein L27a-3 [Oryza sativa Japonica Group]	molecular function: structural molecule activity (GO:0005198);; biological process: metabolic process (GO:0008152);; biological process: cellular process (GO:0009987);; cellular component: cell (GO:0005623);; cellular component: macromolecular complex (GO:0032991);; cellular component: organelle (GO:0043226);; cellular component: organelle part (GO:0044422);; cellular component: cell part (GO:004…
osa-miR1846a-5p	LOC_Os03g29930	AGUGAGGAGGCCGGGGCCGCU	21	0	3.3548	0	15.8161	139.573	38.0727	0.00315265	1.04719	up	--	--	--	--	--	--	--	--	--	S	Function unknown	hypothetical protein OsI_12024 [Oryza sativa Indica Group]	--
osa-miR1846a-5p	LOC_Os03g32330	AGUGAGGAGGCCGGGGCCGCU	21	0	3.3548	0	15.8161	139.573	38.0727	0.00315265	1.04719	up	--	--	Molecular Function: RNA polymerase II regulatory region sequence-specific DNA binding (GO:0000977);; Molecular Function: transcription factor activity, sequence-specific DNA binding (GO:0003700);; Cellular Component: nucleus (GO:0005634);; Biological Process: regulation of transcription from RNA polymerase II promoter (GO:0006357);;	--	--	--	--	--	--	--	--	expressed protein [Oryza sativa Japonica Group]	molecular function: binding (GO:0005488);; molecular function: nucleic acid binding transcription factor activity (GO:0001071);; biological process: biological regulation (GO:0065007);; cellular component: cell (GO:0005623);; cellular component: organelle (GO:0043226);; cellular component: cell part (GO:0044464)
osa-miR1846a-5p	LOC_Os03g49730	AGUGAGGAGGCCGGGGCCGCU	21	0	3.3548	0	15.8161	139.573	38.0727	0.00315265	1.04719	up	--	--	Molecular Function: methyltransferase activity (GO:0008168);; Biological Process: methylation (GO:0032259);; Molecular Function: metal ion binding (GO:0046872);;	K11426|0|osa:9266585|K11426 SET and MYND domain-containing protein | (RefSeq) histone-lysine N-methyltransferase ASHR1	--	[B]	Chromatin structure and dynamics	SET domain;; MYND finger	Histone-lysine N-methyltransferase ASHR1 OS=Arabidopsis thaliana OX=3702 GN=ASHR1 PE=1 SV=2	S	Function unknown	PREDICTED: histone-lysine N-methyltransferase ASHR1 isoform X1 [Oryza sativa Japonica Group]	molecular function: catalytic activity (GO:0003824);; biological process: metabolic process (GO:0008152);; molecular function: binding (GO:0005488)
osa-miR1846a-5p	LOC_Os03g49940	AGUGAGGAGGCCGGGGCCGCU	21	0	3.3548	0	15.8161	139.573	38.0727	0.00315265	1.04719	up	[GER]	--	Cellular Component: plastid (GO:0009536);; Cellular Component: integral component of membrane (GO:0016021);;	--	--	--	--	EamA-like transporter family	--	EG	--	PREDICTED: uncharacterized protein LOC4333858 [Oryza sativa Japonica Group]	cellular component: cell (GO:0005623);; cellular component: organelle (GO:0043226);; cellular component: cell part (GO:0044464);; cellular component: membrane (GO:0016020);; cellular component: membrane part (GO:0044425)
osa-miR1846a-5p	LOC_Os03g50120	AGUGAGGAGGCCGGGGCCGCU	21	0	3.3548	0	15.8161	139.573	38.0727	0.00315265	1.04719	up	--	--	Molecular Function: zinc ion binding (GO:0008270);;	--	--	[R]	General function prediction only	Zn-finger in Ran binding protein and others;; Rubredoxin	Zinc finger protein VAR3, chloroplastic OS=Arabidopsis thaliana OX=3702 GN=VAR3 PE=1 SV=2	S	Function unknown	PREDICTED: zinc finger protein VAR3, chloroplastic [Oryza sativa Japonica Group]	molecular function: binding (GO:0005488)
osa-miR1846a-5p	LOC_Os03g50885	AGUGAGGAGGCCGGGGCCGCU	21	0	3.3548	0	15.8161	139.573	38.0727	0.00315265	1.04719	up	[Z]	Cytoskeleton	Molecular Function: ATP binding (GO:0005524);; Cellular Component: cytoplasm (GO:0005737);; Cellular Component: cytoskeleton (GO:0005856);;	K10355|0|osa:4333919|K10355 actin, other eukaryote | (RefSeq) AC1, ACT1, OsJ_011865, OsRAc1, RAC1, actin; actin-1	--	[Z]	Cytoskeleton	Actin	Actin-1 OS=Oryza sativa subsp. japonica OX=39947 GN=ACT1 PE=2 SV=1	Z	Cytoskeleton	PREDICTED: actin-1 [Oryza sativa Japonica Group]	molecular function: binding (GO:0005488);; cellular component: cell (GO:0005623);; cellular component: cell part (GO:0044464);; cellular component: organelle (GO:0043226)
osa-miR1846a-5p	LOC_Os03g53170	AGUGAGGAGGCCGGGGCCGCU	21	0	3.3548	0	15.8161	139.573	38.0727	0.00315265	1.04719	up	--	--	Molecular Function: methyltransferase activity (GO:0008168);; Biological Process: methylation (GO:0032259);;	--	--	[R]	General function prediction only	PPR repeat family;; PPR repeat;; PPR repeat;; Pentatricopeptide repeat domain;; Pentacotripeptide-repeat region of PRORP	Pentatricopeptide repeat-containing protein At3g04750, mitochondrial OS=Arabidopsis thaliana OX=3702 GN=PCMP-E81 PE=2 SV=1	S	Function unknown	PREDICTED: pentatricopeptide repeat-containing protein At3g04750, mitochondrial [Oryza sativa Japonica Group]	molecular function: catalytic activity (GO:0003824);; biological process: metabolic process (GO:0008152)
osa-miR1846a-5p	LOC_Os03g58110	AGUGAGGAGGCCGGGGCCGCU	21	0	3.3548	0	15.8161	139.573	38.0727	0.00315265	1.04719	up	[K]	Transcription	Molecular Function: kinase activity (GO:0016301);; Biological Process: phosphorylation (GO:0016310);;	--	--	--	--	Leucine rich repeat;; Leucine Rich repeats (2 copies);; Leucine Rich repeat;; Leucine Rich Repeat	Leucine-rich repeat extensin-like protein 4 OS=Arabidopsis thaliana OX=3702 GN=LRX4 PE=1 SV=1	S	Function unknown	PREDICTED: leucine-rich repeat extensin-like protein 6 [Oryza sativa Japonica Group]	molecular function: catalytic activity (GO:0003824);; biological process: metabolic process (GO:0008152);; biological process: cellular process (GO:0009987)
osa-miR1846a-5p	LOC_Os03g61620	AGUGAGGAGGCCGGGGCCGCU	21	0	3.3548	0	15.8161	139.573	38.0727	0.00315265	1.04719	up	--	--	--	--	--	--	--	Domain of unknown function (DUF4378);; DUF761-associated sequence motif	--	S	Function unknown	PREDICTED: uncharacterized protein LOC4334672 [Oryza sativa Japonica Group]	--
osa-miR1846a-5p	LOC_Os04g03380	AGUGAGGAGGCCGGGGCCGCU	21	0	3.3548	0	15.8161	139.573	38.0727	0.00315265	1.04719	up	--	--	Molecular Function: nucleotide binding (GO:0000166);; Molecular Function: protein kinase activity (GO:0004672);; Cellular Component: membrane (GO:0016020);; Biological Process: phosphorylation (GO:0016310);; Molecular Function: carbohydrate binding (GO:0030246);;	--	--	--	--	Legume lectin domain	Seed lectin OS=Vatairea macrocarpa OX=77050 PE=1 SV=1	--	--	B1292H11.18 [Oryza sativa Japonica Group]	molecular function: binding (GO:0005488);; molecular function: catalytic activity (GO:0003824);; biological process: metabolic process (GO:0008152);; biological process: cellular process (GO:0009987);; cellular component: membrane (GO:0016020)
osa-miR1846a-5p	LOC_Os04g05470	AGUGAGGAGGCCGGGGCCGCU	21	0	3.3548	0	15.8161	139.573	38.0727	0.00315265	1.04719	up	--	--	Molecular Function: protein serine/threonine kinase activity (GO:0004674);; Molecular Function: ATP binding (GO:0005524);; Biological Process: protein phosphorylation (GO:0006468);; Cellular Component: integral component of membrane (GO:0016021);; Molecular Function: carbohydrate binding (GO:0030246);;	--	--	--	--	Protein tyrosine kinase;; Protein kinase domain;; Legume lectin domain	L-type lectin-domain containing receptor kinase IX.1 OS=Arabidopsis thaliana OX=3702 GN=LECRK91 PE=1 SV=1	T	Signal transduction mechanisms	PREDICTED: L-type lectin-domain containing receptor kinase IX.1 [Oryza sativa Japonica Group]	molecular function: catalytic activity (GO:0003824);; biological process: metabolic process (GO:0008152);; biological process: cellular process (GO:0009987);; molecular function: binding (GO:0005488);; cellular component: membrane (GO:0016020);; cellular component: membrane part (GO:0044425)
osa-miR1846a-5p	LOC_Os04g09810	AGUGAGGAGGCCGGGGCCGCU	21	0	3.3548	0	15.8161	139.573	38.0727	0.00315265	1.04719	up	[H]	Coenzyme transport and metabolism	Molecular Function: zinc ion binding (GO:0008270);; Molecular Function: diaminohydroxyphosphoribosylaminopyrimidine deaminase activity (GO:0008835);; Biological Process: riboflavin biosynthetic process (GO:0009231);; Biological Process: RNA modification (GO:0009451);; Cellular Component: chloroplast stroma (GO:0009570);; Biological Process: oxidation-reduction process (GO:0055114);;	--	--	[F]	Nucleotide transport and metabolism	Cytidine and deoxycytidylate deaminase zinc-binding region;; MafB19-like deaminase	Riboflavin biosynthesis protein PYRD, chloroplastic OS=Zea mays OX=4577 GN=PYRD PE=2 SV=1	H	Coenzyme transport and metabolism	PREDICTED: riboflavin biosynthesis protein PYRD, chloroplastic [Oryza sativa Japonica Group]	molecular function: binding (GO:0005488);; molecular function: catalytic activity (GO:0003824);; biological process: metabolic process (GO:0008152);; biological process: cellular process (GO:0009987);; biological process: single-organism process (GO:0044699);; cellular component: cell (GO:0005623);; cellular component: organelle (GO:0043226);; cellular component: organelle part (GO:0044422);; cel…
osa-miR1846a-5p	LOC_Os04g26834	AGUGAGGAGGCCGGGGCCGCU	21	0	3.3548	0	15.8161	139.573	38.0727	0.00315265	1.04719	up	--	--	Molecular Function: aspartic-type endopeptidase activity (GO:0004190);; Biological Process: proteolysis (GO:0006508);; Biological Process: protein catabolic process (GO:0030163);;	--	--	[O]	Posttranslational modification, protein turnover, chaperones	Xylanase inhibitor N-terminal	Aspartic proteinase-like protein 2 OS=Arabidopsis thaliana OX=3702 GN=At1g65240 PE=1 SV=2	O	Posttranslational modification, protein turnover, chaperones	PREDICTED: aspartic proteinase-like protein 2 [Oryza sativa Japonica Group]	molecular function: catalytic activity (GO:0003824);; biological process: metabolic process (GO:0008152)
osa-miR1846a-5p	LOC_Os04g27630	AGUGAGGAGGCCGGGGCCGCU	21	0	3.3548	0	15.8161	139.573	38.0727	0.00315265	1.04719	up	[L]	Replication, recombination and repair	Molecular Function: DNA binding (GO:0003677);; Molecular Function: RNA binding (GO:0003723);; Molecular Function: RNA-directed DNA polymerase activity (GO:0003964);; Molecular Function: RNA-DNA hybrid ribonuclease activity (GO:0004523);; Cellular Component: nucleus (GO:0005634);; Cellular Component: mitochondrion (GO:0005739);; Biological Process: RNA-dependent DNA biosynthetic process (GO:000627…	--	--	[R]	General function prediction only	Reverse transcriptase (RNA-dependent DNA polymerase);; Integrase core domain;; Reverse transcriptase-like	RNA-directed DNA polymerase homolog OS=Oenothera berteroana OX=3950 PE=4 SV=1	L	Replication, recombination and repair	OSJNBb0085H11.1 [Oryza sativa Japonica Group]	molecular function: binding (GO:0005488);; molecular function: catalytic activity (GO:0003824);; biological process: metabolic process (GO:0008152);; biological process: cellular process (GO:0009987);; cellular component: cell (GO:0005623);; cellular component: organelle (GO:0043226);; cellular component: cell part (GO:0044464)
osa-miR1846a-5p	LOC_Os04g33710	AGUGAGGAGGCCGGGGCCGCU	21	0	3.3548	0	15.8161	139.573	38.0727	0.00315265	1.04719	up	--	--	--	--	--	--	--	Fantastic Four meristem regulator	--	S	Function unknown	PREDICTED: uncharacterized protein LOC4335788 [Oryza sativa Japonica Group]	--
osa-miR1846a-5p	LOC_Os04g35750	AGUGAGGAGGCCGGGGCCGCU	21	0	3.3548	0	15.8161	139.573	38.0727	0.00315265	1.04719	up	--	--	--	--	--	--	--	--	--	--	--	PREDICTED: uncharacterized protein LOC9271479 [Oryza sativa Japonica Group]	--
osa-miR1846a-5p	LOC_Os04g41900	AGUGAGGAGGCCGGGGCCGCU	21	0	3.3548	0	15.8161	139.573	38.0727	0.00315265	1.04719	up	--	--	--	--	--	--	--	--	--	S	Function unknown	PREDICTED: uncharacterized protein LOC4336278 [Oryza sativa Japonica Group]	--
osa-miR1846a-5p	LOC_Os04g45650	AGUGAGGAGGCCGGGGCCGCU	21	0	3.3548	0	15.8161	139.573	38.0727	0.00315265	1.04719	up	--	--	--	--	--	[K]	Transcription	GATA zinc finger	GATA transcription factor 5 OS=Arabidopsis thaliana OX=3702 GN=GATA5 PE=2 SV=1	K	Transcription	H0115B09.1 [Oryza sativa]	--
osa-miR1846a-5p	LOC_Os04g49900	AGUGAGGAGGCCGGGGCCGCU	21	0	3.3548	0	15.8161	139.573	38.0727	0.00315265	1.04719	up	[V]	Defense mechanisms	Molecular Function: ATP binding (GO:0005524);; Cellular Component: integral component of membrane (GO:0016021);; Molecular Function: ATPase activity, coupled to transmembrane movement of substances (GO:0042626);; Biological Process: transmembrane transport (GO:0055085);;	--	--	[Q]	Secondary metabolites biosynthesis, transport and catabolism	ABC transporter transmembrane region;; ABC transporter;; AAA domain, putative AbiEii toxin, Type IV TA system;; 50S ribosome-binding GTPase;; Domain of unknown function DUF87	ABC transporter C family member 9 OS=Arabidopsis thaliana OX=3702 GN=ABCC9 PE=2 SV=2	V	Defense mechanisms	Os04g0588700, partial [Oryza sativa Japonica Group]	molecular function: binding (GO:0005488);; cellular component: membrane (GO:0016020);; cellular component: membrane part (GO:0044425);; molecular function: catalytic activity (GO:0003824);; molecular function: transporter activity (GO:0005215);; biological process: metabolic process (GO:0008152);; biological process: cellular process (GO:0009987);; biological process: single-organism process (GO:…
osa-miR1846a-5p	LOC_Os04g50110	AGUGAGGAGGCCGGGGCCGCU	21	0	3.3548	0	15.8161	139.573	38.0727	0.00315265	1.04719	up	[J]	Translation, ribosomal structure and biogenesis	Molecular Function: nucleotide binding (GO:0000166);; Biological Process: regulation of alternative mRNA splicing, via spliceosome (GO:0000381);; Molecular Function: mRNA binding (GO:0003729);; Cellular Component: nucleus (GO:0005634);; Cellular Component: ribosome (GO:0005840);; Cellular Component: chloroplast stroma (GO:0009570);; Cellular Component: thylakoid (GO:0009579);;	--	--	[R]	General function prediction only	RNA recognition motif. (a.k.a. RRM, RBD, or RNP domain);; RNA recognition motif. (a.k.a. RRM, RBD, or RNP domain);; Limkain b1	33 kDa ribonucleoprotein, chloroplastic OS=Nicotiana sylvestris OX=4096 PE=1 SV=1	S	Function unknown	PREDICTED: 31 kDa ribonucleoprotein, chloroplastic [Oryza sativa Japonica Group]	molecular function: binding (GO:0005488);; biological process: biological regulation (GO:0065007);; cellular component: cell (GO:0005623);; cellular component: organelle (GO:0043226);; cellular component: cell part (GO:0044464);; cellular component: macromolecular complex (GO:0032991);; cellular component: organelle part (GO:0044422)
osa-miR1846a-5p	LOC_Os04g52800	AGUGAGGAGGCCGGGGCCGCU	21	0	3.3548	0	15.8161	139.573	38.0727	0.00315265	1.04719	up	--	--	Molecular Function: endonuclease activity (GO:0004519);; Biological Process: double-strand break repair (GO:0006302);; Molecular Function: 3'-5' exonuclease activity (GO:0008408);; Molecular Function: manganese ion binding (GO:0030145);; Cellular Component: Mre11 complex (GO:0030870);; Biological Process: meiotic cell cycle (GO:0051321);; Biological Process: nucleic acid phosphodiester bond hydro…	--	--	--	--	--	--	S	Function unknown	PREDICTED: serine/arginine repetitive matrix protein 1 [Oryza sativa Japonica Group]	molecular function: catalytic activity (GO:0003824);; biological process: metabolic process (GO:0008152);; biological process: cellular process (GO:0009987);; biological process: single-organism process (GO:0044699);; biological process: response to stimulus (GO:0050896);; molecular function: binding (GO:0005488);; cellular component: cell (GO:0005623);; cellular component: macromolecular complex…
osa-miR1846a-5p	LOC_Os04g54420	AGUGAGGAGGCCGGGGCCGCU	21	0	3.3548	0	15.8161	139.573	38.0727	0.00315265	1.04719	up	--	--	--	K15559|0|osa:4337145|K15559 regulator of Ty1 transposition protein 103 | (RefSeq) regulation of nuclear pre-mRNA domain-containing protein 1A	--	[A]	RNA processing and modification	RNA polymerase II-binding domain.	--	S	Function unknown	PREDICTED: regulation of nuclear pre-mRNA domain-containing protein 1A [Oryza sativa Japonica Group]	--
osa-miR1846a-5p	LOC_Os04g55590	AGUGAGGAGGCCGGGGCCGCU	21	0	3.3548	0	15.8161	139.573	38.0727	0.00315265	1.04719	up	--	--	Biological Process: vasculature development (GO:0001944);; Molecular Function: DNA binding (GO:0003677);; Cellular Component: nucleus (GO:0005634);; Biological Process: regulation of transcription, DNA-templated (GO:0006355);; Cellular Component: plastid (GO:0009536);; Biological Process: procambium histogenesis (GO:0010067);; Biological Process: cell division (GO:0051301);;	--	--	--	--	Homeobox domain	WUSCHEL-related homeobox 4 OS=Oryza sativa subsp. japonica OX=39947 GN=WOX4 PE=2 SV=2	K	Transcription	PREDICTED: WUSCHEL-related homeobox 4 [Oryza sativa Japonica Group]	biological process: multicellular organismal process (GO:0032501);; biological process: developmental process (GO:0032502);; biological process: single-organism process (GO:0044699);; molecular function: binding (GO:0005488);; cellular component: cell (GO:0005623);; cellular component: organelle (GO:0043226);; cellular component: cell part (GO:0044464);; biological process: biological regulation …
osa-miR1846a-5p	LOC_Os04g58010	AGUGAGGAGGCCGGGGCCGCU	21	0	3.3548	0	15.8161	139.573	38.0727	0.00315265	1.04719	up	--	--	Molecular Function: DNA binding (GO:0003677);; Cellular Component: nucleus (GO:0005634);; Biological Process: regulation of transcription, DNA-templated (GO:0006355);;	--	--	--	--	B3 DNA binding domain	Putative B3 domain-containing protein Os04g0676650 OS=Oryza sativa subsp. japonica OX=39947 GN=Os04g0676650 PE=3 SV=2	--	--	hypothetical protein OsJ_16617 [Oryza sativa Japonica Group]	molecular function: binding (GO:0005488);; cellular component: cell (GO:0005623);; cellular component: organelle (GO:0043226);; cellular component: cell part (GO:0044464);; biological process: biological regulation (GO:0065007)
osa-miR1846a-5p	LOC_Os04g58860	AGUGAGGAGGCCGGGGCCGCU	21	0	3.3548	0	15.8161	139.573	38.0727	0.00315265	1.04719	up	--	--	Molecular Function: signal transducer activity (GO:0004871);; Biological Process: defense response (GO:0006952);; Biological Process: signal transduction (GO:0007165);; Cellular Component: plasmodesma (GO:0009506);; Cellular Component: integral component of membrane (GO:0016021);; Cellular Component: anchored component of plasma membrane (GO:0046658);;	--	--	--	--	Late embryogenesis abundant protein	NDR1/HIN1-like protein 1 OS=Arabidopsis thaliana OX=3702 GN=NHL1 PE=2 SV=1	S	Function unknown	PREDICTED: uncharacterized protein LOC4337462 [Oryza sativa Japonica Group]	molecular function: molecular transducer activity (GO:0060089);; biological process: response to stimulus (GO:0050896);; biological process: cellular process (GO:0009987);; biological process: biological regulation (GO:0065007);; cellular component: cell junction (GO:0030054);; cellular component: membrane (GO:0016020);; cellular component: membrane part (GO:0044425);; cellular component: cell (G…
osa-miR1846a-5p	LOC_Os04g59010	AGUGAGGAGGCCGGGGCCGCU	21	0	3.3548	0	15.8161	139.573	38.0727	0.00315265	1.04719	up	--	--	Cellular Component: integral component of membrane (GO:0016021);;	--	--	--	--	F-box domain	SKP1-interacting partner 15 OS=Arabidopsis thaliana OX=3702 GN=SKIP15 PE=1 SV=1	S	Function unknown	PREDICTED: LOW QUALITY PROTEIN: SKP1-interacting partner 15, partial [Oryza sativa Japonica Group]	cellular component: membrane (GO:0016020);; cellular component: membrane part (GO:0044425)
osa-miR1846a-5p	LOC_Os05g01350	AGUGAGGAGGCCGGGGCCGCU	21	0	3.3548	0	15.8161	139.573	38.0727	0.00315265	1.04719	up	--	--	Cellular Component: integral component of membrane (GO:0016021);;	--	--	[TZ]	--	Formin Homology 2 Domain	Formin-like protein 14 OS=Oryza sativa subsp. japonica OX=39947 GN=FH14 PE=2 SV=1	S	Function unknown	PREDICTED: formin-like protein 14 [Oryza sativa Japonica Group]	cellular component: membrane (GO:0016020);; cellular component: membrane part (GO:0044425)
osa-miR1846a-5p	LOC_Os05g08930	AGUGAGGAGGCCGGGGCCGCU	21	0	3.3548	0	15.8161	139.573	38.0727	0.00315265	1.04719	up	[R]	General function prediction only	Cellular Component: plastid (GO:0009536);;	--	--	--	--	Tetratricopeptide repeat	protein SLOW GREEN 1, chloroplastic OS=Arabidopsis thaliana OX=3702 GN=SG1 PE=1 SV=1	S	Function unknown	PREDICTED: protein SLOW GREEN 1, chloroplastic [Oryza sativa Japonica Group]	cellular component: cell (GO:0005623);; cellular component: organelle (GO:0043226);; cellular component: cell part (GO:0044464)
osa-miR1846a-5p	LOC_Os05g11160	AGUGAGGAGGCCGGGGCCGCU	21	0	3.3548	0	15.8161	139.573	38.0727	0.00315265	1.04719	up	--	--	Cellular Component: mitochondrion (GO:0005739);;	--	--	--	--	Cotton fibre expressed protein	--	S	Function unknown	PREDICTED: uncharacterized protein LOC4338059 [Oryza sativa Japonica Group]	cellular component: cell (GO:0005623);; cellular component: organelle (GO:0043226);; cellular component: cell part (GO:0044464)
osa-miR1846a-5p	LOC_Os05g16100	AGUGAGGAGGCCGGGGCCGCU	21	0	3.3548	0	15.8161	139.573	38.0727	0.00315265	1.04719	up	--	--	Cellular Component: mitochondrion (GO:0005739);;	--	--	--	--	Protein of unknown function (DUF1618)	--	S	Function unknown	hypothetical protein OsI_19171 [Oryza sativa Indica Group]	cellular component: cell (GO:0005623);; cellular component: organelle (GO:0043226);; cellular component: cell part (GO:0044464)
osa-miR1846a-5p	LOC_Os05g16110	AGUGAGGAGGCCGGGGCCGCU	21	0	3.3548	0	15.8161	139.573	38.0727	0.00315265	1.04719	up	--	--	Cellular Component: mitochondrion (GO:0005739);;	--	--	--	--	Protein of unknown function (DUF1618)	--	S	Function unknown	hypothetical protein OsI_19172 [Oryza sativa Indica Group]	cellular component: cell (GO:0005623);; cellular component: organelle (GO:0043226);; cellular component: cell part (GO:0044464)
osa-miR1846a-5p	LOC_Os05g16240	AGUGAGGAGGCCGGGGCCGCU	21	0	3.3548	0	15.8161	139.573	38.0727	0.00315265	1.04719	up	--	--	Cellular Component: mitochondrion (GO:0005739);;	--	--	--	--	Protein of unknown function (DUF1618)	--	S	Function unknown	hypothetical protein [Oryza sativa Japonica Group]	cellular component: cell (GO:0005623);; cellular component: organelle (GO:0043226);; cellular component: cell part (GO:0044464)
osa-miR1846a-5p	LOC_Os05g20470	AGUGAGGAGGCCGGGGCCGCU	21	0	3.3548	0	15.8161	139.573	38.0727	0.00315265	1.04719	up	--	--	Cellular Component: mitochondrion (GO:0005739);;	--	--	--	--	--	--	--	--	hypothetical protein OsI_19291 [Oryza sativa Indica Group]	cellular component: cell (GO:0005623);; cellular component: organelle (GO:0043226);; cellular component: cell part (GO:0044464)
osa-miR1846a-5p	LOC_Os05g40285	AGUGAGGAGGCCGGGGCCGCU	21	0	3.3548	0	15.8161	139.573	38.0727	0.00315265	1.04719	up	--	--	--	K14945|2.06785e-42|osa:4339126|K14945 protein quaking | (RefSeq) KH domain-containing protein SPIN1-like	--	--	--	--	--	--	--	PREDICTED: uncharacterized protein LOC4339126 isoform X1 [Oryza sativa Japonica Group]	--
osa-miR1846a-5p	LOC_Os05g44060	AGUGAGGAGGCCGGGGCCGCU	21	0	3.3548	0	15.8161	139.573	38.0727	0.00315265	1.04719	up	--	--	--	--	--	--	--	--	--	S	Function unknown	PREDICTED: uncharacterized protein LOC4339323 [Oryza sativa Japonica Group]	--
osa-miR1846a-5p	LOC_Os06g08360	AGUGAGGAGGCCGGGGCCGCU	21	0	3.3548	0	15.8161	139.573	38.0727	0.00315265	1.04719	up	--	--	Cellular Component: plastid (GO:0009536);;	--	--	[S]	Function unknown	PPPDE putative peptidase domain	DeSI-like protein At4g17486 OS=Arabidopsis thaliana OX=3702 GN=At4g17486 PE=2 SV=1	S	Function unknown	PREDICTED: deSI-like protein At4g17486 [Oryza sativa Japonica Group]	cellular component: cell (GO:0005623);; cellular component: organelle (GO:0043226);; cellular component: cell part (GO:0044464)
osa-miR1846a-5p	LOC_Os06g14630	AGUGAGGAGGCCGGGGCCGCU	21	0	3.3548	0	15.8161	139.573	38.0727	0.00315265	1.04719	up	[IR]	--	Molecular Function: hydrolase activity, acting on ester bonds (GO:0016788);;	--	--	--	--	GDSL-like Lipase/Acylhydrolase	GDSL esterase/lipase At5g37690 OS=Arabidopsis thaliana OX=3702 GN=At5g37690 PE=2 SV=1	S	Function unknown	PREDICTED: GDSL esterase/lipase At5g37690 [Oryza sativa Japonica Group]	molecular function: catalytic activity (GO:0003824);; biological process: metabolic process (GO:0008152)
osa-miR1846a-5p	LOC_Os06g20190	AGUGAGGAGGCCGGGGCCGCU	21	0	3.3548	0	15.8161	139.573	38.0727	0.00315265	1.04719	up	--	--	Molecular Function: DNA binding (GO:0003677);; Molecular Function: aspartic-type endopeptidase activity (GO:0004190);; Biological Process: proteolysis (GO:0006508);; Cellular Component: plastid (GO:0009536);; Biological Process: protein catabolic process (GO:0030163);;	--	--	[O]	Posttranslational modification, protein turnover, chaperones	Xylanase inhibitor N-terminal;; Xylanase inhibitor C-terminal;; Eukaryotic aspartyl protease	Aspartyl protease family protein At5g10770 OS=Arabidopsis thaliana OX=3702 GN=At5g10770 PE=2 SV=1	O	Posttranslational modification, protein turnover, chaperones	PREDICTED: protein ASPARTIC PROTEASE IN GUARD CELL 2-like [Oryza sativa Japonica Group]	molecular function: binding (GO:0005488);; molecular function: catalytic activity (GO:0003824);; biological process: metabolic process (GO:0008152);; cellular component: cell (GO:0005623);; cellular component: organelle (GO:0043226);; cellular component: cell part (GO:0044464)
osa-miR1846a-5p	LOC_Os06g20620	AGUGAGGAGGCCGGGGCCGCU	21	0	3.3548	0	15.8161	139.573	38.0727	0.00315265	1.04719	up	[G]	Carbohydrate transport and metabolism	Cellular Component: extracellular region (GO:0005576);; Cellular Component: integral component of membrane (GO:0016021);; Molecular Function: mannan endo-1,4-beta-mannosidase activity (GO:0016985);; Biological Process: mannan catabolic process (GO:0046355);;	K19355|0|osa:4340863|K19355 mannan endo-1,4-beta-mannosidase [EC:3.2.1.78] | (RefSeq) MAN6, OsMAN6; mannan endo-1,4-beta-mannosidase 6	--	--	--	Cellulase (glycosyl hydrolase family 5)	Mannan endo-1,4-beta-mannosidase 6 OS=Oryza sativa subsp. japonica OX=39947 GN=MAN6 PE=2 SV=2	G	Carbohydrate transport and metabolism	PREDICTED: mannan endo-1,4-beta-mannosidase 6 [Oryza sativa Japonica Group]	cellular component: extracellular region (GO:0005576);; cellular component: membrane (GO:0016020);; cellular component: membrane part (GO:0044425);; molecular function: catalytic activity (GO:0003824);; biological process: metabolic process (GO:0008152);; biological process: cellular process (GO:0009987)
osa-miR1846a-5p	LOC_Os06g32960	AGUGAGGAGGCCGGGGCCGCU	21	0	3.3548	0	15.8161	139.573	38.0727	0.00315265	1.04719	up	--	--	Molecular Function: peroxidase activity (GO:0004601);; Cellular Component: extracellular region (GO:0005576);; Biological Process: response to oxidative stress (GO:0006979);; Molecular Function: heme binding (GO:0020037);; Biological Process: hydrogen peroxide catabolic process (GO:0042744);; Molecular Function: metal ion binding (GO:0046872);; Biological Process: oxidation-reduction process (GO:…	--	--	--	--	Peroxidase	Peroxidase 4 OS=Vitis vinifera OX=29760 GN=GSVIVT00023967001 PE=1 SV=1	S	Function unknown	PREDICTED: peroxidase P7 [Oryza sativa Japonica Group]	molecular function: catalytic activity (GO:0003824);; molecular function: antioxidant activity (GO:0016209);; biological process: metabolic process (GO:0008152);; biological process: single-organism process (GO:0044699);; cellular component: extracellular region (GO:0005576);; biological process: response to stimulus (GO:0050896);; molecular function: binding (GO:0005488);; biological process: ce…
osa-miR1846a-5p	LOC_Os06g37160	AGUGAGGAGGCCGGGGCCGCU	21	0	3.3548	0	15.8161	139.573	38.0727	0.00315265	1.04719	up	--	--	Cellular Component: mitochondrion (GO:0005739);; Cellular Component: integral component of membrane (GO:0016021);;	K17086|0|osa:4341338|K17086 transmembrane 9 superfamily member 2/4 | (RefSeq) transmembrane 9 superfamily member 7	--	[U]	Intracellular trafficking, secretion, and vesicular transport	Endomembrane protein 70	Transmembrane 9 superfamily member 7 OS=Arabidopsis thaliana OX=3702 GN=TMN7 PE=2 SV=1	S	Function unknown	PREDICTED: transmembrane 9 superfamily member 7 [Oryza sativa Japonica Group]	cellular component: cell (GO:0005623);; cellular component: organelle (GO:0043226);; cellular component: cell part (GO:0044464);; cellular component: membrane (GO:0016020);; cellular component: membrane part (GO:0044425)
osa-miR1846a-5p	LOC_Os06g43800	AGUGAGGAGGCCGGGGCCGCU	21	0	3.3548	0	15.8161	139.573	38.0727	0.00315265	1.04719	up	[H]	Coenzyme transport and metabolism	Molecular Function: S-adenosylmethionine-dependent methyltransferase activity (GO:0008757);; Cellular Component: plastid (GO:0009536);; Biological Process: methylation (GO:0032259);;	--	--	--	--	Methyltransferase domain;; Methyltransferase domain;; Methyltransferase domain;; Methyltransferase domain;; Methyltransferase domain;; ubiE/COQ5 methyltransferase family	Uncharacterized methyltransferase At2g41040, chloroplastic OS=Arabidopsis thaliana OX=3702 GN=At2g41040 PE=1 SV=1	H	Coenzyme transport and metabolism	PREDICTED: uncharacterized methyltransferase At2g41040, chloroplastic [Oryza sativa Japonica Group]	molecular function: catalytic activity (GO:0003824);; biological process: metabolic process (GO:0008152);; cellular component: cell (GO:0005623);; cellular component: organelle (GO:0043226);; cellular component: cell part (GO:0044464)
osa-miR1846a-5p	LOC_Os07g01520	AGUGAGGAGGCCGGGGCCGCU	21	0	3.3548	0	15.8161	139.573	38.0727	0.00315265	1.04719	up	--	--	Cellular Component: integral component of membrane (GO:0016021);;	--	--	--	--	Domain of unknown function (DUF4220);; Protein of unknown function, DUF594	--	S	Function unknown	unknown protein [Oryza sativa Japonica Group]	cellular component: membrane (GO:0016020);; cellular component: membrane part (GO:0044425)
osa-miR1846a-5p	LOC_Os07g07990	AGUGAGGAGGCCGGGGCCGCU	21	0	3.3548	0	15.8161	139.573	38.0727	0.00315265	1.04719	up	[K]	Transcription	Molecular Function: kinase activity (GO:0016301);; Biological Process: phosphorylation (GO:0016310);;	--	--	--	--	Leucine rich repeat;; Leucine Rich repeats (2 copies);; Leucine Rich Repeat;; Leucine Rich repeat	Leucine-rich repeat extensin-like protein 4 OS=Arabidopsis thaliana OX=3702 GN=LRX4 PE=1 SV=1	S	Function unknown	PREDICTED: leucine-rich repeat extensin-like protein 6 [Oryza sativa Japonica Group]	molecular function: catalytic activity (GO:0003824);; biological process: metabolic process (GO:0008152);; biological process: cellular process (GO:0009987)
osa-miR1846a-5p	LOC_Os07g12610	AGUGAGGAGGCCGGGGCCGCU	21	0	3.3548	0	15.8161	139.573	38.0727	0.00315265	1.04719	up	--	--	--	--	--	--	--	--	Putative FBD-associated F-box protein At5g56400 OS=Arabidopsis thaliana OX=3702 GN=At5g56400 PE=4 SV=2	--	--	PREDICTED: F-box/LRR-repeat protein 25 [Oryza sativa Japonica Group]	--
osa-miR1846a-5p	LOC_Os07g25150	AGUGAGGAGGCCGGGGCCGCU	21	0	3.3548	0	15.8161	139.573	38.0727	0.00315265	1.04719	up	--	--	Molecular Function: DNA binding (GO:0003677);; Cellular Component: mitochondrion (GO:0005739);;	--	--	[K]	Transcription	Myb-like DNA-binding domain;; Myb-like DNA-binding domain	Transcription factor MYB30 OS=Arabidopsis thaliana OX=3702 GN=MYB30 PE=1 SV=1	K	Transcription	unnamed protein product [Oryza sativa Japonica Group]	molecular function: binding (GO:0005488);; cellular component: cell (GO:0005623);; cellular component: organelle (GO:0043226);; cellular component: cell part (GO:0044464)
osa-miR1846a-5p	LOC_Os07g26000	AGUGAGGAGGCCGGGGCCGCU	21	0	3.3548	0	15.8161	139.573	38.0727	0.00315265	1.04719	up	--	--	--	--	--	--	--	FBD;; F-box domain	F-box/LRR-repeat protein At5g38396 OS=Arabidopsis thaliana OX=3702 GN=At5g38396 PE=4 SV=1	S	Function unknown	PREDICTED: putative FBD-associated F-box protein At5g56410 isoform X1 [Oryza sativa Japonica Group]	--
osa-miR1846a-5p	LOC_Os07g30130	AGUGAGGAGGCCGGGGCCGCU	21	0	3.3548	0	15.8161	139.573	38.0727	0.00315265	1.04719	up	--	--	Molecular Function: DNA binding (GO:0003677);; Cellular Component: mitochondrion (GO:0005739);;	--	--	[K]	Transcription	Myb-like DNA-binding domain;; Myb-like DNA-binding domain	Transcription factor MYB30 OS=Arabidopsis thaliana OX=3702 GN=MYB30 PE=1 SV=1	K	Transcription	PREDICTED: transcription factor MYB21 isoform X1 [Oryza sativa Japonica Group]	molecular function: binding (GO:0005488);; cellular component: cell (GO:0005623);; cellular component: organelle (GO:0043226);; cellular component: cell part (GO:0044464)
osa-miR1846a-5p	LOC_Os07g33570	AGUGAGGAGGCCGGGGCCGCU	21	0	3.3548	0	15.8161	139.573	38.0727	0.00315265	1.04719	up	--	--	Molecular Function: nucleic acid binding (GO:0003676);; Molecular Function: RNA-directed DNA polymerase activity (GO:0003964);; Biological Process: RNA-dependent DNA biosynthetic process (GO:0006278);; Cellular Component: plastid (GO:0009536);; Biological Process: DNA integration (GO:0015074);;	--	--	[R]	General function prediction only	Reverse transcriptase (RNA-dependent DNA polymerase)	Retrovirus-related Pol polyprotein from transposon RE1 OS=Arabidopsis thaliana OX=3702 GN=RE1 PE=2 SV=1	L	Replication, recombination and repair	retrotransposon protein, putative, Ty1-copia subclass [Oryza sativa Japonica Group]	molecular function: binding (GO:0005488);; molecular function: catalytic activity (GO:0003824);; biological process: metabolic process (GO:0008152);; biological process: cellular process (GO:0009987);; cellular component: cell (GO:0005623);; cellular component: organelle (GO:0043226);; cellular component: cell part (GO:0044464)
osa-miR1846a-5p	LOC_Os07g35335	AGUGAGGAGGCCGGGGCCGCU	21	0	3.3548	0	15.8161	139.573	38.0727	0.00315265	1.04719	up	--	--	Cellular Component: mitochondrion (GO:0005739);; Cellular Component: plastid (GO:0009536);;	--	--	--	--	--	--	--	--	hypothetical protein OsI_26333 [Oryza sativa Indica Group]	cellular component: cell (GO:0005623);; cellular component: organelle (GO:0043226);; cellular component: cell part (GO:0044464)
osa-miR1846a-5p	LOC_Os07g36100	AGUGAGGAGGCCGGGGCCGCU	21	0	3.3548	0	15.8161	139.573	38.0727	0.00315265	1.04719	up	[OK]	--	Molecular Function: metalloendopeptidase activity (GO:0004222);; Cellular Component: mitochondrion (GO:0005739);; Biological Process: proteolysis (GO:0006508);; Cellular Component: integral component of membrane (GO:0016021);;	--	--	--	--	--	Probable membrane metalloprotease ARASP2, chloroplastic OS=Arabidopsis thaliana OX=3702 GN=ARASP2 PE=2 SV=1	--	--	hypothetical protein [Oryza sativa Japonica Group]	molecular function: catalytic activity (GO:0003824);; biological process: metabolic process (GO:0008152);; cellular component: cell (GO:0005623);; cellular component: organelle (GO:0043226);; cellular component: cell part (GO:0044464);; cellular component: membrane (GO:0016020);; cellular component: membrane part (GO:0044425)
osa-miR1846a-5p	LOC_Os07g40470	AGUGAGGAGGCCGGGGCCGCU	21	0	3.3548	0	15.8161	139.573	38.0727	0.00315265	1.04719	up	--	--	Cellular Component: integral component of membrane (GO:0016021);;	--	--	--	--	--	--	S	Function unknown	PREDICTED: uncharacterized protein LOC107278152 [Oryza sativa Japonica Group]	cellular component: membrane (GO:0016020);; cellular component: membrane part (GO:0044425)
osa-miR1846a-5p	LOC_Os07g41400	AGUGAGGAGGCCGGGGCCGCU	21	0	3.3548	0	15.8161	139.573	38.0727	0.00315265	1.04719	up	--	--	Cellular Component: mitochondrion (GO:0005739);; Cellular Component: integral component of membrane (GO:0016021);;	--	--	--	--	--	Protein EGG APPARATUS-1 OS=Zea mays OX=4577 GN=Ea1 PE=2 SV=1	S	Function unknown	hypothetical protein [Oryza sativa Japonica Group]	cellular component: cell (GO:0005623);; cellular component: organelle (GO:0043226);; cellular component: cell part (GO:0044464);; cellular component: membrane (GO:0016020);; cellular component: membrane part (GO:0044425)
osa-miR1846a-5p	LOC_Os07g48550	AGUGAGGAGGCCGGGGCCGCU	21	0	3.3548	0	15.8161	139.573	38.0727	0.00315265	1.04719	up	--	--	Molecular Function: DNA binding (GO:0003677);; Cellular Component: nucleus (GO:0005634);; Biological Process: regulation of transcription, DNA-templated (GO:0006355);;	--	--	--	--	No apical meristem (NAM) protein	NAC domain-containing protein 87 OS=Arabidopsis thaliana OX=3702 GN=NAC087 PE=2 SV=1	S	Function unknown	PREDICTED: NAC domain-containing protein 92 [Oryza sativa Japonica Group]	molecular function: binding (GO:0005488);; cellular component: cell (GO:0005623);; cellular component: organelle (GO:0043226);; cellular component: cell part (GO:0044464);; biological process: biological regulation (GO:0065007)
osa-miR1846a-5p	LOC_Os08g02040	AGUGAGGAGGCCGGGGCCGCU	21	0	3.3548	0	15.8161	139.573	38.0727	0.00315265	1.04719	up	--	--	Molecular Function: transferase activity, transferring acyl groups other than amino-acyl groups (GO:0016747);;	--	--	[R]	General function prediction only	PPR repeat family;; PPR repeat;; PPR repeat;; Pentatricopeptide repeat domain	Pentatricopeptide repeat-containing protein At1g71490 OS=Arabidopsis thaliana OX=3702 GN=PCMP-E67 PE=2 SV=1	S	Function unknown	putative pentatricopeptide (PPR) repeat-containing protein [Oryza sativa Japonica Group]	molecular function: catalytic activity (GO:0003824);; biological process: metabolic process (GO:0008152)
osa-miR1846a-5p	LOC_Os08g08230	AGUGAGGAGGCCGGGGCCGCU	21	0	3.3548	0	15.8161	139.573	38.0727	0.00315265	1.04719	up	--	--	--	--	--	--	--	--	--	S	Function unknown	PREDICTED: increased rDNA silencing protein 4-like isoform X1 [Oryza sativa Japonica Group]	--
osa-miR1846a-5p	LOC_Os08g10350	AGUGAGGAGGCCGGGGCCGCU	21	0	3.3548	0	15.8161	139.573	38.0727	0.00315265	1.04719	up	--	--	--	--	--	[GOU]	--	Triose-phosphate Transporter family	GDP-fucose transporter 1 OS=Arabidopsis thaliana OX=3702 GN=GFT1 PE=1 SV=1	S	Function unknown	PREDICTED: GDP-mannose transporter GONST4 [Oryza sativa Japonica Group]	--
osa-miR1846a-5p	LOC_Os08g25070	AGUGAGGAGGCCGGGGCCGCU	21	0	3.3548	0	15.8161	139.573	38.0727	0.00315265	1.04719	up	--	--	Molecular Function: enzyme inhibitor activity (GO:0004857);; Biological Process: negative regulation of catalytic activity (GO:0043086);;	--	--	--	--	Plant invertase/pectin methylesterase inhibitor	--	S	Function unknown	PREDICTED: uncharacterized protein LOC4345314 [Oryza sativa Japonica Group]	molecular function: enzyme regulator activity (GO:0030234);; biological process: biological regulation (GO:0065007)
osa-miR1846a-5p	LOC_Os08g33300	AGUGAGGAGGCCGGGGCCGCU	21	0	3.3548	0	15.8161	139.573	38.0727	0.00315265	1.04719	up	[QV]	--	Molecular Function: monooxygenase activity (GO:0004497);; Molecular Function: iron ion binding (GO:0005506);; Molecular Function: oxidoreductase activity, acting on paired donors, with incorporation or reduction of molecular oxygen (GO:0016705);; Molecular Function: heme binding (GO:0020037);; Biological Process: oxidation-reduction process (GO:0055114);;	K10717|0|osa:107275990|K10717 cytokinin trans-hydroxylase | (RefSeq) cytokinin hydroxylase-like	--	[QI]	--	Cytochrome P450	Cytokinin hydroxylase OS=Arabidopsis thaliana OX=3702 GN=CYP735A1 PE=1 SV=1	Q	Secondary metabolites biosynthesis, transport and catabolism	PREDICTED: cytokinin hydroxylase-like [Oryza sativa Japonica Group]	molecular function: catalytic activity (GO:0003824);; biological process: metabolic process (GO:0008152);; biological process: single-organism process (GO:0044699);; molecular function: binding (GO:0005488)
osa-miR1846a-5p	LOC_Os08g42030	AGUGAGGAGGCCGGGGCCGCU	21	0	3.3548	0	15.8161	139.573	38.0727	0.00315265	1.04719	up	--	--	Molecular Function: peroxidase activity (GO:0004601);; Cellular Component: extracellular region (GO:0005576);; Biological Process: response to oxidative stress (GO:0006979);; Cellular Component: integral component of membrane (GO:0016021);; Molecular Function: heme binding (GO:0020037);; Biological Process: hydrogen peroxide catabolic process (GO:0042744);; Molecular Function: metal ion binding (…	K00430|0|osa:4346141|K00430 peroxidase [EC:1.11.1.7] | (RefSeq) peroxidase 55	Phenylpropanoid biosynthesis (ko00940)	--	--	Peroxidase	Peroxidase 73 OS=Arabidopsis thaliana OX=3702 GN=PER73 PE=1 SV=1	G	Carbohydrate transport and metabolism	PREDICTED: peroxidase 55 [Oryza sativa Japonica Group]	molecular function: catalytic activity (GO:0003824);; molecular function: antioxidant activity (GO:0016209);; biological process: metabolic process (GO:0008152);; biological process: single-organism process (GO:0044699);; cellular component: extracellular region (GO:0005576);; biological process: response to stimulus (GO:0050896);; cellular component: membrane (GO:0016020);; cellular component: m…
osa-miR1846a-5p	LOC_Os09g07440	AGUGAGGAGGCCGGGGCCGCU	21	0	3.3548	0	15.8161	139.573	38.0727	0.00315265	1.04719	up	--	--	Cellular Component: mitochondrion (GO:0005739);;	--	--	[L]	Replication, recombination and repair	DDE superfamily endonuclease;; Plant transposon protein;; Transposase DDE domain	Protein ALP1-like OS=Arabidopsis thaliana OX=3702 GN=At3g55350 PE=2 SV=1	S	Function unknown	Os08g0459400 [Oryza sativa Japonica Group]	cellular component: cell (GO:0005623);; cellular component: organelle (GO:0043226);; cellular component: cell part (GO:0044464)
osa-miR1846a-5p	LOC_Os09g10290	AGUGAGGAGGCCGGGGCCGCU	21	0	3.3548	0	15.8161	139.573	38.0727	0.00315265	1.04719	up	--	--	Molecular Function: nucleic acid binding (GO:0003676);; Cellular Component: mitochondrion (GO:0005739);; Molecular Function: zinc ion binding (GO:0008270);; Biological Process: DNA integration (GO:0015074);;	--	--	--	--	gag-polypeptide of LTR copia-type	--	--	--	retrotransposon protein, putative, Ty1-copia subclass [Oryza sativa Japonica Group]	molecular function: binding (GO:0005488);; cellular component: cell (GO:0005623);; cellular component: organelle (GO:0043226);; cellular component: cell part (GO:0044464);; biological process: metabolic process (GO:0008152);; biological process: cellular process (GO:0009987)
osa-miR1846a-5p	LOC_Os09g11140	AGUGAGGAGGCCGGGGCCGCU	21	0	3.3548	0	15.8161	139.573	38.0727	0.00315265	1.04719	up	--	--	Molecular Function: DNA binding (GO:0003677);; Molecular Function: transposase activity (GO:0004803);; Biological Process: transposition, DNA-mediated (GO:0006313);; Molecular Function: zinc ion binding (GO:0008270);;	--	--	--	--	MuDR family transposase	--	--	--	hypothetical protein OsI_30707 [Oryza sativa Indica Group]	molecular function: binding (GO:0005488);; molecular function: catalytic activity (GO:0003824);; biological process: metabolic process (GO:0008152);; biological process: cellular process (GO:0009987);; biological process: single-organism process (GO:0044699)
osa-miR1846a-5p	LOC_Os09g13920	AGUGAGGAGGCCGGGGCCGCU	21	0	3.3548	0	15.8161	139.573	38.0727	0.00315265	1.04719	up	--	--	--	--	--	--	--	--	--	S	Function unknown	PREDICTED: uncharacterized protein LOC4346684 [Oryza sativa Japonica Group]	--
osa-miR1846a-5p	LOC_Os09g21802	AGUGAGGAGGCCGGGGCCGCU	21	0	3.3548	0	15.8161	139.573	38.0727	0.00315265	1.04719	up	--	--	--	--	--	--	--	--	--	--	--	hypothetical protein OsI_31229 [Oryza sativa Indica Group]	--
osa-miR1846a-5p	LOC_Os09g22280	AGUGAGGAGGCCGGGGCCGCU	21	0	3.3548	0	15.8161	139.573	38.0727	0.00315265	1.04719	up	--	--	--	--	--	--	--	--	--	--	--	unnamed protein product [Oryza sativa Japonica Group]	--
osa-miR1846a-5p	LOC_Os09g27820	AGUGAGGAGGCCGGGGCCGCU	21	0	3.3548	0	15.8161	139.573	38.0727	0.00315265	1.04719	up	[Q]	Secondary metabolites biosynthesis, transport and catabolism	Biological Process: ethylene biosynthetic process (GO:0009693);; Molecular Function: 1-aminocyclopropane-1-carboxylate oxidase activity (GO:0009815);; Biological Process: fruit ripening (GO:0009835);; Molecular Function: L-ascorbic acid binding (GO:0031418);; Molecular Function: metal ion binding (GO:0046872);; Molecular Function: dioxygenase activity (GO:0051213);; Biological Process: oxidation-…	K05933|0|osa:4347225|K05933 aminocyclopropanecarboxylate oxidase [EC:1.14.17.4] | (RefSeq) ACO1, EFE, OJ1163_C07.24, P0488D02.1; 1-aminocyclopropane-1-carboxylate oxidase 1	Cysteine and methionine metabolism (ko00270)	[QR]	--	2OG-Fe(II) oxygenase superfamily;; non-haem dioxygenase in morphine synthesis N-terminal	1-aminocyclopropane-1-carboxylate oxidase 1 OS=Oryza sativa subsp. japonica OX=39947 GN=ACO1 PE=2 SV=1	S	Function unknown	PREDICTED: 1-aminocyclopropane-1-carboxylate oxidase 1 [Oryza sativa Japonica Group]	biological process: metabolic process (GO:0008152);; biological process: cellular process (GO:0009987);; molecular function: catalytic activity (GO:0003824);; biological process: single-organism process (GO:0044699);; biological process: reproductive process (GO:0022414);; biological process: developmental process (GO:0032502);; molecular function: binding (GO:0005488)
osa-miR1846a-5p	LOC_Os09g30490	AGUGAGGAGGCCGGGGCCGCU	21	0	3.3548	0	15.8161	139.573	38.0727	0.00315265	1.04719	up	--	--	Molecular Function: calcium ion binding (GO:0005509);;	--	--	--	--	EF hand;; EF-hand domain pair;; EF hand;; EF-hand domain	--	--	--	PREDICTED: uncharacterized protein LOC9271885 [Oryza sativa Japonica Group]	molecular function: binding (GO:0005488)
osa-miR1846a-5p	LOC_Os09g32300	AGUGAGGAGGCCGGGGCCGCU	21	0	3.3548	0	15.8161	139.573	38.0727	0.00315265	1.04719	up	--	--	Molecular Function: RNA binding (GO:0003723);; Cellular Component: plastid (GO:0009536);;	K13162|0|osa:4347471|K13162 poly(rC)-binding protein 2/3/4 | (RefSeq) poly(rC)-binding protein 3	--	[AR]	--	KH domain;; KH domain	KH domain-containing protein HEN4 OS=Arabidopsis thaliana OX=3702 GN=HEN4 PE=1 SV=1	S	Function unknown	PREDICTED: poly(rC)-binding protein 3 [Oryza sativa Japonica Group]	molecular function: binding (GO:0005488);; cellular component: cell (GO:0005623);; cellular component: organelle (GO:0043226);; cellular component: cell part (GO:0044464)
osa-miR1846a-5p	LOC_Os09g32840	AGUGAGGAGGCCGGGGCCGCU	21	0	3.3548	0	15.8161	139.573	38.0727	0.00315265	1.04719	up	[T]	Signal transduction mechanisms	Molecular Function: acid phosphatase activity (GO:0003993);; Biological Process: dephosphorylation (GO:0016311);; Molecular Function: metal ion binding (GO:0046872);;	--	--	[G]	Carbohydrate transport and metabolism	Calcineurin-like phosphoesterase;; Iron/zinc purple acid phosphatase-like protein C;; Purple acid Phosphatase, N-terminal domain	Probable inactive purple acid phosphatase 27 OS=Arabidopsis thaliana OX=3702 GN=PAP27 PE=2 SV=1	S	Function unknown	hypothetical protein OsI_31957 [Oryza sativa Indica Group]	molecular function: catalytic activity (GO:0003824);; biological process: metabolic process (GO:0008152);; biological process: cellular process (GO:0009987);; molecular function: binding (GO:0005488)
osa-miR1846a-5p	LOC_Os09g32964	AGUGAGGAGGCCGGGGCCGCU	21	0	3.3548	0	15.8161	139.573	38.0727	0.00315265	1.04719	up	--	--	Molecular Function: peroxidase activity (GO:0004601);; Cellular Component: extracellular region (GO:0005576);; Biological Process: response to oxidative stress (GO:0006979);; Cellular Component: integral component of membrane (GO:0016021);; Molecular Function: heme binding (GO:0020037);; Biological Process: hydrogen peroxide catabolic process (GO:0042744);; Molecular Function: metal ion binding (…	K00430|0|osa:4347520|K00430 peroxidase [EC:1.11.1.7] | (RefSeq) peroxidase 73	Phenylpropanoid biosynthesis (ko00940)	--	--	Peroxidase	Peroxidase 73 OS=Arabidopsis thaliana OX=3702 GN=PER73 PE=1 SV=1	G	Carbohydrate transport and metabolism	PREDICTED: peroxidase 73 [Oryza sativa Japonica Group]	molecular function: catalytic activity (GO:0003824);; molecular function: antioxidant activity (GO:0016209);; biological process: metabolic process (GO:0008152);; biological process: single-organism process (GO:0044699);; cellular component: extracellular region (GO:0005576);; biological process: response to stimulus (GO:0050896);; cellular component: membrane (GO:0016020);; cellular component: m…
osa-miR1846a-5p	LOC_Os09g36960	AGUGAGGAGGCCGGGGCCGCU	21	0	3.3548	0	15.8161	139.573	38.0727	0.00315265	1.04719	up	--	--	--	--	--	--	--	--	--	--	--	hypothetical protein [Oryza sativa Japonica Group]	--
osa-miR1846a-5p	LOC_Os10g09910	AGUGAGGAGGCCGGGGCCGCU	21	0	3.3548	0	15.8161	139.573	38.0727	0.00315265	1.04719	up	--	--	--	--	--	--	--	--	--	--	--	Hypothetical protein [Oryza sativa Japonica Group]	--
osa-miR1846a-5p	LOC_Os10g12320	AGUGAGGAGGCCGGGGCCGCU	21	0	3.3548	0	15.8161	139.573	38.0727	0.00315265	1.04719	up	--	--	--	--	--	--	--	--	--	--	--	hypothetical protein [Oryza sativa Japonica Group]	--
osa-miR1846a-5p	LOC_Os10g20250	AGUGAGGAGGCCGGGGCCGCU	21	0	3.3548	0	15.8161	139.573	38.0727	0.00315265	1.04719	up	--	--	--	--	--	--	--	Domain of unknown function (DUF588)	CASP-like protein 5A2 OS=Oryza sativa subsp. japonica OX=39947 GN=Os10g0343200 PE=2 SV=1	S	Function unknown	PREDICTED: CASP-like protein 5A2 [Oryza sativa Japonica Group]	--
osa-miR1846a-5p	LOC_Os10g20770	AGUGAGGAGGCCGGGGCCGCU	21	0	3.3548	0	15.8161	139.573	38.0727	0.00315265	1.04719	up	--	--	--	--	--	--	--	Domain of unknown function (DUF4220);; Protein of unknown function, DUF594	--	--	--	PREDICTED: uncharacterized protein LOC4348379 [Oryza sativa Japonica Group]	--
osa-miR1846a-5p	LOC_Os10g30290	AGUGAGGAGGCCGGGGCCGCU	21	0	3.3548	0	15.8161	139.573	38.0727	0.00315265	1.04719	up	[IR]	--	Biological Process: lipid metabolic process (GO:0006629);; Cellular Component: integral component of membrane (GO:0016021);; Molecular Function: lipase activity (GO:0016298);;	--	--	--	--	GDSL-like Lipase/Acylhydrolase	GDSL esterase/lipase EXL3 OS=Arabidopsis thaliana OX=3702 GN=EXL3 PE=2 SV=1	S	Function unknown	PREDICTED: GDSL esterase/lipase EXL3 [Oryza sativa Japonica Group]	biological process: metabolic process (GO:0008152);; biological process: single-organism process (GO:0044699);; cellular component: membrane (GO:0016020);; cellular component: membrane part (GO:0044425);; molecular function: catalytic activity (GO:0003824)
osa-miR1846a-5p	LOC_Os10g32580	AGUGAGGAGGCCGGGGCCGCU	21	0	3.3548	0	15.8161	139.573	38.0727	0.00315265	1.04719	up	[S]	Function unknown	Cellular Component: plastid (GO:0009536);; Molecular Function: hydrolase activity, acting on ester bonds (GO:0016788);;	--	--	--	--	GDSL-like Lipase/Acylhydrolase	GDSL esterase/lipase At5g33370 OS=Arabidopsis thaliana OX=3702 GN=At5g33370 PE=2 SV=1	S	Function unknown	PREDICTED: GDSL esterase/lipase At5g33370 [Oryza sativa Japonica Group]	cellular component: cell (GO:0005623);; cellular component: organelle (GO:0043226);; cellular component: cell part (GO:0044464);; molecular function: catalytic activity (GO:0003824);; biological process: metabolic process (GO:0008152)
osa-miR1846a-5p	LOC_Os10g32690	AGUGAGGAGGCCGGGGCCGCU	21	0	3.3548	0	15.8161	139.573	38.0727	0.00315265	1.04719	up	--	--	Cellular Component: plastid (GO:0009536);;	--	--	--	--	--	--	S	Function unknown	unknown protein [Oryza sativa Japonica Group]	cellular component: cell (GO:0005623);; cellular component: organelle (GO:0043226);; cellular component: cell part (GO:0044464)
osa-miR1846a-5p	LOC_Os10g42620	AGUGAGGAGGCCGGGGCCGCU	21	0	3.3548	0	15.8161	139.573	38.0727	0.00315265	1.04719	up	[M]	Cell wall/membrane/envelope biogenesis	--	--	--	[V]	Defense mechanisms	NAD(P)H-binding;; NAD dependent epimerase/dehydratase family;; 3-beta hydroxysteroid dehydrogenase/isomerase family	Cinnamoyl-CoA reductase-like SNL6 OS=Oryza sativa subsp. japonica OX=39947 GN=SNL6 PE=3 SV=1	M	Cell wall/membrane/envelope biogenesis	PREDICTED: cinnamoyl-CoA reductase 2 [Oryza sativa Japonica Group]	--
osa-miR1846a-5p	LOC_Os11g02000	AGUGAGGAGGCCGGGGCCGCU	21	0	3.3548	0	15.8161	139.573	38.0727	0.00315265	1.04719	up	--	--	--	--	--	--	--	--	--	--	--	PREDICTED: vegetative cell wall protein gp1 [Oryza sativa Japonica Group]	--
osa-miR1846a-5p	LOC_Os11g13694	AGUGAGGAGGCCGGGGCCGCU	21	0	3.3548	0	15.8161	139.573	38.0727	0.00315265	1.04719	up	--	--	--	--	--	[S]	Function unknown	Uncharacterized conserved protein (DUF2363)	--	S	Function unknown	PREDICTED: CCR4-NOT transcription complex subunit 11 [Oryza sativa Japonica Group]	--
osa-miR1846a-5p	LOC_Os11g18170	AGUGAGGAGGCCGGGGCCGCU	21	0	3.3548	0	15.8161	139.573	38.0727	0.00315265	1.04719	up	[VI]	--	--	K00432|1.84362e-112|osa:4350287|K00432 glutathione peroxidase [EC:1.11.1.9] | (RefSeq) probable glutathione peroxidase 2	--	[O]	Posttranslational modification, protein turnover, chaperones	Glutathione peroxidase;; AhpC/TSA family;; Redoxin	Probable glutathione peroxidase 2 OS=Arabidopsis thaliana OX=3702 GN=GPX2 PE=1 SV=1	O	Posttranslational modification, protein turnover, chaperones	hypothetical protein OsI_35816 [Oryza sativa Indica Group]	--
osa-miR1846a-5p	LOC_Os11g29840	AGUGAGGAGGCCGGGGCCGCU	21	0	3.3548	0	15.8161	139.573	38.0727	0.00315265	1.04719	up	--	--	--	--	--	--	--	--	Protein LAZY 1 OS=Oryza sativa subsp. japonica OX=39947 GN=LA1 PE=2 SV=2	S	Function unknown	PREDICTED: uncharacterized protein LOC4350543 [Oryza sativa Japonica Group]	--
osa-miR1846a-5p	LOC_Os11g31950	AGUGAGGAGGCCGGGGCCGCU	21	0	3.3548	0	15.8161	139.573	38.0727	0.00315265	1.04719	up	--	--	--	--	--	--	--	--	Coiled-coil domain-containing protein SCD2 OS=Arabidopsis thaliana OX=3702 GN=SCD2 PE=1 SV=1	S	Function unknown	PREDICTED: coiled-coil domain-containing protein SCD2 [Oryza sativa Japonica Group]	--
osa-miR1846a-5p	LOC_Os11g37610	AGUGAGGAGGCCGGGGCCGCU	21	0	3.3548	0	15.8161	139.573	38.0727	0.00315265	1.04719	up	--	--	--	K10400|2.7911e-14|osa:4333349|K10400 kinesin family member 15 | (RefSeq) kinesin-like protein KIN12A	--	--	--	--	Kinesin-like protein KIN-12C OS=Oryza sativa subsp. japonica OX=39947 GN=KIN12C PE=2 SV=1	--	--	hypothetical protein LOC_Os11g37610 [Oryza sativa Japonica Group]	--
osa-miR1846a-5p	LOC_Os11g43640	AGUGAGGAGGCCGGGGCCGCU	21	0	3.3548	0	15.8161	139.573	38.0727	0.00315265	1.04719	up	[K]	Transcription	Cellular Component: mitochondrion (GO:0005739);;	--	--	--	--	Leucine rich repeat;; Leucine rich repeat N-terminal domain;; Leucine Rich Repeat	Pollen-specific leucine-rich repeat extensin-like protein 1 OS=Arabidopsis thaliana OX=3702 GN=PEX1 PE=2 SV=1	S	Function unknown	PREDICTED: pollen-specific leucine-rich repeat extensin-like protein 3 [Oryza sativa Japonica Group]	cellular component: cell (GO:0005623);; cellular component: organelle (GO:0043226);; cellular component: cell part (GO:0044464)
osa-miR1846a-5p	LOC_Os11g48020	AGUGAGGAGGCCGGGGCCGCU	21	0	3.3548	0	15.8161	139.573	38.0727	0.00315265	1.04719	up	[I]	Lipid transport and metabolism	Molecular Function: iron ion binding (GO:0005506);; Biological Process: fatty acid biosynthetic process (GO:0006633);; Cellular Component: integral component of membrane (GO:0016021);; Molecular Function: oxidoreductase activity (GO:0016491);; Biological Process: oxidation-reduction process (GO:0055114);;	K14424|0|osa:4351226|K14424 4-alpha-methyl-delta7-sterol-4alpha-methyl oxidase [EC:1.14.13.72] | (RefSeq) methylsterol monooxygenase 2-2	Steroid biosynthesis (ko00100)	[I]	Lipid transport and metabolism	Fatty acid hydroxylase superfamily	Methylsterol monooxygenase 2-1 OS=Arabidopsis thaliana OX=3702 GN=SMO2-1 PE=2 SV=2	I	Lipid transport and metabolism	PREDICTED: methylsterol monooxygenase 2-2 [Oryza sativa Japonica Group]	molecular function: binding (GO:0005488);; biological process: metabolic process (GO:0008152);; biological process: cellular process (GO:0009987);; biological process: single-organism process (GO:0044699);; cellular component: membrane (GO:0016020);; cellular component: membrane part (GO:0044425);; molecular function: catalytic activity (GO:0003824)
osa-miR1846a-5p	LOC_Os11g48090	AGUGAGGAGGCCGGGGCCGCU	21	0	3.3548	0	15.8161	139.573	38.0727	0.00315265	1.04719	up	[S]	Function unknown	Biological Process: double-strand break repair via homologous recombination (GO:0000724);; Molecular Function: DNA binding (GO:0003677);; Molecular Function: ATP binding (GO:0005524);; Cellular Component: chromosome (GO:0005694);; Cellular Component: cytoplasm (GO:0005737);; Molecular Function: four-way junction helicase activity (GO:0009378);; Cellular Component: mediator complex (GO:0016592);; …	K10899|0|bdi:100837005|K10899 ATP-dependent DNA helicase Q1 [EC:3.6.4.12] | (RefSeq) mediator of RNA polymerase II transcription subunit 34	--	[R]	General function prediction only	DEAD/DEAH box helicase;; Helicase conserved C-terminal domain;; RecQ zinc-binding;; RQC domain;; HRDC domain	Mediator of RNA polymerase II transcription subunit 34 OS=Arabidopsis thaliana OX=3702 GN=MED34 PE=1 SV=1	L	Replication, recombination and repair	PREDICTED: mediator of RNA polymerase II transcription subunit 34 isoform X3 [Oryza sativa Japonica Group]	biological process: metabolic process (GO:0008152);; biological process: cellular process (GO:0009987);; biological process: single-organism process (GO:0044699);; biological process: response to stimulus (GO:0050896);; molecular function: binding (GO:0005488);; cellular component: cell (GO:0005623);; cellular component: organelle (GO:0043226);; cellular component: cell part (GO:0044464);; molecu…
osa-miR1846a-5p	LOC_Os12g10320	AGUGAGGAGGCCGGGGCCGCU	21	0	3.3548	0	15.8161	139.573	38.0727	0.00315265	1.04719	up	[R]	General function prediction only	Biological Process: xylan biosynthetic process (GO:0045492);;	K18801|1.83001e-162|osa:4351745|K18801 glucuronoxylan 4-O-methyltransferase [EC:2.1.1.112] | (RefSeq) glucuronoxylan 4-O-methyltransferase 1	--	--	--	Polysaccharide biosynthesis	Glucuronoxylan 4-O-methyltransferase 1 OS=Arabidopsis thaliana OX=3702 GN=GXM1 PE=1 SV=1	S	Function unknown	PREDICTED: glucuronoxylan 4-O-methyltransferase 1 [Oryza sativa Japonica Group]	biological process: metabolic process (GO:0008152);; biological process: cellular process (GO:0009987);; biological process: single-organism process (GO:0044699);; biological process: cellular component organization or biogenesis (GO:0071840)
osa-miR1846a-5p	LOC_Os12g26875	AGUGAGGAGGCCGGGGCCGCU	21	0	3.3548	0	15.8161	139.573	38.0727	0.00315265	1.04719	up	--	--	--	--	--	--	--	--	--	--
osa-miR1846a-5p	LOC_Os12g30990	AGUGAGGAGGCCGGGGCCGCU	21	0	3.3548	0	15.8161	139.573	38.0727	0.00315265	1.04719	up	--	--	--	--	--	--	--	F-box domain;; F-box-like	--	--	--	F-box domain containing protein [Oryza sativa Japonica Group]	--
osa-miR1846a-5p	LOC_Os12g33289	AGUGAGGAGGCCGGGGCCGCU	21	0	3.3548	0	15.8161	139.573	38.0727	0.00315265	1.04719	up	--	--	--	--	--	--	--	--	--	--	--	Os12g0518000 [Oryza sativa Japonica Group]	--
osa-miR1846a-5p	LOC_Os12g37590	AGUGAGGAGGCCGGGGCCGCU	21	0	3.3548	0	15.8161	139.573	38.0727	0.00315265	1.04719	up	--	--	--	--	--	[O]	Posttranslational modification, protein turnover, chaperones	Prefoldin subunit	Probable prefoldin subunit 3 OS=Arabidopsis thaliana OX=3702 GN=At5g49510 PE=1 SV=1	S	Function unknown	PREDICTED: probable prefoldin subunit 3 [Oryza sativa Japonica Group]	--
osa-miR1846a-5p	LOC_Os12g39870	AGUGAGGAGGCCGGGGCCGCU	21	0	3.3548	0	15.8161	139.573	38.0727	0.00315265	1.04719	up	--	--	--	--	--	--	--	Protein of unknown function (DUF1618)	--	--	--	expressed protein [Oryza sativa Japonica Group]	--
osa-miR1846a-5p	LOC_Os12g42820	AGUGAGGAGGCCGGGGCCGCU	21	0	3.3548	0	15.8161	139.573	38.0727	0.00315265	1.04719	up	--	--	--	--	--	--	--	--	Protein DYAD OS=Arabidopsis thaliana OX=3702 GN=DYAD PE=1 SV=2	--	--	hypothetical protein LOC_Os12g42820 [Oryza sativa Japonica Group]	--
osa-miR1846a-5p	LOC_Os12g42830	AGUGAGGAGGCCGGGGCCGCU	21	0	3.3548	0	15.8161	139.573	38.0727	0.00315265	1.04719	up	--	--	--	--	--	--	--	--	Protein DYAD OS=Arabidopsis thaliana OX=3702 GN=DYAD PE=1 SV=2	S	Function unknown	hypothetical protein LOC_Os12g42830 [Oryza sativa Japonica Group]	--
osa-miR1860-5p	LOC_Os01g01030	AGAAAACCAGCUUCCAGAUCU	21	12.9792	0	2.9862	43.4942	38.7704	35.6931	0.0363725	0.836267	up	[DPM]	--	Molecular Function: copper ion binding (GO:0005507);; Cellular Component: mitochondrion (GO:0005739);; Cellular Component: plant-type cell wall (GO:0009505);; Cellular Component: plasmodesma (GO:0009506);; Cellular Component: integral component of membrane (GO:0016021);; Molecular Function: oxidoreductase activity, oxidizing metal ions (GO:0016722);; Biological Process: oxidation-reduction proces…	--	--	[Q]	Secondary metabolites biosynthesis, transport and catabolism	Multicopper oxidase;; Multicopper oxidase;; Multicopper oxidase	Monocopper oxidase-like protein SKU5 OS=Arabidopsis thaliana OX=3702 GN=SKU5 PE=1 SV=1	Q	Secondary metabolites biosynthesis, transport and catabolism	PREDICTED: monocopper oxidase-like protein SKU5 isoform X1 [Oryza sativa Japonica Group]	molecular function: binding (GO:0005488);; cellular component: cell (GO:0005623);; cellular component: organelle (GO:0043226);; cellular component: cell part (GO:0044464);; cellular component: cell junction (GO:0030054);; cellular component: membrane (GO:0016020);; cellular component: membrane part (GO:0044425);; molecular function: catalytic activity (GO:0003824);; biological process: metabolic …
osa-miR1860-5p	LOC_Os01g59550	AGAAAACCAGCUUCCAGAUCU	21	12.9792	0	2.9862	43.4942	38.7704	35.6931	0.0363725	0.836267	up	[T]	Signal transduction mechanisms	--	--	--	--	--	Carbohydrate-binding protein of the ER;; Protein tyrosine kinase;; Protein kinase domain	Probable LRR receptor-like serine/threonine-protein kinase At1g51810 OS=Arabidopsis thaliana OX=3702 GN=At1g51810 PE=2 SV=1	T	Signal transduction mechanisms	putative light repressible receptor protein kinase [Oryza sativa Japonica Group]	--
osa-miR1860-5p	LOC_Os02g07680	AGAAAACCAGCUUCCAGAUCU	21	12.9792	0	2.9862	43.4942	38.7704	35.6931	0.0363725	0.836267	up	[QV]	--	--	--	--	[QI]	--	Cytochrome P450	Cytochrome P450 97B2, chloroplastic OS=Glycine max OX=3847 GN=CYP97B2 PE=2 SV=1	Q	Secondary metabolites biosynthesis, transport and catabolism	PREDICTED: cytochrome P450 97B2, chloroplastic [Oryza sativa Japonica Group]	--
osa-miR1860-5p	LOC_Os02g11770	AGAAAACCAGCUUCCAGAUCU	21	12.9792	0	2.9862	43.4942	38.7704	35.6931	0.0363725	0.836267	up	--	--	--	--	--	--	--	--	--	--	--	unnamed protein product [Oryza sativa Japonica Group]	--
osa-miR1860-5p	LOC_Os02g38350	AGAAAACCAGCUUCCAGAUCU	21	12.9792	0	2.9862	43.4942	38.7704	35.6931	0.0363725	0.836267	up	[DZ]	--	--	--	--	[S]	Function unknown	Regulator of chromosome condensation (RCC1) repeat;; Regulator of chromosome condensation (RCC1) repeat	Ultraviolet-B receptor UVR8 OS=Arabidopsis thaliana OX=3702 GN=UVR8 PE=1 SV=1	DZ	--	hypothetical protein OsJ_07379 [Oryza sativa Japonica Group]	--
osa-miR1860-5p	LOC_Os02g58390	AGAAAACCAGCUUCCAGAUCU	21	12.9792	0	2.9862	43.4942	38.7704	35.6931	0.0363725	0.836267	up	[M]	Cell wall/membrane/envelope biogenesis	Molecular Function: protein kinase activity (GO:0004672);; Molecular Function: ATP binding (GO:0005524);; Biological Process: protein phosphorylation (GO:0006468);; Cellular Component: integral component of membrane (GO:0016021);;	--	--	--	--	Protein kinase domain;; Protein tyrosine kinase;; Leucine rich repeat;; Leucine Rich repeats (2 copies);; Leucine rich repeat N-terminal domain	Inactive leucine-rich repeat receptor-like serine/threonine-protein kinase At1g60630 OS=Arabidopsis thaliana OX=3702 GN=At1g60630 PE=2 SV=1	T	Signal transduction mechanisms	PREDICTED: inactive leucine-rich repeat receptor-like serine/threonine-protein kinase At1g60630 [Oryza sativa Japonica Group]	molecular function: catalytic activity (GO:0003824);; biological process: metabolic process (GO:0008152);; biological process: cellular process (GO:0009987);; molecular function: binding (GO:0005488);; cellular component: membrane (GO:0016020);; cellular component: membrane part (GO:0044425)
osa-miR1860-5p	LOC_Os03g18310	AGAAAACCAGCUUCCAGAUCU	21	12.9792	0	2.9862	43.4942	38.7704	35.6931	0.0363725	0.836267	up	[E]	Amino acid transport and metabolism	Molecular Function: 6-phosphofructo-2-kinase activity (GO:0003873);; Molecular Function: ATP binding (GO:0005524);; Biological Process: fructose metabolic process (GO:0006000);; Biological Process: fructose 2,6-bisphosphate metabolic process (GO:0006003);; Biological Process: carbohydrate phosphorylation (GO:0046835);; Molecular Function: starch binding (GO:2001070);;	--	--	[G]	Carbohydrate transport and metabolism	6-phosphofructo-2-kinase;; Histidine phosphatase superfamily (branch 1);; Starch binding domain	6-phosphofructo-2-kinase/fructose-2,6-bisphosphatase OS=Arabidopsis thaliana OX=3702 GN=FKFBP PE=1 SV=1	G	Carbohydrate transport and metabolism	PREDICTED: 6-phosphofructo-2-kinase/fructose-2,6-bisphosphatase isoform X3 [Oryza sativa Japonica Group]	molecular function: catalytic activity (GO:0003824);; biological process: metabolic process (GO:0008152);; biological process: cellular process (GO:0009987);; molecular function: binding (GO:0005488);; biological process: single-organism process (GO:0044699)
osa-miR1860-5p	LOC_Os03g19520	AGAAAACCAGCUUCCAGAUCU	21	12.9792	0	2.9862	43.4942	38.7704	35.6931	0.0363725	0.836267	up	--	--	Cellular Component: plastid (GO:0009536);;	--	--	[R]	General function prediction only	--	--	S	Function unknown	PREDICTED: uncharacterized protein LOC4332616 isoform X1 [Oryza sativa Japonica Group]	cellular component: cell (GO:0005623);; cellular component: organelle (GO:0043226);; cellular component: cell part (GO:0044464)
osa-miR1860-5p	LOC_Os03g44430	AGAAAACCAGCUUCCAGAUCU	21	12.9792	0	2.9862	43.4942	38.7704	35.6931	0.0363725	0.836267	up	--	--	Cellular Component: mitochondrion (GO:0005739);;	--	--	--	--	Plant organelle RNA recognition domain	Protein ROOT PRIMORDIUM DEFECTIVE 1 OS=Arabidopsis thaliana OX=3702 GN=RPD1 PE=1 SV=1	S	Function unknown	PREDICTED: protein ROOT PRIMORDIUM DEFECTIVE 1 [Oryza sativa Japonica Group]	cellular component: cell (GO:0005623);; cellular component: organelle (GO:0043226);; cellular component: cell part (GO:0044464)
osa-miR1860-5p	LOC_Os03g55570	AGAAAACCAGCUUCCAGAUCU	21	12.9792	0	2.9862	43.4942	38.7704	35.6931	0.0363725	0.836267	up	[B]	Chromatin structure and dynamics	Molecular Function: DNA binding (GO:0003677);;	K15223|4.46381e-174|osa:107275975|K15223 upstream activation factor subunit UAF30 | (RefSeq) upstream activation factor subunit spp27-like	--	[K]	Transcription	SWIB/MDM2 domain;; DEK C terminal domain	--	B	Chromatin structure and dynamics	PREDICTED: upstream activation factor subunit spp27-like [Oryza sativa Japonica Group]	molecular function: binding (GO:0005488)
osa-miR1860-5p	LOC_Os03g63360	AGAAAACCAGCUUCCAGAUCU	21	12.9792	0	2.9862	43.4942	38.7704	35.6931	0.0363725	0.836267	up	[S]	Function unknown	Cellular Component: mitochondrion (GO:0005739);; Cellular Component: integral component of membrane (GO:0016021);;	--	--	--	--	Uncharacterized integral membrane protein (DUF2301)	--	S	Function unknown	PREDICTED: uncharacterized protein LOC4334795 [Oryza sativa Japonica Group]	cellular component: cell (GO:0005623);; cellular component: organelle (GO:0043226);; cellular component: cell part (GO:0044464);; cellular component: membrane (GO:0016020);; cellular component: membrane part (GO:0044425)
osa-miR1860-5p	LOC_Os04g50890	AGAAAACCAGCUUCCAGAUCU	21	12.9792	0	2.9862	43.4942	38.7704	35.6931	0.0363725	0.836267	up	--	--	Cellular Component: plasma membrane (GO:0005886);; Biological Process: protein transport (GO:0015031);; Cellular Component: integral component of membrane (GO:0016021);; Cellular Component: transport vesicle membrane (GO:0030658);;	K19995|0|osa:4336849|K19995 secretory carrier-associated membrane protein | (RefSeq) OsJ_16007, SCAMP6; secretory carrier-associated membrane protein 6	--	[U]	Intracellular trafficking, secretion, and vesicular transport	SCAMP family	Secretory carrier-associated membrane protein 6 OS=Oryza sativa subsp. japonica OX=39947 GN=SCAMP6 PE=2 SV=1	U	Intracellular trafficking, secretion, and vesicular transport	PREDICTED: secretory carrier-associated membrane protein 6 [Oryza sativa Japonica Group]	cellular component: cell (GO:0005623);; cellular component: membrane (GO:0016020);; cellular component: cell part (GO:0044464);; biological process: localization (GO:0051179);; cellular component: membrane part (GO:0044425);; cellular component: organelle (GO:0043226);; cellular component: organelle part (GO:0044422)
osa-miR1860-5p	LOC_Os05g04060	AGAAAACCAGCUUCCAGAUCU	21	12.9792	0	2.9862	43.4942	38.7704	35.6931	0.0363725	0.836267	up	--	--	Cellular Component: plastid (GO:0009536);; Cellular Component: integral component of membrane (GO:0016021);;	--	--	--	--	Plant protein of unknown function	UPF0481 protein At3g47200 OS=Arabidopsis thaliana OX=3702 GN=At3g47200 PE=2 SV=1	S	Function unknown	PREDICTED: UPF0481 protein At3g47200 [Oryza sativa Japonica Group]	cellular component: cell (GO:0005623);; cellular component: organelle (GO:0043226);; cellular component: cell part (GO:0044464);; cellular component: membrane (GO:0016020);; cellular component: membrane part (GO:0044425)
osa-miR1860-5p	LOC_Os06g41910	AGAAAACCAGCUUCCAGAUCU	21	12.9792	0	2.9862	43.4942	38.7704	35.6931	0.0363725	0.836267	up	--	--	Cellular Component: membrane (GO:0016020);;	--	--	[S]	Function unknown	Glycosyltransferase family 92;; Glycosyl transferase family 2	Galactan beta-1,4-galactosyltransferase GALS1 OS=Arabidopsis thaliana OX=3702 GN=GALS1 PE=2 SV=2	S	Function unknown	PREDICTED: uncharacterized protein LOC4341563 [Oryza sativa Japonica Group]	cellular component: membrane (GO:0016020)
osa-miR1860-5p	LOC_Os07g03840	AGAAAACCAGCUUCCAGAUCU	21	12.9792	0	2.9862	43.4942	38.7704	35.6931	0.0363725	0.836267	up	[T]	Signal transduction mechanisms	Molecular Function: protein serine/threonine kinase activity (GO:0004674);; Molecular Function: ATP binding (GO:0005524);; Biological Process: protein phosphorylation (GO:0006468);; Cellular Component: integral component of membrane (GO:0016021);; Molecular Function: carbohydrate binding (GO:0030246);;	--	--	--	--	Legume lectin domain;; Protein kinase domain;; Protein tyrosine kinase	L-type lectin-domain containing receptor kinase IV.2 OS=Arabidopsis thaliana OX=3702 GN=LECRK42 PE=2 SV=1	T	Signal transduction mechanisms	Os07g0130400, partial [Oryza sativa Japonica Group]	molecular function: catalytic activity (GO:0003824);; biological process: metabolic process (GO:0008152);; biological process: cellular process (GO:0009987);; molecular function: binding (GO:0005488);; cellular component: membrane (GO:0016020);; cellular component: membrane part (GO:0044425)
osa-miR1860-5p	LOC_Os07g10620	AGAAAACCAGCUUCCAGAUCU	21	12.9792	0	2.9862	43.4942	38.7704	35.6931	0.0363725	0.836267	up	--	--	--	--	--	--	--	Protein of unknown function (DUF642)	--	--	--	hypothetical protein OsI_25327 [Oryza sativa Indica Group]	--
osa-miR1860-5p	LOC_Os08g15120	AGAAAACCAGCUUCCAGAUCU	21	12.9792	0	2.9862	43.4942	38.7704	35.6931	0.0363725	0.836267	up	--	--	Molecular Function: nucleic acid binding (GO:0003676);; Molecular Function: RNA-DNA hybrid ribonuclease activity (GO:0004523);; Cellular Component: plastid (GO:0009536);; Biological Process: DNA integration (GO:0015074);; Biological Process: RNA phosphodiester bond hydrolysis, endonucleolytic (GO:0090502);;	--	--	[R]	General function prediction only	Reverse transcriptase (RNA-dependent DNA polymerase)	RNA-directed DNA polymerase homolog OS=Oenothera berteroana OX=3950 PE=4 SV=1	L	Replication, recombination and repair	retrotransposon protein, putative, Ty3-gypsy subclass [Oryza sativa Japonica Group]	molecular function: binding (GO:0005488);; molecular function: catalytic activity (GO:0003824);; biological process: metabolic process (GO:0008152);; biological process: cellular process (GO:0009987);; cellular component: cell (GO:0005623);; cellular component: organelle (GO:0043226);; cellular component: cell part (GO:0044464)
osa-miR1860-5p	LOC_Os08g19850	AGAAAACCAGCUUCCAGAUCU	21	12.9792	0	2.9862	43.4942	38.7704	35.6931	0.0363725	0.836267	up	[J]	Translation, ribosomal structure and biogenesis	Molecular Function: RNA binding (GO:0003723);; Molecular Function: threonine-tRNA ligase activity (GO:0004829);; Molecular Function: ATP binding (GO:0005524);; Cellular Component: mitochondrion (GO:0005739);; Biological Process: threonyl-tRNA aminoacylation (GO:0006435);;	K01868|0|osa:4345200|K01868 threonyl-tRNA synthetase [EC:6.1.1.3] | (RefSeq) OJ1212_C09.6, OJ1705_A03.38, ThrRS; threonine--tRNA ligase, mitochondrial 1	Aminoacyl-tRNA biosynthesis (ko00970)	[J]	Translation, ribosomal structure and biogenesis	tRNA synthetase class II core domain (G, H, P, S and T);; Anticodon binding domain;; TGS domain;; Threonyl and Alanyl tRNA synthetase second additional domain	Threonine--tRNA ligase, mitochondrial 1 OS=Arabidopsis thaliana OX=3702 GN=THRRS PE=1 SV=3	J	Translation, ribosomal structure and biogenesis	hypothetical protein OsJ_26793 [Oryza sativa Japonica Group]	molecular function: binding (GO:0005488);; molecular function: catalytic activity (GO:0003824);; biological process: metabolic process (GO:0008152);; cellular component: cell (GO:0005623);; cellular component: organelle (GO:0043226);; cellular component: cell part (GO:0044464);; biological process: cellular process (GO:0009987);; biological process: single-organism process (GO:0044699)
osa-miR1860-5p	LOC_Os10g37170	AGAAAACCAGCUUCCAGAUCU	21	12.9792	0	2.9862	43.4942	38.7704	35.6931	0.0363725	0.836267	up	--	--	--	--	--	[R]	General function prediction only	Reverse transcriptase (RNA-dependent DNA polymerase);; Reverse transcriptase-like;; zinc-binding in reverse transcriptase	Putative ribonuclease H protein At1g65750 OS=Arabidopsis thaliana OX=3702 GN=At1g65750 PE=3 SV=1	S	Function unknown	putative non-LTR retroelement reverse transcriptase [Oryza sativa Japonica Group]	--
osa-miR1860-5p	LOC_Os11g04470	AGAAAACCAGCUUCCAGAUCU	21	12.9792	0	2.9862	43.4942	38.7704	35.6931	0.0363725	0.836267	up	--	--	--	--	--	--	--	No apical meristem (NAM) protein	--	S	Function unknown	hypothetical protein LOC_Os11g04470 [Oryza sativa Japonica Group]	--
osa-miR1860-5p	LOC_Os11g41490	AGAAAACCAGCUUCCAGAUCU	21	12.9792	0	2.9862	43.4942	38.7704	35.6931	0.0363725	0.836267	up	--	--	Cellular Component: plastid (GO:0009536);;	--	--	--	--	Protein of unknown function (DUF1409)	--	--	--	hypothetical protein LOC_Os11g41490 [Oryza sativa Japonica Group]	cellular component: cell (GO:0005623);; cellular component: organelle (GO:0043226);; cellular component: cell part (GO:0044464)
osa-miR1860-5p	LOC_Os12g04230	AGAAAACCAGCUUCCAGAUCU	21	12.9792	0	2.9862	43.4942	38.7704	35.6931	0.0363725	0.836267	up	--	--	Molecular Function: DNA binding (GO:0003677);; Cellular Component: nucleus (GO:0005634);; Biological Process: regulation of transcription, DNA-templated (GO:0006355);;	--	--	--	--	No apical meristem (NAM) protein	Protein SOMBRERO OS=Arabidopsis thaliana OX=3702 GN=SMB PE=1 SV=1	S	Function unknown	hypothetical protein LOC_Os12g04230 [Oryza sativa Japonica Group]	molecular function: binding (GO:0005488);; cellular component: cell (GO:0005623);; cellular component: organelle (GO:0043226);; cellular component: cell part (GO:0044464);; biological process: biological regulation (GO:0065007)
osa-miR1860-5p	LOC_Os12g13950	AGAAAACCAGCUUCCAGAUCU	21	12.9792	0	2.9862	43.4942	38.7704	35.6931	0.0363725	0.836267	up	--	--	--	K02321|0|osa:4351872|K02321 DNA polymerase alpha subunit B | (RefSeq) DNA polymerase alpha subunit B	DNA replication (ko03030)	[L]	Replication, recombination and repair	DNA polymerase alpha/epsilon subunit B;; DNA polymerase alpha subunit B N-terminal	--	L	Replication, recombination and repair	PREDICTED: DNA polymerase alpha subunit B [Oryza sativa Japonica Group]	--
osa-miR1860-5p	LOC_Os12g30610	AGAAAACCAGCUUCCAGAUCU	21	12.9792	0	2.9862	43.4942	38.7704	35.6931	0.0363725	0.836267	up	--	--	--	--	--	[KR]	--	mTERF	Transcription termination factor MTERF15, mitochondrial OS=Arabidopsis thaliana OX=3702 GN=MTERF15 PE=2 SV=1	S	Function unknown	PREDICTED: uncharacterized protein LOC9268093 [Oryza sativa Japonica Group]	--
osa-miR169f.2	LOC_Os01g01860	UGAGGACAAGAGCUGAUUCGG	21	158.347	83.8701	215.006	549.609	302.409	273.647	0.026108	0.88608	up	--	--	--	--	--	--	--	Protein of unknown function (DUF390);; Putative gypsy type transposon	--	S	Function unknown	OSJNBa0043L09.22 [Oryza sativa Japonica Group]	--
osa-miR169f.2	LOC_Os01g04780	UGAGGACAAGAGCUGAUUCGG	21	158.347	83.8701	215.006	549.609	302.409	273.647	0.026108	0.88608	up	[L]	Replication, recombination and repair	Molecular Function: nucleic acid binding (GO:0003676);; Molecular Function: RNA-DNA hybrid ribonuclease activity (GO:0004523);; Cellular Component: plastid (GO:0009536);; Biological Process: DNA integration (GO:0015074);; Biological Process: RNA phosphodiester bond hydrolysis, endonucleolytic (GO:0090502);;	--	--	[R]	General function prediction only	Protein of unknown function (DUF390);; Putative gypsy type transposon;; Reverse transcriptase-like;; Integrase core domain;; Reverse transcriptase (RNA-dependent DNA polymerase);; Retrotransposon gag protein	RNA-directed DNA polymerase homolog OS=Oenothera berteroana OX=3950 PE=4 SV=1	L	Replication, recombination and repair	OSJNBa0043L09.21 [Oryza sativa Japonica Group]	molecular function: binding (GO:0005488);; molecular function: catalytic activity (GO:0003824);; biological process: metabolic process (GO:0008152);; biological process: cellular process (GO:0009987);; cellular component: cell (GO:0005623);; cellular component: organelle (GO:0043226);; cellular component: cell part (GO:0044464)
osa-miR169f.2	LOC_Os01g04930	UGAGGACAAGAGCUGAUUCGG	21	158.347	83.8701	215.006	549.609	302.409	273.647	0.026108	0.88608	up	--	--	Molecular Function: DNA binding (GO:0003677);; Cellular Component: nucleus (GO:0005634);; Biological Process: regulation of transcription, DNA-templated (GO:0006355);;	--	--	[O]	Posttranslational modification, protein turnover, chaperones	Myb-like DNA-binding domain;; Myb-like DNA-binding domain	Transcription factor DIVARICATA OS=Antirrhinum majus OX=4151 GN=DIVARICATA PE=2 SV=1	K	Transcription	PREDICTED: transcription factor DIVARICATA [Oryza sativa Japonica Group]	molecular function: binding (GO:0005488);; cellular component: cell (GO:0005623);; cellular component: organelle (GO:0043226);; cellular component: cell part (GO:0044464);; biological process: biological regulation (GO:0065007)
osa-miR169f.2	LOC_Os01g06110	UGAGGACAAGAGCUGAUUCGG	21	158.347	83.8701	215.006	549.609	302.409	273.647	0.026108	0.88608	up	--	--	--	--	--	--	--	Protein of unknown function (DUF390);; Putative gypsy type transposon	--	S	Function unknown	membrane-associated protein-like [Oryza sativa Japonica Group]	--
osa-miR169f.2	LOC_Os01g12820	UGAGGACAAGAGCUGAUUCGG	21	158.347	83.8701	215.006	549.609	302.409	273.647	0.026108	0.88608	up	--	--	Cellular Component: integral component of membrane (GO:0016021);; Molecular Function: oxidoreductase activity, acting on the CH-OH group of donors, NAD or NADP as acceptor (GO:0016616);; Molecular Function: NAD binding (GO:0051287);; Biological Process: oxidation-reduction process (GO:0055114);;	--	--	--	--	Late embryogenesis abundant protein	--	S	Function unknown	PREDICTED: uncharacterized protein LOC4327188 [Oryza sativa Japonica Group]	cellular component: membrane (GO:0016020);; cellular component: membrane part (GO:0044425);; molecular function: catalytic activity (GO:0003824);; biological process: metabolic process (GO:0008152);; biological process: single-organism process (GO:0044699);; molecular function: binding (GO:0005488)
osa-miR169f.2	LOC_Os01g17180	UGAGGACAAGAGCUGAUUCGG	21	158.347	83.8701	215.006	549.609	302.409	273.647	0.026108	0.88608	up	--	--	Cellular Component: cytosol (GO:0005829);; Biological Process: protein deneddylation (GO:0010388);;	K12176|0|osa:4326902|K12176 COP9 signalosome complex subunit 2 | (RefSeq) P0003H10.3; COP9 signalosome complex subunit 2	--	[OT]	--	PCI domain	COP9 signalosome complex subunit 2 OS=Arabidopsis thaliana OX=3702 GN=CSN2 PE=1 SV=1	O	Posttranslational modification, protein turnover, chaperones	PREDICTED: COP9 signalosome complex subunit 2 [Oryza sativa Japonica Group]	cellular component: cell (GO:0005623);; cellular component: cell part (GO:0044464);; biological process: metabolic process (GO:0008152);; biological process: cellular process (GO:0009987)
osa-miR169f.2	LOC_Os01g18810	UGAGGACAAGAGCUGAUUCGG	21	158.347	83.8701	215.006	549.609	302.409	273.647	0.026108	0.88608	up	--	--	--	--	--	--	--	--	--	S	Function unknown	hypothetical protein [Oryza sativa Japonica Group]	--
osa-miR169f.2	LOC_Os01g22740	UGAGGACAAGAGCUGAUUCGG	21	158.347	83.8701	215.006	549.609	302.409	273.647	0.026108	0.88608	up	--	--	--	--	--	--	--	Protein of unknown function (DUF390);; Putative gypsy type transposon	--	--	--	transposon protein, putative, unclassified [Oryza sativa Japonica Group]	--
osa-miR169f.2	LOC_Os01g24620	UGAGGACAAGAGCUGAUUCGG	21	158.347	83.8701	215.006	549.609	302.409	273.647	0.026108	0.88608	up	--	--	--	--	--	--	--	Protein of unknown function (DUF390);; Putative gypsy type transposon	--	--	--	OSJNBa0043L09.22 [Oryza sativa Japonica Group]	--
osa-miR169f.2	LOC_Os01g37550	UGAGGACAAGAGCUGAUUCGG	21	158.347	83.8701	215.006	549.609	302.409	273.647	0.026108	0.88608	up	--	--	--	--	--	--	--	Protein of unknown function (DUF390);; Putative gypsy type transposon	--	--	--	transposon protein, putative, unclassified [Oryza sativa Japonica Group]	--
osa-miR169f.2	LOC_Os01g37880	UGAGGACAAGAGCUGAUUCGG	21	158.347	83.8701	215.006	549.609	302.409	273.647	0.026108	0.88608	up	--	--	--	--	--	--	--	Protein of unknown function (DUF390);; Putative gypsy type transposon	--	--	--	transposon protein, putative, unclassified [Oryza sativa Japonica Group]	--
osa-miR169f.2	LOC_Os01g41700	UGAGGACAAGAGCUGAUUCGG	21	158.347	83.8701	215.006	549.609	302.409	273.647	0.026108	0.88608	up	--	--	--	--	--	--	--	Protein of unknown function (DUF390);; Putative gypsy type transposon	--	--	--	transposon protein, putative, unclassified [Oryza sativa Japonica Group]	--
osa-miR169f.2	LOC_Os01g45580	UGAGGACAAGAGCUGAUUCGG	21	158.347	83.8701	215.006	549.609	302.409	273.647	0.026108	0.88608	up	--	--	--	--	--	--	--	Protein of unknown function (DUF390);; Putative gypsy type transposon	--	--	--	OSJNBa0043L09.22 [Oryza sativa Japonica Group]	--
osa-miR169f.2	LOC_Os01g46780	UGAGGACAAGAGCUGAUUCGG	21	158.347	83.8701	215.006	549.609	302.409	273.647	0.026108	0.88608	up	--	--	--	--	--	--	--	Protein of unknown function (DUF390);; Putative gypsy type transposon	--	--	--	membrane-associated protein-like [Oryza sativa Japonica Group]	--
osa-miR169f.2	LOC_Os01g47050	UGAGGACAAGAGCUGAUUCGG	21	158.347	83.8701	215.006	549.609	302.409	273.647	0.026108	0.88608	up	--	--	--	--	--	--	--	F-box-like;; F-box domain	F-box/kelch-repeat protein At3g61590 OS=Arabidopsis thaliana OX=3702 GN=At3g61590 PE=1 SV=1	S	Function unknown	PREDICTED: F-box/kelch-repeat protein At3g61590 [Oryza sativa Japonica Group]	--
osa-miR169f.2	LOC_Os01g63230	UGAGGACAAGAGCUGAUUCGG	21	158.347	83.8701	215.006	549.609	302.409	273.647	0.026108	0.88608	up	--	--	--	--	--	--	--	GDP-fucose protein O-fucosyltransferase	O-fucosyltransferase 19 OS=Arabidopsis thaliana OX=3702 GN=OFUT19 PE=2 SV=1	S	Function unknown	PREDICTED: uncharacterized protein At1g04910 [Oryza sativa Japonica Group]	--
osa-miR169f.2	LOC_Os01g71510	UGAGGACAAGAGCUGAUUCGG	21	158.347	83.8701	215.006	549.609	302.409	273.647	0.026108	0.88608	up	--	--	--	--	--	--	--	Protein of unknown function (DUF390);; Putative gypsy type transposon	--	S	Function unknown	transposon protein, putative, unclassified [Oryza sativa Japonica Group]	--
osa-miR169f.2	LOC_Os02g14290	UGAGGACAAGAGCUGAUUCGG	21	158.347	83.8701	215.006	549.609	302.409	273.647	0.026108	0.88608	up	[S]	Function unknown	--	--	--	[M]	Cell wall/membrane/envelope biogenesis	Scramblase	--	S	Function unknown	hypothetical protein OsJ_06026 [Oryza sativa Japonica Group]	--
osa-miR169f.2	LOC_Os02g49460	UGAGGACAAGAGCUGAUUCGG	21	158.347	83.8701	215.006	549.609	302.409	273.647	0.026108	0.88608	up	--	--	Cellular Component: cytoplasm (GO:0005737);;	--	--	--	--	GDP-fucose protein O-fucosyltransferase	O-fucosyltransferase 34 OS=Arabidopsis thaliana OX=3702 GN=OFUT34 PE=2 SV=1	S	Function unknown	PREDICTED: uncharacterized protein At1g04910 [Oryza sativa Japonica Group]	cellular component: cell (GO:0005623);; cellular component: cell part (GO:0044464)
osa-miR169f.2	LOC_Os03g24280	UGAGGACAAGAGCUGAUUCGG	21	158.347	83.8701	215.006	549.609	302.409	273.647	0.026108	0.88608	up	--	--	--	--	--	--	--	Protein of unknown function (DUF390);; Putative gypsy type transposon	--	--	--	transposon protein, putative, unclassified [Oryza sativa Japonica Group]	--
osa-miR169f.2	LOC_Os03g63640	UGAGGACAAGAGCUGAUUCGG	21	158.347	83.8701	215.006	549.609	302.409	273.647	0.026108	0.88608	up	--	--	--	--	--	--	--	Protein of unknown function (DUF390);; Putative gypsy type transposon	--	--	--	transposon protein, putative, unclassified [Oryza sativa Japonica Group]	--
osa-miR169f.2	LOC_Os03g63800	UGAGGACAAGAGCUGAUUCGG	21	158.347	83.8701	215.006	549.609	302.409	273.647	0.026108	0.88608	up	--	--	--	--	--	--	--	Protein of unknown function (DUF390);; Putative gypsy type transposon	--	S	Function unknown	transposon protein, putative, unclassified [Oryza sativa Japonica Group]	--
osa-miR169f.2	LOC_Os04g04230	UGAGGACAAGAGCUGAUUCGG	21	158.347	83.8701	215.006	549.609	302.409	273.647	0.026108	0.88608	up	[Q]	Secondary metabolites biosynthesis, transport and catabolism	Cellular Component: mitochondrion (GO:0005739);; Cellular Component: plastid (GO:0009536);; Molecular Function: oxidoreductase activity, acting on single donors with incorporation of molecular oxygen, incorporation of two atoms of oxygen (GO:0016702);; Biological Process: oxidation-reduction process (GO:0055114);;	--	--	[Q]	Secondary metabolites biosynthesis, transport and catabolism	Retinal pigment epithelial membrane protein	9-cis-epoxycarotenoid dioxygenase 1, chloroplastic OS=Zea mays OX=4577 GN=VP14 PE=1 SV=2	Q	Secondary metabolites biosynthesis, transport and catabolism	PREDICTED: 9-cis-epoxycarotenoid dioxygenase 1, chloroplastic-like [Oryza sativa Japonica Group]	cellular component: cell (GO:0005623);; cellular component: organelle (GO:0043226);; cellular component: cell part (GO:0044464);; molecular function: catalytic activity (GO:0003824);; biological process: metabolic process (GO:0008152);; biological process: single-organism process (GO:0044699)
osa-miR169f.2	LOC_Os04g16150	UGAGGACAAGAGCUGAUUCGG	21	158.347	83.8701	215.006	549.609	302.409	273.647	0.026108	0.88608	up	--	--	Molecular Function: nucleic acid binding (GO:0003676);; Cellular Component: mitochondrion (GO:0005739);; Molecular Function: zinc ion binding (GO:0008270);;	--	--	[R]	General function prediction only	Reverse transcriptase (RNA-dependent DNA polymerase);; Domain of unknown function (DUF4283)	--	S	Function unknown	OSJNBa0028M15.12 [Oryza sativa Japonica Group]	molecular function: binding (GO:0005488);; cellular component: cell (GO:0005623);; cellular component: organelle (GO:0043226);; cellular component: cell part (GO:0044464)
osa-miR169f.2	LOC_Os04g21300	UGAGGACAAGAGCUGAUUCGG	21	158.347	83.8701	215.006	549.609	302.409	273.647	0.026108	0.88608	up	--	--	Cellular Component: mitochondrion (GO:0005739);;	--	--	--	--	Protein of unknown function (DUF390)	--	--	--	OSJNBa0094P09.16 [Oryza sativa Japonica Group]	cellular component: cell (GO:0005623);; cellular component: organelle (GO:0043226);; cellular component: cell part (GO:0044464)
osa-miR169f.2	LOC_Os04g27220	UGAGGACAAGAGCUGAUUCGG	21	158.347	83.8701	215.006	549.609	302.409	273.647	0.026108	0.88608	up	--	--	--	--	--	--	--	Protein of unknown function (DUF390);; Putative gypsy type transposon	--	S	Function unknown	OSJNBa0067G20.10 [Oryza sativa Japonica Group]	--
osa-miR169f.2	LOC_Os04g30040	UGAGGACAAGAGCUGAUUCGG	21	158.347	83.8701	215.006	549.609	302.409	273.647	0.026108	0.88608	up	[T]	Signal transduction mechanisms	Molecular Function: protein serine/threonine kinase activity (GO:0004674);; Molecular Function: ATP binding (GO:0005524);; Cellular Component: plasma membrane (GO:0005886);; Biological Process: protein phosphorylation (GO:0006468);; Biological Process: defense response (GO:0006952);; Cellular Component: plasmodesma (GO:0009506);;	--	--	--	--	Jacalin-like lectin domain;; Protein kinase domain;; Protein tyrosine kinase	Putative cysteine-rich receptor-like protein kinase 39 OS=Arabidopsis thaliana OX=3702 GN=CRK39 PE=3 SV=1	S	Function unknown	PREDICTED: mannose/glucose-specific lectin isoform X4 [Oryza sativa Japonica Group]	molecular function: catalytic activity (GO:0003824);; biological process: metabolic process (GO:0008152);; biological process: cellular process (GO:0009987);; molecular function: binding (GO:0005488);; cellular component: cell (GO:0005623);; cellular component: membrane (GO:0016020);; cellular component: cell part (GO:0044464);; biological process: response to stimulus (GO:0050896);; cellular com…
osa-miR169f.2	LOC_Os04g50150	UGAGGACAAGAGCUGAUUCGG	21	158.347	83.8701	215.006	549.609	302.409	273.647	0.026108	0.88608	up	--	--	--	--	--	--	--	Protein of unknown function (DUF390)	--	S	Function unknown	OSJNBa0067G20.10 [Oryza sativa Japonica Group]	--
osa-miR169f.2	LOC_Os04g51080	UGAGGACAAGAGCUGAUUCGG	21	158.347	83.8701	215.006	549.609	302.409	273.647	0.026108	0.88608	up	[S]	Function unknown	Cellular Component: mitochondrion (GO:0005739);; Cellular Component: plastid (GO:0009536);; Cellular Component: membrane (GO:0016020);; Biological Process: phospholipid scrambling (GO:0017121);; Molecular Function: phospholipid scramblase activity (GO:0017128);;	--	--	[M]	Cell wall/membrane/envelope biogenesis	Scramblase	--	S	Function unknown	PREDICTED: altered inheritance rate of mitochondria protein 25 [Oryza sativa Japonica Group]	cellular component: cell (GO:0005623);; cellular component: organelle (GO:0043226);; cellular component: cell part (GO:0044464);; cellular component: membrane (GO:0016020);; biological process: single-organism process (GO:0044699);; biological process: biological regulation (GO:0065007);; biological process: cellular component organization or biogenesis (GO:0071840);; molecular function: transpor…
osa-miR169f.2	LOC_Os04g51200	UGAGGACAAGAGCUGAUUCGG	21	158.347	83.8701	215.006	549.609	302.409	273.647	0.026108	0.88608	up	--	--	Cellular Component: integral component of membrane (GO:0016021);;	--	--	--	--	Protein of unknown function (DUF390);; Putative gypsy type transposon	--	S	Function unknown	OSJNBa0041A02.1 [Oryza sativa Japonica Group]	cellular component: membrane (GO:0016020);; cellular component: membrane part (GO:0044425)
osa-miR169f.2	LOC_Os04g54270	UGAGGACAAGAGCUGAUUCGG	21	158.347	83.8701	215.006	549.609	302.409	273.647	0.026108	0.88608	up	--	--	--	--	--	--	--	Protein of unknown function (DUF390);; Putative gypsy type transposon	--	--	--	OSJNBa0043L09.22 [Oryza sativa Japonica Group]	--
osa-miR169f.2	LOC_Os04g54380	UGAGGACAAGAGCUGAUUCGG	21	158.347	83.8701	215.006	549.609	302.409	273.647	0.026108	0.88608	up	[PR]	--	Molecular Function: catalytic activity (GO:0003824);; Cellular Component: plastid (GO:0009536);; Molecular Function: pyridoxal phosphate binding (GO:0030170);;	--	--	--	--	Methionine gamma-lyase;; Cys/Met metabolism PLP-dependent enzyme	--	P	Inorganic ion transport and metabolism	PREDICTED: uncharacterized protein YnbB [Oryza sativa Japonica Group]	molecular function: catalytic activity (GO:0003824);; cellular component: cell (GO:0005623);; cellular component: organelle (GO:0043226);; cellular component: cell part (GO:0044464);; molecular function: binding (GO:0005488)
osa-miR169f.2	LOC_Os04g55870	UGAGGACAAGAGCUGAUUCGG	21	158.347	83.8701	215.006	549.609	302.409	273.647	0.026108	0.88608	up	--	--	--	--	--	--	--	Protein of unknown function (DUF390);; Putative gypsy type transposon	--	--	--	OSJNBa0060D06.12 [Oryza sativa Japonica Group]	--
osa-miR169f.2	LOC_Os04g57510	UGAGGACAAGAGCUGAUUCGG	21	158.347	83.8701	215.006	549.609	302.409	273.647	0.026108	0.88608	up	--	--	Cellular Component: integral component of membrane (GO:0016021);;	--	--	[GMW]	--	Exostosin family	Probable arabinosyltransferase ARAD1 OS=Arabidopsis thaliana OX=3702 GN=ARAD1 PE=1 SV=1	S	Function unknown	PREDICTED: probable arabinosyltransferase ARAD1 [Oryza sativa Japonica Group]	cellular component: membrane (GO:0016020);; cellular component: membrane part (GO:0044425)
osa-miR169f.2	LOC_Os05g06860	UGAGGACAAGAGCUGAUUCGG	21	158.347	83.8701	215.006	549.609	302.409	273.647	0.026108	0.88608	up	--	--	--	--	--	--	--	Protein of unknown function (DUF390);; Putative gypsy type transposon	--	--	--	transposon protein, putative, unclassified [Oryza sativa Japonica Group]	--
osa-miR169f.2	LOC_Os05g19160	UGAGGACAAGAGCUGAUUCGG	21	158.347	83.8701	215.006	549.609	302.409	273.647	0.026108	0.88608	up	--	--	--	--	--	--	--	Protein of unknown function (DUF390);; Putative gypsy type transposon	--	S	Function unknown	transposon protein, putative, unclassified [Oryza sativa Japonica Group]	--
osa-miR169f.2	LOC_Os05g23370	UGAGGACAAGAGCUGAUUCGG	21	158.347	83.8701	215.006	549.609	302.409	273.647	0.026108	0.88608	up	[X]	Mobilome: prophages, transposons	Molecular Function: DNA binding (GO:0003677);; Molecular Function: RNA binding (GO:0003723);; Molecular Function: RNA-directed DNA polymerase activity (GO:0003964);; Molecular Function: aspartic-type endopeptidase activity (GO:0004190);; Biological Process: RNA-dependent DNA biosynthetic process (GO:0006278);; Biological Process: DNA recombination (GO:0006310);; Biological Process: proteolysis (G…	--	--	[R]	General function prediction only	Protein of unknown function (DUF390);; Retroviral aspartyl protease;; Reverse transcriptase (RNA-dependent DNA polymerase);; Integrase core domain;; Retrotransposon gag protein;; Aspartyl protease	RNA-directed DNA polymerase homolog OS=Oenothera berteroana OX=3950 PE=4 SV=1	L	Replication, recombination and repair	OSJNBa0094P09.7 [Oryza sativa Japonica Group]	molecular function: binding (GO:0005488);; molecular function: catalytic activity (GO:0003824);; biological process: metabolic process (GO:0008152);; biological process: cellular process (GO:0009987)
osa-miR169f.2	LOC_Os05g41720	UGAGGACAAGAGCUGAUUCGG	21	158.347	83.8701	215.006	549.609	302.409	273.647	0.026108	0.88608	up	[S]	Function unknown	--	--	--	[R]	General function prediction only	Integrase core domain;; Reverse transcriptase-like;; Reverse transcriptase (RNA-dependent DNA polymerase)	RNA-directed DNA polymerase homolog OS=Oenothera berteroana OX=3950 PE=4 SV=1	L	Replication, recombination and repair	hypothetical protein [Oryza sativa Japonica Group]	--
osa-miR169f.2	LOC_Os06g17160	UGAGGACAAGAGCUGAUUCGG	21	158.347	83.8701	215.006	549.609	302.409	273.647	0.026108	0.88608	up	--	--	Cellular Component: mitochondrion (GO:0005739);;	--	--	--	--	Protein of unknown function (DUF390)	--	--	--	OSJNBa0094P09.16 [Oryza sativa Japonica Group]	cellular component: cell (GO:0005623);; cellular component: organelle (GO:0043226);; cellular component: cell part (GO:0044464)
osa-miR169f.2	LOC_Os06g37090	UGAGGACAAGAGCUGAUUCGG	21	158.347	83.8701	215.006	549.609	302.409	273.647	0.026108	0.88608	up	--	--	--	--	--	--	--	Protein of unknown function (DUF390);; Putative gypsy type transposon	--	--	--	transposon protein, putative, unclassified [Oryza sativa Japonica Group]	--
osa-miR169f.2	LOC_Os06g37640	UGAGGACAAGAGCUGAUUCGG	21	158.347	83.8701	215.006	549.609	302.409	273.647	0.026108	0.88608	up	--	--	Cellular Component: nucleus (GO:0005634);; Biological Process: transcription from RNA polymerase II promoter (GO:0006366);; Biological Process: cell differentiation (GO:0030154);;	K20826|0|osa:4341363|K20826 RNA polymerase II-associated protein 1 | (RefSeq) transcriptional elongation regulator MINIYO	--	[S]	Function unknown	RPAP1-like, N-terminal;; RPAP1-like, C-terminal	Transcriptional elongation regulator MINIYO OS=Arabidopsis thaliana OX=3702 GN=IYO PE=1 SV=1	S	Function unknown	PREDICTED: transcriptional elongation regulator MINIYO [Oryza sativa Japonica Group]	cellular component: cell (GO:0005623);; cellular component: organelle (GO:0043226);; cellular component: cell part (GO:0044464);; biological process: metabolic process (GO:0008152);; biological process: cellular process (GO:0009987);; biological process: developmental process (GO:0032502);; biological process: single-organism process (GO:0044699)
osa-miR169f.2	LOC_Os06g39940	UGAGGACAAGAGCUGAUUCGG	21	158.347	83.8701	215.006	549.609	302.409	273.647	0.026108	0.88608	up	--	--	--	--	--	--	--	Protein of unknown function (DUF390)	--	S	Function unknown	transposon protein, putative, unclassified [Oryza sativa Japonica Group]	--
osa-miR169f.2	LOC_Os06g45260	UGAGGACAAGAGCUGAUUCGG	21	158.347	83.8701	215.006	549.609	302.409	273.647	0.026108	0.88608	up	--	--	--	--	--	--	--	Protein of unknown function (DUF390);; Putative gypsy type transposon	--	S	Function unknown	OSJNBa0043L09.22 [Oryza sativa Japonica Group]	--
osa-miR169f.2	LOC_Os06g50800	UGAGGACAAGAGCUGAUUCGG	21	158.347	83.8701	215.006	549.609	302.409	273.647	0.026108	0.88608	up	--	--	--	--	--	--	--	Protein of unknown function (DUF390);; Putative gypsy type transposon	--	--	--	transposon protein, putative, unclassified [Oryza sativa Japonica Group]	--
osa-miR169f.2	LOC_Os07g08050	UGAGGACAAGAGCUGAUUCGG	21	158.347	83.8701	215.006	549.609	302.409	273.647	0.026108	0.88608	up	--	--	Cellular Component: integral component of membrane (GO:0016021);;	K15075|0|dosa:Os07t0177100-01|K15075 DNA repair/transcription protein MET18/MMS19 | (RAP-DB) Os07g0177100; Armadillo-type fold domain containing protein.	--	[LK]	--	Dos2-interacting transcription regulator of RNA-Pol-II	MMS19 nucleotide excision repair protein homolog OS=Arabidopsis thaliana OX=3702 GN=MMS19 PE=1 SV=1	S	Function unknown	DNA repair/transcription protein Mms19-like protein [Oryza sativa Japonica Group]	cellular component: membrane (GO:0016020);; cellular component: membrane part (GO:0044425)
osa-miR169f.2	LOC_Os07g12470	UGAGGACAAGAGCUGAUUCGG	21	158.347	83.8701	215.006	549.609	302.409	273.647	0.026108	0.88608	up	--	--	Biological Process: carbohydrate metabolic process (GO:0005975);; Cellular Component: integral component of membrane (GO:0016021);;	--	--	--	--	--	--	--	--	PREDICTED: serine/arginine repetitive matrix protein 1 [Oryza sativa Japonica Group]	biological process: metabolic process (GO:0008152);; cellular component: membrane (GO:0016020);; cellular component: membrane part (GO:0044425)
osa-miR169f.2	LOC_Os07g30890	UGAGGACAAGAGCUGAUUCGG	21	158.347	83.8701	215.006	549.609	302.409	273.647	0.026108	0.88608	up	--	--	--	--	--	--	--	Protein of unknown function (DUF390);; Putative gypsy type transposon	--	--	--	OSJNBa0094P09.16 [Oryza sativa Japonica Group]	--
osa-miR169f.2	LOC_Os07g38930	UGAGGACAAGAGCUGAUUCGG	21	158.347	83.8701	215.006	549.609	302.409	273.647	0.026108	0.88608	up	--	--	Molecular Function: hydrolase activity, hydrolyzing O-glycosyl compounds (GO:0004553);; Biological Process: carbohydrate metabolic process (GO:0005975);; Cellular Component: integral component of membrane (GO:0016021);; Molecular Function: polysaccharide binding (GO:0030247);; Cellular Component: anchored component of plasma membrane (GO:0046658);;	K19892|0|osa:4343706|K19892 glucan endo-1,3-beta-glucosidase 4 [EC:3.2.1.39] | (RefSeq) glucan endo-1,3-beta-glucosidase 4	Starch and sucrose metabolism (ko00500)	--	--	Glycosyl hydrolases family 17;; X8 domain	Glucan endo-1,3-beta-glucosidase 4 OS=Arabidopsis thaliana OX=3702 GN=At3g13560 PE=1 SV=1	G	Carbohydrate transport and metabolism	PREDICTED: glucan endo-1,3-beta-glucosidase 4 [Oryza sativa Japonica Group]	molecular function: catalytic activity (GO:0003824);; biological process: metabolic process (GO:0008152);; cellular component: membrane (GO:0016020);; cellular component: membrane part (GO:0044425);; molecular function: binding (GO:0005488);; cellular component: cell (GO:0005623);; cellular component: cell part (GO:0044464)
osa-miR169f.2	LOC_Os07g41200	UGAGGACAAGAGCUGAUUCGG	21	158.347	83.8701	215.006	549.609	302.409	273.647	0.026108	0.88608	up	--	--	Biological Process: regulation of monopolar cell growth (GO:0051513);;	--	--	--	--	Domain of unknown function (DUF4378)	Protein LONGIFOLIA 1 OS=Arabidopsis thaliana OX=3702 GN=LNG1 PE=1 SV=1	S	Function unknown	PREDICTED: protein LONGIFOLIA 1 [Oryza sativa Japonica Group]	biological process: biological regulation (GO:0065007)
osa-miR169f.2	LOC_Os07g46890	UGAGGACAAGAGCUGAUUCGG	21	158.347	83.8701	215.006	549.609	302.409	273.647	0.026108	0.88608	up	--	--	--	--	--	--	--	Protein of unknown function (DUF390);; Putative gypsy type transposon	--	S	Function unknown	transposon protein, putative, unclassified [Oryza sativa Japonica Group]	--
osa-miR169f.2	LOC_Os08g07140	UGAGGACAAGAGCUGAUUCGG	21	158.347	83.8701	215.006	549.609	302.409	273.647	0.026108	0.88608	up	--	--	--	--	--	--	--	Protein of unknown function (DUF390);; Putative gypsy type transposon	--	--	--	transposon protein, putative, unclassified [Oryza sativa Japonica Group]	--
osa-miR169f.2	LOC_Os08g18870	UGAGGACAAGAGCUGAUUCGG	21	158.347	83.8701	215.006	549.609	302.409	273.647	0.026108	0.88608	up	--	--	Cellular Component: mitochondrion (GO:0005739);; Cellular Component: integral component of membrane (GO:0016021);;	--	--	--	--	--	--	S	Function unknown	hypothetical protein [Oryza sativa Japonica Group]	cellular component: cell (GO:0005623);; cellular component: organelle (GO:0043226);; cellular component: cell part (GO:0044464);; cellular component: membrane (GO:0016020);; cellular component: membrane part (GO:0044425)
osa-miR169f.2	LOC_Os08g19360	UGAGGACAAGAGCUGAUUCGG	21	158.347	83.8701	215.006	549.609	302.409	273.647	0.026108	0.88608	up	--	--	--	--	--	--	--	Protein of unknown function (DUF390)	--	S	Function unknown	OSJNBa0067G20.10 [Oryza sativa Japonica Group]	--
osa-miR169f.2	LOC_Os08g22250	UGAGGACAAGAGCUGAUUCGG	21	158.347	83.8701	215.006	549.609	302.409	273.647	0.026108	0.88608	up	--	--	--	--	--	--	--	--	--	--	--	hypothetical protein OSJNBa0017M13.25 [Oryza sativa Japonica Group]	--
osa-miR169f.2	LOC_Os08g23300	UGAGGACAAGAGCUGAUUCGG	21	158.347	83.8701	215.006	549.609	302.409	273.647	0.026108	0.88608	up	--	--	--	--	--	--	--	Protein of unknown function (DUF390);; Putative gypsy type transposon	--	--	--	transposon protein, putative, unclassified [Oryza sativa Japonica Group]	--
osa-miR169f.2	LOC_Os08g23760	UGAGGACAAGAGCUGAUUCGG	21	158.347	83.8701	215.006	549.609	302.409	273.647	0.026108	0.88608	up	--	--	--	--	--	--	--	Protein of unknown function (DUF390);; Putative gypsy type transposon	--	S	Function unknown	transposon protein, putative, unclassified [Oryza sativa Japonica Group]	--
osa-miR169f.2	LOC_Os08g42600	UGAGGACAAGAGCUGAUUCGG	21	158.347	83.8701	215.006	549.609	302.409	273.647	0.026108	0.88608	up	--	--	Cellular Component: nucleus (GO:0005634);; Biological Process: regulation of transcription from RNA polymerase II promoter (GO:0006357);; Biological Process: regulation of cell cycle (GO:0051726);;	K04681|0|osa:4346176|K04681 retinoblastoma-like protein 1 | (RefSeq) OsJ_002829, OsRBR1, Rbr1; retinoblastoma-related protein 1	--	[D]	Cell cycle control, cell division, chromosome partitioning	Retinoblastoma-associated protein A domain;; Retinoblastoma-associated protein B domain;; Domain of unknown function (DUF3452);; Rb C-terminal domain	Retinoblastoma-related protein 1 OS=Oryza sativa subsp. japonica OX=39947 GN=RBR1 PE=2 SV=1	K	Transcription	PREDICTED: retinoblastoma-related protein 1 isoform X1 [Oryza sativa Japonica Group]	cellular component: cell (GO:0005623);; cellular component: organelle (GO:0043226);; cellular component: cell part (GO:0044464);; biological process: biological regulation (GO:0065007)
osa-miR169f.2	LOC_Os09g07950	UGAGGACAAGAGCUGAUUCGG	21	158.347	83.8701	215.006	549.609	302.409	273.647	0.026108	0.88608	up	--	--	Biological Process: protein peptidyl-prolyl isomerization (GO:0000413);; Molecular Function: peptidyl-prolyl cis-trans isomerase activity (GO:0003755);; Molecular Function: FK506 binding (GO:0005528);; Cellular Component: endoplasmic reticulum membrane (GO:0005789);; Biological Process: chaperone-mediated protein folding (GO:0061077);;	--	--	--	--	Putative gypsy type transposon	--	--	--	retrotransposon protein, putative, unclassified [Oryza sativa Japonica Group]	biological process: metabolic process (GO:0008152);; biological process: cellular process (GO:0009987);; biological process: single-organism process (GO:0044699);; molecular function: catalytic activity (GO:0003824);; molecular function: binding (GO:0005488);; cellular component: cell (GO:0005623);; cellular component: membrane (GO:0016020);; cellular component: organelle (GO:0043226);; cellular …
osa-miR169f.2	LOC_Os09g14820	UGAGGACAAGAGCUGAUUCGG	21	158.347	83.8701	215.006	549.609	302.409	273.647	0.026108	0.88608	up	--	--	--	--	--	--	--	Protein of unknown function (DUF390);; Putative gypsy type transposon	--	S	Function unknown	OSJNBa0029C04.5 [Oryza sativa Japonica Group]	--
osa-miR169f.2	LOC_Os09g19540	UGAGGACAAGAGCUGAUUCGG	21	158.347	83.8701	215.006	549.609	302.409	273.647	0.026108	0.88608	up	--	--	--	--	--	--	--	Protein of unknown function (DUF390);; Putative gypsy type transposon	--	S	Function unknown	OSJNBa0043L09.22 [Oryza sativa Japonica Group]	--
osa-miR169f.2	LOC_Os09g25110	UGAGGACAAGAGCUGAUUCGG	21	158.347	83.8701	215.006	549.609	302.409	273.647	0.026108	0.88608	up	--	--	Cellular Component: mitochondrion (GO:0005739);;	--	--	--	--	Protein of unknown function (DUF390);; Putative gypsy type transposon	--	--	--	OSJNBa0094P09.16 [Oryza sativa Japonica Group]	cellular component: cell (GO:0005623);; cellular component: organelle (GO:0043226);; cellular component: cell part (GO:0044464)
osa-miR169f.2	LOC_Os10g05800	UGAGGACAAGAGCUGAUUCGG	21	158.347	83.8701	215.006	549.609	302.409	273.647	0.026108	0.88608	up	[K]	Transcription	--	--	--	[R]	General function prediction only	Leucine Rich repeat;; Leucine Rich repeats (2 copies);; F-box-like	F-box/LRR-repeat protein 4 OS=Arabidopsis thaliana OX=3702 GN=FBL4 PE=2 SV=1	S	Function unknown	PREDICTED: F-box/LRR-repeat protein 4 isoform X1 [Oryza sativa Japonica Group]	--
osa-miR169f.2	LOC_Os10g30250	UGAGGACAAGAGCUGAUUCGG	21	158.347	83.8701	215.006	549.609	302.409	273.647	0.026108	0.88608	up	--	--	--	--	--	--	--	Protein of unknown function (DUF390);; Putative gypsy type transposon	--	--	--	transposon protein, putative, unclassified [Oryza sativa Japonica Group]	--
osa-miR169f.2	LOC_Os10g38980	UGAGGACAAGAGCUGAUUCGG	21	158.347	83.8701	215.006	549.609	302.409	273.647	0.026108	0.88608	up	--	--	--	--	--	--	--	--	Uncharacterized GPI-anchored protein At1g61900 OS=Arabidopsis thaliana OX=3702 GN=At1g61900 PE=1 SV=1	S	Function unknown	PREDICTED: uncharacterized GPI-anchored protein At1g61900 isoform X1 [Oryza sativa Japonica Group]	--
osa-miR169f.2	LOC_Os11g11730	UGAGGACAAGAGCUGAUUCGG	21	158.347	83.8701	215.006	549.609	302.409	273.647	0.026108	0.88608	up	[J]	Translation, ribosomal structure and biogenesis	--	--	--	--	--	--	--	--	--	hypothetical protein OsJ_33419 [Oryza sativa Japonica Group]	--
osa-miR169f.2	LOC_Os11g31560	UGAGGACAAGAGCUGAUUCGG	21	158.347	83.8701	215.006	549.609	302.409	273.647	0.026108	0.88608	up	[K]	Transcription	--	--	--	--	--	Leucine Rich repeats (2 copies);; Leucine rich repeat;; Leucine Rich Repeat;; Leucine rich repeat N-terminal domain	Somatic embryogenesis receptor kinase 1 OS=Arabidopsis thaliana OX=3702 GN=SERK1 PE=1 SV=2	S	Function unknown	PREDICTED: somatic embryogenesis receptor kinase 1 [Oryza sativa Japonica Group]	--
osa-miR169f.2	LOC_Os11g38890	UGAGGACAAGAGCUGAUUCGG	21	158.347	83.8701	215.006	549.609	302.409	273.647	0.026108	0.88608	up	--	--	Molecular Function: nucleic acid binding (GO:0003676);; Cellular Component: mitochondrion (GO:0005739);;	--	--	[R]	General function prediction only	Domain of unknown function (DUF4283);; Reverse transcriptase (RNA-dependent DNA polymerase);; zinc-binding in reverse transcriptase;; Reverse transcriptase-like	Putative ribonuclease H protein At1g65750 OS=Arabidopsis thaliana OX=3702 GN=At1g65750 PE=3 SV=1	S	Function unknown	retrotransposon protein, putative, unclassified [Oryza sativa Japonica Group]	molecular function: binding (GO:0005488);; cellular component: cell (GO:0005623);; cellular component: organelle (GO:0043226);; cellular component: cell part (GO:0044464)
osa-miR169f.2	LOC_Os11g45680	UGAGGACAAGAGCUGAUUCGG	21	158.347	83.8701	215.006	549.609	302.409	273.647	0.026108	0.88608	up	--	--	--	--	--	--	--	Protein of unknown function (DUF390);; Putative gypsy type transposon	--	--	--	transposon protein, putative, unclassified [Oryza sativa Japonica Group]	--
osa-miR169f.2	LOC_Os11g47200	UGAGGACAAGAGCUGAUUCGG	21	158.347	83.8701	215.006	549.609	302.409	273.647	0.026108	0.88608	up	--	--	--	--	--	--	--	Protein of unknown function (DUF390);; Putative gypsy type transposon	--	S	Function unknown	transposon protein, putative, unclassified [Oryza sativa Japonica Group]	--
osa-miR169f.2	LOC_Os12g25850	UGAGGACAAGAGCUGAUUCGG	21	158.347	83.8701	215.006	549.609	302.409	273.647	0.026108	0.88608	up	--	--	--	--	--	--	--	--	--	--	--	retrotransposon protein, putative, unclassified [Oryza sativa Japonica Group]	--
osa-miR169f.2	LOC_Os12g30350	UGAGGACAAGAGCUGAUUCGG	21	158.347	83.8701	215.006	549.609	302.409	273.647	0.026108	0.88608	up	--	--	--	--	--	--	--	Protein of unknown function (DUF390);; Putative gypsy type transposon	--	--	--	transposon protein, putative, unclassified [Oryza sativa Japonica Group]	--
novel_miR_305	--	CGUAUUAUAAACAAAUCUGGACGU	24	508.786	479.737	462.861	280.736	310.163	271.268	0.0204172	-0.636284	down	--	--	--	--	--	--	--	--	--	--
osa-miR1846e	LOC_Os01g03830	CAACGAGGAGGCCGGGACCA	20	378.993	429.415	325.496	699.862	996.398	721.001	2.58845e-07	1.00431	up	[X]	Mobilome: prophages, transposons	Molecular Function: nucleic acid binding (GO:0003676);; Molecular Function: zinc ion binding (GO:0008270);; Biological Process: DNA integration (GO:0015074);; Cellular Component: integral component of membrane (GO:0016021);;	--	--	[R]	General function prediction only	Reverse transcriptase (RNA-dependent DNA polymerase);; Integrase core domain;; gag-polypeptide of LTR copia-type;; GAG-pre-integrase domain	Retrovirus-related Pol polyprotein from transposon TNT 1-94 OS=Nicotiana tabacum OX=4097 PE=2 SV=1	L	Replication, recombination and repair	putative gag-pol polyprotein [Oryza sativa Japonica Group]	molecular function: binding (GO:0005488);; biological process: metabolic process (GO:0008152);; biological process: cellular process (GO:0009987);; cellular component: membrane (GO:0016020);; cellular component: membrane part (GO:0044425)
osa-miR1846e	LOC_Os01g07470	CAACGAGGAGGCCGGGACCA	20	378.993	429.415	325.496	699.862	996.398	721.001	2.58845e-07	1.00431	up	--	--	--	--	--	--	--	--	--	--
osa-miR1846e	LOC_Os01g08890	CAACGAGGAGGCCGGGACCA	20	378.993	429.415	325.496	699.862	996.398	721.001	2.58845e-07	1.00431	up	--	--	Biological Process: telomere maintenance (GO:0000723);; Molecular Function: DNA helicase activity (GO:0003678);; Biological Process: DNA repair (GO:0006281);; Cellular Component: plastid (GO:0009536);; Biological Process: DNA duplex unwinding (GO:0032508);;	--	--	--	--	--	--	--	--	PREDICTED: putative uncharacterized protein DDB_G0290521 [Oryza sativa Japonica Group]	biological process: metabolic process (GO:0008152);; biological process: cellular process (GO:0009987);; biological process: single-organism process (GO:0044699);; biological process: biological regulation (GO:0065007);; biological process: cellular component organization or biogenesis (GO:0071840);; molecular function: catalytic activity (GO:0003824);; biological process: response to stimulus (G…
osa-miR1846e	LOC_Os01g14040	CAACGAGGAGGCCGGGACCA	20	378.993	429.415	325.496	699.862	996.398	721.001	2.58845e-07	1.00431	up	[J]	Translation, ribosomal structure and biogenesis	Molecular Function: aminoacyl-tRNA editing activity (GO:0002161);; Molecular Function: aminoacyl-tRNA ligase activity (GO:0004812);; Cellular Component: cytoplasm (GO:0005737);; Biological Process: tRNA metabolic process (GO:0006399);; Biological Process: regulation of translational fidelity (GO:0006450);; Biological Process: D-amino acid catabolic process (GO:0019478);; Molecular Function: D-tyr…	K07560|7.25153e-127|osa:4327697|K07560 D-tyrosyl-tRNA(Tyr) deacylase [EC:3.1.-.-] | (RefSeq) D-tyrosyl-tRNA(Tyr) deacylase	--	[J]	Translation, ribosomal structure and biogenesis	D-Tyr-tRNA(Tyr) deacylase	--	J	Translation, ribosomal structure and biogenesis	PREDICTED: D-tyrosyl-tRNA(Tyr) deacylase [Oryza sativa Japonica Group]	molecular function: catalytic activity (GO:0003824);; biological process: metabolic process (GO:0008152);; cellular component: cell (GO:0005623);; cellular component: cell part (GO:0044464);; biological process: cellular process (GO:0009987);; biological process: biological regulation (GO:0065007);; biological process: single-organism process (GO:0044699)
osa-miR1846e	LOC_Os01g15650	CAACGAGGAGGCCGGGACCA	20	378.993	429.415	325.496	699.862	996.398	721.001	2.58845e-07	1.00431	up	--	--	Molecular Function: zinc ion binding (GO:0008270);;	--	--	--	--	MULE transposase domain;; MuDR family transposase;; Domain of unknown function (DUF1979)	--	--	--	Os09g0562400 [Oryza sativa Japonica Group]	molecular function: binding (GO:0005488)
osa-miR1846e	LOC_Os01g17300	CAACGAGGAGGCCGGGACCA	20	378.993	429.415	325.496	699.862	996.398	721.001	2.58845e-07	1.00431	up	--	--	Cellular Component: mitochondrion (GO:0005739);;	--	--	--	--	IQ calmodulin-binding motif	--	--	--	OSJNBa0036E02.10 [Oryza sativa Japonica Group]	cellular component: cell (GO:0005623);; cellular component: organelle (GO:0043226);; cellular component: cell part (GO:0044464)
osa-miR1846e	LOC_Os01g24790	CAACGAGGAGGCCGGGACCA	20	378.993	429.415	325.496	699.862	996.398	721.001	2.58845e-07	1.00431	up	--	--	Molecular Function: transferase activity, transferring acyl groups other than amino-acyl groups (GO:0016747);;	K19861|0|osa:4326476|K19861 benzyl alcohol O-benzoyltransferase [EC:2.3.1.196 2.3.1.232] | (RefSeq) P0463A02.4; benzyl alcohol O-benzoyltransferase	--	--	--	Transferase family	Benzyl alcohol O-benzoyltransferase OS=Nicotiana tabacum OX=4097 GN=HSR201 PE=1 SV=1	S	Function unknown	PREDICTED: benzyl alcohol O-benzoyltransferase [Oryza sativa Japonica Group]	molecular function: catalytic activity (GO:0003824);; biological process: metabolic process (GO:0008152)
osa-miR1846e	LOC_Os01g32860	CAACGAGGAGGCCGGGACCA	20	378.993	429.415	325.496	699.862	996.398	721.001	2.58845e-07	1.00431	up	--	--	--	--	--	--	--	--	--	--
osa-miR1846e	LOC_Os01g41360	CAACGAGGAGGCCGGGACCA	20	378.993	429.415	325.496	699.862	996.398	721.001	2.58845e-07	1.00431	up	--	--	--	--	--	--	--	FBD	--	--	--	Os01g0596666 [Oryza sativa Japonica Group]	--
osa-miR1846e	LOC_Os01g60940	CAACGAGGAGGCCGGGACCA	20	378.993	429.415	325.496	699.862	996.398	721.001	2.58845e-07	1.00431	up	--	--	--	--	--	--	--	Protein of unknown function (DUF688)	--	S	Function unknown	PREDICTED: uncharacterized protein LOC4327580 [Oryza sativa Japonica Group]	--
osa-miR1846e	LOC_Os01g64290	CAACGAGGAGGCCGGGACCA	20	378.993	429.415	325.496	699.862	996.398	721.001	2.58845e-07	1.00431	up	--	--	--	--	--	--	--	--	--	--	--	hypothetical protein OsI_04527 [Oryza sativa Indica Group]	--
osa-miR1846e	LOC_Os01g70100	CAACGAGGAGGCCGGGACCA	20	378.993	429.415	325.496	699.862	996.398	721.001	2.58845e-07	1.00431	up	--	--	--	--	--	[R]	General function prediction only	DHHC palmitoyltransferase	Probable protein S-acyltransferase 7 OS=Arabidopsis thaliana OX=3702 GN=PAT07 PE=1 SV=1	S	Function unknown	PREDICTED: probable protein S-acyltransferase 7 [Oryza sativa Japonica Group]	--
osa-miR1846e	LOC_Os01g71080	CAACGAGGAGGCCGGGACCA	20	378.993	429.415	325.496	699.862	996.398	721.001	2.58845e-07	1.00431	up	--	--	--	--	--	[O]	Posttranslational modification, protein turnover, chaperones	Xylanase inhibitor C-terminal;; Xylanase inhibitor N-terminal	Basic 7S globulin OS=Glycine max OX=3847 GN=BG PE=1 SV=2	O	Posttranslational modification, protein turnover, chaperones	PREDICTED: basic 7S globulin 2 [Oryza sativa Japonica Group]	--
osa-miR1846e	LOC_Os02g01490	CAACGAGGAGGCCGGGACCA	20	378.993	429.415	325.496	699.862	996.398	721.001	2.58845e-07	1.00431	up	--	--	--	K20353|0|osa:4328009|K20353 COPII coat assembly protein SEC16 | (RefSeq) protein transport protein SEC16B homolog	--	[K]	Transcription	Sec23-binding domain of Sec16;; Vesicle coat trafficking protein Sec16 mid-region	Protein transport protein SEC16B homolog OS=Arabidopsis thaliana OX=3702 GN=SEC16B PE=1 SV=1	U	Intracellular trafficking, secretion, and vesicular transport	PREDICTED: protein transport protein SEC16B homolog [Oryza sativa Japonica Group]	--
osa-miR1846e	LOC_Os02g04100	CAACGAGGAGGCCGGGACCA	20	378.993	429.415	325.496	699.862	996.398	721.001	2.58845e-07	1.00431	up	[O]	Posttranslational modification, protein turnover, chaperones	--	K02725|7.24879e-175|osa:4328215|K02725 20S proteasome subunit alpha 6 [EC:3.4.25.1] | (RefSeq) P0585B01.3, PAF1; proteasome subunit alpha type-1	Proteasome (ko03050)	[O]	Posttranslational modification, protein turnover, chaperones	Proteasome subunit;; Proteasome subunit A N-terminal signature	Proteasome subunit alpha type-1 OS=Oryza sativa subsp. japonica OX=39947 GN=PAF1 PE=2 SV=1	O	Posttranslational modification, protein turnover, chaperones	PREDICTED: proteasome subunit alpha type-1 [Oryza sativa Japonica Group]	--
osa-miR1846e	LOC_Os02g08330	CAACGAGGAGGCCGGGACCA	20	378.993	429.415	325.496	699.862	996.398	721.001	2.58845e-07	1.00431	up	[R]	General function prediction only	--	--	--	--	--	Domain of unknown function (DUF2828)	--	S	Function unknown	PREDICTED: uncharacterized protein LOC4328502 [Oryza sativa Japonica Group]	--
osa-miR1846e	LOC_Os02g18440	CAACGAGGAGGCCGGGACCA	20	378.993	429.415	325.496	699.862	996.398	721.001	2.58845e-07	1.00431	up	--	--	--	--	--	--	--	Plant mobile domain;; MULE transposase domain	Serine/threonine-protein phosphatase 7 long form homolog OS=Arabidopsis thaliana OX=3702 GN=MAIL3 PE=2 SV=1	S	Function unknown	Os02g0285700 [Oryza sativa Japonica Group]	--
osa-miR1846e	LOC_Os02g20470	CAACGAGGAGGCCGGGACCA	20	378.993	429.415	325.496	699.862	996.398	721.001	2.58845e-07	1.00431	up	[X]	Mobilome: prophages, transposons	--	--	--	[R]	General function prediction only	Reverse transcriptase (RNA-dependent DNA polymerase);; Integrase core domain;; gag-polypeptide of LTR copia-type;; GAG-pre-integrase domain	Retrovirus-related Pol polyprotein from transposon TNT 1-94 OS=Nicotiana tabacum OX=4097 PE=2 SV=1	L	Replication, recombination and repair	retrotransposon protein, putative, unclassified [Oryza sativa Japonica Group]	--
osa-miR1846e	LOC_Os03g01684	CAACGAGGAGGCCGGGACCA	20	378.993	429.415	325.496	699.862	996.398	721.001	2.58845e-07	1.00431	up	[X]	Mobilome: prophages, transposons	Molecular Function: nucleic acid binding (GO:0003676);; Molecular Function: zinc ion binding (GO:0008270);; Biological Process: DNA integration (GO:0015074);; Cellular Component: membrane (GO:0016020);;	--	--	[R]	General function prediction only	Reverse transcriptase (RNA-dependent DNA polymerase);; Integrase core domain;; gag-polypeptide of LTR copia-type;; GAG-pre-integrase domain	Retrovirus-related Pol polyprotein from transposon TNT 1-94 OS=Nicotiana tabacum OX=4097 PE=2 SV=1	L	Replication, recombination and repair	retrotransposon protein, putative, unclassified [Oryza sativa Japonica Group]	molecular function: binding (GO:0005488);; biological process: metabolic process (GO:0008152);; biological process: cellular process (GO:0009987);; cellular component: membrane (GO:0016020)
osa-miR1846e	LOC_Os03g05660	CAACGAGGAGGCCGGGACCA	20	378.993	429.415	325.496	699.862	996.398	721.001	2.58845e-07	1.00431	up	[J]	Translation, ribosomal structure and biogenesis	--	--	--	[BK]	--	Macro domain	--	S	Function unknown	Os03g0151100 [Oryza sativa Japonica Group]	--
osa-miR1846e	LOC_Os03g11010	CAACGAGGAGGCCGGGACCA	20	378.993	429.415	325.496	699.862	996.398	721.001	2.58845e-07	1.00431	up	[P]	Inorganic ion transport and metabolism	Molecular Function: transporter activity (GO:0005215);; Biological Process: ion transport (GO:0006811);; Cellular Component: integral component of membrane (GO:0016021);; Biological Process: iron ion homeostasis (GO:0055072);;	K12347|0|osa:4332012|K12347 natural resistance-associated macrophage protein | (RefSeq) NRAMP2, OsNramp2; metal transporter Nramp2	--	[P]	Inorganic ion transport and metabolism	Natural resistance-associated macrophage protein	Metal transporter Nramp2 OS=Oryza sativa subsp. japonica OX=39947 GN=NRAMP2 PE=2 SV=1	P	Inorganic ion transport and metabolism	PREDICTED: metal transporter Nramp2 [Oryza sativa Japonica Group]	molecular function: transporter activity (GO:0005215);; biological process: single-organism process (GO:0044699);; biological process: localization (GO:0051179);; cellular component: membrane (GO:0016020);; cellular component: membrane part (GO:0044425);; biological process: biological regulation (GO:0065007)
osa-miR1846e	LOC_Os03g13260	CAACGAGGAGGCCGGGACCA	20	378.993	429.415	325.496	699.862	996.398	721.001	2.58845e-07	1.00431	up	[X]	Mobilome: prophages, transposons	Molecular Function: nucleic acid binding (GO:0003676);; Molecular Function: zinc ion binding (GO:0008270);; Biological Process: DNA integration (GO:0015074);; Cellular Component: membrane (GO:0016020);;	--	--	[R]	General function prediction only	Reverse transcriptase (RNA-dependent DNA polymerase);; Integrase core domain;; gag-polypeptide of LTR copia-type;; GAG-pre-integrase domain	Retrovirus-related Pol polyprotein from transposon TNT 1-94 OS=Nicotiana tabacum OX=4097 PE=2 SV=1	L	Replication, recombination and repair	retrotransposon protein, putative, unclassified [Oryza sativa Japonica Group]	molecular function: binding (GO:0005488);; biological process: metabolic process (GO:0008152);; biological process: cellular process (GO:0009987);; cellular component: membrane (GO:0016020)
osa-miR1846e	LOC_Os03g14250	CAACGAGGAGGCCGGGACCA	20	378.993	429.415	325.496	699.862	996.398	721.001	2.58845e-07	1.00431	up	--	--	--	--	--	--	--	Filament-like plant protein, long coiled-coil	Filament-like plant protein 4 OS=Arabidopsis thaliana OX=3702 GN=FPP4 PE=1 SV=1	S	Function unknown	PREDICTED: filament-like plant protein 4 [Oryza sativa Japonica Group]	--
osa-miR1846e	LOC_Os03g19750	CAACGAGGAGGCCGGGACCA	20	378.993	429.415	325.496	699.862	996.398	721.001	2.58845e-07	1.00431	up	--	--	Molecular Function: RNA polymerase II regulatory region sequence-specific DNA binding (GO:0000977);; Molecular Function: transcription factor activity, sequence-specific DNA binding (GO:0003700);; Cellular Component: nucleus (GO:0005634);; Cellular Component: mitochondrion (GO:0005739);; Biological Process: regulation of transcription from RNA polymerase II promoter (GO:0006357);; Cellular Compon…	--	--	[L]	Replication, recombination and repair	Domain of unknown function (DUF4413);; hAT family C-terminal dimerisation region	Putative AC transposase OS=Zea mays OX=4577 PE=2 SV=2	S	Function unknown	hAT family dimerisation domain containing protein [Oryza sativa Japonica Group]	molecular function: binding (GO:0005488);; molecular function: nucleic acid binding transcription factor activity (GO:0001071);; biological process: biological regulation (GO:0065007);; cellular component: cell (GO:0005623);; cellular component: organelle (GO:0043226);; cellular component: cell part (GO:0044464);; cellular component: membrane (GO:0016020);; cellular component: membrane part (GO:0…
osa-miR1846e	LOC_Os03g20850	CAACGAGGAGGCCGGGACCA	20	378.993	429.415	325.496	699.862	996.398	721.001	2.58845e-07	1.00431	up	--	--	Cellular Component: mitochondrion (GO:0005739);; Cellular Component: integral component of membrane (GO:0016021);; Molecular Function: transferase activity (GO:0016740);;	--	--	[GMW]	--	Exostosin family	Probable arabinosyltransferase ARAD1 OS=Arabidopsis thaliana OX=3702 GN=ARAD1 PE=1 SV=1	S	Function unknown	PREDICTED: probable arabinosyltransferase ARAD1 [Oryza sativa Japonica Group]	cellular component: cell (GO:0005623);; cellular component: organelle (GO:0043226);; cellular component: cell part (GO:0044464);; cellular component: membrane (GO:0016020);; cellular component: membrane part (GO:0044425);; molecular function: catalytic activity (GO:0003824);; biological process: metabolic process (GO:0008152)
osa-miR1846e	LOC_Os03g27290	CAACGAGGAGGCCGGGACCA	20	378.993	429.415	325.496	699.862	996.398	721.001	2.58845e-07	1.00431	up	--	--	Molecular Function: cytochrome-c oxidase activity (GO:0004129);; Cellular Component: mitochondrial respiratory chain complex IV (GO:0005751);; Biological Process: mitochondrial electron transport, cytochrome c to oxygen (GO:0006123);; Biological Process: aerobic respiration (GO:0009060);; Cellular Component: chloroplast (GO:0009507);; Cellular Component: thylakoid (GO:0009579);; Biological Proces…	K02267|1.46048e-94|osa:4333018|K02267 cytochrome c oxidase subunit 6b | (RefSeq) COX6b-1, COX6b1; cytochrome c oxidase subunit 6b-1	Oxidative phosphorylation (ko00190)	[C]	Energy production and conversion	Cytochrome oxidase c subunit VIb	Cytochrome c oxidase subunit 6b-1 OS=Arabidopsis thaliana OX=3702 GN=COX6B-1 PE=1 SV=1	O	Posttranslational modification, protein turnover, chaperones	PREDICTED: cytochrome c oxidase subunit 6b-1 [Oryza sativa Japonica Group]	molecular function: catalytic activity (GO:0003824);; molecular function: transporter activity (GO:0005215);; molecular function: electron carrier activity (GO:0009055);; biological process: metabolic process (GO:0008152);; biological process: cellular process (GO:0009987);; biological process: single-organism process (GO:0044699);; biological process: localization (GO:0051179);; cellular compone…
osa-miR1846e	LOC_Os03g32180	CAACGAGGAGGCCGGGACCA	20	378.993	429.415	325.496	699.862	996.398	721.001	2.58845e-07	1.00431	up	[K]	Transcription	--	--	--	--	--	Leucine rich repeat N-terminal domain	Polygalacturonase inhibitor OS=Pyrus communis OX=23211 GN=PGIP PE=1 SV=1	S	Function unknown	leucine rich repeat containing protein [Oryza sativa Japonica Group]	--
osa-miR1846e	LOC_Os03g42799	CAACGAGGAGGCCGGGACCA	20	378.993	429.415	325.496	699.862	996.398	721.001	2.58845e-07	1.00431	up	--	--	Cellular Component: mitochondrion (GO:0005739);; Cellular Component: integral component of membrane (GO:0016021);;	--	--	--	--	--	Mitochondrial import receptor subunit TOM6 homolog OS=Arabidopsis thaliana OX=3702 GN=TOM6 PE=1 SV=1	U	Intracellular trafficking, secretion, and vesicular transport	hypothetical protein OsI_12689 [Oryza sativa Indica Group]	cellular component: cell (GO:0005623);; cellular component: organelle (GO:0043226);; cellular component: cell part (GO:0044464);; cellular component: membrane (GO:0016020);; cellular component: membrane part (GO:0044425)
osa-miR1846e	LOC_Os03g49940	CAACGAGGAGGCCGGGACCA	20	378.993	429.415	325.496	699.862	996.398	721.001	2.58845e-07	1.00431	up	[GER]	--	Cellular Component: plastid (GO:0009536);; Cellular Component: integral component of membrane (GO:0016021);;	--	--	--	--	EamA-like transporter family	--	EG	--	PREDICTED: uncharacterized protein LOC4333858 [Oryza sativa Japonica Group]	cellular component: cell (GO:0005623);; cellular component: organelle (GO:0043226);; cellular component: cell part (GO:0044464);; cellular component: membrane (GO:0016020);; cellular component: membrane part (GO:0044425)
osa-miR1846e	LOC_Os03g59580	CAACGAGGAGGCCGGGACCA	20	378.993	429.415	325.496	699.862	996.398	721.001	2.58845e-07	1.00431	up	--	--	Cellular Component: mitochondrion (GO:0005739);; Cellular Component: integral component of membrane (GO:0016021);; Molecular Function: hydrolase activity (GO:0016787);;	--	--	[T]	Signal transduction mechanisms	NUDIX domain	Nudix hydrolase 16, mitochondrial OS=Arabidopsis thaliana OX=3702 GN=NUDT16 PE=2 SV=1	L	Replication, recombination and repair	PREDICTED: nudix hydrolase 16, mitochondrial [Oryza sativa Japonica Group]	cellular component: cell (GO:0005623);; cellular component: organelle (GO:0043226);; cellular component: cell part (GO:0044464);; cellular component: membrane (GO:0016020);; cellular component: membrane part (GO:0044425);; molecular function: catalytic activity (GO:0003824);; biological process: metabolic process (GO:0008152)
osa-miR1846e	LOC_Os03g63020	CAACGAGGAGGCCGGGACCA	20	378.993	429.415	325.496	699.862	996.398	721.001	2.58845e-07	1.00431	up	[M]	Cell wall/membrane/envelope biogenesis	Molecular Function: cyclin-dependent protein serine/threonine kinase activity (GO:0004693);; Molecular Function: ATP binding (GO:0005524);; Biological Process: protein phosphorylation (GO:0006468);; Molecular Function: RNA polymerase II carboxy-terminal domain kinase activity (GO:0008353);; Biological Process: regulation of cell cycle (GO:0051726);;	--	--	[T]	Signal transduction mechanisms	Protein kinase domain;; Protein tyrosine kinase	Cyclin-dependent kinase F-3 OS=Oryza sativa subsp. japonica OX=39947 GN=CDKF-3 PE=2 SV=1	T	Signal transduction mechanisms	PREDICTED: cyclin-dependent kinase F-3 isoform X1 [Oryza sativa Japonica Group]	molecular function: catalytic activity (GO:0003824);; biological process: metabolic process (GO:0008152);; biological process: cellular process (GO:0009987);; biological process: biological regulation (GO:0065007);; molecular function: binding (GO:0005488)
osa-miR1846e	LOC_Os03g63124	CAACGAGGAGGCCGGGACCA	20	378.993	429.415	325.496	699.862	996.398	721.001	2.58845e-07	1.00431	up	[X]	Mobilome: prophages, transposons	Molecular Function: nucleic acid binding (GO:0003676);; Molecular Function: zinc ion binding (GO:0008270);; Biological Process: DNA integration (GO:0015074);; Cellular Component: integral component of membrane (GO:0016021);;	--	--	[R]	General function prediction only	Reverse transcriptase (RNA-dependent DNA polymerase);; Integrase core domain;; gag-polypeptide of LTR copia-type;; GAG-pre-integrase domain	Retrovirus-related Pol polyprotein from transposon TNT 1-94 OS=Nicotiana tabacum OX=4097 PE=2 SV=1	L	Replication, recombination and repair	putative gag-pol polyprotein [Oryza sativa Japonica Group]	molecular function: binding (GO:0005488);; biological process: metabolic process (GO:0008152);; biological process: cellular process (GO:0009987);; cellular component: membrane (GO:0016020);; cellular component: membrane part (GO:0044425)
osa-miR1846e	LOC_Os03g63300	CAACGAGGAGGCCGGGACCA	20	378.993	429.415	325.496	699.862	996.398	721.001	2.58845e-07	1.00431	up	[K]	Transcription	Cellular Component: chromosome, centromeric region (GO:0000775);; Cellular Component: nucleus (GO:0005634);; Cellular Component: cytoplasm (GO:0005737);; Biological Process: protein dephosphorylation (GO:0006470);; Molecular Function: CTD phosphatase activity (GO:0008420);;	K17616|0|osa:4334791|K17616 CTD small phosphatase-like protein 2 [EC:3.1.3.-] | (RefSeq) CTD small phosphatase-like protein 2	--	[K]	Transcription	NLI interacting factor-like phosphatase	Mitochondrial import inner membrane translocase subunit TIM50 OS=Phytophthora infestans OX=4787 GN=TIM50 PE=2 SV=1	K	Transcription	PREDICTED: CTD small phosphatase-like protein 2 isoform X1 [Oryza sativa Japonica Group]	cellular component: cell (GO:0005623);; cellular component: organelle (GO:0043226);; cellular component: organelle part (GO:0044422);; cellular component: cell part (GO:0044464);; biological process: metabolic process (GO:0008152);; biological process: cellular process (GO:0009987);; molecular function: catalytic activity (GO:0003824)
osa-miR1846e	LOC_Os04g34590	CAACGAGGAGGCCGGGACCA	20	378.993	429.415	325.496	699.862	996.398	721.001	2.58845e-07	1.00431	up	--	--	Cellular Component: integral component of membrane (GO:0016021);;	--	--	--	--	--	UPF0496 protein At3g49070 OS=Arabidopsis thaliana OX=3702 GN=At3g49070 PE=2 SV=1	S	Function unknown	Os04g0423200 [Oryza sativa Japonica Group]	cellular component: membrane (GO:0016020);; cellular component: membrane part (GO:0044425)
osa-miR1846e	LOC_Os04g42800	CAACGAGGAGGCCGGGACCA	20	378.993	429.415	325.496	699.862	996.398	721.001	2.58845e-07	1.00431	up	--	--	--	--	--	--	--	Protein of unknown function (DUF3493)	Protein LOW PSII ACCUMULATION 1, chloroplastic OS=Arabidopsis thaliana OX=3702 GN=LPA1 PE=1 SV=1	S	Function unknown	PREDICTED: protein LOW PSII ACCUMULATION 1, chloroplastic isoform X1 [Oryza sativa Japonica Group]	--
osa-miR1846e	LOC_Os04g47480	CAACGAGGAGGCCGGGACCA	20	378.993	429.415	325.496	699.862	996.398	721.001	2.58845e-07	1.00431	up	--	--	--	--	--	--	--	Protein of unknown function (DUF632);; Protein of unknown function (DUF630)	--	S	Function unknown	OSJNBb0078D11.3 [Oryza sativa Japonica Group]	--
osa-miR1846e	LOC_Os04g51796	CAACGAGGAGGCCGGGACCA	20	378.993	429.415	325.496	699.862	996.398	721.001	2.58845e-07	1.00431	up	--	--	Cellular Component: integral component of membrane (GO:0016021);;	--	--	--	--	--	--	S	Function unknown	PREDICTED: uncharacterized protein LOC9271971 isoform X2 [Oryza sativa Japonica Group]	cellular component: membrane (GO:0016020);; cellular component: membrane part (GO:0044425)
osa-miR1846e	LOC_Os04g57570	CAACGAGGAGGCCGGGACCA	20	378.993	429.415	325.496	699.862	996.398	721.001	2.58845e-07	1.00431	up	[X]	Mobilome: prophages, transposons	Molecular Function: nucleic acid binding (GO:0003676);; Molecular Function: zinc ion binding (GO:0008270);; Biological Process: DNA integration (GO:0015074);; Cellular Component: membrane (GO:0016020);;	--	--	[R]	General function prediction only	Reverse transcriptase (RNA-dependent DNA polymerase);; Integrase core domain;; zinc-binding in reverse transcriptase;; gag-polypeptide of LTR copia-type;; GAG-pre-integrase domain	Retrovirus-related Pol polyprotein from transposon TNT 1-94 OS=Nicotiana tabacum OX=4097 PE=2 SV=1	L	Replication, recombination and repair	OSJNBb0004A17.2 [Oryza sativa Japonica Group]	molecular function: binding (GO:0005488);; biological process: metabolic process (GO:0008152);; biological process: cellular process (GO:0009987);; cellular component: membrane (GO:0016020)
osa-miR1846e	LOC_Os05g11190	CAACGAGGAGGCCGGGACCA	20	378.993	429.415	325.496	699.862	996.398	721.001	2.58845e-07	1.00431	up	--	--	Molecular Function: signal transducer activity (GO:0004871);; Cellular Component: mitochondrion (GO:0005739);; Biological Process: signal transduction (GO:0007165);; Biological Process: phototropism (GO:0009638);;	--	--	--	--	--	Root phototropism protein 2 OS=Arabidopsis thaliana OX=3702 GN=RPT2 PE=1 SV=2	--	--	hypothetical protein [Oryza sativa Japonica Group]	molecular function: molecular transducer activity (GO:0060089);; cellular component: cell (GO:0005623);; cellular component: organelle (GO:0043226);; cellular component: cell part (GO:0044464);; biological process: cellular process (GO:0009987);; biological process: response to stimulus (GO:0050896);; biological process: biological regulation (GO:0065007)
osa-miR1846e	LOC_Os05g27060	CAACGAGGAGGCCGGGACCA	20	378.993	429.415	325.496	699.862	996.398	721.001	2.58845e-07	1.00431	up	--	--	--	--	--	[R]	General function prediction only	Reverse transcriptase (RNA-dependent DNA polymerase);; GAG-pre-integrase domain;; gag-polypeptide of LTR copia-type	Retrovirus-related Pol polyprotein from transposon TNT 1-94 OS=Nicotiana tabacum OX=4097 PE=2 SV=1	L	Replication, recombination and repair	putative polyprotein [Oryza sativa Japonica Group]	--
osa-miR1846e	LOC_Os05g30610	CAACGAGGAGGCCGGGACCA	20	378.993	429.415	325.496	699.862	996.398	721.001	2.58845e-07	1.00431	up	--	--	--	--	--	[R]	General function prediction only	Reverse transcriptase (RNA-dependent DNA polymerase);; Integrase core domain;; GAG-pre-integrase domain	Retrovirus-related Pol polyprotein from transposon TNT 1-94 OS=Nicotiana tabacum OX=4097 PE=2 SV=1	L	Replication, recombination and repair	putative polyprotein [Oryza sativa Japonica Group]	--
osa-miR1846e	LOC_Os05g33760	CAACGAGGAGGCCGGGACCA	20	378.993	429.415	325.496	699.862	996.398	721.001	2.58845e-07	1.00431	up	--	--	--	--	--	[R]	General function prediction only	PPR repeat family;; PPR repeat;; Pentatricopeptide repeat domain	Pentatricopeptide repeat-containing protein At2g30780 OS=Arabidopsis thaliana OX=3702 GN=At2g30780 PE=2 SV=1	S	Function unknown	hypothetical protein [Oryza sativa Japonica Group]	--
osa-miR1846e	LOC_Os05g41460	CAACGAGGAGGCCGGGACCA	20	378.993	429.415	325.496	699.862	996.398	721.001	2.58845e-07	1.00431	up	--	--	--	--	--	--	--	Aspartic acid proteinase inhibitor;; Cystatin domain	Cysteine proteinase inhibitor 2 OS=Oryza sativa subsp. japonica OX=39947 GN=Os05g0494200 PE=2 SV=3	S	Function unknown	PREDICTED: cysteine proteinase inhibitor 2 [Oryza sativa Japonica Group]	--
osa-miR1846e	LOC_Os05g48040	CAACGAGGAGGCCGGGACCA	20	378.993	429.415	325.496	699.862	996.398	721.001	2.58845e-07	1.00431	up	[V]	Defense mechanisms	--	K03327|0|osa:9269996|K03327 multidrug resistance protein, MATE family | (RefSeq) protein DETOXIFICATION 14	--	[R]	General function prediction only	MatE;; Polysaccharide biosynthesis C-terminal domain	Protein DETOXIFICATION 14 OS=Arabidopsis thaliana OX=3702 GN=DTX14 PE=1 SV=1	V	Defense mechanisms	PREDICTED: protein DETOXIFICATION 14 [Oryza sativa Japonica Group]	--
osa-miR1846e	LOC_Os06g23170	CAACGAGGAGGCCGGGACCA	20	378.993	429.415	325.496	699.862	996.398	721.001	2.58845e-07	1.00431	up	--	--	Molecular Function: DNA binding (GO:0003677);; Molecular Function: RNA binding (GO:0003723);; Molecular Function: RNA-directed DNA polymerase activity (GO:0003964);; Molecular Function: aspartic-type endopeptidase activity (GO:0004190);; Biological Process: RNA-dependent DNA biosynthetic process (GO:0006278);; Biological Process: DNA recombination (GO:0006310);; Biological Process: proteolysis (G…	--	--	[R]	General function prediction only	Reverse transcriptase (RNA-dependent DNA polymerase);; Retrotransposon gag protein	RNA-directed DNA polymerase homolog OS=Oenothera berteroana OX=3950 PE=4 SV=1	L	Replication, recombination and repair	hypothetical protein OsI_22839 [Oryza sativa Indica Group]	molecular function: binding (GO:0005488);; molecular function: catalytic activity (GO:0003824);; biological process: metabolic process (GO:0008152);; biological process: cellular process (GO:0009987)
osa-miR1846e	LOC_Os06g37430	CAACGAGGAGGCCGGGACCA	20	378.993	429.415	325.496	699.862	996.398	721.001	2.58845e-07	1.00431	up	--	--	Cellular Component: mitochondrion (GO:0005739);;	--	--	--	--	--	--	S	Function unknown	PREDICTED: uncharacterized protein LOC4341353 [Oryza sativa Japonica Group]	cellular component: cell (GO:0005623);; cellular component: organelle (GO:0043226);; cellular component: cell part (GO:0044464)
osa-miR1846e	LOC_Os06g41340	CAACGAGGAGGCCGGGACCA	20	378.993	429.415	325.496	699.862	996.398	721.001	2.58845e-07	1.00431	up	[X]	Mobilome: prophages, transposons	Molecular Function: nucleic acid binding (GO:0003676);; Molecular Function: zinc ion binding (GO:0008270);; Biological Process: DNA integration (GO:0015074);; Cellular Component: membrane (GO:0016020);;	--	--	[R]	General function prediction only	Reverse transcriptase (RNA-dependent DNA polymerase);; Integrase core domain;; gag-polypeptide of LTR copia-type;; GAG-pre-integrase domain	Retrovirus-related Pol polyprotein from transposon TNT 1-94 OS=Nicotiana tabacum OX=4097 PE=2 SV=1	L	Replication, recombination and repair	retrotransposon protein, putative, unclassified [Oryza sativa Japonica Group]	molecular function: binding (GO:0005488);; biological process: metabolic process (GO:0008152);; biological process: cellular process (GO:0009987);; cellular component: membrane (GO:0016020)
osa-miR1846e	LOC_Os07g05060	CAACGAGGAGGCCGGGACCA	20	378.993	429.415	325.496	699.862	996.398	721.001	2.58845e-07	1.00431	up	--	--	Cellular Component: mitochondrion (GO:0005739);; Cellular Component: integral component of membrane (GO:0016021);;	--	--	--	--	--	--	--	--	PREDICTED: uncharacterized protein LOC4342388 [Oryza sativa Japonica Group]	cellular component: cell (GO:0005623);; cellular component: organelle (GO:0043226);; cellular component: cell part (GO:0044464);; cellular component: membrane (GO:0016020);; cellular component: membrane part (GO:0044425)
osa-miR1846e	LOC_Os07g07010	CAACGAGGAGGCCGGGACCA	20	378.993	429.415	325.496	699.862	996.398	721.001	2.58845e-07	1.00431	up	--	--	Cellular Component: endoplasmic reticulum membrane (GO:0005789);; Biological Process: protein N-linked glycosylation (GO:0006487);; Biological Process: oligosaccharide-lipid intermediate biosynthetic process (GO:0006490);; Cellular Component: integral component of membrane (GO:0016021);; Molecular Function: dolichyl pyrophosphate Man9GlcNAc2 alpha-1,3-glucosyltransferase activity (GO:0042281);;	K03848|0|osa:4342475|K03848 alpha-1,3-glucosyltransferase [EC:2.4.1.267] | (RefSeq) probable dolichyl pyrophosphate Man9GlcNAc2 alpha-1,3-glucosyltransferase	N-Glycan biosynthesis (ko00510)	[GE]	--	ALG6, ALG8 glycosyltransferase family	Probable dolichyl pyrophosphate Man9GlcNAc2 alpha-1,3-glucosyltransferase OS=Arabidopsis thaliana OX=3702 GN=At5g38460 PE=2 SV=1	S	Function unknown	PREDICTED: probable dolichyl pyrophosphate Man9GlcNAc2 alpha-1,3-glucosyltransferase [Oryza sativa Japonica Group]	cellular component: cell (GO:0005623);; cellular component: membrane (GO:0016020);; cellular component: organelle (GO:0043226);; cellular component: organelle part (GO:0044422);; cellular component: membrane part (GO:0044425);; cellular component: cell part (GO:0044464);; biological process: metabolic process (GO:0008152);; biological process: cellular process (GO:0009987);; biological process: s…
osa-miR1846e	LOC_Os07g14900	CAACGAGGAGGCCGGGACCA	20	378.993	429.415	325.496	699.862	996.398	721.001	2.58845e-07	1.00431	up	--	--	--	--	--	--	--	--	--	--
osa-miR1846e	LOC_Os07g18060	CAACGAGGAGGCCGGGACCA	20	378.993	429.415	325.496	699.862	996.398	721.001	2.58845e-07	1.00431	up	--	--	Molecular Function: hydrolase activity, hydrolyzing O-glycosyl compounds (GO:0004553);; Biological Process: carbohydrate metabolic process (GO:0005975);; Molecular Function: zinc ion binding (GO:0008270);; Cellular Component: membrane (GO:0016020);;	--	--	--	--	Plant mobile domain;; MULE transposase domain;; MuDR family transposase;; Domain of unknown function (DUF1979)	Serine/threonine-protein phosphatase 7 long form homolog OS=Arabidopsis thaliana OX=3702 GN=MAIL3 PE=2 SV=1	--	--	transposon protein, putative, Mutator sub-class [Oryza sativa Japonica Group]	molecular function: catalytic activity (GO:0003824);; biological process: metabolic process (GO:0008152);; molecular function: binding (GO:0005488);; cellular component: membrane (GO:0016020)
osa-miR1846e	LOC_Os07g35100	CAACGAGGAGGCCGGGACCA	20	378.993	429.415	325.496	699.862	996.398	721.001	2.58845e-07	1.00431	up	[X]	Mobilome: prophages, transposons	Molecular Function: DNA binding (GO:0003677);; Molecular Function: serine-type endopeptidase activity (GO:0004252);; Biological Process: DNA recombination (GO:0006310);; Biological Process: proteolysis (GO:0006508);; Molecular Function: zinc ion binding (GO:0008270);; Biological Process: DNA integration (GO:0015074);; Cellular Component: membrane (GO:0016020);;	--	--	[R]	General function prediction only	Reverse transcriptase (RNA-dependent DNA polymerase);; Integrase core domain;; gag-polypeptide of LTR copia-type;; GAG-pre-integrase domain;; Zinc knuckle	Retrovirus-related Pol polyprotein from transposon TNT 1-94 OS=Nicotiana tabacum OX=4097 PE=2 SV=1	L	Replication, recombination and repair	putative gag-pol polyprotein [Oryza sativa Japonica Group]	molecular function: binding (GO:0005488);; molecular function: catalytic activity (GO:0003824);; biological process: metabolic process (GO:0008152);; biological process: cellular process (GO:0009987);; cellular component: membrane (GO:0016020)
osa-miR1846e	LOC_Os07g38120	CAACGAGGAGGCCGGGACCA	20	378.993	429.415	325.496	699.862	996.398	721.001	2.58845e-07	1.00431	up	[T]	Signal transduction mechanisms	Molecular Function: calmodulin-dependent protein kinase activity (GO:0004683);; Molecular Function: calcium ion binding (GO:0005509);; Molecular Function: calmodulin binding (GO:0005516);; Molecular Function: ATP binding (GO:0005524);; Cellular Component: nucleus (GO:0005634);; Cellular Component: cytoplasm (GO:0005737);; Cellular Component: plasma membrane (GO:0005886);; Biological Process: absc…	K13412|0|osa:4343644|K13412 calcium-dependent protein kinase [EC:2.7.11.1] | (RefSeq) OJ1092_A07.132; calcium-dependent protein kinase 8	Plant-pathogen interaction (ko04626)	[T]	Signal transduction mechanisms	Protein kinase domain;; EF hand;; Protein tyrosine kinase;; EF-hand domain pair;; EF hand;; EF-hand domain pair;; EF-hand domain;; Kinase-like;; Secreted protein acidic and rich in cysteine Ca binding region;; Lipopolysaccharide kinase (Kdo/WaaP) family;; Cytoskeletal-regulatory complex EF hand	Calcium-dependent protein kinase 20 OS=Oryza sativa subsp. japonica OX=39947 GN=CPK20 PE=2 SV=2	T	Signal transduction mechanisms	PREDICTED: calcium-dependent protein kinase 8 [Oryza sativa Japonica Group]	molecular function: catalytic activity (GO:0003824);; biological process: metabolic process (GO:0008152);; biological process: cellular process (GO:0009987);; molecular function: binding (GO:0005488);; cellular component: cell (GO:0005623);; cellular component: organelle (GO:0043226);; cellular component: cell part (GO:0044464);; cellular component: membrane (GO:0016020);; biological process: sig…
osa-miR1846e	LOC_Os07g48550	CAACGAGGAGGCCGGGACCA	20	378.993	429.415	325.496	699.862	996.398	721.001	2.58845e-07	1.00431	up	--	--	Molecular Function: DNA binding (GO:0003677);; Cellular Component: nucleus (GO:0005634);; Biological Process: regulation of transcription, DNA-templated (GO:0006355);;	--	--	--	--	No apical meristem (NAM) protein	NAC domain-containing protein 87 OS=Arabidopsis thaliana OX=3702 GN=NAC087 PE=2 SV=1	S	Function unknown	PREDICTED: NAC domain-containing protein 92 [Oryza sativa Japonica Group]	molecular function: binding (GO:0005488);; cellular component: cell (GO:0005623);; cellular component: organelle (GO:0043226);; cellular component: cell part (GO:0044464);; biological process: biological regulation (GO:0065007)
osa-miR1846e	LOC_Os08g09830	CAACGAGGAGGCCGGGACCA	20	378.993	429.415	325.496	699.862	996.398	721.001	2.58845e-07	1.00431	up	--	--	--	K10523|4.37718e-82|dosa:Os08t0198300-01|K10523 speckle-type POZ protein | (RAP-DB) Os08g0198300; Similar to speckle-type POZ protein.	--	[DR]	--	BTB/POZ domain	BTB/POZ and MATH domain-containing protein 3 OS=Arabidopsis thaliana OX=3702 GN=BPM3 PE=1 SV=1	S	Function unknown	unnamed protein product [Oryza sativa Japonica Group]	--
osa-miR1846e	LOC_Os08g13900	CAACGAGGAGGCCGGGACCA	20	378.993	429.415	325.496	699.862	996.398	721.001	2.58845e-07	1.00431	up	--	--	--	--	--	--	--	--	--	--	--	hypothetical protein OsJ_26526 [Oryza sativa Japonica Group]	--
osa-miR1846e	LOC_Os08g14070	CAACGAGGAGGCCGGGACCA	20	378.993	429.415	325.496	699.862	996.398	721.001	2.58845e-07	1.00431	up	--	--	--	--	--	[A]	RNA processing and modification	Complex 1 protein (LYR family)	--	S	Function unknown	PREDICTED: LYR motif-containing protein 4 [Oryza sativa Japonica Group]	--
osa-miR1846e	LOC_Os08g14410	CAACGAGGAGGCCGGGACCA	20	378.993	429.415	325.496	699.862	996.398	721.001	2.58845e-07	1.00431	up	--	--	--	--	--	--	--	--	--	--	--	hypothetical protein [Oryza sativa Japonica Group]	--
osa-miR1846e	LOC_Os08g23520	CAACGAGGAGGCCGGGACCA	20	378.993	429.415	325.496	699.862	996.398	721.001	2.58845e-07	1.00431	up	--	--	Cellular Component: mitochondrion (GO:0005739);;	--	--	--	--	--	--	--	--	hypothetical protein [Oryza sativa Japonica Group]	cellular component: cell (GO:0005623);; cellular component: organelle (GO:0043226);; cellular component: cell part (GO:0044464)
osa-miR1846e	LOC_Os08g30670	CAACGAGGAGGCCGGGACCA	20	378.993	429.415	325.496	699.862	996.398	721.001	2.58845e-07	1.00431	up	[X]	Mobilome: prophages, transposons	Molecular Function: nucleic acid binding (GO:0003676);; Molecular Function: zinc ion binding (GO:0008270);; Biological Process: DNA integration (GO:0015074);;	--	--	[R]	General function prediction only	Reverse transcriptase (RNA-dependent DNA polymerase);; Integrase core domain;; gag-polypeptide of LTR copia-type;; GAG-pre-integrase domain	Retrovirus-related Pol polyprotein from transposon TNT 1-94 OS=Nicotiana tabacum OX=4097 PE=2 SV=1	L	Replication, recombination and repair	retrotransposon protein, putative, unclassified [Oryza sativa Japonica Group]	molecular function: binding (GO:0005488);; biological process: metabolic process (GO:0008152);; biological process: cellular process (GO:0009987)
osa-miR1846e	LOC_Os08g34400	CAACGAGGAGGCCGGGACCA	20	378.993	429.415	325.496	699.862	996.398	721.001	2.58845e-07	1.00431	up	--	--	Molecular Function: phospholipid binding (GO:0005543);; Cellular Component: integral component of membrane (GO:0016021);;	--	--	[TU]	--	ANTH domain	Putative clathrin assembly protein At1g03050 OS=Arabidopsis thaliana OX=3702 GN=At1g03050 PE=2 SV=1	U	Intracellular trafficking, secretion, and vesicular transport	hypothetical protein [Oryza sativa Japonica Group]	molecular function: binding (GO:0005488);; cellular component: membrane (GO:0016020);; cellular component: membrane part (GO:0044425)
osa-miR1846e	LOC_Os09g02490	CAACGAGGAGGCCGGGACCA	20	378.993	429.415	325.496	699.862	996.398	721.001	2.58845e-07	1.00431	up	--	--	Biological Process: proteolysis (GO:0006508);; Molecular Function: cysteine-type peptidase activity (GO:0008234);; Cellular Component: plastid (GO:0009536);;	--	--	--	--	--	--	--	--	unknown protein [Oryza sativa Japonica Group]	biological process: metabolic process (GO:0008152);; molecular function: catalytic activity (GO:0003824);; cellular component: cell (GO:0005623);; cellular component: organelle (GO:0043226);; cellular component: cell part (GO:0044464)
osa-miR1846e	LOC_Os09g16270	CAACGAGGAGGCCGGGACCA	20	378.993	429.415	325.496	699.862	996.398	721.001	2.58845e-07	1.00431	up	--	--	--	--	--	--	--	--	--	--	--	hypothetical protein [Oryza sativa Japonica Group]	--
osa-miR1846e	LOC_Os09g17620	CAACGAGGAGGCCGGGACCA	20	378.993	429.415	325.496	699.862	996.398	721.001	2.58845e-07	1.00431	up	--	--	--	--	--	[S]	Function unknown	Ubiquitin-binding domain	--	O	Posttranslational modification, protein turnover, chaperones	PREDICTED: ubiquitin domain-containing protein 2 [Oryza sativa Japonica Group]	--
osa-miR1846e	LOC_Os09g21620	CAACGAGGAGGCCGGGACCA	20	378.993	429.415	325.496	699.862	996.398	721.001	2.58845e-07	1.00431	up	--	--	--	--	--	--	--	--	--	S	Function unknown	PREDICTED: uncharacterized protein LOC107275354 [Oryza sativa Japonica Group]	--
osa-miR1846e	LOC_Os09g22280	CAACGAGGAGGCCGGGACCA	20	378.993	429.415	325.496	699.862	996.398	721.001	2.58845e-07	1.00431	up	--	--	--	--	--	--	--	--	--	--	--	unnamed protein product [Oryza sativa Japonica Group]	--
osa-miR1846e	LOC_Os09g23570	CAACGAGGAGGCCGGGACCA	20	378.993	429.415	325.496	699.862	996.398	721.001	2.58845e-07	1.00431	up	[K]	Transcription	--	--	--	--	--	Protein kinase domain;; Protein tyrosine kinase;; Leucine rich repeat;; Leucine Rich repeats (2 copies);; Leucine rich repeat N-terminal domain;; Leucine Rich Repeat	Probable inactive receptor kinase RLK902 OS=Arabidopsis thaliana OX=3702 GN=RLK902 PE=1 SV=1	T	Signal transduction mechanisms	PREDICTED: probable inactive receptor kinase RLK902 [Oryza sativa Japonica Group]	--
osa-miR1846e	LOC_Os09g25890	CAACGAGGAGGCCGGGACCA	20	378.993	429.415	325.496	699.862	996.398	721.001	2.58845e-07	1.00431	up	[G]	Carbohydrate transport and metabolism	Molecular Function: catalytic activity (GO:0003824);; Cellular Component: mitochondrion (GO:0005739);; Biological Process: trehalose biosynthetic process (GO:0005992);; Cellular Component: plastid (GO:0009536);;	--	--	[G]	Carbohydrate transport and metabolism	Glycosyltransferase family 20;; Trehalose-phosphatase;; haloacid dehalogenase-like hydrolase	Probable alpha,alpha-trehalose-phosphate synthase [UDP-forming] 7 OS=Arabidopsis thaliana OX=3702 GN=TPS7 PE=1 SV=1	G	Carbohydrate transport and metabolism	PREDICTED: probable alpha,alpha-trehalose-phosphate synthase [UDP-forming] 8 [Oryza sativa Japonica Group]	molecular function: catalytic activity (GO:0003824);; cellular component: cell (GO:0005623);; cellular component: organelle (GO:0043226);; cellular component: cell part (GO:0044464);; biological process: metabolic process (GO:0008152);; biological process: cellular process (GO:0009987);; biological process: single-organism process (GO:0044699)
osa-miR1846e	LOC_Os09g28000	CAACGAGGAGGCCGGGACCA	20	378.993	429.415	325.496	699.862	996.398	721.001	2.58845e-07	1.00431	up	[U]	Intracellular trafficking, secretion, and vesicular transport	Molecular Function: nucleic acid binding (GO:0003676);; Molecular Function: serine-type endopeptidase activity (GO:0004252);; Biological Process: signal peptide processing (GO:0006465);; Biological Process: protein processing involved in protein targeting to mitochondrion (GO:0006627);; Cellular Component: chloroplast thylakoid membrane (GO:0009535);; Biological Process: thylakoid membrane organi…	K03100|0|osa:4347239|K03100 signal peptidase I [EC:3.4.21.89] | (RefSeq) thylakoidal processing peptidase 1, chloroplastic	Protein export (ko03060)	[O]	Posttranslational modification, protein turnover, chaperones	Signal peptidase, peptidase S26;; Peptidase S24-like	Probable thylakoidal processing peptidase 2, chloroplastic OS=Arabidopsis thaliana OX=3702 GN=TPP2 PE=2 SV=1	U	Intracellular trafficking, secretion, and vesicular transport	PREDICTED: thylakoidal processing peptidase 1, chloroplastic [Oryza sativa Japonica Group]	molecular function: binding (GO:0005488);; molecular function: catalytic activity (GO:0003824);; biological process: metabolic process (GO:0008152);; biological process: cellular process (GO:0009987);; cellular component: cell (GO:0005623);; cellular component: membrane (GO:0016020);; cellular component: organelle (GO:0043226);; cellular component: organelle part (GO:0044422);; cellular component…
osa-miR1846e	LOC_Os09g28680	CAACGAGGAGGCCGGGACCA	20	378.993	429.415	325.496	699.862	996.398	721.001	2.58845e-07	1.00431	up	[X]	Mobilome: prophages, transposons	Molecular Function: nucleic acid binding (GO:0003676);; Molecular Function: zinc ion binding (GO:0008270);; Biological Process: DNA integration (GO:0015074);; Cellular Component: membrane (GO:0016020);;	--	--	[R]	General function prediction only	Reverse transcriptase (RNA-dependent DNA polymerase);; Integrase core domain;; gag-polypeptide of LTR copia-type;; GAG-pre-integrase domain	Retrovirus-related Pol polyprotein from transposon TNT 1-94 OS=Nicotiana tabacum OX=4097 PE=2 SV=1	L	Replication, recombination and repair	retrotransposon protein, putative, unclassified [Oryza sativa Japonica Group]	molecular function: binding (GO:0005488);; biological process: metabolic process (GO:0008152);; biological process: cellular process (GO:0009987);; cellular component: membrane (GO:0016020)
osa-miR1846e	LOC_Os09g39860	CAACGAGGAGGCCGGGACCA	20	378.993	429.415	325.496	699.862	996.398	721.001	2.58845e-07	1.00431	up	--	--	--	--	--	[T]	Signal transduction mechanisms	Protein tyrosine kinase	Chitin elicitor receptor kinase 1 OS=Arabidopsis thaliana OX=3702 GN=CERK1 PE=1 SV=1	T	Signal transduction mechanisms	PREDICTED: chitin elicitor receptor kinase 1 [Oryza sativa Japonica Group]	--
osa-miR1846e	LOC_Os10g29070	CAACGAGGAGGCCGGGACCA	20	378.993	429.415	325.496	699.862	996.398	721.001	2.58845e-07	1.00431	up	--	--	Molecular Function: DNA binding (GO:0003677);; Cellular Component: mitochondrion (GO:0005739);; Cellular Component: integral component of membrane (GO:0016021);; Molecular Function: protein dimerization activity (GO:0046983);;	--	--	[L]	Replication, recombination and repair	hAT family C-terminal dimerisation region;; Domain of unknown function (DUF4413);; BED zinc finger	Zinc finger BED domain-containing protein RICESLEEPER 2 OS=Oryza sativa subsp. japonica OX=39947 GN=Os03g0733400 PE=2 SV=1	S	Function unknown	hAT family dimerisation domain containing protein [Oryza sativa Japonica Group]	molecular function: binding (GO:0005488);; cellular component: cell (GO:0005623);; cellular component: organelle (GO:0043226);; cellular component: cell part (GO:0044464);; cellular component: membrane (GO:0016020);; cellular component: membrane part (GO:0044425)
osa-miR1846e	LOC_Os10g32690	CAACGAGGAGGCCGGGACCA	20	378.993	429.415	325.496	699.862	996.398	721.001	2.58845e-07	1.00431	up	--	--	Cellular Component: plastid (GO:0009536);;	--	--	--	--	--	--	S	Function unknown	unknown protein [Oryza sativa Japonica Group]	cellular component: cell (GO:0005623);; cellular component: organelle (GO:0043226);; cellular component: cell part (GO:0044464)
osa-miR1846e	LOC_Os10g37760	CAACGAGGAGGCCGGGACCA	20	378.993	429.415	325.496	699.862	996.398	721.001	2.58845e-07	1.00431	up	[O]	Posttranslational modification, protein turnover, chaperones	--	--	--	[T]	Signal transduction mechanisms	Rhomboid family	RHOMBOID-like protein 3 OS=Arabidopsis thaliana OX=3702 GN=RBL3 PE=2 SV=1	S	Function unknown	Rhomboid family protein, expressed [Oryza sativa Japonica Group]	--
osa-miR1846e	LOC_Os11g03130	CAACGAGGAGGCCGGGACCA	20	378.993	429.415	325.496	699.862	996.398	721.001	2.58845e-07	1.00431	up	--	--	--	--	--	[R]	General function prediction only	Mitochondrial calcium uniporter	Calcium uniporter protein 5, mitochondrial OS=Arabidopsis thaliana OX=3702 GN=At1g57610 PE=2 SV=1	S	Function unknown	PREDICTED: calcium uniporter protein 6, mitochondrial [Oryza sativa Japonica Group]	--
osa-miR1846e	LOC_Os11g24770	CAACGAGGAGGCCGGGACCA	20	378.993	429.415	325.496	699.862	996.398	721.001	2.58845e-07	1.00431	up	--	--	--	--	--	--	--	Ankyrin repeats (3 copies);; Ankyrin repeat;; Ankyrin repeats (many copies);; Ankyrin repeats (many copies);; Ankyrin repeat	--	--	--	hypothetical protein [Oryza sativa Japonica Group]	--
osa-miR1846e	LOC_Os11g41680	CAACGAGGAGGCCGGGACCA	20	378.993	429.415	325.496	699.862	996.398	721.001	2.58845e-07	1.00431	up	[QV]	--	Molecular Function: iron ion binding (GO:0005506);; Cellular Component: integral component of membrane (GO:0016021);; Molecular Function: oxidoreductase activity, acting on paired donors, with incorporation or reduction of molecular oxygen, NAD(P)H as one donor, and incorporation of one atom of oxygen (GO:0016709);; Molecular Function: heme binding (GO:0020037);; Biological Process: secondary met…	--	--	[Q]	Secondary metabolites biosynthesis, transport and catabolism	Cytochrome P450	Cytochrome P450 71D10 OS=Glycine max OX=3847 GN=CYP71D10 PE=2 SV=1	Q	Secondary metabolites biosynthesis, transport and catabolism	Os11g0635300 [Oryza sativa Japonica Group]	molecular function: binding (GO:0005488);; cellular component: membrane (GO:0016020);; cellular component: membrane part (GO:0044425);; molecular function: catalytic activity (GO:0003824);; biological process: metabolic process (GO:0008152);; biological process: single-organism process (GO:0044699)
osa-miR1846e	LOC_Os11g41710	CAACGAGGAGGCCGGGACCA	20	378.993	429.415	325.496	699.862	996.398	721.001	2.58845e-07	1.00431	up	[QV]	--	Molecular Function: iron ion binding (GO:0005506);; Cellular Component: integral component of membrane (GO:0016021);; Molecular Function: oxidoreductase activity, acting on paired donors, with incorporation or reduction of molecular oxygen, NAD(P)H as one donor, and incorporation of one atom of oxygen (GO:0016709);; Molecular Function: heme binding (GO:0020037);; Biological Process: secondary met…	--	--	[Q]	Secondary metabolites biosynthesis, transport and catabolism	Cytochrome P450	Cytochrome P450 71D10 OS=Glycine max OX=3847 GN=CYP71D10 PE=2 SV=1	Q	Secondary metabolites biosynthesis, transport and catabolism	PREDICTED: cytochrome P450 71D10 [Oryza sativa Japonica Group]	molecular function: binding (GO:0005488);; cellular component: membrane (GO:0016020);; cellular component: membrane part (GO:0044425);; molecular function: catalytic activity (GO:0003824);; biological process: metabolic process (GO:0008152);; biological process: single-organism process (GO:0044699)
osa-miR1846e	LOC_Os11g42660	CAACGAGGAGGCCGGGACCA	20	378.993	429.415	325.496	699.862	996.398	721.001	2.58845e-07	1.00431	up	--	--	Molecular Function: ADP binding (GO:0043531);;	--	--	[T]	Signal transduction mechanisms	NB-ARC domain	Disease resistance protein RPP13 OS=Arabidopsis thaliana OX=3702 GN=RPP13 PE=2 SV=2	S	Function unknown	Leucine Rich Repeat family protein, expressed [Oryza sativa Japonica Group]	molecular function: binding (GO:0005488)
osa-miR1846e	LOC_Os12g02880	CAACGAGGAGGCCGGGACCA	20	378.993	429.415	325.496	699.862	996.398	721.001	2.58845e-07	1.00431	up	--	--	Cellular Component: mitochondrion (GO:0005739);; Molecular Function: uniporter activity (GO:0015292);; Cellular Component: integral component of membrane (GO:0016021);; Biological Process: transmembrane transport (GO:0055085);;	K20858|1.15199e-139|osa:4351363|K20858 calcium uniporter protein, mitochondrial | (RefSeq) calcium uniporter protein 6, mitochondrial	--	[R]	General function prediction only	Mitochondrial calcium uniporter	Calcium uniporter protein 5, mitochondrial OS=Arabidopsis thaliana OX=3702 GN=At1g57610 PE=2 SV=1	S	Function unknown	PREDICTED: calcium uniporter protein 6, mitochondrial [Oryza sativa Japonica Group]	cellular component: cell (GO:0005623);; cellular component: organelle (GO:0043226);; cellular component: cell part (GO:0044464);; molecular function: transporter activity (GO:0005215);; biological process: cellular process (GO:0009987);; biological process: single-organism process (GO:0044699);; biological process: localization (GO:0051179);; cellular component: membrane (GO:0016020);; cellular c…
osa-miR1846e	LOC_Os12g05420	CAACGAGGAGGCCGGGACCA	20	378.993	429.415	325.496	699.862	996.398	721.001	2.58845e-07	1.00431	up	[S]	Function unknown	--	--	--	--	--	--	IQ domain-containing protein IQM3 OS=Arabidopsis thaliana OX=3702 GN=IQM3 PE=2 SV=1	S	Function unknown	PREDICTED: IQ domain-containing protein IQM3 [Oryza sativa Japonica Group]	--
osa-miR1846e	LOC_Os12g16770	CAACGAGGAGGCCGGGACCA	20	378.993	429.415	325.496	699.862	996.398	721.001	2.58845e-07	1.00431	up	--	--	--	--	--	--	--	--	--	--	--	hypothetical protein LOC_Os12g16770 [Oryza sativa Japonica Group]	--
osa-miR1846e	LOC_Os12g25450	CAACGAGGAGGCCGGGACCA	20	378.993	429.415	325.496	699.862	996.398	721.001	2.58845e-07	1.00431	up	[K]	Transcription	--	--	--	[R]	General function prediction only	O-methyltransferase;; Dimerisation domain	O-methyltransferase ZRP4 OS=Zea mays OX=4577 GN=ZRP4 PE=2 SV=1	S	Function unknown	PREDICTED: O-methyltransferase ZRP4 [Oryza sativa Japonica Group]	--
osa-miR1846e	LOC_Os12g26204	CAACGAGGAGGCCGGGACCA	20	378.993	429.415	325.496	699.862	996.398	721.001	2.58845e-07	1.00431	up	--	--	--	--	--	--	--	MULE transposase domain;; MuDR family transposase;; Plant mobile domain	Serine/threonine-protein phosphatase 7 long form homolog OS=Arabidopsis thaliana OX=3702 GN=MAIL3 PE=2 SV=1	--	--	transposon protein, putative, Mutator sub-class [Oryza sativa Japonica Group]	--
osa-miR1846e	LOC_Os12g26875	CAACGAGGAGGCCGGGACCA	20	378.993	429.415	325.496	699.862	996.398	721.001	2.58845e-07	1.00431	up	--	--	--	--	--	--	--	--	--	--
novel_miR_259	--	AGGACUACAAGUUUGAUAUAAAGU	24	524.361	335.48	388.206	181.885	248.13	221.297	0.0204172	-0.750648	down	--	--	--	--	--	--	--	--	--	--
osa-miR5340	LOC_Os01g16540	UGAUGACGUGGAUGAAUUUCAAA	23	1139.58	935.99	883.915	537.747	538.908	571.09	0.00315265	-0.712151	down	[O]	Posttranslational modification, protein turnover, chaperones	Molecular Function: ATP binding (GO:0005524);; Cellular Component: nucleus (GO:0005634);; Cellular Component: cytosol (GO:0005829);; Molecular Function: acid-amino acid ligase activity (GO:0016881);; Molecular Function: NEDD8 activating enzyme activity (GO:0019781);; Biological Process: protein neddylation (GO:0045116);;	K10686|0|osa:4325169|K10686 ubiquitin-activating enzyme E1 C [EC:6.2.1.45] | (RefSeq) NEDD8-activating enzyme E1 catalytic subunit	Ubiquitin mediated proteolysis (ko04120)	[O]	Posttranslational modification, protein turnover, chaperones	ThiF family;; E2 binding domain	NEDD8-activating enzyme E1 catalytic subunit OS=Arabidopsis thaliana OX=3702 GN=ECR1 PE=1 SV=2	H	Coenzyme transport and metabolism	PREDICTED: NEDD8-activating enzyme E1 catalytic subunit [Oryza sativa Japonica Group]	molecular function: binding (GO:0005488);; cellular component: cell (GO:0005623);; cellular component: organelle (GO:0043226);; cellular component: cell part (GO:0044464);; molecular function: catalytic activity (GO:0003824);; biological process: metabolic process (GO:0008152);; biological process: cellular process (GO:0009987)
osa-miR5340	LOC_Os03g15780	UGAUGACGUGGAUGAAUUUCAAA	23	1139.58	935.99	883.915	537.747	538.908	571.09	0.00315265	-0.712151	down	[EH]	--	Biological Process: tryptophan biosynthetic process (GO:0000162);; Molecular Function: anthranilate synthase activity (GO:0004049);; Cellular Component: anthranilate synthase complex (GO:0005950);; Cellular Component: chloroplast (GO:0009507);;	K01657|0|osa:4332341|K01657 anthranilate synthase component I [EC:4.1.3.27] | (RefSeq) OASA2, OsASA2; anthranilate synthase alpha subunit 2, chloroplastic	Biosynthesis of amino acids (ko01230)	[E]	Amino acid transport and metabolism	chorismate binding enzyme;; Anthranilate synthase component I, N terminal region	Anthranilate synthase alpha subunit 2, chloroplastic OS=Oryza sativa subsp. japonica OX=39947 GN=OsASA2 PE=1 SV=1	E	Amino acid transport and metabolism	PREDICTED: anthranilate synthase alpha subunit 2, chloroplastic [Oryza sativa Japonica Group]	biological process: metabolic process (GO:0008152);; biological process: cellular process (GO:0009987);; biological process: single-organism process (GO:0044699);; molecular function: catalytic activity (GO:0003824);; cellular component: cell (GO:0005623);; cellular component: macromolecular complex (GO:0032991);; cellular component: cell part (GO:0044464);; cellular component: organelle (GO:0043…
osa-miR5340	LOC_Os05g22800	UGAUGACGUGGAUGAAUUUCAAA	23	1139.58	935.99	883.915	537.747	538.908	571.09	0.00315265	-0.712151	down	[G]	Carbohydrate transport and metabolism	Molecular Function: pectate lyase activity (GO:0030570);; Biological Process: pectin catabolic process (GO:0045490);; Molecular Function: metal ion binding (GO:0046872);;	--	--	--	--	Pectate lyase	Probable pectate lyase 5 OS=Arabidopsis thaliana OX=3702 GN=At1g67750 PE=2 SV=2	G	Carbohydrate transport and metabolism	PREDICTED: pectate lyase [Oryza sativa Japonica Group]	molecular function: catalytic activity (GO:0003824);; biological process: metabolic process (GO:0008152);; molecular function: binding (GO:0005488)
osa-miR5340	LOC_Os07g49300	UGAUGACGUGGAUGAAUUUCAAA	23	1139.58	935.99	883.915	537.747	538.908	571.09	0.00315265	-0.712151	down	--	--	Molecular Function: GTPase activator activity (GO:0005096);; Cellular Component: cytoplasm (GO:0005737);; Cellular Component: plasma membrane (GO:0005886);; Cellular Component: integral component of membrane (GO:0016021);; Molecular Function: Rab GTPase binding (GO:0017137);; Biological Process: regulation of exocytosis (GO:0017157);; Molecular Function: syntaxin binding (GO:0019905);; Biological…	K08518|0|osa:4344388|K08518 syntaxin-binding protein 5 | (RefSeq) uncharacterized LOC4344388	--	[U]	Intracellular trafficking, secretion, and vesicular transport	Anaphase-promoting complex subunit 4 WD40 domain	--	S	Function unknown	PREDICTED: uncharacterized protein LOC4344388 isoform X1 [Oryza sativa Japonica Group]	molecular function: enzyme regulator activity (GO:0030234);; biological process: biological regulation (GO:0065007);; cellular component: cell (GO:0005623);; cellular component: cell part (GO:0044464);; cellular component: membrane (GO:0016020);; cellular component: membrane part (GO:0044425);; molecular function: binding (GO:0005488)
[truncated: 109 more rows]
