# Supplementary material for: An Integration of MicroRNA and Transcriptome Sequencing Analysis Reveal Regulatory Roles of miRNAs in Response to Chilling Stress in Wild Rice
Source: Plants (Basel). 2022 Apr 3;11(7):977. doi: 10.3390/plants11070977 (PMC9002458; doi:10.3390/plants11070977)
Supplement: Supplementary file 1 [file plants-11-00977-s001.zip › Table S4. Upregulated differentially expressed genes (DEGs) identified in the comparison of 9311-0 h vs. 9311-96 h (log2(FC) í▌ 1 and FDR í▄ 0.01).xlsx]

## Sheet: Table S4
Table S4. Upregulated differentially expressed genes (DEGs) identified in the comparison of 9311-0 h vs. 9311-96 h (|log2(FC)| ≥ 1 and FDR ≤ 0.01).
#ID	gene_name	9311-0h-1a1_FPKM	9311-0h-1_count	9311-0h-2a2_FPKM	9311-0h-2_count	9311-0h-3a3_FPKM	9311-0h-3_count	9311-96h-1b1_FPKM	9311-96h-1_count	9311-96h-2b2_FPKM	9311-96h-2_count	9311-96h-3b3_FPKM	9311-96h-3_count	FDRc	log2FC	regulated	COG_class	COG_class_annotation	GO_annotation	KEGG_annotation	KEGG_pathway_annotation	KOG_class	KOG_class_annotation	Pfam_annotation	Swiss_Prot_annotation	eggNOG_class	eggNOG_class_annotation	NR_annotation	GO_second_level_annotation
LOC_Os03g10210	LOC_Os03g10210	0	0	0	0	0.120166	7	5.15592	251	1.47109	73	1.58885	75	0.000360114	4.80548	up	--	--	Molecular Function: transcription regulatory region sequence-specific DNA binding (GO:0000976);; Molecular Function: transcription factor activity, sequence-specific DNA binding (GO:0003700);; Cellular Component: nucleus (GO:0005634);; Biological Process: regulation of transcription, DNA-templated (GO:0006355);; Biological Process: positive regulation of transcription, DNA-templated (GO:0045893);;	K09338|5.90701e-93|osa:4331956|K09338 homeobox-leucine zipper protein | (RefSeq) HOX12, OsHox12, OsJ_009423; homeobox-leucine zipper protein HOX12	--	[K]	Transcription	Homeobox domain	Homeobox-leucine zipper protein HOX12 OS=Oryza sativa subsp. japonica OX=39947 GN=HOX12 PE=2 SV=1	K	Transcription	PREDICTED: homeobox-leucine zipper protein HOX12 [Oryza sativa Japonica Group]	molecular function: binding (GO:0005488);; biological process: biological regulation (GO:0065007);; molecular function: nucleic acid binding transcription factor activity (GO:0001071);; cellular component: cell (GO:0005623);; cellular component: organelle (GO:0043226);; cellular component: cell part (GO:0044464)
LOC_Os03g52475	LOC_Os03g52475	0.042077	2	0.002874	1	0.071195	4	2.14386	82	2.5212	97	2.54237	94	4.34183e-17	5.25023	up	--	--	Biological Process: mitochondrial RNA processing (GO:0000963);; Cellular Component: mitochondrion (GO:0005739);; Biological Process: chromosome segregation (GO:0007059);; Biological Process: meiosis I (GO:0007127);; Cellular Component: chloroplast (GO:0009507);; Biological Process: cytidine to uridine editing (GO:0016554);; Biological Process: chloroplast RNA processing (GO:0031425);; Biological …	--	--	[R]	General function prediction only	PPR repeat;; PPR repeat family;; PPR repeat	Pentatricopeptide repeat-containing protein At3g28660 OS=Arabidopsis thaliana OX=3702 GN=PCMP-E80 PE=2 SV=1	S	Function unknown	expressed protein [Oryza sativa Japonica Group]	biological process: metabolic process (GO:0008152);; biological process: cellular process (GO:0009987);; cellular component: cell (GO:0005623);; cellular component: organelle (GO:0043226);; cellular component: cell part (GO:0044464);; biological process: single-organism process (GO:0044699);; biological process: reproduction (GO:0000003);; biological process: reproductive process (GO:0022414);; b…
LOC_Os12g40060	LOC_Os12g40060	0.076907	13	0.096012	19	0.054212	11	0.423955	73	0.276039	48	0.400921	67	8.45725e-07	2.24828	up	--	--	Biological Process: tRNA dihydrouridine synthesis (GO:0002943);; Molecular Function: DNA binding (GO:0003677);; Molecular Function: sugar:proton symporter activity (GO:0005351);; Molecular Function: binding (GO:0005488);; Cellular Component: nucleus (GO:0005634);; Cellular Component: mitochondrion (GO:0005739);; Biological Process: base-excision repair (GO:0006284);; Biological Process: DNA recom…	--	--	[R]	General function prediction only	Reverse transcriptase (RNA-dependent DNA polymerase);; GAG-pre-integrase domain;; Integrase core domain;; gag-polypeptide of LTR copia-type;; Zinc knuckle	Retrovirus-related Pol polyprotein from transposon RE1 OS=Arabidopsis thaliana OX=3702 GN=RE1 PE=2 SV=1	L	Replication, recombination and repair	retrotransposon protein, putative, Ty1-copia subclass [Oryza sativa Japonica Group]	biological process: metabolic process (GO:0008152);; biological process: cellular process (GO:0009987);; molecular function: binding (GO:0005488);; biological process: single-organism process (GO:0044699);; biological process: localization (GO:0051179);; molecular function: transporter activity (GO:0005215);; cellular component: cell (GO:0005623);; cellular component: organelle (GO:0043226);; cel…
LOC_Os07g29320	LOC_Os07g29320	3.10468	163	6.69761	392	3.7721	231	22.6903	1205	27.1905	1465	30.9683	1596	5.0127e-20	2.60942	up	--	--	Biological Process: RNA methylation (GO:0001510);; Cellular Component: nucleus (GO:0005634);; Biological Process: protein import into nucleus (GO:0006606);; Biological Process: protein targeting to mitochondrion (GO:0006626);;	K14823|2.68768e-151|osa:4343215|K14823 rRNA-processing protein EBP2 | (RefSeq) probable rRNA-processing protein EBP2 homolog	--	[A]	RNA processing and modification	Eukaryotic rRNA processing protein EBP2	Probable rRNA-processing protein EBP2 homolog OS=Arabidopsis thaliana OX=3702 GN=EBP2 PE=1 SV=1	S	Function unknown	PREDICTED: probable rRNA-processing protein EBP2 homolog [Oryza sativa Japonica Group]	biological process: metabolic process (GO:0008152);; biological process: cellular process (GO:0009987);; cellular component: cell (GO:0005623);; cellular component: organelle (GO:0043226);; cellular component: cell part (GO:0044464);; biological process: single-organism process (GO:0044699);; biological process: localization (GO:0051179)
LOC_Os02g11760	LOC_Os02g11760	2.94421	514	2.32836	454	3.13562	638	5.85524	1035	7.08998	1272	8.40215	1441	2.71692e-10	1.37951	up	[V]	Defense mechanisms	Molecular Function: ATP binding (GO:0005524);; Cellular Component: mitochondrion (GO:0005739);; Cellular Component: vacuolar membrane (GO:0005774);; Cellular Component: cytosol (GO:0005829);; Cellular Component: plasma membrane (GO:0005886);; Biological Process: obsolete ATP catabolic process (GO:0006200);; Biological Process: protein targeting to membrane (GO:0006612);; Biological Process: drug …	--	--	[Q]	Secondary metabolites biosynthesis, transport and catabolism	ABC-2 type transporter;; ABC transporter;; Plant PDR ABC transporter associated;; ABC-transporter extracellular N-terminal;; AAA domain, putative AbiEii toxin, Type IV TA system;; AAA domain;; ATPase family associated with various cellular activities (AAA)	ABC transporter G family member 39 OS=Oryza sativa subsp. japonica OX=39947 GN=ABCG39 PE=3 SV=1	V	Defense mechanisms	RecName: Full=ABC transporter G family member 39; Short=OsABCG39; AltName: Full=Pleiotropic drug resistance protein 7; Short=OsPDR7	molecular function: binding (GO:0005488);; cellular component: cell (GO:0005623);; cellular component: organelle (GO:0043226);; cellular component: cell part (GO:0044464);; cellular component: membrane (GO:0016020);; cellular component: organelle part (GO:0044422);; biological process: localization (GO:0051179);; biological process: single-organism process (GO:0044699);; biological process: respo…
LOC_Os03g26990	LOC_Os03g26990	1.18137	62	1.62278	95	0.543351	33	3.3882	179	3.40715	183	3.59468	184	1.92691e-05	1.66145	up	--	--	Cellular Component: plastid (GO:0009536);; Cellular Component: cell part (GO:0044464);;	--	--	--	--	VQ motif	--	S	Function unknown	Os03g0387300, partial [Oryza sativa Japonica Group]	cellular component: cell (GO:0005623);; cellular component: organelle (GO:0043226);; cellular component: cell part (GO:0044464)
LOC_Os09g02250	LOC_Os09g02250	0.05134	7	0.197825	27	0.045611	7	0.436421	54	0.469328	59	0.408645	49	0.000510837	2.0981	up	[K]	Transcription	Molecular Function: protein kinase activity (GO:0004672);; Molecular Function: ATP binding (GO:0005524);; Biological Process: polysaccharide metabolic process (GO:0005976);; Biological Process: protein phosphorylation (GO:0006468);; Biological Process: anatomical structure morphogenesis (GO:0009653);; Biological Process: response to endogenous stimulus (GO:0009719);; Biological Process: tissue de…	--	--	--	--	Protein kinase domain;; Protein tyrosine kinase;; Leucine Rich repeats (2 copies);; Leucine rich repeat;; Leucine Rich Repeat;; Leucine rich repeat N-terminal domain;; Leucine Rich repeat	Receptor protein kinase-like protein At4g34220 OS=Arabidopsis thaliana OX=3702 GN=At4g34220 PE=2 SV=1	T	Signal transduction mechanisms	PREDICTED: probable LRR receptor-like serine/threonine-protein kinase At4g37250 [Oryza sativa Japonica Group]	biological process: metabolic process (GO:0008152);; biological process: cellular process (GO:0009987);; molecular function: catalytic activity (GO:0003824);; molecular function: binding (GO:0005488);; biological process: developmental process (GO:0032502);; biological process: response to stimulus (GO:0050896);; cellular component: membrane (GO:0016020);; cellular component: membrane part (GO:00…
LOC_Os03g56250	LOC_Os03g56250	10.2084	1064	14.3647	1672	11.7005	1422	96.5256	10186	102.663	10993	122.06	12503	2.40296e-79	3.18564	up	[K]	Transcription	Molecular Function: protein kinase activity (GO:0004672);; Molecular Function: protein binding (GO:0005515);; Molecular Function: ATP binding (GO:0005524);; Cellular Component: plasma membrane (GO:0005886);; Biological Process: protein phosphorylation (GO:0006468);; Biological Process: defense response (GO:0006952);; Biological Process: signal transduction (GO:0007165);; Biological Process: metab…	--	--	--	--	Protein tyrosine kinase;; Protein kinase domain;; Leucine Rich repeats (2 copies);; Leucine Rich Repeat	Probable LRR receptor-like serine/threonine-protein kinase At2g16250 OS=Arabidopsis thaliana OX=3702 GN=At2g16250 PE=2 SV=1	S	Function unknown	PREDICTED: probable LRR receptor-like serine/threonine-protein kinase At2g16250 [Oryza sativa Japonica Group]	biological process: metabolic process (GO:0008152);; biological process: cellular process (GO:0009987);; molecular function: catalytic activity (GO:0003824);; molecular function: binding (GO:0005488);; cellular component: cell (GO:0005623);; cellular component: membrane (GO:0016020);; cellular component: cell part (GO:0044464);; biological process: response to stimulus (GO:0050896);; biological p…
LOC_Os06g41930	LOC_Os06g41930	64.4335	4791	75.8992	6272	66.2139	5672	188.456	14112	191.147	14496	206.872	15042	1.57435e-45	1.54784	up	--	--	--	--	--	--	--	PLATZ transcription factor	--	S	Function unknown	PREDICTED: uncharacterized protein LOC9268257 isoform X1 [Oryza sativa Japonica Group]	--
LOC_Os02g48110	LOC_Os02g48110	17.1039	2113	23.1518	3193	16.6852	2402	35.4252	4431	44.2448	5615	45.0718	5472	5.45869e-11	1.1782	up	[O]	Posttranslational modification, protein turnover, chaperones	Molecular Function: nucleotide binding (GO:0000166);; Molecular Function: ATP binding (GO:0005524);; Cellular Component: vacuolar membrane (GO:0005774);; Cellular Component: endoplasmic reticulum (GO:0005783);; Cellular Component: Golgi apparatus (GO:0005794);; Cellular Component: cytosol (GO:0005829);; Cellular Component: plasma membrane (GO:0005886);; Biological Process: protein folding (GO:000…	K09486|0|osa:4330492|K09486 hypoxia up-regulated 1 | (RefSeq) OJ1038_A06.19, OJ1311_H06.29; heat shock 70 kDa protein 17	Protein processing in endoplasmic reticulum (ko04141)	[O]	Posttranslational modification, protein turnover, chaperones	NAD-specific glutamate dehydrogenase	Heat shock 70 kDa protein 17 OS=Arabidopsis thaliana OX=3702 GN=HSP70-17 PE=2 SV=1	O	Posttranslational modification, protein turnover, chaperones	PREDICTED: heat shock 70 kDa protein 17 [Oryza sativa Japonica Group]	molecular function: binding (GO:0005488);; cellular component: cell (GO:0005623);; cellular component: membrane (GO:0016020);; cellular component: organelle (GO:0043226);; cellular component: organelle part (GO:0044422);; cellular component: cell part (GO:0044464);; biological process: cellular process (GO:0009987);; biological process: localization (GO:0051179);; biological process: response to …
LOC_Os04g43922	LOC_Os04g43922	1.94843	108	3.21525	198	2.41564	156	8.91767	498	8.29666	470	8.9101	483	2.05087e-17	1.81738	up	[J]	Translation, ribosomal structure and biogenesis	Cellular Component: exosome (RNase complex) (GO:0000178);; Molecular Function: RNA binding (GO:0003723);; Molecular Function: structural constituent of ribosome (GO:0003735);; Molecular Function: exonuclease activity (GO:0004527);; Cellular Component: mitochondrion (GO:0005739);; Cellular Component: ribosome (GO:0005840);; Biological Process: translation (GO:0006412);; Biological Process: megagam…	K03679|0|osa:4336421|K03679 exosome complex component RRP4 | (RefSeq) exosome complex component RRP4 homolog	RNA degradation (ko03018)	[A]	RNA processing and modification	KH domain	Exosome complex component RRP4 homolog OS=Arabidopsis thaliana OX=3702 GN=RRP4 PE=1 SV=1	J	Translation, ribosomal structure and biogenesis	PREDICTED: exosome complex component RRP4 homolog [Oryza sativa Japonica Group]	cellular component: cell (GO:0005623);; cellular component: macromolecular complex (GO:0032991);; cellular component: cell part (GO:0044464);; molecular function: binding (GO:0005488);; molecular function: structural molecule activity (GO:0005198);; biological process: metabolic process (GO:0008152);; biological process: cellular process (GO:0009987);; molecular function: catalytic activity (GO:0…
Oryza_sativa_newGene_2119	--	0	0	0.055407	5	0	0	1.5977	127	1.49565	121	1.35401	105	2.39172e-18	6.02298	up	--	--	Cellular Component: plastid (GO:0009536);; Cellular Component: integral component of membrane (GO:0016021);;	--	--	--	--	--	--	--	--	Os07g0620700, partial [Oryza sativa Japonica Group]	cellular component: cell (GO:0005623);; cellular component: organelle (GO:0043226);; cellular component: cell part (GO:0044464);; cellular component: membrane (GO:0016020);; cellular component: membrane part (GO:0044425)
LOC_Os01g74152	LOC_Os01g74152	0.14854	8	0.596072	33	0.239205	14	1.83806	92	2.65877	134	1.56803	76	8.56308e-07	2.57942	up	[H]	Coenzyme transport and metabolism	Biological Process: metabolic process (GO:0008152);; Molecular Function: hydrolase activity (GO:0016787);;	--	--	[R]	General function prediction only	Haloacid dehalogenase-like hydrolase	--	S	Function unknown	PREDICTED: uncharacterized protein LOC4326398 [Oryza sativa Japonica Group]	biological process: metabolic process (GO:0008152);; molecular function: catalytic activity (GO:0003824)
LOC_Os02g57220	LOC_Os02g57220	7.01311	421	8.02436	537	6.52284	456	34.3801	2086	43.6965	2691	33.5865	1978	2.52701e-47	2.41167	up	[R]	General function prediction only	Molecular Function: nucleotide binding (GO:0000166);; Molecular Function: actin binding (GO:0003779);; Cellular Component: nucleus (GO:0005634);; Cellular Component: cytoplasm (GO:0005737);; Cellular Component: cytoskeleton (GO:0005856);; Cellular Component: Arp2/3 protein complex (GO:0005885);; Biological Process: actin filament organization (GO:0007015);; Biological Process: regulation of actin…	K05757|0|osa:4331146|K05757 actin related protein 2/3 complex, subunit 1A/1B | (RefSeq) OJ1136_C12.12; actin-related protein 2/3 complex subunit 1B	Endocytosis (ko04144)	[Z]	Cytoskeleton	WD domain, G-beta repeat;; Anaphase-promoting complex subunit 4 WD40 domain;; WD40-like Beta Propeller Repeat	Actin-related protein 2/3 complex subunit 1B OS=Arabidopsis thaliana OX=3702 GN=ARPC1B PE=2 SV=1	S	Function unknown	PREDICTED: actin-related protein 2/3 complex subunit 1B [Oryza sativa Japonica Group]	molecular function: binding (GO:0005488);; cellular component: cell (GO:0005623);; cellular component: organelle (GO:0043226);; cellular component: cell part (GO:0044464);; cellular component: macromolecular complex (GO:0032991);; cellular component: organelle part (GO:0044422);; biological process: cellular process (GO:0009987);; biological process: single-organism process (GO:0044699);; biologi…
LOC_Os07g38310	LOC_Os07g38310	0.207439	6	0.614186	20	0.358935	12	1.75527	51	3.8755	114	4.65998	130	5.35334e-08	3.06692	up	--	--	Molecular Function: nucleic acid binding (GO:0003676);; Molecular Function: zinc ion binding (GO:0008270);; Cellular Component: plastid (GO:0009536);; Biological Process: DNA integration (GO:0015074);; Cellular Component: membrane (GO:0016020);;	--	--	--	--	--	--	--	--	retrotransposon protein, putative, Ty1-copia sub-class [Oryza sativa Japonica Group]	molecular function: binding (GO:0005488);; cellular component: cell (GO:0005623);; cellular component: organelle (GO:0043226);; cellular component: cell part (GO:0044464);; biological process: metabolic process (GO:0008152);; biological process: cellular process (GO:0009987);; cellular component: membrane (GO:0016020)
LOC_Os01g08850	LOC_Os01g08850	1.38406	93	1.17832	88	1.0377	81	3.80337	257	3.32178	227	3.37513	221	1.83529e-12	1.57243	up	[J]	Translation, ribosomal structure and biogenesis	Molecular Function: ATP binding (GO:0005524);; Molecular Function: GTP binding (GO:0005525);; Cellular Component: nucleus (GO:0005634);; Biological Process: mRNA processing (GO:0006397);; Biological Process: Mo-molybdopterin cofactor biosynthetic process (GO:0006777);; Biological Process: flower development (GO:0009908);; Biological Process: regulation of gene expression (GO:0010468);; Biological…	K06947|0|osa:4325340|K06947 polynucleotide 5'-hydroxyl-kinase GRC3/NOL9 [EC:2.7.1.-] | (RefSeq) polynucleotide 5'-hydroxyl-kinase NOL9	--	[R]	General function prediction only	mRNA cleavage and polyadenylation factor CLP1 P-loop	Polynucleotide 5&apos;-hydroxyl-kinase NOL9 OS=Arabidopsis thaliana OX=3702 GN=At5g11010 PE=2 SV=1	S	Function unknown	hypothetical protein OsJ_00655 [Oryza sativa Japonica Group]	molecular function: binding (GO:0005488);; cellular component: cell (GO:0005623);; cellular component: organelle (GO:0043226);; cellular component: cell part (GO:0044464);; biological process: metabolic process (GO:0008152);; biological process: cellular process (GO:0009987);; biological process: reproduction (GO:0000003);; biological process: reproductive process (GO:0022414);; biological proces…
LOC_Os09g32370	LOC_Os09g32370	0	0	0.103053	10	0.017748	2	3.62303	310	2.74353	239	3.47228	289	5.07791e-32	6.14738	up	[R]	General function prediction only	Biological Process: cellular process (GO:0009987);; Cellular Component: intracellular organelle (GO:0043229);; Cellular Component: cell periphery (GO:0071944);;	--	--	--	--	Domain of unknown function (DUF2828)	--	S	Function unknown	PREDICTED: uncharacterized protein LOC4347476 [Oryza sativa Japonica Group]	biological process: cellular process (GO:0009987);; cellular component: cell (GO:0005623);; cellular component: organelle (GO:0043226);; cellular component: cell part (GO:0044464)
LOC_Os11g03900	LOC_Os11g03900	4.44875	420	6.80484	717	4.41443	486	66.1831	6318	74.1986	7187	80.5672	7465	7.87254e-89	3.85354	up	[M]	Cell wall/membrane/envelope biogenesis	Molecular Function: glutamine-fructose-6-phosphate transaminase (isomerizing) activity (GO:0004360);; Cellular Component: mitochondrion (GO:0005739);; Cellular Component: cytosol (GO:0005829);; Biological Process: glucosamine biosynthetic process (GO:0006042);; Biological Process: gluconeogenesis (GO:0006094);; Biological Process: cytoskeleton organization (GO:0007010);; Biological Process: prote…	K00820|0|osa:4349694|K00820 glucosamine--fructose-6-phosphate aminotransferase (isomerizing) [EC:2.6.1.16] | (RefSeq) glutamine--fructose-6-phosphate aminotransferase [isomerizing] 2	--	[M]	Cell wall/membrane/envelope biogenesis	SIS domain;; Glutamine amidotransferase domain;; Glutamine amidotransferase domain	Glutamine--fructose-6-phosphate aminotransferase [isomerizing] OS=Cyanidium caldarium OX=2771 GN=glmS PE=3 SV=3	M	Cell wall/membrane/envelope biogenesis	PREDICTED: glutamine--fructose-6-phosphate aminotransferase [isomerizing] 2 isoform X1 [Oryza sativa Japonica Group]	molecular function: catalytic activity (GO:0003824);; cellular component: cell (GO:0005623);; cellular component: organelle (GO:0043226);; cellular component: cell part (GO:0044464);; biological process: metabolic process (GO:0008152);; biological process: single-organism process (GO:0044699);; biological process: cellular process (GO:0009987);; biological process: cellular component organization…
LOC_Os04g42140	LOC_Os04g42140	20.1667	2364	22.9795	3008	22.1977	3034	59.6155	7077	64.4046	7758	64.5809	7442	3.89294e-45	1.57084	up	--	--	Molecular Function: DNA binding (GO:0003677);; Molecular Function: translation initiation factor activity (GO:0003743);; Cellular Component: nucleus (GO:0005634);; Cellular Component: cytosol (GO:0005829);; Biological Process: translational initiation (GO:0006413);; Biological Process: regulation of translation (GO:0006417);; Biological Process: cell cycle (GO:0007049);; Biological Process: nucle…	K03260|0|osa:4336300|K03260 translation initiation factor 4G | (RefSeq) RYMV1; eukaryotic translation initiation factor isoform 4G-1	RNA transport (ko03013)	[J]	Translation, ribosomal structure and biogenesis	MIF4G domain;; MA3 domain	Eukaryotic translation initiation factor isoform 4G-1 OS=Oryza sativa subsp. japonica OX=39947 GN=Os04g0499300 PE=2 SV=2	J	Translation, ribosomal structure and biogenesis	PREDICTED: eukaryotic translation initiation factor isoform 4G-1 [Oryza sativa Japonica Group]	molecular function: binding (GO:0005488);; biological process: metabolic process (GO:0008152);; biological process: cellular process (GO:0009987);; cellular component: cell (GO:0005623);; cellular component: organelle (GO:0043226);; cellular component: cell part (GO:0044464);; biological process: biological regulation (GO:0065007);; biological process: single-organism process (GO:0044699);; biolo…
LOC_Os05g30710	LOC_Os05g30710	1.59017	146	1.2698	130	1.59653	171	4.43878	412	4.31261	406	5.32703	480	2.11894e-15	1.69052	up	--	--	Biological Process: RNA modification (GO:0009451);; Cellular Component: chloroplast (GO:0009507);; Biological Process: regulation of gene expression (GO:0010468);; Biological Process: heterocycle biosynthetic process (GO:0018130);; Biological Process: aromatic compound biosynthetic process (GO:0019438);; Biological Process: photosynthesis, light reaction (GO:0019684);; Biological Process: regulat…	--	--	[R]	General function prediction only	PPR repeat;; PPR repeat family;; DYW family of nucleic acid deaminases;; PPR repeat;; Pentatricopeptide repeat domain;; Pentacotripeptide-repeat region of PRORP	Pentatricopeptide repeat-containing protein At1g20230 OS=Arabidopsis thaliana OX=3702 GN=PCMP-H21 PE=2 SV=2	S	Function unknown	PREDICTED: pentatricopeptide repeat-containing protein At1g20230 isoform X1 [Oryza sativa Japonica Group]	biological process: metabolic process (GO:0008152);; biological process: cellular process (GO:0009987);; cellular component: cell (GO:0005623);; cellular component: organelle (GO:0043226);; cellular component: cell part (GO:0044464);; biological process: biological regulation (GO:0065007);; biological process: cellular component organization or biogenesis (GO:0071840);; biological process: single…
LOC_Os01g62460	LOC_Os01g62460	104.909	12255	97.3795	12522	70.9746	9746	189.61	23304	184.388	22897	196.203	23270	3.10083e-13	1.15734	up	--	--	Biological Process: immune system process (GO:0002376);; Biological Process: regulation of transcription, DNA-templated (GO:0006355);; Biological Process: tryptophan metabolic process (GO:0006568);; Biological Process: defense response (GO:0006952);; Biological Process: signal transduction (GO:0007165);; Biological Process: multicellular organism development (GO:0007275);; Biological Process: res…	--	--	--	--	GRAS domain family	Scarecrow-like protein 9 OS=Arabidopsis thaliana OX=3702 GN=SCL9 PE=2 SV=1	K	Transcription	PREDICTED: scarecrow-like protein 9 isoform X1 [Oryza sativa Japonica Group]	biological process: immune system process (GO:0002376);; biological process: biological regulation (GO:0065007);; biological process: metabolic process (GO:0008152);; biological process: cellular process (GO:0009987);; biological process: single-organism process (GO:0044699);; biological process: response to stimulus (GO:0050896);; biological process: multicellular organismal process (GO:0032501)…
LOC_Os03g57140	LOC_Os03g57140	22.3958	884	26.168	1154	20.6343	950	77.9176	3115	83.852	3401	82.2943	3193	1.76676e-49	1.86117	up	--	--	Cellular Component: cytoplasm (GO:0005737);; Biological Process: cell death (GO:0008219);; Biological Process: response to salicylic acid (GO:0009751);; Biological Process: defense response to bacterium, incompatible interaction (GO:0009816);; Molecular Function: sphingosine transmembrane transporter activity (GO:0010175);; Biological Process: vesicle-mediated transport (GO:0016192);; Molecular F…	--	--	[S]	Function unknown	Glycolipid transfer protein (GLTP)	Accelerated cell death 11 OS=Arabidopsis thaliana OX=3702 GN=ACD11 PE=1 SV=1	U	Intracellular trafficking, secretion, and vesicular transport	PREDICTED: accelerated cell death 11 [Oryza sativa Japonica Group]	cellular component: cell (GO:0005623);; cellular component: cell part (GO:0044464);; biological process: cellular process (GO:0009987);; biological process: single-organism process (GO:0044699);; biological process: response to stimulus (GO:0050896);; biological process: immune system process (GO:0002376);; biological process: multi-organism process (GO:0051704);; biological process: localization…
LOC_Os06g37660	LOC_Os06g37660	25.8795	1493	31.6622	2040	23.7992	1601	143.086	8359	164.366	9743	150.494	8534	3.81304e-73	2.53559	up	[T]	Signal transduction mechanisms	Cellular Component: protein phosphatase type 2A complex (GO:0000159);; Molecular Function: phosphoprotein phosphatase activity (GO:0004721);; Molecular Function: protein serine/threonine phosphatase activity (GO:0004722);; Cellular Component: nucleus (GO:0005634);; Cellular Component: nucleolus (GO:0005730);; Cellular Component: cytoplasm (GO:0005737);; Cellular Component: cytosol (GO:0005829);; …	K04382|0|osa:4341364|K04382 serine/threonine-protein phosphatase 2A catalytic subunit [EC:3.1.3.16] | (RefSeq) OsJ_020918, PP2A1; serine/threonine-protein phosphatase PP2A-1 catalytic subunit	mRNA surveillance pathway (ko03015)	[T]	Signal transduction mechanisms	Calcineurin-like phosphoesterase	Serine/threonine-protein phosphatase PP2A-1 catalytic subunit OS=Oryza sativa subsp. japonica OX=39947 GN=PP2A1 PE=2 SV=1	T	Signal transduction mechanisms	PREDICTED: serine/threonine-protein phosphatase PP2A-1 catalytic subunit [Oryza sativa Japonica Group]	cellular component: cell (GO:0005623);; cellular component: macromolecular complex (GO:0032991);; cellular component: cell part (GO:0044464);; biological process: metabolic process (GO:0008152);; biological process: cellular process (GO:0009987);; molecular function: catalytic activity (GO:0003824);; cellular component: organelle (GO:0043226);; cellular component: organelle part (GO:0044422);; ce…
LOC_Os01g09230	LOC_Os01g09230	0.98071	53	0.480983	29	0.836291	53	3.16682	172	3.4324	189	2.74666	145	3.78012e-09	2.02739	up	--	--	Cellular Component: membrane (GO:0016020);; Biological Process: cellular component organization (GO:0016043);; Cellular Component: intracellular membrane-bounded organelle (GO:0043231);; Biological Process: single-organism cellular process (GO:0044763);;	--	--	--	--	--	--	--	--	PREDICTED: uncharacterized protein LOC4325663 [Oryza sativa Japonica Group]	cellular component: membrane (GO:0016020);; biological process: cellular process (GO:0009987);; biological process: cellular component organization or biogenesis (GO:0071840);; cellular component: cell (GO:0005623);; cellular component: organelle (GO:0043226);; cellular component: cell part (GO:0044464);; biological process: single-organism process (GO:0044699)
LOC_Os11g37230	LOC_Os11g37230	47.6212	2498	56.354	3257	47.7412	3058	101.946	5654	92.4078	5124	105.055	5636	7.0702e-22	1.0617	up	--	--	Molecular Function: ubiquitin-protein transferase activity (GO:0004842);; Cellular Component: mitochondrion (GO:0005739);; Molecular Function: zinc ion binding (GO:0008270);; Cellular Component: amyloplast (GO:0009501);; Biological Process: gravitropism (GO:0009630);; Biological Process: response to endogenous stimulus (GO:0009719);; Biological Process: response to organic substance (GO:0010033);…	--	--	[O]	Posttranslational modification, protein turnover, chaperones	Ring finger domain;; RING-like zinc finger;; Zinc finger, C3HC4 type (RING finger)	E3 ubiquitin-protein ligase RING1-like OS=Arabidopsis thaliana OX=3702 GN=At3g19950 PE=1 SV=1	O	Posttranslational modification, protein turnover, chaperones	PREDICTED: E3 ubiquitin-protein ligase SDIR1 [Oryza sativa Japonica Group]	molecular function: catalytic activity (GO:0003824);; cellular component: cell (GO:0005623);; cellular component: organelle (GO:0043226);; cellular component: cell part (GO:0044464);; molecular function: binding (GO:0005488);; biological process: response to stimulus (GO:0050896);; cellular component: membrane (GO:0016020);; biological process: metabolic process (GO:0008152);; biological process:…
LOC_Os05g19150	LOC_Os05g19150	1.75701	85	1.21193	65	1.35908	76	3.80778	185	3.61784	179	2.9302	139	3.15383e-06	1.28978	up	[HR]	Coenzyme transport and metabolism;; General function prediction only	Molecular Function: catalytic activity (GO:0003824);; Biological Process: metabolic process (GO:0008152);;	--	--	[I]	Lipid transport and metabolism	Alpha/beta hydrolase family;; alpha/beta hydrolase fold;; Serine aminopeptidase, S33	--	S	Function unknown	Os05g0273800 [Oryza sativa Japonica Group]	molecular function: catalytic activity (GO:0003824);; biological process: metabolic process (GO:0008152)
LOC_Os11g07470	LOC_Os11g07470	12.1707	1952	12.5823	2253	12.6638	2368	30.8611	5012	32.9467	5430	32.9668	5197	4.4587e-42	1.41199	up	--	--	Molecular Function: protein kinase activity (GO:0004672);; Molecular Function: binding (GO:0005488);; Cellular Component: nucleus (GO:0005634);; Cellular Component: cytosol (GO:0005829);; Cellular Component: plasma membrane (GO:0005886);; Biological Process: RNA processing (GO:0006396);; Biological Process: endocytosis (GO:0006897);; Biological Process: signal transduction (GO:0007165);; Cellular…	--	--	--	--	--	Protein TPLATE OS=Arabidopsis thaliana OX=3702 GN=TPLATE PE=1 SV=1	S	Function unknown	hypothetical protein OsI_35314 [Oryza sativa Indica Group]	biological process: metabolic process (GO:0008152);; biological process: cellular process (GO:0009987);; molecular function: catalytic activity (GO:0003824);; molecular function: binding (GO:0005488);; cellular component: cell (GO:0005623);; cellular component: organelle (GO:0043226);; cellular component: cell part (GO:0044464);; cellular component: membrane (GO:0016020);; biological process: loc…
LOC_Os05g38710	LOC_Os05g38710	34.7404	5325	36.1576	6192	35.9783	6424	114.817	17797	117.526	18516	115.115	17294	9.9359e-91	1.73979	up	--	--	Biological Process: lipid metabolic process (GO:0006629);; Molecular Function: phosphatidate phosphatase activity (GO:0008195);; Cellular Component: membrane (GO:0016020);; Biological Process: cellular response to phosphate starvation (GO:0016036);; Cellular Component: apoplast (GO:0048046);;	K15728|0|osa:4339026|K15728 phosphatidate phosphatase LPIN [EC:3.1.3.4] | (RefSeq) phosphatidate phosphatase PAH1	Glycerolipid metabolism (ko00561);; Glycerophospholipid metabolism (ko00564)	[NI]	Cell motility;; Lipid transport and metabolism	LNS2 (Lipin/Ned1/Smp2);; lipin, N-terminal conserved region;; Lipin/Ned1/Smp2 multi-domain protein middle domain	Phosphatidate phosphatase PAH1 OS=Arabidopsis thaliana OX=3702 GN=PAH1 PE=1 SV=1	S	Function unknown	PREDICTED: phosphatidate phosphatase PAH1 isoform X1 [Oryza sativa Japonica Group]	biological process: metabolic process (GO:0008152);; biological process: single-organism process (GO:0044699);; biological process: cellular process (GO:0009987);; molecular function: catalytic activity (GO:0003824);; cellular component: membrane (GO:0016020);; biological process: response to stimulus (GO:0050896);; cellular component: extracellular region (GO:0005576)
LOC_Os09g01960	LOC_Os09g01960	17.9747	1301	15.2162	1229	11.112	937	32.6789	2394	32.2153	2395	39.1404	2784	4.30894e-10	1.27273	up	--	--	Biological Process: tryptophan biosynthetic process (GO:0000162);; Biological Process: cytokinesis by cell plate formation (GO:0000911);; Biological Process: cell fate specification (GO:0001708);; Biological Process: defense response to insect (GO:0002213);; Molecular Function: DNA binding (GO:0003677);; Molecular Function: chromatin binding (GO:0003682);; Molecular Function: transcription factor…	K09422|5.39369e-143|osa:4346379|K09422 myb proto-oncogene protein, plant | (RefSeq) transcription factor MYB44	--	[K]	Transcription	Myb-like DNA-binding domain;; Myb-like DNA-binding domain	Transcription factor MYB44 OS=Arabidopsis thaliana OX=3702 GN=MYB44 PE=1 SV=1	K	Transcription	PREDICTED: transcription factor MYB44 [Oryza sativa Japonica Group]	biological process: metabolic process (GO:0008152);; biological process: cellular process (GO:0009987);; biological process: single-organism process (GO:0044699);; biological process: developmental process (GO:0032502);; biological process: response to stimulus (GO:0050896);; molecular function: binding (GO:0005488);; biological process: biological regulation (GO:0065007);; molecular function: nu…
LOC_Os04g58110	LOC_Os04g58110	62.1232	5723	65.9188	6779	59.3015	6368	214.862	20042	244.97	23186	220.732	19986	1.75001e-68	1.90325	up	[T]	Signal transduction mechanisms	Molecular Function: magnesium ion binding (GO:0000287);; Molecular Function: pyruvate kinase activity (GO:0004743);; Molecular Function: ATP binding (GO:0005524);; Cellular Component: plasma membrane (GO:0005886);; Biological Process: gluconeogenesis (GO:0006094);; Biological Process: glycolytic process (GO:0006096);; Biological Process: fatty acid biosynthetic process (GO:0006633);; Biological P…	K00873|0|osa:4337406|K00873 pyruvate kinase [EC:2.7.1.40] | (RefSeq) pyruvate kinase, cytosolic isozyme	Glycolysis / Gluconeogenesis (ko00010);; Purine metabolism (ko00230);; Pyruvate metabolism (ko00620);; Carbon metabolism (ko01200);; Biosynthesis of amino acids (ko01230)	[G]	Carbohydrate transport and metabolism	Pyruvate kinase, barrel domain;; Pyruvate kinase, alpha/beta domain	Pyruvate kinase, cytosolic isozyme OS=Glycine max OX=3847 PE=2 SV=1	G	Carbohydrate transport and metabolism	PREDICTED: pyruvate kinase, cytosolic isozyme [Oryza sativa Japonica Group]	molecular function: binding (GO:0005488);; molecular function: catalytic activity (GO:0003824);; cellular component: cell (GO:0005623);; cellular component: membrane (GO:0016020);; cellular component: cell part (GO:0044464);; biological process: metabolic process (GO:0008152);; biological process: single-organism process (GO:0044699);; biological process: cellular process (GO:0009987);; biologica…
LOC_Os12g16490	LOC_Os12g16490	0.246708	33	0.095679	15	0.055643	9	0.429897	58	0.406125	56	0.34215	45	0.00921766	1.54271	up	--	--	Molecular Function: DNA binding (GO:0003677);; Cellular Component: mitochondrion (GO:0005739);; Cellular Component: endosome (GO:0005768);; Cellular Component: Golgi apparatus (GO:0005794);; Cellular Component: trans-Golgi network (GO:0005802);; Cellular Component: cytosol (GO:0005829);; Biological Process: protein glycosylation (GO:0006486);; Biological Process: microtubule nucleation (GO:000702…	--	--	[G]	Carbohydrate transport and metabolism	Galactoside-binding lectin	Hydroxyproline O-galactosyltransferase GALT6 OS=Arabidopsis thaliana OX=3702 GN=GALT6 PE=2 SV=2	S	Function unknown	hAT family dimerisation domain containing protein, expressed [Oryza sativa Japonica Group]	molecular function: binding (GO:0005488);; cellular component: cell (GO:0005623);; cellular component: organelle (GO:0043226);; cellular component: cell part (GO:0044464);; cellular component: organelle part (GO:0044422);; biological process: metabolic process (GO:0008152);; biological process: cellular process (GO:0009987);; biological process: single-organism process (GO:0044699);; biological p…
LOC_Os02g37890	LOC_Os02g37890	0.298177	15	0.378621	21	0.081554	5	1.62234	81	1.71058	87	1.16716	57	2.46112e-06	2.53883	up	[Q]	Secondary metabolites biosynthesis, transport and catabolism	Cellular Component: mitochondrion (GO:0005739);; Biological Process: response to stress (GO:0006950);; Cellular Component: plastid (GO:0009536);; Biological Process: response to abiotic stimulus (GO:0009628);; Biological Process: gibberellin metabolic process (GO:0009685);; Cellular Component: membrane (GO:0016020);; Molecular Function: oxidoreductase activity, acting on paired donors, with incor…	--	--	[QR]	Secondary metabolites biosynthesis, transport and catabolism;; General function prediction only	Zinc finger found in FPG and IleRS	2-oxoglutarate-dependent dioxygenase DAO OS=Oryza sativa subsp. japonica OX=39947 GN=DAO PE=2 SV=2	S	Function unknown	OSJNBb0016D16.14 [Oryza sativa Japonica Group]	cellular component: cell (GO:0005623);; cellular component: organelle (GO:0043226);; cellular component: cell part (GO:0044464);; biological process: response to stimulus (GO:0050896);; biological process: metabolic process (GO:0008152);; biological process: cellular process (GO:0009987);; biological process: single-organism process (GO:0044699);; cellular component: membrane (GO:0016020);; molec…
LOC_Os08g27860	LOC_Os08g27860	9.47599	414	10.2283	499	8.43503	429	19.4507	860	20.4991	919	18.939	813	2.32084e-16	1.10749	up	--	--	Molecular Function: protein kinase activity (GO:0004672);; Cellular Component: cell wall (GO:0005618);; Cellular Component: nucleus (GO:0005634);; Cellular Component: mitochondrion (GO:0005739);; Biological Process: protein phosphorylation (GO:0006468);; Biological Process: entrainment of circadian clock (GO:0009649);; Biological Process: plant-type cell wall organization (GO:0009664);; Biologica…	--	--	--	--	Protein of unknown function (DUF1313)	Protein ELF4-LIKE 4 OS=Arabidopsis thaliana OX=3702 GN=EFL4 PE=2 SV=1	S	Function unknown	PREDICTED: protein ELF4-LIKE 4 [Oryza sativa Japonica Group]	biological process: metabolic process (GO:0008152);; biological process: cellular process (GO:0009987);; molecular function: catalytic activity (GO:0003824);; cellular component: cell (GO:0005623);; cellular component: cell part (GO:0044464);; cellular component: organelle (GO:0043226);; biological process: response to stimulus (GO:0050896);; biological process: biological regulation (GO:0065007)…
LOC_Os03g10440	LOC_Os03g10440	0.071695	7	0.030956	3	0	0	0.713679	63	1.01451	90	0.692905	59	6.26079e-10	4.32558	up	[G]	Carbohydrate transport and metabolism	Molecular Function: hydrolase activity, hydrolyzing O-glycosyl compounds (GO:0004553);; Biological Process: RNA processing (GO:0006396);; Cellular Component: membrane (GO:0016020);; Cellular Component: cytoplasmic vesicle (GO:0016023);; Cellular Component: nuclear lumen (GO:0031981);; Cellular Component: cytoplasmic part (GO:0044444);; Biological Process: xylan catabolic process (GO:0045493);;	--	--	--	--	Glycosyl hydrolase family 10;; Carboxypeptidase regulatory-like domain;; Carbohydrate binding domain	--	G	Carbohydrate transport and metabolism	PREDICTED: endo-1,4-beta-xylanase A [Oryza sativa Japonica Group]	molecular function: catalytic activity (GO:0003824);; biological process: metabolic process (GO:0008152);; biological process: cellular process (GO:0009987);; cellular component: membrane (GO:0016020);; cellular component: cell (GO:0005623);; cellular component: membrane-enclosed lumen (GO:0031974);; cellular component: organelle (GO:0043226);; cellular component: organelle part (GO:0044422);; ce…
LOC_Os03g20090	LOC_Os03g20090	1.90012	124	1.13833	83	2.15871	165	8.92806	590	11.0393	740	14.6387	939	1.45014e-18	2.74709	up	--	--	Biological Process: cell fate specification (GO:0001708);; Molecular Function: DNA binding (GO:0003677);; Molecular Function: chromatin binding (GO:0003682);; Molecular Function: transcription factor activity, sequence-specific DNA binding (GO:0003700);; Molecular Function: protein binding (GO:0005515);; Cellular Component: nucleus (GO:0005634);; Biological Process: toxin catabolic process (GO:00…	K09422|0|osa:4332651|K09422 myb proto-oncogene protein, plant | (RefSeq) myb-related protein Myb4-like	--	[K]	Transcription	Myb-like DNA-binding domain;; Myb-like DNA-binding domain	Transcription factor MYB2 OS=Oryza sativa subsp. japonica OX=39947 GN=MYB2 PE=2 SV=1	K	Transcription	PREDICTED: myb-related protein Myb4-like [Oryza sativa Japonica Group]	biological process: cellular process (GO:0009987);; biological process: developmental process (GO:0032502);; biological process: single-organism process (GO:0044699);; molecular function: binding (GO:0005488);; biological process: biological regulation (GO:0065007);; molecular function: nucleic acid binding transcription factor activity (GO:0001071);; cellular component: cell (GO:0005623);; cellu…
LOC_Os11g07930	LOC_Os11g07930	31.9744	1733	41.3233	2501	24.404	1542	74.1318	4069	62.2876	3469	61.3334	3268	3.94992e-08	1.05982	up	[IQR]	Lipid transport and metabolism;; Secondary metabolites biosynthesis, transport and catabolism;; General function prediction only	Cellular Component: plasma membrane (GO:0005886);; Biological Process: carbohydrate metabolic process (GO:0005975);; Biological Process: nucleobase-containing compound metabolic process (GO:0006139);; Biological Process: transport (GO:0006810);; Cellular Component: chloroplast inner membrane (GO:0009706);; Biological Process: cellular component organization (GO:0016043);; Molecular Function: oxid…	--	--	[Q]	Secondary metabolites biosynthesis, transport and catabolism	short chain dehydrogenase;; Enoyl-(Acyl carrier protein) reductase;; KR domain;; NAD dependent epimerase/dehydratase family	Short-chain dehydrogenase TIC 32, chloroplastic OS=Arabidopsis thaliana OX=3702 GN=TIC32 PE=2 SV=1	S	Function unknown	hypothetical protein OsI_35356 [Oryza sativa Indica Group]	cellular component: cell (GO:0005623);; cellular component: membrane (GO:0016020);; cellular component: cell part (GO:0044464);; biological process: metabolic process (GO:0008152);; biological process: cellular process (GO:0009987);; biological process: localization (GO:0051179);; cellular component: organelle (GO:0043226);; cellular component: organelle part (GO:0044422);; biological process: ce…
LOC_Os01g74010	LOC_Os01g74010	30.3214	1493	32.6279	1798	34.2308	1968	95.3395	4782	85.2416	4337	82.4815	4009	1.73452e-40	1.47969	up	[J]	Translation, ribosomal structure and biogenesis	Cellular Component: membrane (GO:0016020);; Cellular Component: intracellular membrane-bounded organelle (GO:0043231);; Cellular Component: cytoplasmic part (GO:0044444);; Cellular Component: cell periphery (GO:0071944);;	--	--	--	--	Polyketide cyclase / dehydrase and lipid transport;; Polyketide cyclase / dehydrase and lipid transport	--	S	Function unknown	PREDICTED: uncharacterized protein LOC4323848 isoform X1 [Oryza sativa Japonica Group]	cellular component: membrane (GO:0016020);; cellular component: cell (GO:0005623);; cellular component: organelle (GO:0043226);; cellular component: cell part (GO:0044464)
LOC_Os08g40150	LOC_Os08g40150	20.493	1742	21.5895	2042	24.8082	2441	70.5575	6066	59.4906	5155	61.0226	5090	1.78078e-31	1.54947	up	--	--	Molecular Function: DNA binding (GO:0003677);; Cellular Component: plastid (GO:0009536);; Biological Process: cellular component organization (GO:0016043);; Biological Process: developmental process (GO:0032502);; Cellular Component: intracellular part (GO:0044424);; Biological Process: single-organism cellular process (GO:0044763);;	--	--	--	--	Domain of unknown function (DUF296)	AT-hook motif nuclear-localized protein 10 OS=Arabidopsis thaliana OX=3702 GN=AHL10 PE=1 SV=2	S	Function unknown	PREDICTED: AT-hook motif nuclear-localized protein 10 [Oryza sativa Japonica Group]	molecular function: binding (GO:0005488);; cellular component: cell (GO:0005623);; cellular component: organelle (GO:0043226);; cellular component: cell part (GO:0044464);; biological process: cellular process (GO:0009987);; biological process: cellular component organization or biogenesis (GO:0071840);; biological process: developmental process (GO:0032502);; biological process: single-organism …
LOC_Os01g45640	LOC_Os01g45640	25.3091	726	39.0942	1252	14.0262	469	53.2333	1546	52.0187	1533	57.9063	1633	0.00044661	1.10303	up	--	--	--	--	--	--	--	--	--	S	Function unknown	PREDICTED: uncharacterized protein LOC4326569 [Oryza sativa Japonica Group]	--
LOC_Os05g39374	LOC_Os05g39374	3.51926	129	3.83839	154	3.16317	133	10.5116	405	10.2233	402	13.2334	497	1.59028e-18	1.80594	up	--	--	--	--	--	--	--	--	--	--	--	hypothetical protein OsJ_18879 [Oryza sativa Japonica Group]	--
LOC_Os07g17330	LOC_Os07g17330	12.8688	285	22.9031	565	9.91182	256	184.536	4125	228.597	5185	214.513	4655	1.40743e-43	3.80819	up	--	--	Cellular Component: peroxisome (GO:0005777);;	--	--	--	--	NADH-ubiquinone reductase complex 1 MLRQ subunit	--	S	Function unknown	PREDICTED: uncharacterized protein LOC4342911 [Oryza sativa Japonica Group]	cellular component: cell (GO:0005623);; cellular component: organelle (GO:0043226);; cellular component: cell part (GO:0044464)
LOC_Os01g47580	LOC_Os01g47580	0.763021	44	1.6203	105	1.84822	124	5.87932	341	8.08186	474	7.61378	428	5.54091e-12	2.35352	up	--	--	Molecular Function: catalytic activity (GO:0003824);; Molecular Function: acid phosphatase activity (GO:0003993);; Cellular Component: cytoplasm (GO:0005737);; Cellular Component: integral component of plasma membrane (GO:0005887);; Biological Process: phospholipid metabolic process (GO:0006644);; Biological Process: metabolic process (GO:0008152);; Molecular Function: phosphatidate phosphatase a…	--	--	[I]	Lipid transport and metabolism	PAP2 superfamily	Lipid phosphate phosphatase 2 OS=Arabidopsis thaliana OX=3702 GN=LPP2 PE=2 SV=1	I	Lipid transport and metabolism	PREDICTED: lipid phosphate phosphatase 2 [Oryza sativa Japonica Group]	molecular function: catalytic activity (GO:0003824);; biological process: metabolic process (GO:0008152);; biological process: cellular process (GO:0009987);; cellular component: cell (GO:0005623);; cellular component: cell part (GO:0044464);; cellular component: membrane (GO:0016020);; cellular component: membrane part (GO:0044425);; biological process: single-organism process (GO:0044699);; bio…
LOC_Os02g58330	LOC_Os02g58330	0.51007	41	0.39538	36	0.472211	44	1.41553	115	1.05213	87	1.16885	92	8.01864e-06	1.4203	up	--	--	Cellular Component: chloroplast (GO:0009507);; Biological Process: mRNA modification (GO:0016556);; Biological Process: chloroplast RNA processing (GO:0031425);;	--	--	[R]	General function prediction only	PPR repeat;; PPR repeat family;; PPR repeat;; Pentatricopeptide repeat domain;; Pentacotripeptide-repeat region of PRORP;; Tetratricopeptide repeat	Putative pentatricopeptide repeat-containing protein At3g15930 OS=Arabidopsis thaliana OX=3702 GN=PCMP-E51 PE=3 SV=2	S	Function unknown	pentatricopeptide repeat-containing protein-like [Oryza sativa Japonica Group]	cellular component: cell (GO:0005623);; cellular component: organelle (GO:0043226);; cellular component: cell part (GO:0044464);; biological process: metabolic process (GO:0008152);; biological process: cellular process (GO:0009987)
LOC_Os07g46555	LOC_Os07g46555	16.3163	543	18.3527	682	17.3956	675	73.734	2485	69.0626	2362	55.5455	1817	4.34945e-42	1.96567	up	--	--	Molecular Function: ubiquitin-protein transferase activity (GO:0004842);; Cellular Component: nucleus (GO:0005634);; Cellular Component: mitochondrion (GO:0005739);; Biological Process: ubiquitin-dependent protein catabolic process (GO:0006511);; Biological Process: multicellular organism development (GO:0007275);; Molecular Function: zinc ion binding (GO:0008270);; Biological Process: protein ub…	--	--	--	--	F-box-like;; F-box domain	F-box protein SKIP5 OS=Arabidopsis thaliana OX=3702 GN=SKIP5 PE=1 SV=1	S	Function unknown	PREDICTED: F-box protein SKIP5 [Oryza sativa Japonica Group]	molecular function: catalytic activity (GO:0003824);; cellular component: cell (GO:0005623);; cellular component: organelle (GO:0043226);; cellular component: cell part (GO:0044464);; biological process: metabolic process (GO:0008152);; biological process: cellular process (GO:0009987);; biological process: multicellular organismal process (GO:0032501);; biological process: developmental process …
LOC_Os12g43870	LOC_Os12g43870	0.605655	8	1.43592	20	1.34561	20	4.55819	56	2.89741	37	3.42174	41	0.00153366	1.62016	up	--	--	Molecular Function: binding (GO:0005488);; Cellular Component: nucleoplasm (GO:0005654);; Biological Process: RNA splicing (GO:0008380);;	--	--	--	--	VQ motif	--	--	--	hypothetical protein LOC_Os12g43870 [Oryza sativa Japonica Group]	molecular function: binding (GO:0005488);; cellular component: cell (GO:0005623);; cellular component: organelle (GO:0043226);; cellular component: organelle part (GO:0044422);; cellular component: cell part (GO:0044464);; biological process: metabolic process (GO:0008152);; biological process: cellular process (GO:0009987)
LOC_Os02g52220	LOC_Os02g52220	3.12734	305	3.68584	401	2.54914	290	15.247	1504	15.3545	1537	23.3448	2235	4.04838e-28	2.56282	up	--	--	Biological Process: metabolic process (GO:0008152);; Biological Process: post-embryonic development (GO:0009791);; Cellular Component: intracellular membrane-bounded organelle (GO:0043231);; Cellular Component: cytoplasmic part (GO:0044444);; Biological Process: single-organism cellular process (GO:0044763);; Biological Process: single-organism developmental process (GO:0044767);; Biological Proc…	--	--	[R]	General function prediction only	PPR repeat family;; PPR repeat;; PPR repeat;; Pentatricopeptide repeat domain;; Pentacotripeptide-repeat region of PRORP	Pentatricopeptide repeat-containing protein At1g73400, mitochondrial OS=Arabidopsis thaliana OX=3702 GN=At1g73400 PE=2 SV=2	S	Function unknown	PREDICTED: pentatricopeptide repeat-containing protein At1g73400, mitochondrial [Oryza sativa Japonica Group]	biological process: metabolic process (GO:0008152);; biological process: multicellular organismal process (GO:0032501);; biological process: single-organism process (GO:0044699);; cellular component: cell (GO:0005623);; cellular component: organelle (GO:0043226);; cellular component: cell part (GO:0044464);; biological process: cellular process (GO:0009987);; biological process: developmental pro…
LOC_Os03g59220	LOC_Os03g59220	28.8025	973	36.2526	1367	29.865	1176	101.982	3487	114.507	3972	107.822	3578	1.4146e-42	1.81483	up	--	--	Cellular Component: mitochondrial respiratory chain complex III (GO:0005750);; Cellular Component: vacuolar membrane (GO:0005774);; Cellular Component: plasma membrane (GO:0005886);; Biological Process: glycolytic process (GO:0006096);; Biological Process: mitochondrial electron transport, ubiquinol to cytochrome c (GO:0006122);; Biological Process: ubiquitin-dependent protein catabolic process (…	K00417|3.04883e-78|osa:4334506|K00417 ubiquinol-cytochrome c reductase subunit 7 | (RefSeq) cytochrome b-c1 complex subunit 7	Oxidative phosphorylation (ko00190)	[C]	Energy production and conversion	Ubiquinol-cytochrome C reductase complex 14kD subunit	Cytochrome b-c1 complex subunit 7 OS=Solanum tuberosum OX=4113 PE=1 SV=1	C	Energy production and conversion	PREDICTED: cytochrome b-c1 complex subunit 7 [Oryza sativa Japonica Group]	cellular component: cell (GO:0005623);; cellular component: membrane (GO:0016020);; cellular component: macromolecular complex (GO:0032991);; cellular component: organelle (GO:0043226);; cellular component: organelle part (GO:0044422);; cellular component: membrane part (GO:0044425);; cellular component: cell part (GO:0044464);; biological process: metabolic process (GO:0008152);; biological proc…
LOC_Os08g37790	LOC_Os08g37790	57.5877	3846	58.558	4366	59.8834	4661	229.149	15495	206.867	14194	241.217	15833	7.82672e-77	1.98271	up	[E]	Amino acid transport and metabolism	Molecular Function: 3-deoxy-7-phosphoheptulonate synthase activity (GO:0003849);; Cellular Component: mitochondrion (GO:0005739);; Biological Process: aromatic amino acid family biosynthetic process (GO:0009073);; Biological Process: chorismate biosynthetic process (GO:0009423);; Cellular Component: chloroplast (GO:0009507);; Cellular Component: plastid (GO:0009536);; Biological Process: response…	K01626|0|osa:4345872|K01626 3-deoxy-7-phosphoheptulonate synthase [EC:2.5.1.54] | (RefSeq) phospho-2-dehydro-3-deoxyheptonate aldolase 1, chloroplastic-like	Phenylalanine, tyrosine and tryptophan biosynthesis (ko00400);; Biosynthesis of amino acids (ko01230)	--	--	Class-II DAHP synthetase family	Phospho-2-dehydro-3-deoxyheptonate aldolase 1, chloroplastic OS=Oryza sativa subsp. japonica OX=39947 GN=DAHPS1 PE=2 SV=2	E	Amino acid transport and metabolism	PREDICTED: phospho-2-dehydro-3-deoxyheptonate aldolase 1, chloroplastic-like [Oryza sativa Japonica Group]	molecular function: catalytic activity (GO:0003824);; cellular component: cell (GO:0005623);; cellular component: organelle (GO:0043226);; cellular component: cell part (GO:0044464);; biological process: metabolic process (GO:0008152);; biological process: cellular process (GO:0009987);; biological process: single-organism process (GO:0044699);; biological process: response to stimulus (GO:005089…
LOC_Os02g41510	LOC_Os02g41510	1.14902	45	2.11998	92	0.995185	45	12.425	487	14.431	574	17.7355	674	2.71048e-28	3.40308	up	--	--	Biological Process: tryptophan biosynthetic process (GO:0000162);; Biological Process: MAPK cascade (GO:0000165);; Biological Process: defense response to insect (GO:0002213);; Molecular Function: DNA binding (GO:0003677);; Molecular Function: chromatin binding (GO:0003682);; Molecular Function: transcription factor activity, sequence-specific DNA binding (GO:0003700);; Cellular Component: nucleu…	K09422|1.00365e-129|osa:4330027|K09422 myb proto-oncogene protein, plant | (RefSeq) myb-related protein Myb4-like	--	[K]	Transcription	Myb-like DNA-binding domain;; Myb-like DNA-binding domain	Transcription factor MYB30 OS=Oryza sativa subsp. japonica OX=39947 GN=MYB30 PE=1 SV=1	K	Transcription	PREDICTED: myb-related protein Myb4-like [Oryza sativa Japonica Group]	biological process: metabolic process (GO:0008152);; biological process: cellular process (GO:0009987);; biological process: single-organism process (GO:0044699);; biological process: signaling (GO:0023052);; biological process: response to stimulus (GO:0050896);; biological process: biological regulation (GO:0065007);; molecular function: binding (GO:0005488);; molecular function: nucleic acid b…
LOC_Os04g44540	LOC_Os04g44540	5.70244	334	7.46577	493	4.99681	342	19.2879	1142	18.6999	1125	20.6687	1171	1.00644e-22	1.71795	up	--	--	Molecular Function: adenine nucleotide transmembrane transporter activity (GO:0000295);; Molecular Function: purine ribonucleotide transmembrane transporter activity (GO:0005346);; Cellular Component: mitochondrial inner membrane (GO:0005743);; Biological Process: generation of precursor metabolites and energy (GO:0006091);; Biological Process: nucleobase-containing compound metabolic process (GO…	--	--	--	--	Mitochondrial carrier protein	Mitochondrial thiamine diphosphate carrier 2 OS=Zea mays OX=4577 GN=GRMZM2G124911 PE=2 SV=1	S	Function unknown	PREDICTED: uncharacterized protein LOC4336461 [Oryza sativa Japonica Group]	biological process: single-organism process (GO:0044699);; biological process: localization (GO:0051179);; molecular function: transporter activity (GO:0005215);; cellular component: cell (GO:0005623);; cellular component: membrane (GO:0016020);; cellular component: organelle (GO:0043226);; cellular component: organelle part (GO:0044422);; cellular component: cell part (GO:0044464);; biological p…
LOC_Os03g22180	LOC_Os03g22180	26.1325	865	35.3387	1306	28.9039	1115	124.055	4157	132.042	4490	153.679	4999	3.8439e-43	2.22248	up	--	--	Molecular Function: structural constituent of ribosome (GO:0003735);; Cellular Component: vacuole (GO:0005773);; Cellular Component: Golgi apparatus (GO:0005794);; Cellular Component: plasma membrane (GO:0005886);; Biological Process: translation (GO:0006412);; Cellular Component: plasmodesma (GO:0009506);; Cellular Component: chloroplast (GO:0009507);; Cellular Component: membrane (GO:0016020);;…	K02883|6.76951e-132|osa:4332793|K02883 large subunit ribosomal protein L18e | (RefSeq) 60S ribosomal protein L18-3	Ribosome (ko03010)	[J]	Translation, ribosomal structure and biogenesis	Ribosomal protein 60S L18 and 50S L18e	60S ribosomal protein L18-3 OS=Arabidopsis thaliana OX=3702 GN=RPL18C PE=2 SV=1	J	Translation, ribosomal structure and biogenesis	PREDICTED: 60S ribosomal protein L18-3 [Oryza sativa Japonica Group]	molecular function: structural molecule activity (GO:0005198);; cellular component: cell (GO:0005623);; cellular component: organelle (GO:0043226);; cellular component: cell part (GO:0044464);; cellular component: membrane (GO:0016020);; biological process: metabolic process (GO:0008152);; biological process: cellular process (GO:0009987);; cellular component: cell junction (GO:0030054);; cellula…
LOC_Os04g43164	LOC_Os04g43164	0.86442	46	1.50357	89	0.666534	44	4.70091	251	4.18883	228	4.09614	222	8.11851e-12	2.12045	up	[E]	Amino acid transport and metabolism	Cellular Component: mitochondrion (GO:0005739);;	--	--	--	--	--	--	S	Function unknown	PREDICTED: uncharacterized protein LOC4336373 [Oryza sativa Japonica Group]	cellular component: cell (GO:0005623);; cellular component: organelle (GO:0043226);; cellular component: cell part (GO:0044464)
LOC_Os07g47780	LOC_Os07g47780	9.58384	317	14.5913	536	13.9397	535	36.7844	1228	35.2874	1198	38.1211	1239	5.21484e-17	1.57213	up	[J]	Translation, ribosomal structure and biogenesis	Molecular Function: structural constituent of ribosome (GO:0003735);; Cellular Component: vacuole (GO:0005773);; Cellular Component: Golgi apparatus (GO:0005794);; Cellular Component: plasma membrane (GO:0005886);; Biological Process: translation (GO:0006412);; Cellular Component: plasmodesma (GO:0009506);; Cellular Component: chloroplast (GO:0009507);; Cellular Component: membrane (GO:0016020);;…	K02883|6.21259e-139|osa:4344265|K02883 large subunit ribosomal protein L18e | (RefSeq) 60S ribosomal protein L18-3	Ribosome (ko03010)	[J]	Translation, ribosomal structure and biogenesis	Ribosomal protein 60S L18 and 50S L18e;; Ribosomal proteins 50S-L15, 50S-L18e, 60S-L27A	60S ribosomal protein L18-3 OS=Arabidopsis thaliana OX=3702 GN=RPL18C PE=2 SV=1	J	Translation, ribosomal structure and biogenesis	PREDICTED: 60S ribosomal protein L18-3 isoform X1 [Oryza sativa Japonica Group]	molecular function: structural molecule activity (GO:0005198);; cellular component: cell (GO:0005623);; cellular component: organelle (GO:0043226);; cellular component: cell part (GO:0044464);; cellular component: membrane (GO:0016020);; biological process: metabolic process (GO:0008152);; biological process: cellular process (GO:0009987);; cellular component: cell junction (GO:0030054);; cellula…
LOC_Os07g40130	LOC_Os07g40130	0.695866	31	1.00012	49	0.625666	32	8.30649	364	8.0916	360	6.66519	283	3.22347e-37	3.3097	up	--	--	Biological Process: multicellular organism development (GO:0007275);; Cellular Component: membrane (GO:0016020);; Biological Process: anatomical structure development (GO:0048856);; Cellular Component: cell periphery (GO:0071944);;	--	--	--	--	--	--	--	--	--	biological process: multicellular organismal process (GO:0032501);; biological process: developmental process (GO:0032502);; biological process: single-organism process (GO:0044699);; cellular component: membrane (GO:0016020);; cellular component: cell (GO:0005623);; cellular component: cell part (GO:0044464)
LOC_Os07g03040	LOC_Os07g03040	1.10515	147	1.07119	170	0.244189	37	8.17154	944	8.92885	1047	10.483	1154	4.69674e-13	3.23954	up	--	--	Cellular Component: mitochondrion (GO:0005739);;	--	--	--	--	Domain of unknown function (DUF1719)	--	S	Function unknown	hypothetical protein OsJ_22928 [Oryza sativa Japonica Group]	cellular component: cell (GO:0005623);; cellular component: organelle (GO:0043226);; cellular component: cell part (GO:0044464)
LOC_Os01g14880	LOC_Os01g14880	0.110937	2	0.102013	2	0.966289	11	5.21007	48	7.01444	65	4.99448	45	6.59913e-07	3.42083	up	--	--	--	--	--	--	--	--	--	S	Function unknown	unknown protein [Oryza sativa Japonica Group]	--
LOC_Os01g68440	LOC_Os01g68440	5.2005	303	4.17301	262	5.34044	359	42.6137	2434	47.1321	2635	41.5843	2330	1.38363e-81	3.14871	up	--	--	Molecular Function: DNA binding (GO:0003677);; Cellular Component: nucleus (GO:0005634);; Biological Process: snRNA transcription (GO:0009301);; Biological Process: animal organ morphogenesis (GO:0009887);; Biological Process: auxin polar transport (GO:0009926);; Biological Process: longitudinal axis specification (GO:0009942);; Biological Process: radial axis specification (GO:0009945);; Biologi…	K15210|0|osa:4324317|K15210 snRNA-activating protein complex subunit 3 | (RefSeq) OsSRD2; snRNA-activating protein complex subunit	--	[K]	Transcription	snRNA-activating protein of 50kDa MW C terminal	snRNA-activating protein complex subunit OS=Arabidopsis thaliana OX=3702 GN=SRD2 PE=1 SV=1	S	Function unknown	hypothetical protein OsJ_04509 [Oryza sativa Japonica Group]	molecular function: binding (GO:0005488);; cellular component: cell (GO:0005623);; cellular component: organelle (GO:0043226);; cellular component: cell part (GO:0044464);; biological process: metabolic process (GO:0008152);; biological process: cellular process (GO:0009987);; biological process: developmental process (GO:0032502);; biological process: single-organism process (GO:0044699);; biolo…
LOC_Os08g17500	LOC_Os08g17500	0.045689	3	0.245341	15	0.189589	12	6.84812	366	6.44451	349	6.19531	321	4.6739e-49	5.22247	up	[M]	Cell wall/membrane/envelope biogenesis	Biological Process: alternative mRNA splicing, via spliceosome (GO:0000380);; Molecular Function: double-stranded DNA binding (GO:0003690);; Molecular Function: single-stranded DNA binding (GO:0003697);; Molecular Function: mRNA binding (GO:0003729);; Molecular Function: protein kinase activity (GO:0004672);; Molecular Function: calmodulin binding (GO:0005516);; Cellular Component: cell wall (GO:…	--	--	[V]	Defense mechanisms	NAD dependent epimerase/dehydratase family;; NAD(P)H-binding;; 3-beta hydroxysteroid dehydrogenase/isomerase family;; GDP-mannose 4,6 dehydratase;; NmrA-like family;; Male sterility protein;; Polysaccharide biosynthesis protein	Cinnamoyl-CoA reductase 1 OS=Arabidopsis thaliana OX=3702 GN=CCR1 PE=1 SV=1	M	Cell wall/membrane/envelope biogenesis	PREDICTED: cinnamoyl-CoA reductase 1 [Oryza sativa Japonica Group]	biological process: metabolic process (GO:0008152);; biological process: cellular process (GO:0009987);; molecular function: binding (GO:0005488);; molecular function: catalytic activity (GO:0003824);; cellular component: cell (GO:0005623);; cellular component: cell part (GO:0044464);; cellular component: organelle (GO:0043226);; cellular component: organelle part (GO:0044422);; cellular componen…
LOC_Os03g05980	LOC_Os03g05980	39.8499	1560	53.8695	2353	45.2842	2065	165.608	6559	165.864	6666	184.124	7080	1.27538e-42	1.93269	up	[J]	Translation, ribosomal structure and biogenesis	Biological Process: RNA methylation (GO:0001510);; Molecular Function: RNA binding (GO:0003723);; Molecular Function: structural constituent of ribosome (GO:0003735);; Cellular Component: cell wall (GO:0005618);; Cellular Component: nucleolus (GO:0005730);; Cellular Component: mitochondrion (GO:0005739);; Cellular Component: vacuolar membrane (GO:0005774);; Cellular Component: Golgi apparatus (GO…	K02997|5.95863e-131|osa:9268088|K02997 small subunit ribosomal protein S9e | (RefSeq) 40S ribosomal protein S9-2	Ribosome (ko03010)	[J]	Translation, ribosomal structure and biogenesis	S4 domain;; Ribosomal protein S4/S9 N-terminal domain	40S ribosomal protein S9-2 OS=Arabidopsis thaliana OX=3702 GN=RPS9C PE=1 SV=1	J	Translation, ribosomal structure and biogenesis	PREDICTED: 40S ribosomal protein S9-2 [Oryza sativa Japonica Group]	biological process: metabolic process (GO:0008152);; biological process: cellular process (GO:0009987);; molecular function: binding (GO:0005488);; molecular function: structural molecule activity (GO:0005198);; cellular component: cell (GO:0005623);; cellular component: cell part (GO:0044464);; cellular component: organelle (GO:0043226);; cellular component: organelle part (GO:0044422);; cellula…
LOC_Os03g10450	LOC_Os03g10450	5.33758	246	7.75776	402	6.26177	339	17.1255	805	17.9457	865	16.4563	769	4.80798e-17	1.47204	up	[J]	Translation, ribosomal structure and biogenesis	Molecular Function: double-stranded RNA binding (GO:0003725);; Cellular Component: mitochondrion (GO:0005739);;	--	--	[J]	Translation, ribosomal structure and biogenesis	Telomere recombination	--	J	Translation, ribosomal structure and biogenesis	PREDICTED: yrdC domain-containing protein, mitochondrial [Oryza sativa Japonica Group]	molecular function: binding (GO:0005488);; cellular component: cell (GO:0005623);; cellular component: organelle (GO:0043226);; cellular component: cell part (GO:0044464)
LOC_Os01g65720	LOC_Os01g65720	4.15074	303	3.84244	314	3.68444	314	10.8946	806	10.1038	758	8.7439	628	1.06306e-19	1.38556	up	[G]	Carbohydrate transport and metabolism	Molecular Function: hydrolase activity, hydrolyzing O-glycosyl compounds (GO:0004553);; Biological Process: carbohydrate metabolic process (GO:0005975);;	--	--	--	--	Glycosyl hydrolases family 43	--	G	Carbohydrate transport and metabolism	hypothetical protein OsI_04657 [Oryza sativa Indica Group]	molecular function: catalytic activity (GO:0003824);; biological process: metabolic process (GO:0008152)
LOC_Os08g04540	LOC_Os08g04540	2.40536	171	2.76397	220	0.329046	28	30.0418	2161	27.8847	2035	36.4065	2541	1.90148e-07	3.94014	up	[E]	Amino acid transport and metabolism	Molecular Function: aromatic-L-amino-acid decarboxylase activity (GO:0004058);; Molecular Function: tyrosine decarboxylase activity (GO:0004837);; Molecular Function: binding (GO:0005488);; Cellular Component: cytoplasm (GO:0005737);; Biological Process: cellular amino acid metabolic process (GO:0006520);; Biological Process: L-phenylalanine catabolic process (GO:0006559);; Biological Process: re…	K01592|0|osa:4344636|K01592 tyrosine decarboxylase [EC:4.1.1.25] | (RefSeq) OJ1368_G08.14; aromatic-L-amino-acid decarboxylase	Tyrosine metabolism (ko00350);; Isoquinoline alkaloid biosynthesis (ko00950)	[E]	Amino acid transport and metabolism	Pyridoxal-dependent decarboxylase conserved domain	Aromatic-L-amino-acid decarboxylase OS=Catharanthus roseus OX=4058 GN=TDC PE=2 SV=1	E	Amino acid transport and metabolism	PREDICTED: aromatic-L-amino-acid decarboxylase [Oryza sativa Japonica Group]	molecular function: catalytic activity (GO:0003824);; molecular function: binding (GO:0005488);; cellular component: cell (GO:0005623);; cellular component: cell part (GO:0044464);; biological process: metabolic process (GO:0008152);; biological process: cellular process (GO:0009987);; biological process: single-organism process (GO:0044699);; biological process: response to stimulus (GO:0050896)…
LOC_Os01g38990	LOC_Os01g38990	1.46434	127	1.71259	166	1.17309	119	5.32674	467	6.54683	582	4.75481	404	3.37426e-18	1.96801	up	--	--	Molecular Function: ATP transmembrane transporter activity (GO:0005347);; Cellular Component: mitochondrion (GO:0005739);; Cellular Component: mitochondrial inner membrane (GO:0005743);; Cellular Component: vacuolar membrane (GO:0005774);; Biological Process: glucose catabolic process (GO:0006007);; Biological Process: response to stress (GO:0006950);; Biological Process: aerobic respiration (GO:…	K15084|0|osa:4326348|K15084 solute carrier family 25 (mitochondrial carrier protein), member 16 | (RefSeq) mitochondrial substrate carrier family protein P	--	[C]	Energy production and conversion	Mitochondrial carrier protein	Mitochondrial carrier protein CoAc1 OS=Zea mays OX=4577 GN=COAC1 PE=2 SV=1	S	Function unknown	PREDICTED: mitochondrial substrate carrier family protein P [Oryza sativa Japonica Group]	biological process: single-organism process (GO:0044699);; biological process: localization (GO:0051179);; molecular function: transporter activity (GO:0005215);; cellular component: cell (GO:0005623);; cellular component: organelle (GO:0043226);; cellular component: cell part (GO:0044464);; cellular component: membrane (GO:0016020);; cellular component: organelle part (GO:0044422);; biological p…
LOC_Os03g09870	LOC_Os03g09870	17.1461	617	24.7582	995	17.6359	740	87.3097	3182	77.406	2863	73.5023	2600	3.30919e-35	2.0399	up	--	--	Cellular Component: mitochondrial inner membrane presequence translocase complex (GO:0005744);; Biological Process: circadian rhythm (GO:0007623);; Biological Process: embryo development ending in seed dormancy (GO:0009793);; Cellular Component: chloroplast envelope (GO:0009941);; Biological Process: protein transport (GO:0015031);; Molecular Function: P-P-bond-hydrolysis-driven protein transmemb…	--	--	[U]	Intracellular trafficking, secretion, and vesicular transport	Tim17/Tim22/Tim23/Pmp24 family	Mitochondrial import inner membrane translocase subunit TIM22-3 OS=Arabidopsis thaliana OX=3702 GN=TIM22-3 PE=2 SV=1	O	Posttranslational modification, protein turnover, chaperones	PREDICTED: mitochondrial import inner membrane translocase subunit TIM22-3 [Oryza sativa Japonica Group]	cellular component: cell (GO:0005623);; cellular component: membrane (GO:0016020);; cellular component: macromolecular complex (GO:0032991);; cellular component: organelle (GO:0043226);; cellular component: organelle part (GO:0044422);; cellular component: membrane part (GO:0044425);; cellular component: cell part (GO:0044464);; biological process: rhythmic process (GO:0048511);; biological proce…
LOC_Os02g13840	LOC_Os02g13840	48.5516	3912	59.1875	5325	40.659	3819	178.957	14602	154.528	12794	151.814	12024	1.04745e-31	1.75035	up	[C]	Energy production and conversion	Molecular Function: citrate (Si)-synthase activity (GO:0004108);; Cellular Component: peroxisome (GO:0005777);; Cellular Component: cytosol (GO:0005829);; Biological Process: glyoxylate cycle (GO:0006097);; Biological Process: tricarboxylic acid cycle (GO:0006099);; Biological Process: fatty acid beta-oxidation (GO:0006635);; Biological Process: peroxisome organization (GO:0007031);; Biological P…	K01647|0|osa:4328812|K01647 citrate synthase [EC:2.3.3.1] | (RefSeq) OJ1705_E12.26; citrate synthase 3, peroxisomal	Citrate cycle (TCA cycle) (ko00020);; Glyoxylate and dicarboxylate metabolism (ko00630);; Carbon metabolism (ko01200);; 2-Oxocarboxylic acid metabolism (ko01210);; Biosynthesis of amino acids (ko01230)	[C]	Energy production and conversion	Citrate synthase, C-terminal domain	Citrate synthase, glyoxysomal OS=Cucurbita maxima OX=3661 PE=1 SV=1	C	Energy production and conversion	Os02g0232400, partial [Oryza sativa Japonica Group]	molecular function: catalytic activity (GO:0003824);; cellular component: cell (GO:0005623);; cellular component: organelle (GO:0043226);; cellular component: cell part (GO:0044464);; biological process: metabolic process (GO:0008152);; biological process: cellular process (GO:0009987);; biological process: single-organism process (GO:0044699);; biological process: cellular component organization…
LOC_Os07g06440	LOC_Os07g06440	0.875585	41	1.60268	83	0.929278	50	3.95945	185	2.29734	109	2.45232	111	0.000251346	1.36812	up	[N]	Cell motility	Cellular Component: nucleus (GO:0005634);; Molecular Function: endodeoxyribonuclease activity, producing 5'-phosphomonoesters (GO:0016888);;	K03424|0|dosa:Os07t0158200-01|K03424 TatD DNase family protein [EC:3.1.21.-] | (RAP-DB) Os07g0158200; Deoxyribonuclease, TatD Mg-dependent domain containing protein.	--	[L]	Replication, recombination and repair	TatD related DNase	--	L	Replication, recombination and repair	PREDICTED: putative deoxyribonuclease TATDN1 isoform X2 [Oryza sativa Japonica Group]	cellular component: cell (GO:0005623);; cellular component: organelle (GO:0043226);; cellular component: cell part (GO:0044464);; biological process: metabolic process (GO:0008152);; biological process: cellular process (GO:0009987);; molecular function: catalytic activity (GO:0003824)
LOC_Os10g39160	LOC_Os10g39160	0.305915	11	0.368339	15	0.255186	11	4.08248	147	7.03824	257	4.81123	168	9.62204e-24	4.05469	up	--	--	Biological Process: transition metal ion transport (GO:0000041);; Molecular Function: peroxidase activity (GO:0004601);; Cellular Component: nucleus (GO:0005634);; Cellular Component: mitochondrion (GO:0005739);; Biological Process: anion transport (GO:0006820);; Biological Process: response to oxidative stress (GO:0006979);; Biological Process: response to desiccation (GO:0009269);; Biological P…	--	--	--	--	Peroxidase	Peroxidase 5 OS=Vitis vinifera OX=29760 GN=GSVIVT00037159001 PE=1 SV=2	S	Function unknown	PREDICTED: peroxidase 5 [Oryza sativa Japonica Group]	biological process: localization (GO:0051179);; biological process: metabolic process (GO:0008152);; biological process: cellular process (GO:0009987);; biological process: single-organism process (GO:0044699);; biological process: response to stimulus (GO:0050896);; biological process: detoxification (GO:0098754);; molecular function: catalytic activity (GO:0003824);; molecular function: antioxi…
LOC_Os03g59710	LOC_Os03g59710	31.9507	995	38.2346	1329	31.6959	1150	93.6803	2953	87.0522	2785	91.9267	2813	2.51429e-39	1.46201	up	[J]	Translation, ribosomal structure and biogenesis	Molecular Function: nucleotide binding (GO:0000166);; Molecular Function: nucleic acid binding (GO:0003676);; Molecular Function: RNA binding (GO:0003723);; Molecular Function: calmodulin binding (GO:0005516);; Cellular Component: U2 snRNP (GO:0005686);; Cellular Component: nucleolus (GO:0005730);; Cellular Component: vacuole (GO:0005773);; Biological Process: regulation of transcription, DNA-tem…	K12833|2.60056e-78|osa:4334543|K12833 pre-mRNA branch site protein p14 | (RefSeq) splicing factor 3B subunit 6-like protein	Spliceosome (ko03040)	[R]	General function prediction only	RNA recognition motif. (a.k.a. RRM, RBD, or RNP domain);; RNA recognition motif. (a.k.a. RRM, RBD, or RNP domain)	Splicing factor 3B subunit 6-like protein OS=Arabidopsis thaliana OX=3702 GN=At5g12190 PE=2 SV=1	A	RNA processing and modification	PREDICTED: splicing factor 3B subunit 6-like protein [Oryza sativa Japonica Group]	molecular function: binding (GO:0005488);; cellular component: cell (GO:0005623);; cellular component: macromolecular complex (GO:0032991);; cellular component: organelle (GO:0043226);; cellular component: organelle part (GO:0044422);; cellular component: cell part (GO:0044464);; biological process: biological regulation (GO:0065007);; biological process: response to stimulus (GO:0050896);; cellu…
LOC_Os03g51230	LOC_Os03g51230	0.571647	69	0.890613	119	0.823025	112	2.14832	252	1.88157	225	1.78377	204	3.52049e-08	1.34564	up	[KL]	Transcription;; Replication, recombination and repair	Cellular Component: nucleosome (GO:0000786);; Molecular Function: DNA binding (GO:0003677);; Molecular Function: chromatin binding (GO:0003682);; Molecular Function: ATP-dependent DNA helicase activity (GO:0004003);; Molecular Function: protein binding (GO:0005515);; Molecular Function: ATP binding (GO:0005524);; Cellular Component: nucleus (GO:0005634);; Cellular Component: cytosol (GO:0005829);…	K19001|0|osa:4333943|K19001 ATP-dependent DNA helicase | (RefSeq) OsDDM1b; ATP-dependent DNA helicase DDM1	--	[K]	Transcription	SNF2 family N-terminal domain;; Helicase conserved C-terminal domain;; Class II histone deacetylase complex subunits 2 and 3;; Type III restriction enzyme, res subunit	ATP-dependent DNA helicase DDM1 OS=Arabidopsis thaliana OX=3702 GN=DDM1 PE=1 SV=1	L	Replication, recombination and repair	PREDICTED: ATP-dependent DNA helicase DDM1 isoform X2 [Oryza sativa Japonica Group]	cellular component: cell (GO:0005623);; cellular component: macromolecular complex (GO:0032991);; cellular component: organelle (GO:0043226);; cellular component: organelle part (GO:0044422);; cellular component: cell part (GO:0044464);; molecular function: binding (GO:0005488);; biological process: cellular process (GO:0009987);; biological process: cellular component organization or biogenesis …
LOC_Os02g32540	LOC_Os02g32540	0.638134	40	0.697247	48	0.501616	36	2.184	136	1.92158	122	2.60127	157	4.07648e-10	1.8896	up	--	--	Molecular Function: binding (GO:0005488);; Cellular Component: mitochondrion (GO:0005739);; Biological Process: multicellular organism development (GO:0007275);; Cellular Component: nuclear part (GO:0044428);; Biological Process: anatomical structure development (GO:0048856);; Biological Process: regulation of cellular process (GO:0050794);;	--	--	--	--	Plant organelle RNA recognition domain	Protein ROOT PRIMORDIUM DEFECTIVE 1 OS=Arabidopsis thaliana OX=3702 GN=RPD1 PE=1 SV=1	S	Function unknown	unknown protein [Oryza sativa Japonica Group]	molecular function: binding (GO:0005488);; cellular component: cell (GO:0005623);; cellular component: organelle (GO:0043226);; cellular component: cell part (GO:0044464);; biological process: multicellular organismal process (GO:0032501);; biological process: developmental process (GO:0032502);; biological process: single-organism process (GO:0044699);; cellular component: organelle part (GO:004…
LOC_Os02g41890	LOC_Os02g41890	2.75239	369	2.06263	309	1.34077	210	20.6832	2807	23.3811	3220	27.1764	3580	1.58631e-43	3.55924	up	[K]	Transcription	Molecular Function: nucleotide binding (GO:0000166);; Molecular Function: peptide receptor activity (GO:0001653);; Molecular Function: protein serine/threonine kinase activity (GO:0004674);; Molecular Function: transmembrane signaling receptor activity (GO:0004888);; Molecular Function: ATP binding (GO:0005524);; Cellular Component: plasma membrane (GO:0005886);; Biological Process: polysaccharid…	--	--	--	--	Leucine rich repeat;; Protein kinase domain;; Protein tyrosine kinase;; Leucine Rich repeats (2 copies);; Leucine Rich Repeat;; FNIP Repeat;; Leucine Rich repeat;; Leucine rich repeat N-terminal domain	Phytosulfokine receptor 1 OS=Daucus carota OX=4039 GN=PSKR PE=1 SV=1	S	Function unknown	PREDICTED: phytosulfokine receptor 1 [Oryza sativa Japonica Group]	molecular function: binding (GO:0005488);; biological process: cellular process (GO:0009987);; biological process: signaling (GO:0023052);; biological process: single-organism process (GO:0044699);; biological process: response to stimulus (GO:0050896);; biological process: biological regulation (GO:0065007);; molecular function: signal transducer activity (GO:0004871);; molecular function: molec…
LOC_Os11g30790	LOC_Os11g30790	0.614466	59	0.53404	57	0.71799	80	1.69389	163	1.88033	183	2.05608	192	1.98041e-09	1.60985	up	--	--	Cellular Component: membrane (GO:0016020);;	--	--	--	--	--	--	--	--	expressed protein [Oryza sativa Japonica Group]	cellular component: membrane (GO:0016020)
LOC_Os03g23020	LOC_Os03g23020	7.63752	263	10.8237	416	9.42961	378	27.0711	943	25.3828	897	28.6594	969	1.0948e-20	1.57834	up	--	--	Biological Process: mRNA splicing, via spliceosome (GO:0000398);; Biological Process: defense response to insect (GO:0002213);; Molecular Function: chitinase activity (GO:0004568);; Molecular Function: protein binding (GO:0005515);; Cellular Component: extracellular region (GO:0005576);; Biological Process: chitin catabolic process (GO:0006032);; Biological Process: double-strand break repair (GO…	K14851|8.88028e-95|osa:4332857|K14851 ribosomal RNA-processing protein 17 | (RefSeq) ribosomal RNA-processing protein 17	--	[S]	Function unknown	Nucleolar protein 12 (25kDa)	--	S	Function unknown	PREDICTED: ribosomal RNA-processing protein 17 [Oryza sativa Japonica Group]	biological process: metabolic process (GO:0008152);; biological process: cellular process (GO:0009987);; biological process: response to stimulus (GO:0050896);; molecular function: catalytic activity (GO:0003824);; molecular function: binding (GO:0005488);; cellular component: extracellular region (GO:0005576);; biological process: single-organism process (GO:0044699);; biological process: cellul…
LOC_Os05g49130	LOC_Os05g49130	0.424871	46	1.00564	117	0.429848	61	1.37335	155	1.57411	168	1.72696	188	0.000198139	1.35923	up	[J]	Translation, ribosomal structure and biogenesis	Biological Process: maltose metabolic process (GO:0000023);; Cellular Component: ribosome (GO:0005840);; Biological Process: rRNA processing (GO:0006364);; Cellular Component: plastid (GO:0009536);; Biological Process: production of ta-siRNAs involved in RNA interference (GO:0010267);; Molecular Function: nucleotidyltransferase activity (GO:0016779);; Biological Process: starch biosynthetic proce…	--	--	[M]	Cell wall/membrane/envelope biogenesis	RimM N-terminal domain;; PRC-barrel domain	--	J	Translation, ribosomal structure and biogenesis	unknown protein [Oryza sativa Japonica Group]	biological process: metabolic process (GO:0008152);; biological process: cellular process (GO:0009987);; biological process: single-organism process (GO:0044699);; cellular component: cell (GO:0005623);; cellular component: macromolecular complex (GO:0032991);; cellular component: organelle (GO:0043226);; cellular component: cell part (GO:0044464);; biological process: response to stimulus (GO:00…
LOC_Os09g27010	LOC_Os09g27010	1.34074	89	1.53684	114	1.31036	101	10.1252	678	9.46702	643	11.8497	770	2.92006e-55	2.93848	up	[T]	Signal transduction mechanisms	Biological Process: RNA splicing, via endonucleolytic cleavage and ligation (GO:0000394);; Biological Process: respiratory burst involved in defense response (GO:0002679);; Molecular Function: protein serine/threonine kinase activity (GO:0004674);; Molecular Function: protein binding (GO:0005515);; Molecular Function: ATP binding (GO:0005524);; Cellular Component: nucleolus (GO:0005730);; Cellula…	--	--	[T]	Signal transduction mechanisms	Protein tyrosine kinase;; Protein kinase domain	Serine/threonine-protein kinase RIPK OS=Arabidopsis thaliana OX=3702 GN=RIPK PE=1 SV=1	T	Signal transduction mechanisms	PREDICTED: probable receptor-like protein kinase At5g56460 [Oryza sativa Japonica Group]	biological process: metabolic process (GO:0008152);; biological process: cellular process (GO:0009987);; biological process: immune system process (GO:0002376);; biological process: single-organism process (GO:0044699);; molecular function: catalytic activity (GO:0003824);; molecular function: binding (GO:0005488);; cellular component: cell (GO:0005623);; cellular component: organelle (GO:0043226…
LOC_Os06g41770	LOC_Os06g41770	15.0372	824	20.8524	1275	12.8391	820	31.6955	1758	40.2711	2266	36.5929	1970	5.35449e-09	1.2024	up	--	--	Biological Process: MAPK cascade (GO:0000165);; Biological Process: respiratory burst involved in defense response (GO:0002679);; Molecular Function: DNA binding (GO:0003677);; Molecular Function: transcription factor activity, sequence-specific DNA binding (GO:0003700);; Cellular Component: endoplasmic reticulum membrane (GO:0005789);; Biological Process: regulation of transcription, DNA-templat…	--	--	--	--	bZIP transcription factor;; Basic region leucine zipper	bZIP transcription factor 50 OS=Oryza sativa subsp. japonica OX=39947 GN=BZIP50 PE=2 SV=1	K	Transcription	PREDICTED: bZIP transcription factor 60 [Oryza sativa Japonica Group]	biological process: metabolic process (GO:0008152);; biological process: cellular process (GO:0009987);; biological process: signaling (GO:0023052);; biological process: single-organism process (GO:0044699);; biological process: response to stimulus (GO:0050896);; biological process: biological regulation (GO:0065007);; biological process: immune system process (GO:0002376);; molecular function: …
LOC_Os08g41390	LOC_Os08g41390	24.9533	3307	30.2872	4486	28.4495	4386	80.1868	10748	77.8736	10600	79.2341	10383	9.08532e-48	1.5472	up	[O]	Posttranslational modification, protein turnover, chaperones	Biological Process: protein peptidyl-prolyl isomerization (GO:0000413);; Biological Process: RNA methylation (GO:0001510);; Molecular Function: peptidyl-prolyl cis-trans isomerase activity (GO:0003755);; Molecular Function: calmodulin binding (GO:0005516);; Molecular Function: FK506 binding (GO:0005528);; Cellular Component: nucleolus (GO:0005730);; Cellular Component: vacuole (GO:0005773);; Cell…	K09571|0|osa:4346090|K09571 FK506-binding protein 4/5 [EC:5.2.1.8] | (RefSeq) OJ1191_A10.119; 70 kDa peptidyl-prolyl isomerase	--	[O]	Posttranslational modification, protein turnover, chaperones	FKBP-type peptidyl-prolyl cis-trans isomerase;; Tetratricopeptide repeat;; Tetratricopeptide repeat;; Tetratricopeptide repeat;; Tetratricopeptide repeat;; TPR repeat	70 kDa peptidyl-prolyl isomerase OS=Triticum aestivum OX=4565 GN=FKBP70 PE=1 SV=1	O	Posttranslational modification, protein turnover, chaperones	PREDICTED: 70 kDa peptidyl-prolyl isomerase [Oryza sativa Japonica Group]	biological process: metabolic process (GO:0008152);; biological process: cellular process (GO:0009987);; molecular function: catalytic activity (GO:0003824);; molecular function: binding (GO:0005488);; cellular component: cell (GO:0005623);; cellular component: organelle (GO:0043226);; cellular component: organelle part (GO:0044422);; cellular component: cell part (GO:0044464);; biological proces…
LOC_Os12g08930	LOC_Os12g08930	1.99621	41	5.85712	134	2.38112	57	40.674	844	29.3171	617	52.9182	1066	4.8684e-20	3.59066	up	--	--	--	--	--	--	--	--	--	S	Function unknown	expressed protein [Oryza sativa Japonica Group]	--
LOC_Os01g71860	LOC_Os01g71860	0	0	0	0	0	0	3.96498	355	3.68085	334	5.23344	454	3.98979e-18	9.91712	up	--	--	Molecular Function: hydrolase activity, hydrolyzing O-glycosyl compounds (GO:0004553);; Cellular Component: extracellular region (GO:0005576);; Cellular Component: cell wall (GO:0005618);; Cellular Component: vacuole (GO:0005773);; Cellular Component: plasma membrane (GO:0005886);; Biological Process: carbohydrate metabolic process (GO:0005975);; Biological Process: defense response (GO:0006952);…	--	--	--	--	Glycosyl hydrolases family 17	Glucan endo-1,3-beta-glucosidase GV OS=Hordeum vulgare OX=4513 PE=2 SV=2	S	Function unknown	PREDICTED: uncharacterized protein LOC4325834 [Oryza sativa Japonica Group]	molecular function: catalytic activity (GO:0003824);; cellular component: extracellular region (GO:0005576);; cellular component: cell (GO:0005623);; cellular component: cell part (GO:0044464);; cellular component: organelle (GO:0043226);; cellular component: membrane (GO:0016020);; biological process: metabolic process (GO:0008152);; biological process: response to stimulus (GO:0050896);; biolog…
LOC_Os01g68060	LOC_Os01g68060	19.2992	1651	20.8839	1995	17.7206	1767	237.568	20580	288.653	25373	273.363	22987	2.4535e-182	3.82783	up	--	--	Molecular Function: ubiquitin-protein transferase activity (GO:0004842);; Cellular Component: nucleolus (GO:0005730);; Cellular Component: peroxisome (GO:0005777);; Cellular Component: plasma membrane (GO:0005886);; Molecular Function: zinc ion binding (GO:0008270);; Biological Process: cytokinin metabolic process (GO:0009690);; Biological Process: auxin metabolic process (GO:0009850);; Biologica…	K16280|0|osa:4324990|K16280 E3 ubiquitin-protein ligase RGLG [EC:2.3.2.27] | (RefSeq) CLP; E3 ubiquitin-protein ligase RGLG2	--	[T]	Signal transduction mechanisms	Copine;; Zinc finger, C3HC4 type (RING finger)	E3 ubiquitin-protein ligase RGLG2 OS=Arabidopsis thaliana OX=3702 GN=RGLG2 PE=1 SV=1	S	Function unknown	PREDICTED: E3 ubiquitin-protein ligase RGLG2 [Oryza sativa Japonica Group]	molecular function: catalytic activity (GO:0003824);; cellular component: cell (GO:0005623);; cellular component: organelle (GO:0043226);; cellular component: organelle part (GO:0044422);; cellular component: cell part (GO:0044464);; cellular component: membrane (GO:0016020);; molecular function: binding (GO:0005488);; biological process: metabolic process (GO:0008152);; biological process: cellu…
LOC_Os05g44340	LOC_Os05g44340	1.37481	167	1.88862	256	1.27133	180	15.288	1875	10.0758	1254	12.567	1496	2.30218e-48	3.09022	up	[O]	Posttranslational modification, protein turnover, chaperones	Molecular Function: ATP-dependent peptidase activity (GO:0004176);; Molecular Function: ATP binding (GO:0005524);; Cellular Component: cell wall (GO:0005618);; Cellular Component: nucleus (GO:0005634);; Cellular Component: mitochondrion (GO:0005739);; Cellular Component: cytosol (GO:0005829);; Biological Process: obsolete ATP catabolic process (GO:0006200);; Biological Process: protein folding (G…	K03695|0|osa:4339343|K03695 ATP-dependent Clp protease ATP-binding subunit ClpB | (RefSeq) CLPB1, OsJ_19232, P0483D07.3, hsp101; chaperone protein ClpB1	--	[O]	Posttranslational modification, protein turnover, chaperones	AAA domain (Cdc48 subfamily);; ATPase family associated with various cellular activities (AAA);; C-terminal, D2-small domain, of ClpB protein;; Clp amino terminal domain, pathogenicity island component;; AAA domain (dynein-related subfamily);; AAA ATPase domain;; AAA domain;; Sigma-54 interaction domain;; AAA domain;; IstB-like ATP binding protein;; AAA domain;; RNA helicase;; Holliday junction D…	Chaperone protein ClpB1 OS=Oryza sativa subsp. japonica OX=39947 GN=CLPB1 PE=2 SV=1	O	Posttranslational modification, protein turnover, chaperones	PREDICTED: chaperone protein ClpB1 [Oryza sativa Japonica Group]	biological process: metabolic process (GO:0008152);; molecular function: catalytic activity (GO:0003824);; molecular function: binding (GO:0005488);; cellular component: cell (GO:0005623);; cellular component: cell part (GO:0044464);; cellular component: organelle (GO:0043226);; biological process: cellular process (GO:0009987);; cellular component: membrane (GO:0016020);; cellular component: org…
LOC_Os02g08420	LOC_Os02g08420	9.33135	588	10.6831	751	10.3897	763	38.9473	2483	40.7858	2639	37.6491	2330	1.28528e-66	1.98769	up	[M]	Cell wall/membrane/envelope biogenesis	Biological Process: alternative mRNA splicing, via spliceosome (GO:0000380);; Molecular Function: double-stranded DNA binding (GO:0003690);; Molecular Function: single-stranded DNA binding (GO:0003697);; Molecular Function: mRNA binding (GO:0003729);; Molecular Function: protein kinase activity (GO:0004672);; Molecular Function: calmodulin binding (GO:0005516);; Cellular Component: cell wall (GO:…	--	--	[V]	Defense mechanisms	NAD dependent epimerase/dehydratase family;; NAD(P)H-binding;; 3-beta hydroxysteroid dehydrogenase/isomerase family;; GDP-mannose 4,6 dehydratase;; NmrA-like family;; Male sterility protein;; Polysaccharide biosynthesis protein;; KR domain	Cinnamoyl-CoA reductase 2 OS=Arabidopsis thaliana OX=3702 GN=CCR2 PE=1 SV=1	M	Cell wall/membrane/envelope biogenesis	PREDICTED: cinnamoyl-CoA reductase 2 [Oryza sativa Japonica Group]	biological process: metabolic process (GO:0008152);; biological process: cellular process (GO:0009987);; molecular function: binding (GO:0005488);; molecular function: catalytic activity (GO:0003824);; cellular component: cell (GO:0005623);; cellular component: cell part (GO:0044464);; cellular component: organelle (GO:0043226);; cellular component: organelle part (GO:0044422);; cellular componen…
LOC_Os04g32470	LOC_Os04g32470	1.76304	69	1.7196	75	1.7684	81	7.1511	283	6.07576	244	5.75242	221	4.56279e-18	1.88182	up	--	--	Molecular Function: binding (GO:0005488);; Cellular Component: extracellular region (GO:0005576);; Cellular Component: cell wall (GO:0005618);; Biological Process: protein targeting to mitochondrion (GO:0006626);; Biological Process: defense response (GO:0006952);; Biological Process: catabolic process (GO:0009056);; Biological Process: embryo sac egg cell differentiation (GO:0009560);; Biologica…	--	--	--	--	--	--	S	Function unknown	PREDICTED: histone H2A.Z-specific chaperone CHZ1 [Oryza sativa Japonica Group]	molecular function: binding (GO:0005488);; cellular component: extracellular region (GO:0005576);; cellular component: cell (GO:0005623);; cellular component: cell part (GO:0044464);; biological process: localization (GO:0051179);; biological process: response to stimulus (GO:0050896);; biological process: metabolic process (GO:0008152);; biological process: reproduction (GO:0000003);; biological…
LOC_Os10g43060	LOC_Os10g43060	7.91417	465	9.80597	643	5.37391	368	137.64	8185	180.502	10892	183.062	10567	1.6048e-85	4.47238	up	--	--	Biological Process: protein targeting to membrane (GO:0006612);; Biological Process: salicylic acid mediated signaling pathway (GO:0009863);; Biological Process: jasmonic acid mediated signaling pathway (GO:0009867);; Biological Process: regulation of plant-type hypersensitive response (GO:0010363);;	--	--	--	--	--	--	S	Function unknown	PREDICTED: uncharacterized protein LOC4349524 [Oryza sativa Japonica Group]	biological process: localization (GO:0051179);; biological process: cellular process (GO:0009987);; biological process: signaling (GO:0023052);; biological process: single-organism process (GO:0044699);; biological process: response to stimulus (GO:0050896);; biological process: biological regulation (GO:0065007)
LOC_Os04g56350	LOC_Os04g56350	9.75307	728	10.1804	848	9.99084	869	26.184	1978	29.0457	2226	28.5947	2096	2.18816e-37	1.52658	up	--	--	Cellular Component: cytosol (GO:0005829);; Biological Process: rRNA processing (GO:0006364);; Biological Process: protein import into nucleus (GO:0006606);; Cellular Component: membrane (GO:0016020);; Cellular Component: preribosome, small subunit precursor (GO:0030688);; Cellular Component: intracellular organelle (GO:0043229);; Cellular Component: cell periphery (GO:0071944);;	K14849|0|osa:4337268|K14849 ribosomal RNA-processing protein 1 | (RefSeq) 24K23.8; ribosomal RNA processing protein 1 homolog	--	--	--	Nucleolar protein,Nop52	--	J	Translation, ribosomal structure and biogenesis	PREDICTED: ribosomal RNA processing protein 1 homolog [Oryza sativa Japonica Group]	cellular component: cell (GO:0005623);; cellular component: cell part (GO:0044464);; biological process: metabolic process (GO:0008152);; biological process: cellular process (GO:0009987);; biological process: single-organism process (GO:0044699);; biological process: localization (GO:0051179);; cellular component: membrane (GO:0016020);; cellular component: macromolecular complex (GO:0032991);; …
LOC_Os05g37820	LOC_Os05g37820	10.9688	850	9.49839	821	9.70319	876	18.5548	1455	20.1926	1607	21.9789	1673	1.72251e-12	1.04992	up	[G]	Carbohydrate transport and metabolism	Molecular Function: inorganic phosphate transmembrane transporter activity (GO:0005315);; Molecular Function: sugar:proton symporter activity (GO:0005351);; Biological Process: cellular aromatic compound metabolic process (GO:0006725);; Biological Process: signal transduction (GO:0007165);; Molecular Function: organic anion transmembrane transporter activity (GO:0008514);; Biological Process: res…	--	--	[G]	Carbohydrate transport and metabolism	Major Facilitator Superfamily;; Sugar (and other) transporter	Probable anion transporter 2, chloroplastic OS=Oryza sativa subsp. japonica OX=39947 GN=PHT4;2 PE=2 SV=1	G	Carbohydrate transport and metabolism	PREDICTED: probable anion transporter 2, chloroplastic [Oryza sativa Japonica Group]	biological process: localization (GO:0051179);; molecular function: transporter activity (GO:0005215);; biological process: single-organism process (GO:0044699);; biological process: metabolic process (GO:0008152);; biological process: cellular process (GO:0009987);; biological process: biological regulation (GO:0065007);; biological process: response to stimulus (GO:0050896);; cellular component…
LOC_Os07g03020	LOC_Os07g03020	1.23746	66	1.34891	81	0.335943	21	7.99243	432	8.36396	459	8.96483	470	6.78023e-14	3.11962	up	--	--	--	--	--	--	--	Domain of unknown function (DUF1719)	--	S	Function unknown	hypothetical protein OsJ_22926 [Oryza sativa Japonica Group]	--
LOC_Os01g65060	LOC_Os01g65060	0.388569	26	0.51123	37	0.06351	5	1.13353	75	1.62016	108	1.75596	112	0.000349846	2.19959	up	--		Molecular Function: protein kinase activity (GO:0004672);; Molecular Function: protein serine/threonine kinase activity (GO:0004674);; Molecular Function: binding (GO:0005488);; Molecular Function: ATP binding (GO:0005524);; Cellular Component: mitochondrion (GO:0005739);; Cellular Component: plasma membrane (GO:0005886);; Biological Process: protein phosphorylation (GO:0006468);; Cellular Compon…	--	--	--	--	Protein kinase domain;; Protein tyrosine kinase;; S-locus glycoprotein domain;; PAN-like domain	G-type lectin S-receptor-like serine/threonine-protein kinase At2g19130 OS=Arabidopsis thaliana OX=3702 GN=At2g19130 PE=2 SV=1	--	--	hypothetical protein OsJ_04237 [Oryza sativa Japonica Group]	biological process: metabolic process (GO:0008152);; biological process: cellular process (GO:0009987);; molecular function: catalytic activity (GO:0003824);; molecular function: binding (GO:0005488);; cellular component: cell (GO:0005623);; cellular component: organelle (GO:0043226);; cellular component: cell part (GO:0044464);; cellular component: membrane (GO:0016020);; biological process: rep…
LOC_Os02g56530	LOC_Os02g56530	17.9745	1539	20.7526	1984	17.2404	1721	59.4647	5156	66.9105	5887	68.7401	5786	1.52073e-46	1.84518	up	--	--	Molecular Function: catalytic activity (GO:0003824);; Cellular Component: plasma membrane (GO:0005886);; Cellular Component: membrane (GO:0016020);; Biological Process: cellular component organization (GO:0016043);; Biological Process: macromolecule metabolic process (GO:0043170);; Biological Process: cellular metabolic process (GO:0044237);; Biological Process: primary metabolic process (GO:0044…	--	--	[R]	General function prediction only	GPCR-chaperone	--	S	Function unknown	PREDICTED: ankyrin repeat domain-containing protein 13C-B-like [Oryza sativa Japonica Group]	molecular function: catalytic activity (GO:0003824);; cellular component: cell (GO:0005623);; cellular component: membrane (GO:0016020);; cellular component: cell part (GO:0044464);; biological process: cellular process (GO:0009987);; biological process: cellular component organization or biogenesis (GO:0071840);; biological process: metabolic process (GO:0008152);; biological process: single-org…
LOC_Os07g01910	LOC_Os07g01910	13.7632	346	16.9249	474	15.7228	460	31.8141	808	32.2126	831	26.7671	660	8.5823e-11	1.0065	up	--	--	Cellular Component: mitochondrion (GO:0005739);;	--	--	--	--	--	--	--	--	PREDICTED: uncharacterized protein LOC4342224 [Oryza sativa Japonica Group]	cellular component: cell (GO:0005623);; cellular component: organelle (GO:0043226);; cellular component: cell part (GO:0044464)
LOC_Os03g55874	LOC_Os03g55874	0.764016	30	1.00173	43	1.04841	47	1.54476	60	5.63856	221	1.99934	75	0.00190594	1.69517	up	[C]	Energy production and conversion	Cellular Component: mitochondrial proton-transporting ATP synthase complex, catalytic core F(1) (GO:0000275);; Molecular Function: copper ion binding (GO:0005507);; Molecular Function: ATP binding (GO:0005524);; Cellular Component: cell wall (GO:0005618);; Cellular Component: nucleolus (GO:0005730);; Cellular Component: mitochondrial respiratory chain complex I (GO:0005747);; Cellular Component: …	K02112|0|mtr:MTR_0002s0650|K02112 F-type H+-transporting ATPase subunit beta [EC:3.6.3.14] | (RefSeq) F0F1-type ATP synthase, beta subunit	Oxidative phosphorylation (ko00190);; Photosynthesis (ko00195)	[C]	Energy production and conversion	ATP synthase alpha/beta family, nucleotide-binding domain;; ATP synthase, Delta/Epsilon chain, beta-sandwich domain;; ATP synthase, Delta/Epsilon chain, long alpha-helix domain	ATP synthase subunit beta, chloroplastic OS=Oryza sativa subsp. japonica OX=39947 GN=atpB PE=1 SV=2	C	Energy production and conversion	ATP synthase beta chain, putative [Oryza sativa Japonica Group]	cellular component: cell (GO:0005623);; cellular component: membrane (GO:0016020);; cellular component: macromolecular complex (GO:0032991);; cellular component: organelle (GO:0043226);; cellular component: organelle part (GO:0044422);; cellular component: membrane part (GO:0044425);; cellular component: cell part (GO:0044464);; molecular function: binding (GO:0005488);; biological process: respo…
LOC_Os09g38268	LOC_Os09g38268	0.510951	27	0.751303	44	0.593048	36	2.86407	151	2.92504	156	3.87605	198	1.40969e-14	2.39202	up	--	--	Cellular Component: DNA-directed RNA polymerase IV complex (GO:0000418);; Molecular Function: DNA binding (GO:0003677);; Molecular Function: DNA-directed 5'-3' RNA polymerase activity (GO:0003899);; Molecular Function: copper ion binding (GO:0005507);; Molecular Function: protein binding (GO:0005515);; Biological Process: DNA methylation (GO:0006306);; Biological Process: methylation-dependent ch…	K16250|1.15642e-112|dosa:Os09t0555200-01|K16250 DNA-directed RNA polymerase IV subunit 1 [EC:2.7.7.6] | (RAP-DB) Os09g0555200; Similar to DNA-directed RNA polymerase.	--	--	--	Protein of unknown function (DUF3223)	DNA-directed RNA polymerase IV subunit 1 OS=Arabidopsis thaliana OX=3702 GN=NRPD1 PE=1 SV=1	S	Function unknown	unnamed protein product [Oryza sativa Japonica Group]	cellular component: cell (GO:0005623);; cellular component: membrane-enclosed lumen (GO:0031974);; cellular component: macromolecular complex (GO:0032991);; cellular component: organelle (GO:0043226);; cellular component: organelle part (GO:0044422);; cellular component: cell part (GO:0044464);; molecular function: binding (GO:0005488);; molecular function: catalytic activity (GO:0003824);; biolo…
LOC_Os03g10140	LOC_Os03g10140	6.81784	605	7.46817	740	6.58548	682	47.4083	4260	53.9679	4921	53.5993	4676	1.05801e-121	2.93302	up	--	--	Biological Process: MAPK cascade (GO:0000165);; Molecular Function: nucleic acid binding (GO:0003676);; Molecular Function: transcription factor activity, sequence-specific DNA binding (GO:0003700);; Cellular Component: nucleus (GO:0005634);; Biological Process: regulation of translation (GO:0006417);; Biological Process: protein targeting to membrane (GO:0006612);; Biological Process: fatty acid…	--	--	[R]	General function prediction only	Zinc-finger double-stranded RNA-binding	Protein indeterminate-domain 2 OS=Arabidopsis thaliana OX=3702 GN=IDD2 PE=1 SV=1	S	Function unknown	PREDICTED: protein indeterminate-domain 1 [Oryza sativa Japonica Group]	biological process: metabolic process (GO:0008152);; biological process: cellular process (GO:0009987);; biological process: signaling (GO:0023052);; biological process: single-organism process (GO:0044699);; biological process: response to stimulus (GO:0050896);; biological process: biological regulation (GO:0065007);; molecular function: binding (GO:0005488);; molecular function: nucleic acid b…
LOC_Os07g12510	LOC_Os07g12510	7.04465	317	10.2198	513	7.03211	368	28.2917	1286	18.6946	863	16.794	741	5.29425e-09	1.42315	up	--	--	Molecular Function: DNA binding (GO:0003677);; Molecular Function: transcription factor activity, sequence-specific DNA binding (GO:0003700);; Molecular Function: protein binding (GO:0005515);; Cellular Component: nucleus (GO:0005634);; Cellular Component: nucleolus (GO:0005730);; Biological Process: regulation of transcription, DNA-templated (GO:0006355);; Biological Process: nucleocytoplasmic t…	--	--	--	--	AP2 domain	Ethylene-responsive transcription factor ERF105 OS=Arabidopsis thaliana OX=3702 GN=ERF105 PE=2 SV=1	--	--	PREDICTED: formin-like protein 3 [Oryza sativa Japonica Group]	molecular function: binding (GO:0005488);; biological process: biological regulation (GO:0065007);; molecular function: nucleic acid binding transcription factor activity (GO:0001071);; cellular component: cell (GO:0005623);; cellular component: organelle (GO:0043226);; cellular component: cell part (GO:0044464);; cellular component: organelle part (GO:0044422);; biological process: localization …
LOC_Os02g03110	LOC_Os02g03110	13.7492	714	14.9022	864	13.638	826	43.2417	2270	40.3487	2151	41.1489	2098	2.92125e-61	1.59891	up	[I]	Lipid transport and metabolism	Molecular Function: CDP-diacylglycerol-inositol 3-phosphatidyltransferase activity (GO:0003881);; Biological Process: phospholipid biosynthetic process (GO:0008654);; Cellular Component: membrane (GO:0016020);; Cellular Component: cytoplasmic vesicle (GO:0016023);; Molecular Function: oxidoreductase activity (GO:0016491);; Biological Process: oxidation-reduction process (GO:0055114);;	K00999|1.22074e-146|osa:4328140|K00999 CDP-diacylglycerol--inositol 3-phosphatidyltransferase [EC:2.7.8.11] | (RefSeq) probable CDP-diacylglycerol--inositol 3-phosphatidyltransferase 2	Inositol phosphate metabolism (ko00562);; Glycerophospholipid metabolism (ko00564);; Phosphatidylinositol signaling system (ko04070)	[I]	Lipid transport and metabolism	CDP-alcohol phosphatidyltransferase	CDP-diacylglycerol--inositol 3-phosphatidyltransferase 1 OS=Arabidopsis thaliana OX=3702 GN=PIS1 PE=1 SV=2	I	Lipid transport and metabolism	PREDICTED: probable CDP-diacylglycerol--inositol 3-phosphatidyltransferase 2 [Oryza sativa Japonica Group]	molecular function: catalytic activity (GO:0003824);; biological process: metabolic process (GO:0008152);; biological process: cellular process (GO:0009987);; biological process: single-organism process (GO:0044699);; cellular component: membrane (GO:0016020)
LOC_Os09g29790	LOC_Os09g29790	0.72624	71	0.915406	100	0.874392	100	1.80679	179	1.8	181	1.78893	172	5.53981e-07	1.13472	up	--	--	--	--	--	[R]	General function prediction only	Pentatricopeptide repeat domain;; PPR repeat family;; Pentacotripeptide-repeat region of PRORP;; PPR repeat	Pentatricopeptide repeat-containing protein At1g76280 OS=Arabidopsis thaliana OX=3702 GN=At1g76280 PE=2 SV=2	S	Function unknown	hypothetical protein OsJ_29730 [Oryza sativa Japonica Group]	--
LOC_Os04g39440	LOC_Os04g39440	47.2457	2118	53.0114	2655	52.8223	2768	179.421	7665	172.524	7499	162.223	6686	2.8288e-62	1.69626	up	[R]	General function prediction only	Biological Process: RNA splicing, via endonucleolytic cleavage and ligation (GO:0000394);; Biological Process: cell morphogenesis (GO:0000902);; Biological Process: cytokinesis (GO:0000910);; Molecular Function: GTPase activity (GO:0003924);; Molecular Function: protein binding (GO:0005515);; Molecular Function: GTP binding (GO:0005525);; Cellular Component: nucleus (GO:0005634);; Cellular Compon…	K07877|4.99756e-127|osa:4336117|K07877 Ras-related protein Rab-2A | (RefSeq) ras-related protein Rab-2-B	--	[U]	Intracellular trafficking, secretion, and vesicular transport	Ras family;; Ras of Complex, Roc, domain of DAPkinase;; ADP-ribosylation factor family	Ras-related protein Rab-2-B OS=Zea mays OX=4577 GN=RAB2B PE=2 SV=1	S	Function unknown	PREDICTED: ras-related protein Rab-2-B [Oryza sativa Japonica Group]	biological process: metabolic process (GO:0008152);; biological process: cellular process (GO:0009987);; biological process: developmental process (GO:0032502);; biological process: single-organism process (GO:0044699);; biological process: cellular component organization or biogenesis (GO:0071840);; molecular function: catalytic activity (GO:0003824);; molecular function: binding (GO:0005488);; …
LOC_Os09g28440	LOC_Os09g28440	0.049175	3	0.570853	27	0.061249	3	2.15191	89	2.63877	111	5.12926	206	7.7695e-07	3.65278	up	--	--	Biological Process: MAPK cascade (GO:0000165);; Biological Process: respiratory burst involved in defense response (GO:0002679);; Molecular Function: DNA binding (GO:0003677);; Molecular Function: transcription factor activity, sequence-specific DNA binding (GO:0003700);; Molecular Function: protein binding (GO:0005515);; Cellular Component: nucleus (GO:0005634);; Cellular Component: nucleolus (G…	--	--	--	--	AP2 domain	Ethylene-responsive transcription factor ERF109 OS=Arabidopsis thaliana OX=3702 GN=ERF109 PE=1 SV=1	K	Transcription	PREDICTED: ethylene-responsive transcription factor ERF109 [Oryza sativa Japonica Group]	biological process: metabolic process (GO:0008152);; biological process: cellular process (GO:0009987);; biological process: signaling (GO:0023052);; biological process: single-organism process (GO:0044699);; biological process: response to stimulus (GO:0050896);; biological process: biological regulation (GO:0065007);; biological process: immune system process (GO:0002376);; molecular function: …
LOC_Os06g33520	LOC_Os06g33520	0.467516	61	0.743957	107	0.331913	50	4.70292	612	6.67502	881	6.98099	882	1.69744e-31	3.58919	up	[L]	Replication, recombination and repair	Molecular Function: RNA binding (GO:0003723);; Molecular Function: ATP binding (GO:0005524);; Cellular Component: nucleolus (GO:0005730);; Cellular Component: mitochondrion (GO:0005739);; Biological Process: nucleobase-containing compound metabolic process (GO:0006139);; Biological Process: response to stress (GO:0006950);; Biological Process: multicellular organism development (GO:0007275);; Mol…	--	--	[A]	RNA processing and modification	DEAD/DEAH box helicase;; Helicase conserved C-terminal domain;; Type III restriction enzyme, res subunit	DEAD-box ATP-dependent RNA helicase 31 OS=Oryza sativa subsp. japonica OX=39947 GN=Os06g0526600 PE=3 SV=2	L	Replication, recombination and repair	PREDICTED: DEAD-box ATP-dependent RNA helicase 31 [Oryza sativa Japonica Group]	molecular function: binding (GO:0005488);; cellular component: cell (GO:0005623);; cellular component: organelle (GO:0043226);; cellular component: organelle part (GO:0044422);; cellular component: cell part (GO:0044464);; biological process: metabolic process (GO:0008152);; biological process: cellular process (GO:0009987);; biological process: response to stimulus (GO:0050896);; biological proc…
LOC_Os06g33980	LOC_Os06g33980	0.360385	21	0.393363	26	0.15238	11	0.73075	43	0.847189	50	0.97418	55	0.00279839	1.47794	up	[J]	Translation, ribosomal structure and biogenesis	Molecular Function: tRNA-intron endonuclease activity (GO:0000213);; Molecular Function: nucleic acid binding (GO:0003676);; Cellular Component: cell wall (GO:0005618);; Cellular Component: nucleus (GO:0005634);; Cellular Component: mitochondrion (GO:0005739);; Cellular Component: vacuole (GO:0005773);; Cellular Component: peroxisome (GO:0005777);; Cellular Component: plasma membrane (GO:0005886)…	K15322|0|osa:4341203|K15322 tRNA-splicing endonuclease subunit Sen2 [EC:3.1.27.9] | (RefSeq) probable tRNA-splicing endonuclease subunit Sen2	--	[J]	Translation, ribosomal structure and biogenesis	tRNA intron endonuclease, catalytic C-terminal domain;; tRNA intron endonuclease, N-terminal domain	Probable tRNA-splicing endonuclease subunit Sen2 OS=Oryza sativa subsp. japonica OX=39947 GN=Os06g0530700 PE=2 SV=1	J	Translation, ribosomal structure and biogenesis	PREDICTED: probable tRNA-splicing endonuclease subunit Sen2 [Oryza sativa Japonica Group]	biological process: metabolic process (GO:0008152);; biological process: cellular process (GO:0009987);; molecular function: catalytic activity (GO:0003824);; molecular function: binding (GO:0005488);; cellular component: cell (GO:0005623);; cellular component: cell part (GO:0044464);; cellular component: organelle (GO:0043226);; cellular component: membrane (GO:0016020);; biological process: res…
LOC_Os01g05610	LOC_Os01g05610	0.590032	22	0.599603	25	0.523528	23	4.45878	164	4.24127	158	3.45117	123	2.28486e-19	2.79995	up	--	--	Cellular Component: nucleosome (GO:0000786);; Molecular Function: DNA binding (GO:0003677);; Cellular Component: nucleolus (GO:0005730);; Biological Process: nucleosome assembly (GO:0006334);; Cellular Component: chloroplast (GO:0009507);; Molecular Function: protein heterodimerization activity (GO:0046982);;	K11252|6.4337e-59|osa:4324495|K11252 histone H2B | (RefSeq) H2B.10, OsJ_000397, P0030H07.8; histone H2B.10	--	[B]	Chromatin structure and dynamics	Core histone H2A/H2B/H3/H4	Histone H2B.10 OS=Oryza sativa subsp. indica OX=39946 GN=H2B.10 PE=3 SV=1	B	Chromatin structure and dynamics	RecName: Full=Histone H2B.10	cellular component: cell (GO:0005623);; cellular component: macromolecular complex (GO:0032991);; cellular component: organelle (GO:0043226);; cellular component: organelle part (GO:0044422);; cellular component: cell part (GO:0044464);; molecular function: binding (GO:0005488);; biological process: cellular process (GO:0009987);; biological process: cellular component organization or biogenesis …
LOC_Os07g38480	LOC_Os07g38480	0.536964	32	0.955841	64	0.914071	64	4.26302	257	3.24016	198	3.79872	222	2.85299e-14	2.23886	up	--	--	Cellular Component: cell part (GO:0044464);;	--	--	--	--	Protein of unknown function (DUF295)	--	S	Function unknown	F-box domain containing protein-like [Oryza sativa Japonica Group]	cellular component: cell part (GO:0044464)
LOC_Os08g24770	LOC_Os08g24770	2.7542	265	4.51919	485	2.01131	225	22.9031	2226	27.4493	2707	25.6113	2416	2.05988e-30	3.06622	up	--		Biological Process: MAPK cascade (GO:0000165);; Biological Process: response to molecule of bacterial origin (GO:0002237);; Molecular Function: protein kinase activity (GO:0004672);; Molecular Function: protein serine/threonine kinase activity (GO:0004674);; Molecular Function: ATP binding (GO:0005524);; Cellular Component: plasma membrane (GO:0005886);; Biological Process: regulation of transcri…	--	--	[T]	Signal transduction mechanisms	Legume lectin domain;; Protein kinase domain;; Protein tyrosine kinase	LEAF RUST 10 DISEASE-RESISTANCE LOCUS RECEPTOR-LIKE PROTEIN KINASE-like 2.1 OS=Arabidopsis thaliana OX=3702 GN=LRK10L-2.1 PE=3 SV=1	T	Signal transduction mechanisms	PREDICTED: L-type lectin-domain containing receptor kinase IX.2 isoform X2 [Oryza sativa Japonica Group]	biological process: metabolic process (GO:0008152);; biological process: cellular process (GO:0009987);; biological process: signaling (GO:0023052);; biological process: single-organism process (GO:0044699);; biological process: response to stimulus (GO:0050896);; biological process: biological regulation (GO:0065007);; molecular function: catalytic activity (GO:0003824);; molecular function: bin…
LOC_Os05g06770	LOC_Os05g06770	71.0111	2263	99.8963	3554	82.7765	3075	260.844	8418	286.985	9397	314.854	9863	2.50174e-29	1.80905	up	[O]	Posttranslational modification, protein turnover, chaperones	Molecular Function: structural constituent of ribosome (GO:0003735);; Cellular Component: nucleus (GO:0005634);; Cellular Component: ribosome (GO:0005840);; Biological Process: translation (GO:0006412);; Molecular Function: metal ion binding (GO:0046872);;	K02977|1.67387e-90|osa:4337883|K02977 small subunit ribosomal protein S27Ae | (RefSeq) OsJ_17209, RPS27AB, UBQ6; ubiquitin-40S ribosomal protein S27a-2	Ribosome (ko03010)	[J]	Translation, ribosomal structure and biogenesis	Ubiquitin family;; Ribosomal protein S27a;; Ubiquitin-2 like Rad60 SUMO-like;; Ubiquitin-like domain	Ubiquitin-40S ribosomal protein S27a-2 OS=Oryza sativa subsp. japonica OX=39947 GN=RPS27AB PE=2 SV=3	J	Translation, ribosomal structure and biogenesis	PREDICTED: ubiquitin-40S ribosomal protein S27a [Oryza brachyantha]	molecular function: structural molecule activity (GO:0005198);; cellular component: cell (GO:0005623);; cellular component: organelle (GO:0043226);; cellular component: cell part (GO:0044464);; cellular component: macromolecular complex (GO:0032991);; biological process: metabolic process (GO:0008152);; biological process: cellular process (GO:0009987);; molecular function: binding (GO:0005488)
LOC_Os02g09480	LOC_Os02g09480	1.57388	100	1.6673	118	2.71581	201	8.91792	572	7.93379	517	8.2811	516	7.66149e-16	2.0946	up	--	--	Biological Process: MAPK cascade (GO:0000165);; Biological Process: cytokinesis by cell plate formation (GO:0000911);; Biological Process: cell fate specification (GO:0001708);; Molecular Function: DNA binding (GO:0003677);; Molecular Function: chromatin binding (GO:0003682);; Molecular Function: transcription factor activity, sequence-specific DNA binding (GO:0003700);; Molecular Function: trans…	K09422|2.73737e-162|osa:4328551|K09422 myb proto-oncogene protein, plant | (RefSeq) OJ1073_F05.29, OJ1145_F01.4; transcription factor MYB44	--	[K]	Transcription	Myb-like DNA-binding domain;; Myb-like DNA-binding domain	Transcription factor MYB44 OS=Arabidopsis thaliana OX=3702 GN=MYB44 PE=1 SV=1	K	Transcription	PREDICTED: transcription factor MYB44 [Oryza sativa Japonica Group]	biological process: metabolic process (GO:0008152);; biological process: cellular process (GO:0009987);; biological process: signaling (GO:0023052);; biological process: single-organism process (GO:0044699);; biological process: response to stimulus (GO:0050896);; biological process: biological regulation (GO:0065007);; biological process: developmental process (GO:0032502);; molecular function: …
LOC_Os02g05950	LOC_Os02g05950	0.188398	24	0.332417	47	0.188953	28	1.57624	202	1.28659	168	1.61137	201	2.82909e-17	2.67542	up	[K]	Transcription	Molecular Function: peptide receptor activity (GO:0001653);; Molecular Function: protein kinase activity (GO:0004672);; Molecular Function: protein serine/threonine kinase activity (GO:0004674);; Molecular Function: transmembrane signaling receptor activity (GO:0004888);; Molecular Function: protein binding (GO:0005515);; Molecular Function: ATP binding (GO:0005524);; Cellular Component: plasma m…	--	--	--	--	Protein kinase domain;; Protein tyrosine kinase;; Leucine rich repeat;; Leucine Rich repeats (2 copies);; Leucine Rich Repeat;; Leucine rich repeat N-terminal domain	Tyrosine-sulfated glycopeptide receptor 1 OS=Arabidopsis thaliana OX=3702 GN=PSY1R PE=1 SV=1	S	Function unknown	PREDICTED: tyrosine-sulfated glycopeptide receptor 1 [Oryza sativa Japonica Group]	biological process: cellular process (GO:0009987);; biological process: signaling (GO:0023052);; biological process: single-organism process (GO:0044699);; biological process: response to stimulus (GO:0050896);; biological process: biological regulation (GO:0065007);; molecular function: signal transducer activity (GO:0004871);; molecular function: molecular transducer activity (GO:0060089);; bio…
LOC_Os03g60000	LOC_Os03g60000	0.332966	16	0.250555	14	0.326275	18	1.29383	62	3.6349	175	3.68909	170	4.35749e-10	3.17915	up	[O]	Posttranslational modification, protein turnover, chaperones	Biological Process: karyogamy (GO:0000741);; Biological Process: RNA methylation (GO:0001510);; Cellular Component: cell wall (GO:0005618);; Cellular Component: nucleolus (GO:0005730);; Cellular Component: mitochondrial respiratory chain complex I (GO:0005747);; Cellular Component: vacuole (GO:0005773);; Cellular Component: vacuolar membrane (GO:0005774);; Cellular Component: Golgi apparatus (GO:…	K17081|0|dosa:Os03t0814600-00|K17081 prohibitin 2 | (RAP-DB) Os03g0814600; Similar to Mitochondrial prohibitin complex protein 2.	--	[O]	Posttranslational modification, protein turnover, chaperones	SPFH domain / Band 7 family	Prohibitin-2, mitochondrial OS=Arabidopsis thaliana OX=3702 GN=PHB2 PE=1 SV=1	O	Posttranslational modification, protein turnover, chaperones	putative prohibitin [Oryza sativa Japonica Group]	biological process: cellular process (GO:0009987);; biological process: cellular component organization or biogenesis (GO:0071840);; biological process: metabolic process (GO:0008152);; cellular component: cell (GO:0005623);; cellular component: cell part (GO:0044464);; cellular component: organelle (GO:0043226);; cellular component: organelle part (GO:0044422);; cellular component: membrane (GO:…
LOC_Os02g17870	LOC_Os02g17870	25.54	1883	29.3807	2418	29.2887	2517	130.662	9754	125.073	9474	129.057	9351	3.30348e-104	2.23121	up	--	--	Cellular Component: chloroplast (GO:0009507);; Biological Process: anatomical structure morphogenesis (GO:0009653);; Biological Process: cellular component organization (GO:0016043);; Biological Process: cell differentiation (GO:0030154);; Biological Process: multicellular organismal process (GO:0032501);; Cellular Component: cell part (GO:0044464);; Biological Process: developmental growth (GO:0…	K13110|3.67996e-160|osa:4329017|K13110 microfibrillar-associated protein 1 | (RefSeq) microfibrillar-associated protein 1	--	[Z]	Cytoskeleton	Microfibril-associated/Pre-mRNA processing	--	S	Function unknown	PREDICTED: microfibrillar-associated protein 1 [Oryza sativa Japonica Group]	cellular component: cell (GO:0005623);; cellular component: organelle (GO:0043226);; cellular component: cell part (GO:0044464);; biological process: developmental process (GO:0032502);; biological process: cellular process (GO:0009987);; biological process: cellular component organization or biogenesis (GO:0071840);; biological process: single-organism process (GO:0044699);; biological process: …
LOC_Os07g43980	LOC_Os07g43980	5.66444	386	6.23304	475	5.23697	416	17.3331	1197	20.1219	1410	20.9373	1403	2.86452e-32	1.81155	up	[L]	Replication, recombination and repair	Molecular Function: RNA binding (GO:0003723);; Molecular Function: protein binding (GO:0005515);; Molecular Function: ATP binding (GO:0005524);; Cellular Component: nucleus (GO:0005634);; Biological Process: rRNA processing (GO:0006364);; Biological Process: protein import into nucleus (GO:0006606);; Molecular Function: ATP-dependent helicase activity (GO:0008026);; Biological Process: megagameto…	K14778|0|osa:4344011|K14778 ATP-dependent RNA helicase DDX49/DBP8 [EC:3.6.4.13] | (RefSeq) OsJ_25257; DEAD-box ATP-dependent RNA helicase 36	--	[A]	RNA processing and modification	DEAD/DEAH box helicase;; Helicase conserved C-terminal domain	DEAD-box ATP-dependent RNA helicase 36 OS=Oryza sativa subsp. japonica OX=39947 GN=Os07g0633500 PE=3 SV=1	J	Translation, ribosomal structure and biogenesis	PREDICTED: DEAD-box ATP-dependent RNA helicase 36 [Oryza sativa Japonica Group]	molecular function: binding (GO:0005488);; cellular component: cell (GO:0005623);; cellular component: organelle (GO:0043226);; cellular component: cell part (GO:0044464);; biological process: metabolic process (GO:0008152);; biological process: cellular process (GO:0009987);; biological process: single-organism process (GO:0044699);; biological process: localization (GO:0051179);; molecular func…
LOC_Os04g50940	LOC_Os04g50940	0.937265	84	0.528307	52	0.1744	24	9.04263	877	7.76895	775	13.7432	1288	7.90119e-24	4.26181	up	[E]	Amino acid transport and metabolism	Molecular Function: transporter activity (GO:0005215);; Molecular Function: binding (GO:0005488);; Cellular Component: Golgi apparatus (GO:0005794);; Cellular Component: plasma membrane (GO:0005886);; Biological Process: nitrogen compound metabolic process (GO:0006807);; Biological Process: transport (GO:0006810);; Biological Process: lipid transport (GO:0006869);; Biological Process: intra-Golgi…	--	--	[E]	Amino acid transport and metabolism	POT family	Protein NRT1/ PTR FAMILY 8.3 OS=Arabidopsis thaliana OX=3702 GN=NPF8.3 PE=1 SV=1	E	Amino acid transport and metabolism	PREDICTED: protein NRT1/ PTR FAMILY 8.3 [Oryza sativa Japonica Group]	molecular function: transporter activity (GO:0005215);; molecular function: binding (GO:0005488);; cellular component: cell (GO:0005623);; cellular component: organelle (GO:0043226);; cellular component: cell part (GO:0044464);; cellular component: membrane (GO:0016020);; biological process: metabolic process (GO:0008152);; biological process: localization (GO:0051179);; biological process: singl…
LOC_Os02g46090	LOC_Os02g46090	2.47004	215	3.12487	303	3.23513	328	6.59738	580	6.4247	574	7.40403	632	5.12948e-12	1.2459	up	[M]	Cell wall/membrane/envelope biogenesis	Biological Process: MAPK cascade (GO:0000165);; Molecular Function: protein serine/threonine kinase activity (GO:0004674);; Molecular Function: calmodulin-dependent protein kinase activity (GO:0004683);; Molecular Function: protein tyrosine kinase activity (GO:0004713);; Molecular Function: calcium ion binding (GO:0005509);; Molecular Function: ATP binding (GO:0005524);; Cellular Component: nucle…	K13412|0|osa:4330351|K13412 calcium-dependent protein kinase [EC:2.7.11.1] | (RefSeq) calcium-dependent protein kinase 26	Plant-pathogen interaction (ko04626)	[T]	Signal transduction mechanisms	Protein kinase domain;; EF hand;; Protein tyrosine kinase;; EF-hand domain pair;; EF-hand domain;; EF hand;; EF-hand domain pair;; Cytoskeletal-regulatory complex EF hand;; Lipopolysaccharide kinase (Kdo/WaaP) family	Calcium-dependent protein kinase 5 OS=Oryza sativa subsp. japonica OX=39947 GN=CPK5 PE=3 SV=1	T	Signal transduction mechanisms	PREDICTED: calcium-dependent protein kinase 26 [Oryza sativa Japonica Group]	biological process: metabolic process (GO:0008152);; biological process: cellular process (GO:0009987);; biological process: signaling (GO:0023052);; biological process: single-organism process (GO:0044699);; biological process: response to stimulus (GO:0050896);; biological process: biological regulation (GO:0065007);; molecular function: catalytic activity (GO:0003824);; molecular function: bin…
LOC_Os01g68610	LOC_Os01g68610	0.077529	6	0.190778	15	0.402914	32	1.44713	97	1.1047	76	1.2988	85	7.75475e-06	2.40792	up	--	--	Cellular Component: mitochondrion (GO:0005739);; Cellular Component: chloroplast (GO:0009507);; Biological Process: chloroplast RNA processing (GO:0031425);; Biological Process: single-organism cellular process (GO:0044763);; Biological Process: mitochondrial mRNA modification (GO:0080156);;	--	--	[R]	General function prediction only	PPR repeat;; PPR repeat family;; PPR repeat;; Pentatricopeptide repeat domain	Pentatricopeptide repeat-containing protein At3g29230 OS=Arabidopsis thaliana OX=3702 GN=PCMP-E27 PE=2 SV=1	S	Function unknown	PREDICTED: pentatricopeptide repeat-containing protein At3g29230 [Oryza sativa Japonica Group]	cellular component: cell (GO:0005623);; cellular component: organelle (GO:0043226);; cellular component: cell part (GO:0044464);; biological process: metabolic process (GO:0008152);; biological process: cellular process (GO:0009987);; biological process: single-organism process (GO:0044699)
LOC_Os03g24730	LOC_Os03g24730	8.58013	1060	10.2354	1411	9.56653	1377	47.5155	5941	44.6893	5670	44.2504	5370	1.97888e-110	2.30435	up	--	--	Cellular Component: membrane (GO:0016020);; Cellular Component: cytoplasmic vesicle (GO:0016023);; Biological Process: cellular metabolic process (GO:0044237);; Cellular Component: nuclear part (GO:0044428);; Biological Process: organic substance metabolic process (GO:0071704);;	--	--	--	--	--	--	S	Function unknown	PREDICTED: uncharacterized protein LOC4332894 [Oryza sativa Japonica Group]	cellular component: membrane (GO:0016020);; biological process: metabolic process (GO:0008152);; biological process: cellular process (GO:0009987);; cellular component: cell (GO:0005623);; cellular component: organelle (GO:0043226);; cellular component: organelle part (GO:0044422);; cellular component: cell part (GO:0044464)
LOC_Os03g52700	LOC_Os03g52700	4.84814	605	6.3688	887	5.49694	799	12.3366	1557	10.7735	1380	12.2913	1506	4.57157e-15	1.12231	up	--	--	Biological Process: mitotic G2 phase (GO:0000085);; Molecular Function: ubiquitin-protein transferase activity (GO:0004842);; Cellular Component: nucleus (GO:0005634);; Cellular Component: cytoplasm (GO:0005737);; Biological Process: DNA methylation (GO:0006306);; Biological Process: chromatin silencing (GO:0006342);; Biological Process: methylation-dependent chromatin silencing (GO:0006346);; Bi…	K16278|0|osa:9270217|K16278 E3 ubiquitin-protein ligase HOS1 [EC:2.3.2.27] | (RefSeq) HOS1; E3 ubiquitin-protein ligase HOS1	--	--	--	Nuclear pore complex assembly	E3 ubiquitin-protein ligase HOS1 OS=Arabidopsis thaliana OX=3702 GN=HOS1 PE=1 SV=1	S	Function unknown	PREDICTED: E3 ubiquitin-protein ligase HOS1 [Oryza sativa Japonica Group]	biological process: biological phase (GO:0044848);; molecular function: catalytic activity (GO:0003824);; cellular component: cell (GO:0005623);; cellular component: organelle (GO:0043226);; cellular component: cell part (GO:0044464);; biological process: metabolic process (GO:0008152);; biological process: cellular process (GO:0009987);; biological process: single-organism process (GO:0044699);;…
LOC_Os07g48840	LOC_Os07g48840	3.24762	205	2.98208	222	2.90537	214	7.75835	520	6.97306	506	7.98917	547	4.29779e-20	1.45147	up	[T]	Signal transduction mechanisms	Molecular Function: protein serine/threonine phosphatase activity (GO:0004722);; Cellular Component: plasma membrane (GO:0005886);; Molecular Function: metal ion binding (GO:0046872);; Molecular Function: ADP-ribose diphosphatase activity (GO:0047631);; Molecular Function: CDP-glycerol diphosphatase activity (GO:0047734);;	K01517|0|osa:4344352|K01517 manganese-dependent ADP-ribose/CDP-alcohol diphosphatase [EC:3.6.1.13 3.6.1.16 3.6.1.53] | (RefSeq) OJ1150_E04.129, OJ1165_F02.106, OsJ_25650; manganese-dependent ADP-ribose/CDP-alcohol diphosphatase	Purine metabolism (ko00230);; Glycerophospholipid metabolism (ko00564)	--	--	Calcineurin-like phosphoesterase	Manganese-dependent ADP-ribose/CDP-alcohol diphosphatase OS=Oryza sativa subsp. japonica OX=39947 GN=Os07g0688000 PE=2 SV=1	S	Function unknown	PREDICTED: manganese-dependent ADP-ribose/CDP-alcohol diphosphatase [Oryza sativa Japonica Group]	biological process: metabolic process (GO:0008152);; biological process: cellular process (GO:0009987);; molecular function: catalytic activity (GO:0003824);; cellular component: cell (GO:0005623);; cellular component: membrane (GO:0016020);; cellular component: cell part (GO:0044464);; molecular function: binding (GO:0005488)
LOC_Os04g41320	LOC_Os04g41320	5.4851	509	5.22787	542	4.65916	504	17.6385	1657	18.7846	1791	15.1842	1385	3.67172e-35	1.78629	up	--	--	Cellular Component: Golgi membrane (GO:0000139);; Molecular Function: nucleotide-sugar transmembrane transporter activity (GO:0005338);; Molecular Function: sugar:proton symporter activity (GO:0005351);; Cellular Component: Golgi apparatus (GO:0005794);; Biological Process: carbohydrate transport (GO:0008643);; Cellular Component: chloroplast (GO:0009507);; Biological Process: nucleotide-sugar tr…	--	--	[G]	Carbohydrate transport and metabolism	Nucleotide-sugar transporter	CMP-sialic acid transporter 4 OS=Oryza sativa subsp. japonica OX=39947 GN=CSTLP4 PE=3 SV=2	EG	Amino acid transport and metabolism;; Carbohydrate transport and metabolism	PREDICTED: CMP-sialic acid transporter 4 [Oryza sativa Japonica Group]	cellular component: cell (GO:0005623);; cellular component: membrane (GO:0016020);; cellular component: organelle (GO:0043226);; cellular component: organelle part (GO:0044422);; cellular component: cell part (GO:0044464);; biological process: single-organism process (GO:0044699);; biological process: localization (GO:0051179);; molecular function: transporter activity (GO:0005215);; cellular com…
LOC_Os07g39510	LOC_Os07g39510	16.0222	522	18.7401	685	12.2144	465	53.5921	1782	59.2181	1996	51.3138	1649	2.11992e-25	1.85254	up	--	--	Cellular Component: nucleus (GO:0005634);; Biological Process: fatty acid beta-oxidation (GO:0006635);; Biological Process: cell wall modification involved in abscission (GO:0009830);;	--	--	[R]	General function prediction only	Yippee zinc-binding/DNA-binding /Mis18, centromere assembly	Putative yippee-like protein Os10g0369500 OS=Oryza sativa subsp. japonica OX=39947 GN=Os10g0369500 PE=3 SV=1	S	Function unknown	PREDICTED: putative yippee-like protein Os10g0369500 [Oryza sativa Japonica Group]	cellular component: cell (GO:0005623);; cellular component: organelle (GO:0043226);; cellular component: cell part (GO:0044464);; biological process: metabolic process (GO:0008152);; biological process: cellular process (GO:0009987);; biological process: single-organism process (GO:0044699);; biological process: cellular component organization or biogenesis (GO:0071840)
LOC_Os04g43300	LOC_Os04g43300	0.496583	45	0.952327	95	0.532632	56	13.5941	1226	14.6873	1344	16.1708	1415	1.53603e-76	4.49839	up	--	--	Molecular Function: DNA binding (GO:0003677);; Molecular Function: ubiquitin-protein transferase activity (GO:0004842);; Cellular Component: nucleus (GO:0005634);; Biological Process: DNA repair (GO:0006281);; Biological Process: double-strand break repair (GO:0006302);; Biological Process: DNA recombination (GO:0006310);; Molecular Function: zinc ion binding (GO:0008270);; Biological Process: re…	K10683|0|osa:4336384|K10683 BRCA1-associated RING domain protein 1 | (RefSeq) BRCA1-associated RING domain protein 1	--	[LK]	Replication, recombination and repair;; Transcription	BRCA1 C Terminus (BRCT) domain;; PHD-like zinc-binding domain;; BRCT domain, a BRCA1 C-terminus domain;; PHD-zinc-finger like domain;; twin BRCT domain;; RING-type zinc-finger;; Zinc finger, C3HC4 type (RING finger)	BRCA1-associated RING domain protein 1 OS=Arabidopsis thaliana OX=3702 GN=BARD1 PE=1 SV=1	S	Function unknown	PREDICTED: BRCA1-associated RING domain protein 1 isoform X1 [Oryza sativa Japonica Group]	molecular function: binding (GO:0005488);; molecular function: catalytic activity (GO:0003824);; cellular component: cell (GO:0005623);; cellular component: organelle (GO:0043226);; cellular component: cell part (GO:0044464);; biological process: metabolic process (GO:0008152);; biological process: cellular process (GO:0009987);; biological process: response to stimulus (GO:0050896)
LOC_Os01g45910	LOC_Os01g45910	24.6365	2064	23.7993	2226	25.5917	2499	78.9373	6696	82.0026	7059	84.9845	6998	6.96654e-58	1.77152	up	[C]	Energy production and conversion	Molecular Function: ATP:ADP antiporter activity (GO:0005471);; Molecular Function: ATP binding (GO:0005524);; Biological Process: transport (GO:0006810);; Cellular Component: chloroplast envelope (GO:0009941);; Cellular Component: integral component of membrane (GO:0016021);; Cellular Component: chloroplast membrane (GO:0031969);;	K03301|0|osa:4325928|K03301 ATP:ADP antiporter, AAA family | (RefSeq) ADP,ATP carrier protein 2, chloroplastic	--	--	--	TLC ATP/ADP transporter	Plastidic ATP/ADP-transporter OS=Solanum tuberosum OX=4113 PE=2 SV=2	C	Energy production and conversion	PREDICTED: ADP,ATP carrier protein 2, chloroplastic [Oryza sativa Japonica Group]	biological process: single-organism process (GO:0044699);; biological process: localization (GO:0051179);; molecular function: transporter activity (GO:0005215);; molecular function: binding (GO:0005488);; cellular component: cell (GO:0005623);; cellular component: organelle (GO:0043226);; cellular component: organelle part (GO:0044422);; cellular component: cell part (GO:0044464);; cellular comp…
LOC_Os06g48700	LOC_Os06g48700	2.29421	165	3.18169	256	2.12356	178	7.0038	510	7.79035	576	7.56778	535	2.58811e-15	1.59852	up	--	--	Molecular Function: acetylglucosaminyltransferase activity (GO:0008375);; Cellular Component: membrane (GO:0016020);;	--	--	--	--	Core-2/I-Branching enzyme	--	S	Function unknown	PREDICTED: uncharacterized protein LOC4341964 isoform X1 [Oryza sativa Japonica Group]	molecular function: catalytic activity (GO:0003824);; cellular component: membrane (GO:0016020)
LOC_Os02g45180	LOC_Os02g45180	14.2466	589	13.9402	643	11.5563	557	59.5298	2489	77.6902	3297	71.2313	2891	1.67308e-47	2.43079	up	--	--	Cellular Component: integral component of membrane (GO:0016021);;	--	--	[S]	Function unknown	ORMDL family	--	S	Function unknown	PREDICTED: ORM1-like protein 3 [Phoenix dactylifera]	cellular component: membrane (GO:0016020);; cellular component: membrane part (GO:0044425)
LOC_Os11g47800	LOC_Os11g47800	0.620144	46	1.0987	91	0.590455	51	3.44434	257	2.96711	225	2.19367	159	6.8928e-09	1.91618	up	[DL]	Cell cycle control, cell division, chromosome partitioning;; Replication, recombination and repair	Molecular Function: magnesium ion binding (GO:0000287);; Molecular Function: GTPase activity (GO:0003924);; Molecular Function: GTP binding (GO:0005525);; Cellular Component: mitochondrion (GO:0005739);; Biological Process: obsolete GTP catabolic process (GO:0006184);; Biological Process: rRNA processing (GO:0006364);; Biological Process: response to light stimulus (GO:0009416);; Biological Proce…	--	--	[R]	General function prediction only	GTP1/OBG;; 50S ribosome-binding GTPase;; Ferrous iron transport protein B	Probable GTP-binding protein OBGM, mitochondrial OS=Oryza sativa subsp. japonica OX=39947 GN=OBGM PE=2 SV=1	S	Function unknown	PREDICTED: probable GTP-binding protein OBGM, mitochondrial [Oryza sativa Japonica Group]	molecular function: binding (GO:0005488);; molecular function: catalytic activity (GO:0003824);; cellular component: cell (GO:0005623);; cellular component: organelle (GO:0043226);; cellular component: cell part (GO:0044464);; biological process: metabolic process (GO:0008152);; biological process: cellular process (GO:0009987);; biological process: response to stimulus (GO:0050896);; cellular co…
LOC_Os12g03110	LOC_Os12g03110	4.92722	136	6.93727	214	6.40013	206	22.7582	635	17.0019	481	16.6327	451	8.44348e-15	1.65409	up	--	--	Molecular Function: DNA binding (GO:0003677);; Molecular Function: transcription factor activity, sequence-specific DNA binding (GO:0003700);; Molecular Function: protein binding (GO:0005515);; Cellular Component: nucleus (GO:0005634);; Cellular Component: mitochondrion (GO:0005739);; Biological Process: photomorphogenesis (GO:0009640);; Biological Process: gibberellin biosynthetic process (GO:00…	--	--	--	--	ZF-HD protein dimerisation region	Mini zinc finger protein 2 OS=Oryza sativa subsp. japonica OX=39947 GN=MIF2 PE=3 SV=1	S	Function unknown	ZF-HD protein dimerisation region containing protein [Oryza sativa Japonica Group]	molecular function: binding (GO:0005488);; biological process: biological regulation (GO:0065007);; molecular function: nucleic acid binding transcription factor activity (GO:0001071);; cellular component: cell (GO:0005623);; cellular component: organelle (GO:0043226);; cellular component: cell part (GO:0044464);; biological process: multicellular organismal process (GO:0032501);; biological proc…
LOC_Os08g29770	LOC_Os08g29770	0.778602	71	0.969095	98	0.408972	44	2.31089	212	2.25324	210	2.37418	211	1.5701e-07	1.7135	up	[G]	Carbohydrate transport and metabolism	Cellular Component: extracellular region (GO:0005576);; Cellular Component: mitochondrion (GO:0005739);; Cellular Component: Golgi apparatus (GO:0005794);; Cellular Component: cytosol (GO:0005829);; Cellular Component: plasma membrane (GO:0005886);; Molecular Function: cellulase activity (GO:0008810);; Cellular Component: plant-type cell wall (GO:0009505);; Cellular Component: plasmodesma (GO:000…	--	--	--	--	Glycosyl hydrolase family 9	Endoglucanase 20 OS=Oryza sativa subsp. japonica OX=39947 GN=GLU15 PE=2 SV=1	G	Carbohydrate transport and metabolism	PREDICTED: endoglucanase 20 [Oryza sativa Japonica Group]	cellular component: extracellular region (GO:0005576);; cellular component: cell (GO:0005623);; cellular component: organelle (GO:0043226);; cellular component: cell part (GO:0044464);; cellular component: membrane (GO:0016020);; molecular function: catalytic activity (GO:0003824);; cellular component: cell junction (GO:0030054);; biological process: response to stimulus (GO:0050896);; biological…
LOC_Os11g31640	LOC_Os11g31640	40.8675	3236	42.634	3769	40.5097	3739	128.818	10327	140.608	11438	146.304	11385	8.36268e-60	1.78693	up	[IQ]	Lipid transport and metabolism;; Secondary metabolites biosynthesis, transport and catabolism	Molecular Function: serine C-palmitoyltransferase activity (GO:0004758);; Molecular Function: protein binding (GO:0005515);; Cellular Component: vacuole (GO:0005773);; Cellular Component: endoplasmic reticulum membrane (GO:0005789);; Molecular Function: transaminase activity (GO:0008483);; Cellular Component: chloroplast (GO:0009507);; Biological Process: pollen development (GO:0009555);; Biologi…	K00654|0|osa:4350591|K00654 serine palmitoyltransferase [EC:2.3.1.50] | (RefSeq) OsJ_34042; long chain base biosynthesis protein 2a	Sphingolipid metabolism (ko00600)	[O]	Posttranslational modification, protein turnover, chaperones	Aminotransferase class I and II	Long chain base biosynthesis protein 2a OS=Oryza sativa subsp. japonica OX=39947 GN=Os11g0516000 PE=2 SV=1	H	Coenzyme transport and metabolism	PREDICTED: long chain base biosynthesis protein 2a [Oryza sativa Japonica Group]	molecular function: catalytic activity (GO:0003824);; molecular function: binding (GO:0005488);; cellular component: cell (GO:0005623);; cellular component: organelle (GO:0043226);; cellular component: cell part (GO:0044464);; cellular component: membrane (GO:0016020);; cellular component: organelle part (GO:0044422);; cellular component: membrane part (GO:0044425);; biological process: multicell…
LOC_Os11g47820	LOC_Os11g47820	13.0105	1013	16.3213	1418	11.4058	1035	94.1092	7414	101.096	8082	93.8575	7177	5.55586e-85	2.86797	up	--	--	Cellular Component: cell wall (GO:0005618);; Cellular Component: endoplasmic reticulum (GO:0005783);; Biological Process: carbohydrate metabolic process (GO:0005975);; Biological Process: chromatin silencing (GO:0006342);; Biological Process: defense response (GO:0006952);; Biological Process: cell communication (GO:0007154);; Cellular Component: plant-type cell wall (GO:0009505);; Cellular Compo…	--	--	--	--	Glycosyl hydrolases family 17;; X8 domain	Glucan endo-1,3-beta-glucosidase OS=Triticum aestivum OX=4565 GN=GLC1 PE=2 SV=1	G	Carbohydrate transport and metabolism	PREDICTED: glucan endo-1,3-beta-glucosidase [Oryza sativa Japonica Group]	cellular component: cell (GO:0005623);; cellular component: cell part (GO:0044464);; cellular component: organelle (GO:0043226);; biological process: metabolic process (GO:0008152);; biological process: cellular process (GO:0009987);; biological process: single-organism process (GO:0044699);; biological process: biological regulation (GO:0065007);; biological process: cellular component organizat…
LOC_Os07g10660	LOC_Os07g10660	4.44989	202	7.44832	378	5.65706	300	34.3073	1577	36.387	1697	39.0286	1741	5.67253e-41	2.67914	up	[J]	Translation, ribosomal structure and biogenesis	Biological Process: RNA methylation (GO:0001510);; Molecular Function: RNA binding (GO:0003723);; Molecular Function: structural constituent of ribosome (GO:0003735);; Cellular Component: cell wall (GO:0005618);; Cellular Component: nucleus (GO:0005634);; Cellular Component: nucleolus (GO:0005730);; Cellular Component: Golgi apparatus (GO:0005794);; Cellular Component: plasma membrane (GO:0005886…	K02981|8.18256e-158|osa:4342695|K02981 small subunit ribosomal protein S2e | (RefSeq) OJ1119_B04.29; 40S ribosomal protein S2-3	Ribosome (ko03010)	[J]	Translation, ribosomal structure and biogenesis	Ribosomal protein S5, N-terminal domain;; Ribosomal protein S5, C-terminal domain	40S ribosomal protein S2-4 OS=Arabidopsis thaliana OX=3702 GN=RPS2D PE=2 SV=1	J	Translation, ribosomal structure and biogenesis	PREDICTED: 40S ribosomal protein S2-3 [Oryza sativa Japonica Group]	biological process: metabolic process (GO:0008152);; biological process: cellular process (GO:0009987);; molecular function: binding (GO:0005488);; molecular function: structural molecule activity (GO:0005198);; cellular component: cell (GO:0005623);; cellular component: cell part (GO:0044464);; cellular component: organelle (GO:0043226);; cellular component: organelle part (GO:0044422);; cellula…
LOC_Os02g36710	LOC_Os02g36710	7.81985	430	13.9139	853	8.7135	558	40.2422	2236	36.1664	2039	39.328	2121	8.20583e-20	1.96496	up	--	--	Molecular Function: DNA binding (GO:0003677);; Molecular Function: chromatin binding (GO:0003682);; Cellular Component: nucleus (GO:0005634);; Cellular Component: cytoplasm (GO:0005737);; Cellular Component: cytosol (GO:0005829);; Biological Process: gluconeogenesis (GO:0006094);; Biological Process: glycolytic process (GO:0006096);; Biological Process: nucleosome assembly (GO:0006334);; Biologic…	K11290|1.94386e-135|osa:4329757|K11290 template-activating factor I | (RefSeq) NAP1-related protein 2	--	[L]	Replication, recombination and repair	Nucleosome assembly protein (NAP)	NAP1-related protein 2 OS=Oryza sativa subsp. japonica OX=39947 GN=Os02g0576700 PE=2 SV=1	S	Function unknown	nucleosome chromatin assembly protein, partial [Oryza sativa Indica Group]	molecular function: binding (GO:0005488);; cellular component: cell (GO:0005623);; cellular component: organelle (GO:0043226);; cellular component: cell part (GO:0044464);; biological process: metabolic process (GO:0008152);; biological process: single-organism process (GO:0044699);; biological process: cellular process (GO:0009987);; biological process: cellular component organization or biogene…
LOC_Os06g40600	LOC_Os06g40600	6.68058	883	7.64781	1129	7.48728	1154	15.5873	2087	17.1052	2324	15.8091	2054	1.28368e-22	1.19379	up	[J]	Translation, ribosomal structure and biogenesis	Molecular Function: nucleotide binding (GO:0000166);; Molecular Function: translation elongation factor activity (GO:0003746);; Molecular Function: GTPase activity (GO:0003924);; Molecular Function: GTP binding (GO:0005525);; Cellular Component: cell wall (GO:0005618);; Cellular Component: nucleolus (GO:0005730);; Cellular Component: mitochondrion (GO:0005739);; Cellular Component: plasma membran…	K12852|0|osa:4341492|K12852 116 kDa U5 small nuclear ribonucleoprotein component | (RefSeq) 116 kDa U5 small nuclear ribonucleoprotein component	Spliceosome (ko03040)	[J]	Translation, ribosomal structure and biogenesis	Elongation factor Tu GTP binding domain;; 116 kDa U5 small nuclear ribonucleoprotein component N-terminus;; Elongation factor G, domain IV;; Elongation factor G C-terminus;; Elongation factor Tu domain 2;; Elongation Factor G, domain II;; 50S ribosome-binding GTPase	110 kDa U5 small nuclear ribonucleoprotein component CLO OS=Arabidopsis thaliana OX=3702 GN=CLO PE=1 SV=1	J	Translation, ribosomal structure and biogenesis	PREDICTED: 116 kDa U5 small nuclear ribonucleoprotein component [Oryza sativa Japonica Group]	molecular function: binding (GO:0005488);; biological process: metabolic process (GO:0008152);; biological process: cellular process (GO:0009987);; molecular function: catalytic activity (GO:0003824);; cellular component: cell (GO:0005623);; cellular component: cell part (GO:0044464);; cellular component: organelle (GO:0043226);; cellular component: organelle part (GO:0044422);; cellular componen…
LOC_Os03g61790	LOC_Os03g61790	7.61097	461	10.4782	707	9.37218	661	26.0768	1597	22.4331	1394	25.4134	1510	3.85826e-21	1.46662	up	[A]	RNA processing and modification	Molecular Function: RNA-3'-phosphate cyclase activity (GO:0003963);; Cellular Component: nucleolus (GO:0005730);; Cellular Component: mitochondrion (GO:0005739);; Biological Process: RNA processing (GO:0006396);; Biological Process: ribosome biogenesis (GO:0042254);;	K11108|0|osa:4334688|K11108 RNA 3'-terminal phosphate cyclase-like protein | (RefSeq) probable RNA 3'-terminal phosphate cyclase-like protein	Ribosome biogenesis in eukaryotes (ko03008)	[A]	RNA processing and modification	RNA 3'-terminal phosphate cyclase;; RNA 3'-terminal phosphate cyclase (RTC), insert domain	Probable RNA 3&apos;-terminal phosphate cyclase-like protein OS=Arabidopsis thaliana OX=3702 GN=At5g22100 PE=2 SV=1	A	RNA processing and modification	PREDICTED: probable RNA 3&apos;-terminal phosphate cyclase-like protein [Oryza sativa Japonica Group]	molecular function: catalytic activity (GO:0003824);; cellular component: cell (GO:0005623);; cellular component: organelle (GO:0043226);; cellular component: organelle part (GO:0044422);; cellular component: cell part (GO:0044464);; biological process: metabolic process (GO:0008152);; biological process: cellular process (GO:0009987);; biological process: cellular component organization or bioge…
LOC_Os02g01170	LOC_Os02g01170	28.2329	3374	30.383	4054	27.9552	3894	61.6665	7462	58.7902	7219	57.6454	6771	2.1952e-42	1.08195	up	--	--	Molecular Function: ubiquitin-protein transferase activity (GO:0004842);; Cellular Component: nucleus (GO:0005634);; Cellular Component: cytoplasm (GO:0005737);; Cellular Component: plasma membrane (GO:0005886);; Biological Process: trichome branching (GO:0010091);; Biological Process: vegetative to reproductive phase transition of meristem (GO:0010228);; Biological Process: protein desumoylation…	K10590|0|osa:4327983|K10590 E3 ubiquitin-protein ligase TRIP12 [EC:2.3.2.26] | (RefSeq) OJ1435_F07.10; E3 ubiquitin-protein ligase UPL3	Ubiquitin mediated proteolysis (ko04120)	[O]	Posttranslational modification, protein turnover, chaperones	HECT-domain (ubiquitin-transferase)	E3 ubiquitin-protein ligase UPL3 OS=Arabidopsis thaliana OX=3702 GN=UPL3 PE=1 SV=1	O	Posttranslational modification, protein turnover, chaperones	PREDICTED: E3 ubiquitin-protein ligase UPL3 [Oryza sativa Japonica Group]	molecular function: catalytic activity (GO:0003824);; cellular component: cell (GO:0005623);; cellular component: organelle (GO:0043226);; cellular component: cell part (GO:0044464);; cellular component: membrane (GO:0016020);; biological process: cellular process (GO:0009987);; biological process: developmental process (GO:0032502);; biological process: single-organism process (GO:0044699);; bio…
LOC_Os03g50120	LOC_Os03g50120	0.203839	14	0.876853	65	0.917749	71	6.25192	417	7.8213	529	6.93996	449	1.04161e-14	3.36152	up	--	--	Molecular Function: binding (GO:0005488);; Cellular Component: intracellular (GO:0005622);; Biological Process: defense response (GO:0006952);; Molecular Function: zinc ion binding (GO:0008270);; Biological Process: catabolic process (GO:0009056);; Biological Process: pyrimidine ribonucleotide biosynthetic process (GO:0009220);; Cellular Component: plant-type cell wall (GO:0009505);; Cellular Com…	--	--	[R]	General function prediction only	Zn-finger in Ran binding protein and others;; Rubredoxin	Zinc finger protein VAR3, chloroplastic OS=Arabidopsis thaliana OX=3702 GN=VAR3 PE=1 SV=2	S	Function unknown	PREDICTED: zinc finger protein VAR3, chloroplastic [Oryza sativa Japonica Group]	molecular function: binding (GO:0005488);; cellular component: cell (GO:0005623);; cellular component: cell part (GO:0044464);; biological process: response to stimulus (GO:0050896);; biological process: metabolic process (GO:0008152);; biological process: cellular process (GO:0009987);; biological process: single-organism process (GO:0044699);; cellular component: membrane (GO:0016020);; biologi…
LOC_Os06g22670	LOC_Os06g22670	4.12714	306	4.02672	333	3.90312	337	8.85706	664	10.2366	779	10.7938	786	9.09147e-17	1.35035	up	--	--	Biological Process: microtubule cytoskeleton organization (GO:0000226);; Cellular Component: mitochondrion (GO:0005739);; Biological Process: DNA metabolic process (GO:0006259);; Biological Process: regulation of transcription, DNA-templated (GO:0006355);; Biological Process: regulation of meristem growth (GO:0010075);; Biological Process: gene silencing (GO:0016458);; Biological Process: histone…	--	--	[P]	Inorganic ion transport and metabolism	Tesmin/TSO1-like CXC domain, cysteine-rich domain	Protein tesmin/TSO1-like CXC 5 OS=Arabidopsis thaliana OX=3702 GN=TCX5 PE=1 SV=1	S	Function unknown	PREDICTED: protein tesmin/TSO1-like CXC 7 [Oryza sativa Japonica Group]	biological process: cellular process (GO:0009987);; biological process: cellular component organization or biogenesis (GO:0071840);; cellular component: cell (GO:0005623);; cellular component: organelle (GO:0043226);; cellular component: cell part (GO:0044464);; biological process: metabolic process (GO:0008152);; biological process: biological regulation (GO:0065007);; biological process: single…
LOC_Os03g36279	LOC_Os03g36279	0.040489	3	0.249146	16	0.266323	18	2.14403	124	3.41101	200	2.44231	137	5.38177e-14	3.74665	up	[X]	Mobilome: prophages, transposons	Molecular Function: DNA binding (GO:0003677);; Molecular Function: RNA binding (GO:0003723);; Molecular Function: RNA-directed DNA polymerase activity (GO:0003964);; Molecular Function: RNA-DNA hybrid ribonuclease activity (GO:0004523);; Biological Process: RNA-dependent DNA biosynthetic process (GO:0006278);; Biological Process: DNA recombination (GO:0006310);; Biological Process: DNA integratio…	--	--	[R]	General function prediction only	Integrase core domain	--	L	Replication, recombination and repair	retrotransposon protein, putative, Ty3-gypsy subclass, expressed [Oryza sativa Japonica Group]	molecular function: binding (GO:0005488);; biological process: metabolic process (GO:0008152);; biological process: cellular process (GO:0009987);; molecular function: catalytic activity (GO:0003824)
LOC_Os10g34910	LOC_Os10g34910	10.7203	333	18.1356	628	8.01939	290	410.21	12883	404.985	12906	344.63	10506	2.64525e-84	4.9971	up	--	--	Cellular Component: nucleus (GO:0005634);; Biological Process: RNA processing (GO:0006396);; Cellular Component: plastid (GO:0009536);; Cellular Component: cytoplasmic vesicle (GO:0016023);;	--	--	--	--	Peptidase of plants and bacteria	Basic secretory protease (Fragments) OS=Boswellia serrata OX=613112 PE=1 SV=1	S	Function unknown	PREDICTED: uncharacterized protein LOC4348972 [Oryza sativa Japonica Group]	cellular component: cell (GO:0005623);; cellular component: organelle (GO:0043226);; cellular component: cell part (GO:0044464);; biological process: metabolic process (GO:0008152);; biological process: cellular process (GO:0009987)
LOC_Os03g16920	LOC_Os03g16920	0.085339	8	0.18469	20	0.159076	18	1.50293	141	2.96177	281	2.31232	210	7.802e-20	3.89935	up	[O]	Posttranslational modification, protein turnover, chaperones	Molecular Function: protease binding (GO:0002020);; Molecular Function: receptor activity (GO:0004872);; Molecular Function: KDEL sequence binding (GO:0005046);; Molecular Function: ATP binding (GO:0005524);; Cellular Component: cell wall (GO:0005618);; Cellular Component: mitochondrion (GO:0005739);; Cellular Component: vacuolar membrane (GO:0005774);; Cellular Component: endoplasmic reticulum l…	K03283|0|osa:4332420|K03283 heat shock 70kDa protein 1/8 | (RefSeq) heat shock cognate 70 kDa protein	Spliceosome (ko03040);; Protein processing in endoplasmic reticulum (ko04141);; Endocytosis (ko04144)	[O]	Posttranslational modification, protein turnover, chaperones	Hsp70 protein;; MreB/Mbl protein	Heat shock cognate 70 kDa protein OS=Petunia hybrida OX=4102 GN=HSP70 PE=2 SV=1	O	Posttranslational modification, protein turnover, chaperones	PREDICTED: heat shock cognate 70 kDa protein [Oryza sativa Japonica Group]	molecular function: binding (GO:0005488);; molecular function: molecular transducer activity (GO:0060089);; cellular component: cell (GO:0005623);; cellular component: cell part (GO:0044464);; cellular component: organelle (GO:0043226);; cellular component: membrane (GO:0016020);; cellular component: organelle part (GO:0044422);; cellular component: membrane-enclosed lumen (GO:0031974);; biologic…
LOC_Os03g52340	LOC_Os03g52340	5.48449	371	7.00292	527	5.82415	458	46.9441	3206	61.8841	4339	53.4962	3590	1.1145e-77	3.19829	up	--	--	Molecular Function: protein disulfide isomerase activity (GO:0003756);; Cellular Component: nucleus (GO:0005634);; Cellular Component: endoplasmic reticulum (GO:0005783);; Cellular Component: endoplasmic reticulum membrane (GO:0005789);; Cellular Component: Golgi apparatus (GO:0005794);; Biological Process: protein folding (GO:0006457);; Biological Process: ER-nucleus signaling pathway (GO:000698…	K10950|0|osa:4334011|K10950 ERO1-like protein alpha [EC:1.8.4.-] | (RefSeq) endoplasmic reticulum oxidoreductin-1	Protein processing in endoplasmic reticulum (ko04141)	[OU]	Posttranslational modification, protein turnover, chaperones;; Intracellular trafficking, secretion, and vesicular transport	Endoplasmic Reticulum Oxidoreductin 1 (ERO1)	Endoplasmic reticulum oxidoreductin-1 OS=Arabidopsis thaliana OX=3702 GN=AERO1 PE=1 SV=1	OU	Posttranslational modification, protein turnover, chaperones;; Intracellular trafficking, secretion, and vesicular transport	PREDICTED: endoplasmic reticulum oxidoreductin-1 [Oryza sativa Japonica Group]	molecular function: catalytic activity (GO:0003824);; cellular component: cell (GO:0005623);; cellular component: organelle (GO:0043226);; cellular component: cell part (GO:0044464);; cellular component: membrane (GO:0016020);; cellular component: organelle part (GO:0044422);; cellular component: membrane part (GO:0044425);; biological process: cellular process (GO:0009987);; biological process: …
LOC_Os09g32500	LOC_Os09g32500	6.32871	190	10.2683	343	6.47079	226	39.7205	1202	39.5969	1215	52.9981	1556	1.89377e-27	2.55383	up	[J]	Translation, ribosomal structure and biogenesis	Molecular Function: structural constituent of ribosome (GO:0003735);; Cellular Component: nucleolus (GO:0005730);; Cellular Component: mitochondrion (GO:0005739);; Biological Process: translation (GO:0006412);; Cellular Component: chloroplast (GO:0009507);; Cellular Component: plastid (GO:0009536);; Cellular Component: cytosolic large ribosomal subunit (GO:0022625);; Biological Process: ribosome …	K02912|4.39596e-83|osa:9268508|K02912 large subunit ribosomal protein L32e | (RefSeq) 60S ribosomal protein L32-1	Ribosome (ko03010)	[J]	Translation, ribosomal structure and biogenesis	Ribosomal protein L32	60S ribosomal protein L32-1 OS=Arabidopsis thaliana OX=3702 GN=RPL32A PE=2 SV=2	J	Translation, ribosomal structure and biogenesis	PREDICTED: 60S ribosomal protein L32-1 [Oryza sativa Japonica Group]	molecular function: structural molecule activity (GO:0005198);; cellular component: cell (GO:0005623);; cellular component: organelle (GO:0043226);; cellular component: organelle part (GO:0044422);; cellular component: cell part (GO:0044464);; biological process: metabolic process (GO:0008152);; biological process: cellular process (GO:0009987);; cellular component: macromolecular complex (GO:003…
LOC_Os01g65710	LOC_Os01g65710	1.09553	28	1.30168	37	0.59305	18	3.53483	91	4.22566	110	4.78599	119	8.84977e-08	2.08144	up	--	--	Cellular Component: nucleus (GO:0005634);; Biological Process: RNA processing (GO:0006396);; Cellular Component: cytoplasmic vesicle (GO:0016023);;	--	--	--	--	Dirigent-like protein	--	--	--	PREDICTED: uncharacterized protein LOC107275679 [Oryza sativa Japonica Group]	cellular component: cell (GO:0005623);; cellular component: organelle (GO:0043226);; cellular component: cell part (GO:0044464);; biological process: metabolic process (GO:0008152);; biological process: cellular process (GO:0009987)
LOC_Os02g50680	LOC_Os02g50680	5.08641	431	5.13484	503	4.20044	422	19.2958	1701	17.2048	1510	16.7183	1425	9.00445e-48	1.92653	up	[O]	Posttranslational modification, protein turnover, chaperones	Cellular Component: proteasome complex (GO:0000502);; Biological Process: cell morphogenesis involved in differentiation (GO:0000904);; Biological Process: developmental process involved in reproduction (GO:0003006);; Molecular Function: protein binding (GO:0005515);; Molecular Function: ATP binding (GO:0005524);; Cellular Component: mitochondrion (GO:0005739);; Cellular Component: cytosol (GO:00…	--	--	[O]	Posttranslational modification, protein turnover, chaperones	ATPase family associated with various cellular activities (AAA);; AAA domain (dynein-related subfamily);; Holliday junction DNA helicase ruvB N-terminus	26S proteasome regulatory subunit S10B homolog B OS=Arabidopsis thaliana OX=3702 GN=RPT4B PE=1 SV=1	O	Posttranslational modification, protein turnover, chaperones	PREDICTED: 26S protease regulatory subunit 6B homolog isoform X1 [Oryza sativa Japonica Group]	cellular component: cell (GO:0005623);; cellular component: macromolecular complex (GO:0032991);; cellular component: cell part (GO:0044464);; biological process: cellular process (GO:0009987);; biological process: developmental process (GO:0032502);; biological process: single-organism process (GO:0044699);; biological process: cellular component organization or biogenesis (GO:0071840);; biologi…
LOC_Os01g64440	LOC_Os01g64440	10.1298	302	10.176	339	5.51934	192	33.6899	1016	27.015	826	36.7944	1077	5.40355e-14	1.95043	up	--	--	--	--	--	--	--	--	--	S	Function unknown	PREDICTED: uncharacterized protein LOC4324789 [Oryza sativa Japonica Group]	--
LOC_Os09g05030	LOC_Os09g05030	2.20284	218	2.02711	230	1.76481	204	3.93626	417	4.44236	494	4.81994	515	5.67262e-11	1.28419	up	--	--	Molecular Function: ubiquitin-protein transferase activity (GO:0004842);; Biological Process: defense response (GO:0006952);; Biological Process: signal transduction (GO:0007165);; Biological Process: protein ubiquitination (GO:0016567);; Cellular Component: intracellular organelle (GO:0043229);; Biological Process: single-organism developmental process (GO:0044767);; Biological Process: negative…	--	--	[S]	Function unknown	Armadillo/beta-catenin-like repeat	--	S	Function unknown	PREDICTED: uncharacterized protein LOC4346471 [Oryza sativa Japonica Group]	molecular function: catalytic activity (GO:0003824);; biological process: response to stimulus (GO:0050896);; biological process: cellular process (GO:0009987);; biological process: biological regulation (GO:0065007);; biological process: metabolic process (GO:0008152);; cellular component: cell (GO:0005623);; cellular component: organelle (GO:0043226);; cellular component: cell part (GO:0044464)…
LOC_Os04g45730	LOC_Os04g45730	0.500047	31	0.220046	15	0.443424	32	3.57405	220	2.68419	168	3.99327	239	1.01902e-16	3.11627	up	[M]	Cell wall/membrane/envelope biogenesis	Biological Process: transition metal ion transport (GO:0000041);; Biological Process: immune system process (GO:0002376);; Molecular Function: protein serine/threonine kinase activity (GO:0004674);; Molecular Function: ATP binding (GO:0005524);; Biological Process: protein phosphorylation (GO:0006468);; Biological Process: anion transport (GO:0006820);; Biological Process: defense response (GO:00…	--	--	[T]	Signal transduction mechanisms	Protein kinase domain;; Protein tyrosine kinase;; Phosphotransferase enzyme family	Probable receptor-like protein kinase At1g33260 OS=Arabidopsis thaliana OX=3702 GN=At1g33260 PE=2 SV=1	T	Signal transduction mechanisms	PREDICTED: probable receptor-like protein kinase At1g33260 [Oryza sativa Japonica Group]	biological process: localization (GO:0051179);; biological process: immune system process (GO:0002376);; biological process: metabolic process (GO:0008152);; biological process: cellular process (GO:0009987);; molecular function: catalytic activity (GO:0003824);; molecular function: binding (GO:0005488);; biological process: response to stimulus (GO:0050896);; biological process: multi-organism p…
LOC_Os11g09010	LOC_Os11g09010	17.4487	1539	19.3292	1939	17.1099	1789	115.859	10538	101.683	9410	127.113	11242	3.02441e-104	2.72751	up	--	--	Biological Process: MAPK cascade (GO:0000165);; Biological Process: response to hypoxia (GO:0001666);; Biological Process: defense response to insect (GO:0002213);; Biological Process: respiratory burst involved in defense response (GO:0002679);; Molecular Function: triglyceride lipase activity (GO:0004806);; Molecular Function: protein binding (GO:0005515);; Biological Process: regulation of tra…	--	--	--	--	Lipase (class 3)	Lipase-like PAD4 OS=Arabidopsis thaliana OX=3702 GN=PAD4 PE=1 SV=1	S	Function unknown	PREDICTED: lipase-like PAD4 isoform X1 [Oryza sativa Japonica Group]	biological process: metabolic process (GO:0008152);; biological process: cellular process (GO:0009987);; biological process: signaling (GO:0023052);; biological process: single-organism process (GO:0044699);; biological process: response to stimulus (GO:0050896);; biological process: biological regulation (GO:0065007);; biological process: immune system process (GO:0002376);; molecular function: …
LOC_Os04g33390	LOC_Os04g33390	24.1593	1490	24.9241	1716	25.3755	1824	115.512	7212	95.6823	6062	120.232	7287	3.81739e-66	2.19108	up	[E]	Amino acid transport and metabolism	Molecular Function: prephenate dehydratase activity (GO:0004664);; Cellular Component: cytosol (GO:0005829);; Biological Process: tyrosine biosynthetic process (GO:0006571);; Biological Process: protein targeting to membrane (GO:0006612);; Biological Process: L-phenylalanine biosynthetic process (GO:0009094);; Cellular Component: chloroplast (GO:0009507);; Cellular Component: plastid (GO:0009536)…	K05359|0|osa:4335756|K05359 arogenate/prephenate dehydratase [EC:4.2.1.91 4.2.1.51] | (RefSeq) arogenate dehydratase/prephenate dehydratase 6, chloroplastic	Phenylalanine, tyrosine and tryptophan biosynthesis (ko00400);; Biosynthesis of amino acids (ko01230)	[E]	Amino acid transport and metabolism	Prephenate dehydratase	Arogenate dehydratase/prephenate dehydratase 6, chloroplastic OS=Arabidopsis thaliana OX=3702 GN=ADT6 PE=1 SV=1	E	Amino acid transport and metabolism	PREDICTED: arogenate dehydratase/prephenate dehydratase 6, chloroplastic [Oryza sativa Japonica Group]	molecular function: catalytic activity (GO:0003824);; cellular component: cell (GO:0005623);; cellular component: cell part (GO:0044464);; biological process: metabolic process (GO:0008152);; biological process: cellular process (GO:0009987);; biological process: single-organism process (GO:0044699);; biological process: localization (GO:0051179);; cellular component: organelle (GO:0043226);; bio…
Oryza_sativa_newGene_1632	--	1.94817	50	2.19479	62	2.17653	65	5.20545	134	3.87176	101	6.67808	167	2.98974e-05	1.34065	up	--	--	Cellular Component: nucleus (GO:0005634);; Biological Process: red, far-red light phototransduction (GO:0009585);; Biological Process: regulation of photomorphogenesis (GO:0010099);; Biological Process: leaf development (GO:0048366);; Biological Process: photoperiodism, flowering (GO:0048573);;	--	--	--	--	--	--	--	--	hypothetical protein OsI_19661 [Oryza sativa Indica Group]	cellular component: cell (GO:0005623);; cellular component: organelle (GO:0043226);; cellular component: cell part (GO:0044464);; biological process: cellular process (GO:0009987);; biological process: signaling (GO:0023052);; biological process: single-organism process (GO:0044699);; biological process: response to stimulus (GO:0050896);; biological process: biological regulation (GO:0065007);; …
LOC_Os01g43460	LOC_Os01g43460	4.76466	429	10.018	997	7.14034	740	91.2117	8322	120.365	11105	112.931	9983	1.35769e-54	3.92848	up	[V]	Defense mechanisms	Cellular Component: mitochondrion (GO:0005739);; Cellular Component: plasma membrane (GO:0005886);; Biological Process: polyamine catabolic process (GO:0006598);; Biological Process: purine nucleobase transport (GO:0006863);; Biological Process: cellular ion homeostasis (GO:0006873);; Molecular Function: voltage-gated anion channel activity (GO:0008308);; Biological Process: response to humidity …	--	--	--	--	Voltage-dependent anion channel	S-type anion channel SLAH2 OS=Arabidopsis thaliana OX=3702 GN=SLAH2 PE=2 SV=1	P	Inorganic ion transport and metabolism	PREDICTED: S-type anion channel SLAH2 isoform X1 [Oryza sativa Japonica Group]	cellular component: cell (GO:0005623);; cellular component: organelle (GO:0043226);; cellular component: cell part (GO:0044464);; cellular component: membrane (GO:0016020);; biological process: metabolic process (GO:0008152);; biological process: cellular process (GO:0009987);; biological process: single-organism process (GO:0044699);; biological process: localization (GO:0051179);; biological pr…
LOC_Os11g04480	LOC_Os11g04480	19.5905	972	20.562	1139	15.1525	877	163.158	8195	222.19	11324	172.825	8426	2.7326e-76	3.37289	up	--	--	Molecular Function: calcium ion binding (GO:0005509);; Cellular Component: nucleus (GO:0005634);; Biological Process: heat acclimation (GO:0010286);; Biological Process: actin filament-based movement (GO:0030048);; Biological Process: Golgi localization (GO:0051645);; Biological Process: mitochondrion localization (GO:0051646);; Biological Process: peroxisome localization (GO:0060151);; Cellular …	K13448|6.29641e-131|osa:4349736|K13448 calcium-binding protein CML | (RefSeq) probable calcium-binding protein CML49	Plant-pathogen interaction (ko04626)	[T]	Signal transduction mechanisms	EF-hand domain;; EF hand;; EF-hand domain pair;; EF hand;; EF-hand domain pair	Probable calcium-binding protein CML49 OS=Arabidopsis thaliana OX=3702 GN=CML49 PE=2 SV=1	S	Function unknown	PREDICTED: probable calcium-binding protein CML49 [Oryza sativa Japonica Group]	molecular function: binding (GO:0005488);; cellular component: cell (GO:0005623);; cellular component: organelle (GO:0043226);; cellular component: cell part (GO:0044464);; biological process: response to stimulus (GO:0050896);; biological process: cellular process (GO:0009987);; biological process: single-organism process (GO:0044699);; biological process: localization (GO:0051179)
LOC_Os02g39795	LOC_Os02g39795	0.622925	39	0.915144	64	0.740581	54	1.50121	94	149.684	9501	25.8057	1567	1.05973e-05	5.36292	up	--	--	Molecular Function: adenosylmethionine decarboxylase activity (GO:0004014);; Biological Process: S-adenosylmethioninamine biosynthetic process (GO:0006557);; Biological Process: spermine biosynthetic process (GO:0006597);; Biological Process: spermidine biosynthetic process (GO:0008295);; Cellular Component: chloroplast (GO:0009507);; Biological Process: embryo development (GO:0009790);;	K01611|0|osa:4329955|K01611 S-adenosylmethionine decarboxylase [EC:4.1.1.50] | (RefSeq) OJ1004_A05.7, OJ1476_F05.33, adometDC2; S-adenosylmethionine decarboxylase proenzyme-like	Cysteine and methionine metabolism (ko00270);; Arginine and proline metabolism (ko00330)	[T]	Signal transduction mechanisms	Adenosylmethionine decarboxylase;; S-adenosyl-l-methionine decarboxylase leader peptide	S-adenosylmethionine decarboxylase proenzyme OS=Oryza sativa subsp. japonica OX=39947 GN=SAMDC PE=2 SV=1	E	Amino acid transport and metabolism	hypothetical protein OsI_08032 [Oryza sativa Indica Group]	molecular function: catalytic activity (GO:0003824);; biological process: metabolic process (GO:0008152);; biological process: cellular process (GO:0009987);; biological process: single-organism process (GO:0044699);; cellular component: cell (GO:0005623);; cellular component: organelle (GO:0043226);; cellular component: cell part (GO:0044464);; biological process: multicellular organismal proces…
LOC_Os03g15750	LOC_Os03g15750	1.2682	88	0.991498	77	1.55514	125	5.42417	378	6.6449	470	5.32587	361	3.06895e-18	2.20586	up	--	--	Biological Process: response to molecule of fungal origin (GO:0002238);; Cellular Component: endoplasmic reticulum membrane (GO:0005789);; Cellular Component: Golgi apparatus (GO:0005794);; Cellular Component: plasma membrane (GO:0005886);; Cellular Component: integral component of membrane (GO:0016021);; Cellular Component: cytoplasmic vesicle (GO:0016023);; Biological Process: sterol biosynthet…	--	--	[U]	Intracellular trafficking, secretion, and vesicular transport	TLC domain	ASC1-like protein 3 OS=Oryza sativa subsp. japonica OX=39947 GN=Os03g0264000 PE=2 SV=1	U	Intracellular trafficking, secretion, and vesicular transport	PREDICTED: ASC1-like protein 3 [Oryza sativa Japonica Group]	biological process: response to stimulus (GO:0050896);; cellular component: cell (GO:0005623);; cellular component: membrane (GO:0016020);; cellular component: organelle (GO:0043226);; cellular component: organelle part (GO:0044422);; cellular component: membrane part (GO:0044425);; cellular component: cell part (GO:0044464);; biological process: metabolic process (GO:0008152);; biological proces…
LOC_Os06g40120	LOC_Os06g40120	8.88727	467	9.66144	567	9.56494	586	28.1235	1495	28.1652	1520	28.143	1453	2.88188e-47	1.6249	up	--	--	Cellular Component: nucleus (GO:0005634);; Biological Process: phosphate ion transport (GO:0006817);; Biological Process: galactolipid biosynthetic process (GO:0019375);; Biological Process: negative regulation of transcription, DNA-templated (GO:0045892);; Biological Process: cellular response to cold (GO:0070417);; Biological Process: positive regulation of cellular response to phosphate starva…	--	--	[P]	Inorganic ion transport and metabolism	SPX domain	SPX domain-containing protein 1 OS=Oryza sativa subsp. japonica OX=39947 GN=SPX1 PE=1 SV=1	T	Signal transduction mechanisms	PREDICTED: SPX domain-containing protein 1 isoform X1 [Oryza sativa Japonica Group]	cellular component: cell (GO:0005623);; cellular component: organelle (GO:0043226);; cellular component: cell part (GO:0044464);; biological process: localization (GO:0051179);; biological process: metabolic process (GO:0008152);; biological process: cellular process (GO:0009987);; biological process: single-organism process (GO:0044699);; biological process: biological regulation (GO:0065007);; …
LOC_Os07g38570	LOC_Os07g38570	0.088889	3	0.491972	15	0.045737	2	4.20205	114	4.21959	116	3.21979	85	3.60734e-11	4.01881	up	--	--	Biological Process: sulfate assimilation (GO:0000103);; Molecular Function: adenylylsulfate kinase activity (GO:0004020);; Molecular Function: ATP binding (GO:0005524);; Cellular Component: cytosol (GO:0005829);; Cellular Component: plastid (GO:0009536);; Biological Process: phosphorylation (GO:0016310);; Cellular Component: intracellular part (GO:0044424);; Biological Process: male gamete genera…	--	--	--	--	--	--	S	Function unknown	Os07g0573200 [Oryza sativa Japonica Group]	biological process: metabolic process (GO:0008152);; biological process: cellular process (GO:0009987);; molecular function: catalytic activity (GO:0003824);; molecular function: binding (GO:0005488);; cellular component: cell (GO:0005623);; cellular component: cell part (GO:0044464);; cellular component: organelle (GO:0043226);; biological process: reproduction (GO:0000003);; biological process:…
LOC_Os01g10440	LOC_Os01g10440	2.24238	198	2.86271	282	2.29059	235	10.5139	937	8.49884	769	8.49182	735	5.24028e-31	1.92877	up	--	--	Molecular Function: RNA binding (GO:0003723);; Molecular Function: acetylglucosaminyltransferase activity (GO:0008375);; Biological Process: gene expression (GO:0010467);; Cellular Component: membrane (GO:0016020);; Biological Process: RNA metabolic process (GO:0016070);; Cellular Component: nuclear part (GO:0044428);; Biological Process: single-organism cellular process (GO:0044763);; Biological…	--	--	[G]	Carbohydrate transport and metabolism	Core-2/I-Branching enzyme	Beta-glucuronosyltransferase GlcAT14B OS=Arabidopsis thaliana OX=3702 GN=GLCAT14B PE=2 SV=1	S	Function unknown	PREDICTED: beta-glucuronosyltransferase GlcAT14B [Oryza sativa Japonica Group]	molecular function: binding (GO:0005488);; molecular function: catalytic activity (GO:0003824);; biological process: metabolic process (GO:0008152);; cellular component: membrane (GO:0016020);; biological process: cellular process (GO:0009987);; cellular component: cell (GO:0005623);; cellular component: organelle (GO:0043226);; cellular component: organelle part (GO:0044422);; cellular component…
LOC_Os01g59160	LOC_Os01g59160	3.2207	150	2.5719	134	2.4024	130	11.6732	549	13.5844	648	11.7435	536	7.00011e-29	2.20896	up	--	--	Molecular Function: serine-type endopeptidase activity (GO:0004252);; Cellular Component: integral component of membrane (GO:0016021);;	--	--	[S]	Function unknown	UBA/TS-N domain;; Rhomboid family	Rhomboid-like protein 20 OS=Arabidopsis thaliana OX=3702 GN=RBL20 PE=2 SV=1	S	Function unknown	PREDICTED: rhomboid-like protein 20 [Oryza sativa Japonica Group]	biological process: metabolic process (GO:0008152);; molecular function: catalytic activity (GO:0003824);; cellular component: membrane (GO:0016020);; cellular component: membrane part (GO:0044425)
LOC_Os08g03350	LOC_Os08g03350	102.436	7167	146.337	11431	85.3429	6960	334.297	23685	393.989	28325	442.561	30436	3.01126e-18	1.85487	up	--	--	Molecular Function: amine transmembrane transporter activity (GO:0005275);; Cellular Component: plasma membrane (GO:0005886);; Biological Process: N-terminal protein myristoylation (GO:0006499);; Biological Process: protein targeting to membrane (GO:0006612);; Biological Process: nucleotide transport (GO:0006862);; Biological Process: ER to Golgi vesicle-mediated transport (GO:0006888);; Biologic…	--	--	[E]	Amino acid transport and metabolism	Transmembrane amino acid transporter protein;; Tryptophan/tyrosine permease family	Lysine histidine transporter 1 OS=Arabidopsis thaliana OX=3702 GN=LHT1 PE=1 SV=1	E	Amino acid transport and metabolism	PREDICTED: lysine histidine transporter 1 [Oryza sativa Japonica Group]	biological process: localization (GO:0051179);; molecular function: transporter activity (GO:0005215);; cellular component: cell (GO:0005623);; cellular component: membrane (GO:0016020);; cellular component: cell part (GO:0044464);; biological process: metabolic process (GO:0008152);; biological process: cellular process (GO:0009987);; biological process: single-organism process (GO:0044699);; ce…
LOC_Os01g02300	LOC_Os01g02300	0.13244	13	0.330159	34	0.115803	13	1.81431	169	1.46862	139	2.24397	202	4.56869e-14	3.21563	up	--		Biological Process: MAPK cascade (GO:0000165);; Biological Process: response to molecule of bacterial origin (GO:0002237);; Molecular Function: protein serine/threonine kinase activity (GO:0004674);; Molecular Function: transmembrane receptor protein serine/threonine kinase activity (GO:0004675);; Molecular Function: ATP binding (GO:0005524);; Cellular Component: plasma membrane (GO:0005886);; Bi…	--	--	[T]	Signal transduction mechanisms	Protein kinase domain;; Protein tyrosine kinase;; Wall-associated receptor kinase galacturonan-binding	Rust resistance kinase Lr10 OS=Triticum aestivum OX=4565 GN=LRK10 PE=2 SV=1	T	Signal transduction mechanisms	PREDICTED: probable receptor-like protein kinase At1g67000 isoform X1 [Oryza sativa Japonica Group]	biological process: metabolic process (GO:0008152);; biological process: cellular process (GO:0009987);; biological process: signaling (GO:0023052);; biological process: single-organism process (GO:0044699);; biological process: response to stimulus (GO:0050896);; biological process: biological regulation (GO:0065007);; molecular function: catalytic activity (GO:0003824);; molecular function: sig…
LOC_Os11g47320	LOC_Os11g47320	0.402831	55	0.528938	80	0.326795	52	1.38417	189	1.26197	175	1.59665	212	1.20963e-10	1.77723	up	--	--	Biological Process: obsolete protein import into nucleus, docking (GO:0000059);; Cellular Component: nuclear pore (GO:0005643);; Cellular Component: cytoplasm (GO:0005737);; Molecular Function: Ran GTPase binding (GO:0008536);; Molecular Function: protein transporter activity (GO:0008565);;	--	--	--	--	--	--	S	Function unknown	PREDICTED: uncharacterized protein LOC4351174 isoform X1 [Oryza sativa Japonica Group]	cellular component: cell (GO:0005623);; cellular component: macromolecular complex (GO:0032991);; cellular component: organelle (GO:0043226);; cellular component: organelle part (GO:0044422);; cellular component: cell part (GO:0044464);; molecular function: binding (GO:0005488);; biological process: localization (GO:0051179);; molecular function: transporter activity (GO:0005215)
LOC_Os02g30730	LOC_Os02g30730	20.6643	2388	20.4872	2648	20.8495	2810	85.7238	10113	88.5391	10597	91.2247	10443	5.69329e-106	2.14881	up	--	--	Molecular Function: protein binding (GO:0005515);; Cellular Component: nucleolus (GO:0005730);; Cellular Component: cytoplasm (GO:0005737);; Biological Process: methylation-dependent chromatin silencing (GO:0006346);; Biological Process: mRNA processing (GO:0006397);; Biological Process: RNA splicing (GO:0008380);; Biological Process: photomorphogenesis (GO:0009640);; Biological Process: embryo d…	K11984|0|osa:4329455|K11984 U4/U6.U5 tri-snRNP-associated protein 1 | (RefSeq) SART-1 family protein DOT2	Spliceosome (ko03040)	[A]	RNA processing and modification	SART-1 family	SART-1 family protein DOT2 OS=Arabidopsis thaliana OX=3702 GN=DOT2 PE=1 SV=1	S	Function unknown	PREDICTED: SART-1 family protein DOT2 isoform X1 [Oryza sativa Japonica Group]	molecular function: binding (GO:0005488);; cellular component: cell (GO:0005623);; cellular component: organelle (GO:0043226);; cellular component: organelle part (GO:0044422);; cellular component: cell part (GO:0044464);; biological process: metabolic process (GO:0008152);; biological process: cellular process (GO:0009987);; biological process: single-organism process (GO:0044699);; biological p…
Oryza_sativa_newGene_2434	--	0.40003	18	0.730393	36	0.545345	28	8.6353	386	9.19675	417	9.20765	399	6.01472e-54	4.01962	up	--	--	--	--	--	--	--	--	--	--	--	Os01g0740800 [Oryza sativa Japonica Group]	--
LOC_Os05g30420	LOC_Os05g30420	0.75454	29	1.66805	71	1.15928	51	8.57173	327	6.34096	246	7.54182	280	9.83531e-18	2.65292	up	--	--	Biological Process: RNA processing (GO:0006396);;	K14839|1.90066e-123|osa:4338564|K14839 nucleolar protein 16 | (RefSeq) uncharacterized LOC4338564	--	[J]	Translation, ribosomal structure and biogenesis	Ribosome biogenesis protein Nop16	--	J	Translation, ribosomal structure and biogenesis	PREDICTED: uncharacterized protein LOC4338564 [Oryza sativa Japonica Group]	biological process: metabolic process (GO:0008152);; biological process: cellular process (GO:0009987)
LOC_Os01g74610	LOC_Os01g74610	14.2502	3240	15.6025	3960	15.5347	4117	54.8075	12617	55.0931	12870	55.2082	12337	1.25811e-93	1.90343	up	--	--	Biological Process: microtubule cytoskeleton organization (GO:0000226);; Biological Process: cytokinesis by cell plate formation (GO:0000911);; Cellular Component: cytosol (GO:0005829);; Biological Process: cellular protein modification process (GO:0006464);; Biological Process: protein glycosylation (GO:0006486);; Molecular Function: zinc ion binding (GO:0008270);; Biological Process: response t…	--	--	[O]	Posttranslational modification, protein turnover, chaperones	Ring finger domain;; FANCL C-terminal domain;; Zinc finger, C3HC4 type (RING finger)	E3 ubiquitin-protein ligase listerin OS=Arabidopsis thaliana OX=3702 GN=At5g58410 PE=3 SV=1	O	Posttranslational modification, protein turnover, chaperones	PREDICTED: E3 ubiquitin-protein ligase listerin [Oryza sativa Japonica Group]	biological process: cellular process (GO:0009987);; biological process: cellular component organization or biogenesis (GO:0071840);; biological process: single-organism process (GO:0044699);; cellular component: cell (GO:0005623);; cellular component: cell part (GO:0044464);; biological process: metabolic process (GO:0008152);; molecular function: binding (GO:0005488);; biological process: respon…
LOC_Os01g14440	LOC_Os01g14440	12.2062	958	16.1205	1412	11.4275	1045	130.64	10375	122.06	9836	147.248	11351	8.35107e-101	3.3697	up	--	--	Biological Process: immune effector process (GO:0002252);; Molecular Function: transcription factor activity, sequence-specific DNA binding (GO:0003700);; Molecular Function: protein binding (GO:0005515);; Cellular Component: nucleus (GO:0005634);; Biological Process: regulation of transcription, DNA-templated (GO:0006355);; Biological Process: anion transport (GO:0006820);; Biological Process: r…	--	--	--	--	WRKY DNA -binding domain	WRKY transcription factor 6 OS=Arabidopsis thaliana OX=3702 GN=WRKY6 PE=1 SV=1	K	Transcription	PREDICTED: probable WRKY transcription factor 31 isoform X1 [Oryza sativa Japonica Group]	biological process: immune system process (GO:0002376);; biological process: biological regulation (GO:0065007);; molecular function: nucleic acid binding transcription factor activity (GO:0001071);; molecular function: binding (GO:0005488);; cellular component: cell (GO:0005623);; cellular component: organelle (GO:0043226);; cellular component: cell part (GO:0044464);; biological process: locali…
LOC_Os06g43190	LOC_Os06g43190	27.3067	1527	26.8703	1665	25.7185	1673	54.0339	3034	57.3145	3269	60.8713	3321	4.29629e-23	1.14347	up	--	--	Cellular Component: cytosol (GO:0005829);; Biological Process: protein targeting to membrane (GO:0006612);; Biological Process: membrane fusion (GO:0006944);; Cellular Component: plasmodesma (GO:0009506);; Biological Process: response to wounding (GO:0009611);; Biological Process: response to mechanical stimulus (GO:0009612);; Biological Process: response to absence of light (GO:0009646);; Biolog…	--	--	[R]	General function prediction only	C2 domain	Elicitor-responsive protein 1 OS=Oryza sativa subsp. japonica OX=39947 GN=ERG1 PE=1 SV=1	S	Function unknown	PREDICTED: extensin [Oryza sativa Japonica Group]	cellular component: cell (GO:0005623);; cellular component: cell part (GO:0044464);; biological process: localization (GO:0051179);; cellular component: cell junction (GO:0030054);; biological process: response to stimulus (GO:0050896);; biological process: developmental process (GO:0032502);; biological process: biological regulation (GO:0065007);; biological process: cellular process (GO:000998…
LOC_Os02g54240	LOC_Os02g54240	0.324958	16	1.56228	85	0.776676	44	3.59237	176	5.94964	296	3.60265	172	5.71655e-06	2.2984	up	--	--	--	--	--	--	--	F-box domain;; F-box-like	Putative F-box protein At1g47790 OS=Arabidopsis thaliana OX=3702 GN=At1g47790 PE=4 SV=1	--	--	hypothetical protein [Oryza sativa Japonica Group]	--
LOC_Os09g02700	LOC_Os09g02700	53.1837	4978	68.2684	7134	56.0169	6112	205.501	19478	214.48	20628	220.551	20291	8.75226e-53	1.89495	up	[J]	Translation, ribosomal structure and biogenesis	Molecular Function: nucleotide binding (GO:0000166);; Molecular Function: RNA binding (GO:0003723);; Molecular Function: translation initiation factor activity (GO:0003743);; Molecular Function: protein binding (GO:0005515);; Cellular Component: cytosol (GO:0005829);; Biological Process: purine nucleotide biosynthetic process (GO:0006164);; Biological Process: regulation of translational initiati…	K13126|0|osa:4346409|K13126 polyadenylate-binding protein | (RefSeq) OJ1310_F05.15; polyadenylate-binding protein 2	RNA transport (ko03013);; mRNA surveillance pathway (ko03015);; RNA degradation (ko03018)	[AJ]	RNA processing and modification;; Translation, ribosomal structure and biogenesis	RNA recognition motif. (a.k.a. RRM, RBD, or RNP domain);; Poly-adenylate binding protein, unique domain;; RNA recognition motif. (a.k.a. RRM, RBD, or RNP domain);; Occluded RNA-recognition motif;; Nup53/35/40-type RNA recognition motif;; RNA binding motif	Polyadenylate-binding protein 2 OS=Arabidopsis thaliana OX=3702 GN=PAB2 PE=1 SV=1	S	Function unknown	PREDICTED: polyadenylate-binding protein 2 [Oryza sativa Japonica Group]	molecular function: binding (GO:0005488);; biological process: metabolic process (GO:0008152);; biological process: cellular process (GO:0009987);; cellular component: cell (GO:0005623);; cellular component: cell part (GO:0044464);; biological process: single-organism process (GO:0044699);; biological process: biological regulation (GO:0065007);; biological process: response to stimulus (GO:00508…
LOC_Os02g57650	LOC_Os02g57650	57.079	5453	60.8699	6492	52.4453	5840	128.955	12474	141.044	13845	126.999	11925	8.29091e-33	1.26315	up	--	--	Biological Process: mRNA splicing, via spliceosome (GO:0000398);; Biological Process: RNA methylation (GO:0001510);; Molecular Function: DNA binding (GO:0003677);; Molecular Function: transcription factor activity, sequence-specific DNA binding (GO:0003700);; Cellular Component: mitochondrion (GO:0005739);; Cellular Component: cytosol (GO:0005829);; Cellular Component: plasma membrane (GO:0005886…	--	--	--	--	No apical meristem (NAM) protein	NAC domain-containing protein 78 OS=Arabidopsis thaliana OX=3702 GN=NAC078 PE=2 SV=2	S	Function unknown	PREDICTED: NAC domain-containing protein 78 isoform X1 [Oryza sativa Japonica Group]	biological process: metabolic process (GO:0008152);; biological process: cellular process (GO:0009987);; molecular function: binding (GO:0005488);; biological process: biological regulation (GO:0065007);; molecular function: nucleic acid binding transcription factor activity (GO:0001071);; cellular component: cell (GO:0005623);; cellular component: organelle (GO:0043226);; cellular component: cel…
LOC_Os03g50580	LOC_Os03g50580	0	0	0.203039	3	0	0	22.082	287	11.8548	156	13.8014	174	2.02734e-21	7.35762	up	--	--	Cellular Component: cytoplasmic vesicle (GO:0016023);;	--	--	--	--	--	--	--	--	hypothetical protein [Oryza sativa Japonica Group]	--
LOC_Os05g45110	LOC_Os05g45110	0.064002	4	0.123596	9	0.059585	5	1.82417	113	1.52323	96	2.01708	121	1.45566e-19	4.27836	up	--	--	Cellular Component: mitochondrion (GO:0005739);; Cellular Component: cytosol (GO:0005829);; Biological Process: cellular aromatic compound metabolic process (GO:0006725);; Biological Process: ion transport (GO:0006811);; Biological Process: metabolic process (GO:0008152);; Biological Process: response to toxic substance (GO:0009636);; Biological Process: response to salt stress (GO:0009651);; Mol…	--	--	[GC]	Carbohydrate transport and metabolism;; Energy production and conversion	UDP-glucoronosyl and UDP-glucosyl transferase	UDP-glycosyltransferase 88B1 OS=Stevia rebaudiana OX=55670 GN=UGT88B1 PE=2 SV=1	S	Function unknown	PREDICTED: UDP-glycosyltransferase 88F3-like [Oryza sativa Japonica Group]	cellular component: cell (GO:0005623);; cellular component: organelle (GO:0043226);; cellular component: cell part (GO:0044464);; biological process: metabolic process (GO:0008152);; biological process: cellular process (GO:0009987);; biological process: localization (GO:0051179);; biological process: response to stimulus (GO:0050896);; molecular function: catalytic activity (GO:0003824);; biolog…
LOC_Os11g30290	LOC_Os11g30290	0.045082	1	0.448648	8	0.118596	3	65.0384	953	70.6882	1051	59.0969	841	3.70819e-74	7.91242	up	--	--	Biological Process: RNA processing (GO:0006396);; Cellular Component: nuclear lumen (GO:0031981);;	K12834|1.00839e-41|dosa:Os11t0495400-00|K12834 PHD finger-like domain-containing protein 5A | (RAP-DB) Os11g0495400; Similar to PHF5-like protein.	Spliceosome (ko03040)	[S]	Function unknown	PHF5-like protein	PHD finger-like domain-containing protein 5B OS=Arabidopsis thaliana OX=3702 GN=At1g07170 PE=3 SV=1	A	RNA processing and modification	Os11g0495400 [Oryza sativa Japonica Group]	biological process: metabolic process (GO:0008152);; biological process: cellular process (GO:0009987);; cellular component: cell (GO:0005623);; cellular component: membrane-enclosed lumen (GO:0031974);; cellular component: organelle (GO:0043226);; cellular component: organelle part (GO:0044422);; cellular component: cell part (GO:0044464)
LOC_Os05g44380	LOC_Os05g44380	2.88962	182	2.38505	168	2.97895	219	12.0651	768	11.5217	744	12.6624	782	2.69343e-36	2.16385	up	--	--	Molecular Function: catalytic activity (GO:0003824);; Molecular Function: oligosaccharyl transferase activity (GO:0004576);; Cellular Component: endoplasmic reticulum (GO:0005783);; Cellular Component: plasma membrane (GO:0005886);; Biological Process: rRNA processing (GO:0006364);; Biological Process: protein glycosylation (GO:0006486);; Biological Process: systemic acquired resistance (GO:00096…	K14313|5.56707e-130|osa:4339346|K14313 nuclear pore complex protein Nup53 | (RefSeq) nuclear pore complex protein NUP35	RNA transport (ko03013)	[D]	Cell cycle control, cell division, chromosome partitioning	Nup53/35/40-type RNA recognition motif	Nuclear pore complex protein NUP35 OS=Arabidopsis thaliana OX=3702 GN=NUP35 PE=1 SV=1	U	Intracellular trafficking, secretion, and vesicular transport	Os05g0520100 [Oryza sativa Japonica Group]	molecular function: catalytic activity (GO:0003824);; cellular component: cell (GO:0005623);; cellular component: organelle (GO:0043226);; cellular component: cell part (GO:0044464);; cellular component: membrane (GO:0016020);; biological process: metabolic process (GO:0008152);; biological process: cellular process (GO:0009987);; biological process: single-organism process (GO:0044699);; biologi…
LOC_Os09g31370	LOC_Os09g31370	2.04672	209	1.36788	156	2.23924	266	4.60608	475	4.19345	439	5.60508	561	1.43614e-07	1.37441	up	--	--	Cellular Component: plastid (GO:0009536);;	--	--	--	--	--	IRK-interacting protein OS=Arabidopsis thaliana OX=3702 GN=IRKI PE=1 SV=1	S	Function unknown	PREDICTED: IRK-interacting protein isoform X1 [Oryza sativa Japonica Group]	cellular component: cell (GO:0005623);; cellular component: organelle (GO:0043226);; cellular component: cell part (GO:0044464)
LOC_Os02g43670	LOC_Os02g43670	2.59958	260	2.90157	324	2.73069	319	5.62777	570	7.02512	722	7.01566	690	2.23491e-13	1.29758	up	--	--	Molecular Function: binding (GO:0005488);; Biological Process: mRNA processing (GO:0006397);; Biological Process: RNA splicing (GO:0008380);; Cellular Component: chloroplast (GO:0009507);; Cellular Component: membrane (GO:0016020);; Molecular Function: transferase activity, transferring acyl groups other than amino-acyl groups (GO:0016747);; Cellular Component: nuclear part (GO:0044428);;	--	--	--	--	Transferase family	Protein ECERIFERUM 26-like OS=Arabidopsis thaliana OX=3702 GN=CER26L PE=2 SV=1	S	Function unknown	PREDICTED: uncharacterized protein LOC4330180 [Oryza sativa Japonica Group]	molecular function: binding (GO:0005488);; biological process: metabolic process (GO:0008152);; biological process: cellular process (GO:0009987);; cellular component: cell (GO:0005623);; cellular component: organelle (GO:0043226);; cellular component: cell part (GO:0044464);; cellular component: membrane (GO:0016020);; molecular function: catalytic activity (GO:0003824);; cellular component: org…
LOC_Os03g55080	LOC_Os03g55080	3.57309	170	4.94163	262	3.0632	170	13.0316	625	12.0535	587	13.9079	648	9.09844e-18	1.78786	up	--	--	Biological Process: immune effector process (GO:0002252);; Molecular Function: transcription factor activity, sequence-specific DNA binding (GO:0003700);; Cellular Component: nucleus (GO:0005634);; Biological Process: regulation of transcription, DNA-templated (GO:0006355);; Biological Process: amino acid transport (GO:0006865);; Biological Process: response to wounding (GO:0009611);; Biological …	--	--	--	--	WRKY DNA -binding domain	Probable WRKY transcription factor 57 OS=Arabidopsis thaliana OX=3702 GN=WRKY57 PE=2 SV=1	S	Function unknown	hypothetical protein OsI_13604 [Oryza sativa Indica Group]	biological process: immune system process (GO:0002376);; biological process: biological regulation (GO:0065007);; molecular function: nucleic acid binding transcription factor activity (GO:0001071);; cellular component: cell (GO:0005623);; cellular component: organelle (GO:0043226);; cellular component: cell part (GO:0044464);; biological process: single-organism process (GO:0044699);; biological…
LOC_Os03g17700	LOC_Os03g17700	13.7329	816	16.5495	1098	12.2916	851	74.728	4495	81.3627	4966	104.19	6083	4.37945e-47	2.65277	up	[J]	Translation, ribosomal structure and biogenesis	Biological Process: activation of MAPK activity involved in osmosensory signaling pathway (GO:0000169);; Biological Process: response to superoxide (GO:0000303);; Biological Process: conjugation (GO:0000746);; Biological Process: response to hypoxia (GO:0001666);; Molecular Function: MAP kinase activity (GO:0004707);; Molecular Function: protein tyrosine kinase activity (GO:0004713);; Molecular F…	K20536|0|osa:4332475|K20536 mitogen-activated protein kinase 3 [EC:2.7.11.24] | (RefSeq) BIMK1, MAPK2, MAPK5, MPK3, MPK5, OsBIMK1, OsMAP1, OsMAPK2, OsMAPK5, OsMPK3, OsMSRMK2, msrmk2; mitogen-activated protein kinase 5	AGE-RAGE signaling pathway in diabetic complications (ko04933)	[T]	Signal transduction mechanisms	Protein kinase domain;; Protein tyrosine kinase;; Lipopolysaccharide kinase (Kdo/WaaP) family	Mitogen-activated protein kinase 5 OS=Oryza sativa subsp. japonica OX=39947 GN=MPK5 PE=1 SV=1	T	Signal transduction mechanisms	PREDICTED: mitogen-activated protein kinase 5 isoform X2 [Oryza sativa Japonica Group]	biological process: biological regulation (GO:0065007);; biological process: response to stimulus (GO:0050896);; biological process: cellular process (GO:0009987);; biological process: multi-organism process (GO:0051704);; biological process: metabolic process (GO:0008152);; biological process: signaling (GO:0023052);; biological process: single-organism process (GO:0044699);; molecular function:…
LOC_Os03g59170	LOC_Os03g59170	21.2412	1207	19.9307	1264	22.8364	1512	44.6117	2566	46.2743	2701	46.2575	2583	8.20788e-20	1.1379	up	--	--	Cellular Component: integral component of membrane (GO:0016021);; Cellular Component: cytoplasmic vesicle (GO:0016023);; Biological Process: cell redox homeostasis (GO:0045454);;	--	--	[S]	Function unknown	Thioredoxin	5&apos;-adenylylsulfate reductase-like 5 OS=Oryza sativa subsp. japonica OX=39947 GN=APRL5 PE=2 SV=1	O	Posttranslational modification, protein turnover, chaperones	PREDICTED: 5&apos;-adenylylsulfate reductase-like 5 [Oryza sativa Japonica Group]	cellular component: membrane (GO:0016020);; cellular component: membrane part (GO:0044425);; biological process: cellular process (GO:0009987);; biological process: single-organism process (GO:0044699);; biological process: biological regulation (GO:0065007)
LOC_Os01g60600	LOC_Os01g60600	0.086903	6	0.208897	15	0.197678	15	4.03925	263	4.01564	266	4.31588	273	1.78177e-42	4.6019	up	--	--	Molecular Function: DNA binding (GO:0003677);; Molecular Function: transcription factor activity, sequence-specific DNA binding (GO:0003700);; Molecular Function: protein binding (GO:0005515);; Cellular Component: nucleus (GO:0005634);; Biological Process: regulation of transcription, DNA-templated (GO:0006355);; Cellular Component: chloroplast (GO:0009507);; Biological Process: response to ethyl…	--	--	--	--	WRKY DNA -binding domain	Probable WRKY transcription factor 41 OS=Arabidopsis thaliana OX=3702 GN=WRKY41 PE=2 SV=2	K	Transcription	WRKY transcription factor 64-like protein [Oryza sativa Japonica Group]	molecular function: binding (GO:0005488);; biological process: biological regulation (GO:0065007);; molecular function: nucleic acid binding transcription factor activity (GO:0001071);; cellular component: cell (GO:0005623);; cellular component: organelle (GO:0043226);; cellular component: cell part (GO:0044464);; biological process: response to stimulus (GO:0050896);; biological process: cellula…
LOC_Os12g04010	LOC_Os12g04010	2.03543	169	2.22785	206	1.65852	161	13.423	1126	15.2458	1298	17.2418	1404	1.4988e-58	2.99109	up	--	--	Cellular Component: lytic vacuole (GO:0000323);; Molecular Function: catalytic activity (GO:0003824);; Molecular Function: binding (GO:0005488);; Cellular Component: nucleus (GO:0005634);; Cellular Component: nucleolus (GO:0005730);; Cellular Component: cytosol (GO:0005829);; Biological Process: rRNA processing (GO:0006364);; Biological Process: protein import into nucleus (GO:0006606);; Biologic…	K14559|0|osa:4351433|K14559 U3 small nucleolar RNA-associated protein MPP10 | (RefSeq) U3 small nucleolar ribonucleoprotein protein MPP10	Ribosome biogenesis in eukaryotes (ko03008)	[A]	RNA processing and modification	Mpp10 protein	--	J	Translation, ribosomal structure and biogenesis	PREDICTED: U3 small nucleolar ribonucleoprotein protein MPP10 [Oryza sativa Japonica Group]	cellular component: cell (GO:0005623);; cellular component: organelle (GO:0043226);; cellular component: cell part (GO:0044464);; molecular function: catalytic activity (GO:0003824);; molecular function: binding (GO:0005488);; cellular component: organelle part (GO:0044422);; biological process: metabolic process (GO:0008152);; biological process: cellular process (GO:0009987);; biological proces…
LOC_Os05g39410	LOC_Os05g39410	11.1868	1154	12.6007	1462	9.22866	1097	115.436	12067	131.161	13915	127.776	12924	2.41486e-127	3.54424	up	[K]	Transcription	Biological Process: cell morphogenesis (GO:0000902);; Molecular Function: protein kinase activity (GO:0004672);; Molecular Function: protein binding (GO:0005515);; Molecular Function: ATP binding (GO:0005524);; Biological Process: cellular glucan metabolic process (GO:0006073);; Biological Process: cellular protein modification process (GO:0006464);; Biological Process: protein phosphorylation (G…	--	--	--	--	Protein tyrosine kinase;; Protein kinase domain;; Leucine rich repeat N-terminal domain;; Leucine rich repeat	Protein MALE DISCOVERER 1 OS=Arabidopsis thaliana OX=3702 GN=MDIS1 PE=1 SV=1	T	Signal transduction mechanisms	PREDICTED: probable LRR receptor-like serine/threonine-protein kinase MRH1 isoform X1 [Oryza sativa Japonica Group]	biological process: cellular process (GO:0009987);; biological process: developmental process (GO:0032502);; biological process: single-organism process (GO:0044699);; biological process: cellular component organization or biogenesis (GO:0071840);; biological process: metabolic process (GO:0008152);; molecular function: catalytic activity (GO:0003824);; molecular function: binding (GO:0005488);; …
LOC_Os12g43830	LOC_Os12g43830	0.379539	17	0.540308	27	0.397302	21	2.81096	126	2.60518	119	2.85621	124	5.0036e-16	2.64633	up	--	--	Biological Process: protein targeting to mitochondrion (GO:0006626);; Cellular Component: plasmodesma (GO:0009506);;	K14546|1.15604e-121|osa:4352882|K14546 U3 small nucleolar RNA-associated protein 5 | (RefSeq) uncharacterized LOC4352882	Ribosome biogenesis in eukaryotes (ko03008)	[R]	General function prediction only	Dip2/Utp12 Family	--	S	Function unknown	PREDICTED: uncharacterized protein LOC4352882 [Oryza sativa Japonica Group]	biological process: localization (GO:0051179);; cellular component: cell junction (GO:0030054)
LOC_Os12g41190	LOC_Os12g41190	3.7989	194	5.32004	304	4.49956	268	16.5737	857	18.9196	993	19.2181	965	4.31104e-30	2.04445	up	[R]	General function prediction only	Biological Process: mitotic G2 phase (GO:0000085);; Molecular Function: phosphoprotein phosphatase activity (GO:0004721);; Molecular Function: protein binding (GO:0005515);; Cellular Component: nuclear envelope (GO:0005635);; Cellular Component: cytosol (GO:0005829);; Cellular Component: plasma membrane (GO:0005886);; Biological Process: protein folding (GO:0006457);; Biological Process: cellular…	--	--	[EG]	Amino acid transport and metabolism;; Carbohydrate transport and metabolism	Tetratricopeptide repeat;; Tetratricopeptide repeat;; TPR repeat;; Tetratricopeptide repeat;; Tetratricopeptide repeat;; Tetratricopeptide repeat;; Tetratricopeptide repeat;; Tetratricopeptide repeat	Hsp70-Hsp90 organizing protein 2 OS=Arabidopsis thaliana OX=3702 GN=HOP2 PE=1 SV=1	I	Lipid transport and metabolism	PREDICTED: tetratricopeptide repeat protein 1 isoform X1 [Oryza sativa Japonica Group]	biological process: biological phase (GO:0044848);; biological process: metabolic process (GO:0008152);; biological process: cellular process (GO:0009987);; molecular function: catalytic activity (GO:0003824);; molecular function: binding (GO:0005488);; cellular component: cell (GO:0005623);; cellular component: organelle (GO:0043226);; cellular component: organelle part (GO:0044422);; cellular c…
LOC_Os01g15880	LOC_Os01g15880	0.305787	18	0.151732	10	0.093875	7	1.90454	111	1.35787	81	1.49917	85	1.49733e-10	3.05345	up	--	--	--	--	--	--	--	Protein of unknown function (DUF390)	--	--	--	retrotransposon protein, putative, unclassified [Oryza sativa Japonica Group]	--
LOC_Os07g42180	LOC_Os07g42180	3.5834	549	3.54743	607	3.58757	641	11.0322	1710	10.6874	1681	10.9834	1653	1.73319e-53	1.64732	up	--	--	Molecular Function: tRNA binding (GO:0000049);; Cellular Component: nucleus (GO:0005634);; Cellular Component: nuclear pore (GO:0005643);; Cellular Component: cytosol (GO:0005829);; Biological Process: mRNA export from nucleus (GO:0006406);; Biological Process: tRNA export from nucleus (GO:0006409);; Biological Process: N-terminal protein myristoylation (GO:0006499);; Biological Process: protein …	K14288|0|osa:4343885|K14288 exportin-T | (RefSeq) OJ1003_H02.130; exportin-T	RNA transport (ko03013)	[YUJ]	Nuclear structure;; Intracellular trafficking, secretion, and vesicular transport;; Translation, ribosomal structure and biogenesis	Exportin 1-like protein	Exportin-T OS=Oryza sativa subsp. japonica OX=39947 GN=Os07g0613300 PE=2 SV=1	J	Translation, ribosomal structure and biogenesis	PREDICTED: exportin-T [Oryza sativa Japonica Group]	molecular function: binding (GO:0005488);; cellular component: cell (GO:0005623);; cellular component: organelle (GO:0043226);; cellular component: cell part (GO:0044464);; cellular component: macromolecular complex (GO:0032991);; cellular component: organelle part (GO:0044422);; biological process: localization (GO:0051179);; biological process: single-organism process (GO:0044699);; biological …
LOC_Os05g05080	LOC_Os05g05080	4.74874	91	6.00237	129	4.17654	94	187.781	3633	171.777	3373	220.34	4138	1.40388e-185	5.30055	up	--	--	--	--	--	--	--	--	--	--	--	hypothetical protein OsI_18416 [Oryza sativa Indica Group]	--
LOC_Os05g08950	LOC_Os05g08950	3.3303	144	3.68831	178	3.68104	185	9.15511	400	8.73743	387	6.92009	293	1.48258e-10	1.24592	up	[F]	Nucleotide transport and metabolism	Molecular Function: hypoxanthine phosphoribosyltransferase activity (GO:0004422);; Molecular Function: binding (GO:0005488);; Cellular Component: cytoplasm (GO:0005737);; Biological Process: purine ribonucleoside salvage (GO:0006166);; Biological Process: seed germination (GO:0009845);; Cellular Component: nuclear lumen (GO:0031981);; Biological Process: single-organism cellular process (GO:00447…	K00760|2.03e-117|osa:107276353|K00760 hypoxanthine phosphoribosyltransferase [EC:2.4.2.8] | (RefSeq) hypoxanthine-guanine phosphoribosyltransferase-like	--	[F]	Nucleotide transport and metabolism	Phosphoribosyl transferase domain	--	F	Nucleotide transport and metabolism	PREDICTED: hypoxanthine-guanine phosphoribosyltransferase-like [Oryza sativa Japonica Group]	molecular function: catalytic activity (GO:0003824);; molecular function: binding (GO:0005488);; cellular component: cell (GO:0005623);; cellular component: cell part (GO:0044464);; biological process: metabolic process (GO:0008152);; biological process: cellular process (GO:0009987);; biological process: single-organism process (GO:0044699);; biological process: multicellular organismal process …
LOC_Os02g43760	LOC_Os02g43760	7.71526	304	8.83055	389	6.31642	291	22.9637	917	25.6935	1041	24.6174	954	4.80685e-25	1.72265	up	--	--	Molecular Function: obsolete ubiquitin thiolesterase activity (GO:0004221);; Cellular Component: intracellular (GO:0005622);; Biological Process: ubiquitin-dependent protein catabolic process (GO:0006511);;	K05609|1.44056e-154|dosa:Os02t0654500-01|K05609 ubiquitin carboxyl-terminal hydrolase L3 [EC:3.4.19.12] | (RAP-DB) Os02g0654500; Peptidase C12, ubiquitin carboxyl-terminal hydrolase 1 family protein.	--	[O]	Posttranslational modification, protein turnover, chaperones	Ubiquitin carboxyl-terminal hydrolase, family 1	Ubiquitin carboxyl-terminal hydrolase 3 OS=Arabidopsis thaliana OX=3702 GN=UCH3 PE=2 SV=1	O	Posttranslational modification, protein turnover, chaperones	PREDICTED: ubiquitin carboxyl-terminal hydrolase isozyme L3 isoform X2 [Oryza sativa Japonica Group]	cellular component: cell (GO:0005623);; cellular component: cell part (GO:0044464);; biological process: metabolic process (GO:0008152);; biological process: cellular process (GO:0009987)
LOC_Os03g36930	LOC_Os03g36930	24.7991	1509	28.4735	1934	24.9147	1767	204.06	12572	230.765	14427	208.512	12470	1.21269e-159	3.08166	up	[L]	Replication, recombination and repair	Biological Process: response to hypoxia (GO:0001666);; Molecular Function: RNA binding (GO:0003723);; Molecular Function: translation initiation factor activity (GO:0003743);; Molecular Function: protein binding (GO:0005515);; Molecular Function: ATP binding (GO:0005524);; Cellular Component: nucleolus (GO:0005730);; Cellular Component: vacuolar membrane (GO:0005774);; Cellular Component: Golgi a…	K13025|0|osa:4333273|K13025 ATP-dependent RNA helicase [EC:3.6.4.13] | (RefSeq) DEAD-box ATP-dependent RNA helicase 34	RNA transport (ko03013);; mRNA surveillance pathway (ko03015);; Spliceosome (ko03040)	[J]	Translation, ribosomal structure and biogenesis	DEAD/DEAH box helicase;; Helicase conserved C-terminal domain	Eukaryotic initiation factor 4A-III homolog B OS=Oryza sativa subsp. japonica OX=39947 GN=EIF4A3B PE=1 SV=1	L	Replication, recombination and repair	PREDICTED: DEAD-box ATP-dependent RNA helicase 34 [Oryza sativa Japonica Group]	biological process: response to stimulus (GO:0050896);; molecular function: binding (GO:0005488);; biological process: metabolic process (GO:0008152);; biological process: cellular process (GO:0009987);; cellular component: cell (GO:0005623);; cellular component: organelle (GO:0043226);; cellular component: organelle part (GO:0044422);; cellular component: cell part (GO:0044464);; cellular compon…
LOC_Os10g38060	LOC_Os10g38060	9.56509	1432	10.2401	1715	9.23145	1599	27.6113	4197	25.4382	3925	24.766	3627	3.49213e-56	1.46569	up	[I]	Lipid transport and metabolism	Molecular Function: phospholipase D activity (GO:0004630);; Molecular Function: calcium ion binding (GO:0005509);; Molecular Function: protein binding (GO:0005515);; Molecular Function: phosphatidylinositol-4,5-bisphosphate binding (GO:0005546);; Cellular Component: plasma membrane (GO:0005886);; Biological Process: response to oxidative stress (GO:0006979);; Biological Process: response to water…	K01115|0|osa:4349161|K01115 phospholipase D1/2 [EC:3.1.4.4] | (RefSeq) phospholipase D gamma 1	Glycerophospholipid metabolism (ko00564);; Ether lipid metabolism (ko00565);; Endocytosis (ko04144)	[I]	Lipid transport and metabolism	Phospholipase D C terminal;; C2 domain;; Phospholipase D Active site motif;; PLD-like domain	Phospholipase D beta 1 OS=Arabidopsis thaliana OX=3702 GN=PLDBETA1 PE=1 SV=4	I	Lipid transport and metabolism	PREDICTED: phospholipase D gamma 1 [Oryza sativa Japonica Group]	molecular function: catalytic activity (GO:0003824);; molecular function: binding (GO:0005488);; cellular component: cell (GO:0005623);; cellular component: membrane (GO:0016020);; cellular component: cell part (GO:0044464);; biological process: response to stimulus (GO:0050896);; biological process: reproduction (GO:0000003);; biological process: reproductive process (GO:0022414);; biological pr…
LOC_Os06g06900	LOC_Os06g06900	2.29812	127	3.16027	194	2.95111	189	14.4053	801	19.0167	1073	17.7418	957	8.63966e-38	2.63642	up	--	--	Biological Process: sulfur amino acid metabolic process (GO:0000096);; Molecular Function: DNA binding (GO:0003677);; Molecular Function: transcription factor activity, sequence-specific DNA binding (GO:0003700);; Cellular Component: nucleus (GO:0005634);; Biological Process: regulation of transcription, DNA-templated (GO:0006355);; Biological Process: fatty acid metabolic process (GO:0006631);; …	--	--	--	--	Helix-loop-helix DNA-binding domain	Transcription factor SPATULA OS=Arabidopsis thaliana OX=3702 GN=SPT PE=1 SV=1	K	Transcription	PREDICTED: putative transcription factor bHLH056 [Oryza sativa Japonica Group]	biological process: metabolic process (GO:0008152);; biological process: cellular process (GO:0009987);; biological process: single-organism process (GO:0044699);; molecular function: binding (GO:0005488);; biological process: biological regulation (GO:0065007);; molecular function: nucleic acid binding transcription factor activity (GO:0001071);; cellular component: cell (GO:0005623);; cellular …
LOC_Os04g46980	LOC_Os04g46980	1.83181	120	3.61442	263	4.91309	373	16.7738	1105	14.0553	940	19.8924	1272	5.12164e-12	2.30364	up	[G]	Carbohydrate transport and metabolism	Cellular Component: cytoplasm (GO:0005737);; Biological Process: cellular amino acid metabolic process (GO:0006520);; Biological Process: metabolic process (GO:0008152);; Biological Process: response to toxic substance (GO:0009636);; Biological Process: response to salt stress (GO:0009651);; Biological Process: phenylpropanoid metabolic process (GO:0009698);; Biological Process: flavonoid biosynt…	K13495|0|osa:4336629|K13495 cis-zeatin O-glucosyltransferase [EC:2.4.1.215] | (RefSeq) cis-zeatin O-glucosyltransferase 1	Zeatin biosynthesis (ko00908)	[GC]	Carbohydrate transport and metabolism;; Energy production and conversion	UDP-glucoronosyl and UDP-glucosyl transferase	Cis-zeatin O-glucosyltransferase 1 OS=Zea mays OX=4577 GN=CISZOG1 PE=1 SV=1	S	Function unknown	PREDICTED: cis-zeatin O-glucosyltransferase 1 [Oryza sativa Japonica Group]	cellular component: cell (GO:0005623);; cellular component: cell part (GO:0044464);; biological process: metabolic process (GO:0008152);; biological process: cellular process (GO:0009987);; biological process: single-organism process (GO:0044699);; biological process: response to stimulus (GO:0050896);; biological process: biological regulation (GO:0065007);; biological process: localization (GO:…
LOC_Os03g04390	LOC_Os03g04390	0.533974	71	0.799397	118	0.580607	90	2.43755	325	2.01025	272	1.89913	246	1.42306e-13	1.75175	up	--	--	Molecular Function: endonuclease activity (GO:0004519);; Cellular Component: mitochondrion (GO:0005739);; Biological Process: RNA processing (GO:0006396);; Cellular Component: chloroplast (GO:0009507);; Cellular Component: plastid (GO:0009536);; Biological Process: plastid organization (GO:0009657);; Biological Process: phloem or xylem histogenesis (GO:0010087);; Biological Process: leaf vascular…	--	--	[R]	General function prediction only	PPR repeat family;; PPR repeat;; PPR repeat;; Pentatricopeptide repeat domain;; DYW family of nucleic acid deaminases	Pentatricopeptide repeat-containing protein At4g35130, chloroplastic OS=Arabidopsis thaliana OX=3702 GN=PCMP-H27 PE=3 SV=1	S	Function unknown	PREDICTED: pentatricopeptide repeat-containing protein At4g35130, chloroplastic-like [Oryza sativa Japonica Group]	biological process: metabolic process (GO:0008152);; biological process: cellular process (GO:0009987);; molecular function: catalytic activity (GO:0003824);; cellular component: cell (GO:0005623);; cellular component: organelle (GO:0043226);; cellular component: cell part (GO:0044464);; biological process: cellular component organization or biogenesis (GO:0071840);; biological process: developme…
LOC_Os01g62290	LOC_Os01g62290	6.62144	646	11.9717	1303	6.2469	710	93.943	9268	86.549	8664	99.7676	9554	2.41694e-50	3.52929	up	[O]	Posttranslational modification, protein turnover, chaperones	Molecular Function: protease binding (GO:0002020);; Molecular Function: receptor activity (GO:0004872);; Molecular Function: KDEL sequence binding (GO:0005046);; Molecular Function: ATP binding (GO:0005524);; Cellular Component: cell wall (GO:0005618);; Cellular Component: mitochondrion (GO:0005739);; Cellular Component: vacuolar membrane (GO:0005774);; Cellular Component: endoplasmic reticulum l…	K03283|0|osa:4327388|K03283 heat shock 70kDa protein 1/8 | (RefSeq) probable mediator of RNA polymerase II transcription subunit 37c	Spliceosome (ko03040);; Protein processing in endoplasmic reticulum (ko04141);; Endocytosis (ko04144)	[O]	Posttranslational modification, protein turnover, chaperones	NAD-specific glutamate dehydrogenase	Heat shock cognate 70 kDa protein OS=Petunia hybrida OX=4102 GN=HSP70 PE=2 SV=1	O	Posttranslational modification, protein turnover, chaperones	PREDICTED: probable mediator of RNA polymerase II transcription subunit 37c [Oryza sativa Japonica Group]	molecular function: binding (GO:0005488);; molecular function: molecular transducer activity (GO:0060089);; cellular component: cell (GO:0005623);; cellular component: cell part (GO:0044464);; cellular component: organelle (GO:0043226);; cellular component: membrane (GO:0016020);; cellular component: organelle part (GO:0044422);; cellular component: membrane-enclosed lumen (GO:0031974);; biologic…
Oryza_sativa_newGene_2081	--	0	0	0.2776	44	0.042166	7	59.1103	8336	77.2835	11060	76.6805	10497	4.98572e-10	7.78667	up	--	--	--	--	--	--	--	--	--	--	--	--	--
LOC_Os07g17360	LOC_Os07g17360	3.16469	314	3.35184	371	3.37025	389	23.6502	2370	26.727	2723	26.2606	2544	1.14356e-113	2.9894	up	--	--	Cellular Component: protein phosphatase type 2A complex (GO:0000159);; Cellular Component: nucleolus (GO:0005730);; Cellular Component: peroxisome (GO:0005777);; Cellular Component: cytosol (GO:0005829);; Biological Process: signal transduction (GO:0007165);; Molecular Function: protein phosphatase regulator activity (GO:0008601);; Cellular Component: plastid (GO:0009536);; Biological Process: re…	K11584|0|osa:4342912|K11584 serine/threonine-protein phosphatase 2A regulatory subunit B' | (RefSeq) serine/threonine protein phosphatase 2A 57 kDa regulatory subunit B' theta isoform	mRNA surveillance pathway (ko03015)	[T]	Signal transduction mechanisms	Protein phosphatase 2A regulatory B subunit (B56 family)	Serine/threonine protein phosphatase 2A 57 kDa regulatory subunit B&apos; theta isoform OS=Arabidopsis thaliana OX=3702 GN=B&apos;THETA PE=1 SV=2	T	Signal transduction mechanisms	PREDICTED: serine/threonine protein phosphatase 2A 57 kDa regulatory subunit B&apos; theta isoform [Oryza sativa Japonica Group]	cellular component: cell (GO:0005623);; cellular component: macromolecular complex (GO:0032991);; cellular component: cell part (GO:0044464);; cellular component: organelle (GO:0043226);; cellular component: organelle part (GO:0044422);; biological process: cellular process (GO:0009987);; biological process: biological regulation (GO:0065007)
LOC_Os03g56234	LOC_Os03g56234	4.67981	476	3.52685	400	4.09677	486	10.256	1055	12.0365	1261	13.5092	1350	1.25312e-15	1.57892	up	--	--	Molecular Function: DNA binding (GO:0003677);; Molecular Function: chromatin binding (GO:0003682);; Molecular Function: structural constituent of ribosome (GO:0003735);; Cellular Component: nucleus (GO:0005634);; Cellular Component: mitochondrion (GO:0005739);; Cellular Component: ribosome (GO:0005840);; Biological Process: translation (GO:0006412);;	--	--	[K]	Transcription	Myb-like DNA-binding domain	TSL-kinase interacting protein 1 OS=Arabidopsis thaliana OX=3702 GN=TKI1 PE=1 SV=2	S	Function unknown	PREDICTED: TSL-kinase interacting protein 1 isoform X2 [Oryza sativa Japonica Group]	molecular function: binding (GO:0005488);; molecular function: structural molecule activity (GO:0005198);; cellular component: cell (GO:0005623);; cellular component: organelle (GO:0043226);; cellular component: cell part (GO:0044464);; cellular component: macromolecular complex (GO:0032991);; biological process: metabolic process (GO:0008152);; biological process: cellular process (GO:0009987)
LOC_Os03g11540	LOC_Os03g11540	0.266449	23	0.112325	11	0.167345	17	0.90364	79	0.671437	59	0.768057	65	5.38509e-06	2.0903	up	--	--	Biological Process: double-strand break repair via homologous recombination (GO:0000724);; Molecular Function: DNA binding (GO:0003677);; Molecular Function: protein binding (GO:0005515);; Cellular Component: DNA replication factor A complex (GO:0005662);; Biological Process: DNA replication (GO:0006260);; Biological Process: DNA replication initiation (GO:0006270);; Biological Process: regulatio…	K07466|0|osa:4332052|K07466 replication factor A1 | (RefSeq) OsJ_09906, OsRPA70b, RPA1B, RPA70B; replication protein A 70 kDa DNA-binding subunit B	DNA replication (ko03030);; Nucleotide excision repair (ko03420);; Mismatch repair (ko03430);; Homologous recombination (ko03440)	[L]	Replication, recombination and repair	Replication factor-A C terminal domain;; Replication factor-A protein 1, N-terminal domain;; Replication protein A OB domain;; OB-fold nucleic acid binding domain	Replication protein A 70 kDa DNA-binding subunit B OS=Oryza sativa subsp. japonica OX=39947 GN=RPA1B PE=1 SV=1	L	Replication, recombination and repair	PREDICTED: replication protein A 70 kDa DNA-binding subunit B [Oryza sativa Japonica Group]	biological process: metabolic process (GO:0008152);; biological process: cellular process (GO:0009987);; biological process: response to stimulus (GO:0050896);; molecular function: binding (GO:0005488);; cellular component: cell (GO:0005623);; cellular component: membrane-enclosed lumen (GO:0031974);; cellular component: macromolecular complex (GO:0032991);; cellular component: organelle (GO:0043…
Oryza_sativa_newGene_2561	--	0.496308	29	0.518443	33	1.04053	69	15.1735	873	17.9666	1049	15.7198	878	5.73097e-55	4.55426	up	--	--	--	--	--	--	--	--	--	--	--	Os08g0387050, partial [Oryza sativa Japonica Group]	--
LOC_Os02g41580	LOC_Os02g41580	15.0452	792	18.4779	1086	16.3735	1004	87.8115	4678	83.1982	4498	74.9941	3878	9.43455e-86	2.33989	up	[M]	Cell wall/membrane/envelope biogenesis	Molecular Function: nucleotide binding (GO:0000166);; Molecular Function: protein serine/threonine kinase activity (GO:0004674);; Molecular Function: calcium-dependent protein kinase C activity (GO:0004698);; Molecular Function: ATP binding (GO:0005524);; Cellular Component: nucleus (GO:0005634);; Cellular Component: cytoplasm (GO:0005737);; Cellular Component: plasma membrane (GO:0005886);; Biol…	--	--	[T]	Signal transduction mechanisms	Protein kinase domain;; Protein tyrosine kinase	Phosphoenolpyruvate carboxylase kinase 1 OS=Arabidopsis thaliana OX=3702 GN=PPCK1 PE=1 SV=1	T	Signal transduction mechanisms	PREDICTED: phosphoenolpyruvate carboxylase kinase 2 [Oryza sativa Japonica Group]	molecular function: binding (GO:0005488);; biological process: metabolic process (GO:0008152);; biological process: cellular process (GO:0009987);; molecular function: catalytic activity (GO:0003824);; cellular component: cell (GO:0005623);; cellular component: organelle (GO:0043226);; cellular component: cell part (GO:0044464);; cellular component: membrane (GO:0016020);; cellular component: cel…
LOC_Os01g46970	LOC_Os01g46970	4.663	280	6.43544	432	4.25236	298	24.0003	1462	19.1955	1186	19.9256	1176	5.63732e-29	2.0779	up	--	--	Molecular Function: DNA binding (GO:0003677);; Molecular Function: transcription factor activity, sequence-specific DNA binding (GO:0003700);; Cellular Component: nucleus (GO:0005634);; Biological Process: regulation of transcription, DNA-templated (GO:0006355);; Biological Process: response to water deprivation (GO:0009414);; Biological Process: response to salt stress (GO:0009651);; Biological …	K09060|0|osa:4327165|K09060 plant G-box-binding factor | (RefSeq) OSBZ8, P0684E06.7; common plant regulatory factor 1	--	--	--	G-box binding protein MFMR;; bZIP transcription factor;; Basic region leucine zipper;; bZIP Maf transcription factor	Common plant regulatory factor 1 OS=Petroselinum crispum OX=4043 GN=CPRF1 PE=2 SV=1	K	Transcription	PREDICTED: common plant regulatory factor 1 isoform X1 [Oryza sativa Japonica Group]	molecular function: binding (GO:0005488);; biological process: biological regulation (GO:0065007);; molecular function: nucleic acid binding transcription factor activity (GO:0001071);; cellular component: cell (GO:0005623);; cellular component: organelle (GO:0043226);; cellular component: cell part (GO:0044464);; biological process: response to stimulus (GO:0050896);; biological process: cellula…
LOC_Os01g64170	LOC_Os01g64170	14.1724	1190	18.816	1831	14.507	1400	804.94	71010	947.872	83848	895.837	77619	0	5.87448	up	--	--	Biological Process: microtubule cytoskeleton organization (GO:0000226);; Biological Process: cytokinesis by cell plate formation (GO:0000911);; Molecular Function: hydrolase activity, hydrolyzing O-glycosyl compounds (GO:0004553);; Cellular Component: extracellular region (GO:0005576);; Cellular Component: nucleus (GO:0005634);; Cellular Component: endoplasmic reticulum (GO:0005783);; Biological …	--	--	--	--	Glycosyl hydrolases family 17	Glucan endo-1,3-beta-glucosidase 14 OS=Arabidopsis thaliana OX=3702 GN=At2g27500 PE=1 SV=2	G	Carbohydrate transport and metabolism	hypothetical protein OsI_04517 [Oryza sativa Indica Group]	biological process: cellular process (GO:0009987);; biological process: cellular component organization or biogenesis (GO:0071840);; biological process: single-organism process (GO:0044699);; molecular function: catalytic activity (GO:0003824);; cellular component: extracellular region (GO:0005576);; cellular component: cell (GO:0005623);; cellular component: organelle (GO:0043226);; cellular com…
Oryza_sativa_newGene_443	--	0	0	0	0	0	0	0.85104	37	1.26026	56	1.13769	48	2.85261e-08	7.22723	up	--	--	--	--	--	--	--	--	--	--	--	--	--
LOC_Os04g53190	LOC_Os04g53190	95.7513	8908	100.991	10515	76.8433	8336	328.557	30642	409.561	38499	351.216	31541	1.30097e-39	2.01301	up	[E]	Amino acid transport and metabolism	Cellular Component: nucleus (GO:0005634);; Cellular Component: peroxisome (GO:0005777);; Biological Process: polyamine catabolic process (GO:0006598);; Molecular Function: primary amine oxidase activity (GO:0008131);; Molecular Function: methyltransferase activity (GO:0008168);; Biological Process: response to cold (GO:0009409);; Biological Process: response to water deprivation (GO:0009414);; Bi…	K17839|0|osa:4337046|K17839 polyamine oxidase [EC:1.5.3.17 1.5.3.-] | (RefSeq) probable polyamine oxidase 2	Arginine and proline metabolism (ko00330);; beta-Alanine metabolism (ko00410)	[Q]	Secondary metabolites biosynthesis, transport and catabolism	Flavin containing amine oxidoreductase;; NAD(P)-binding Rossmann-like domain;; FAD binding domain;; Pyridine nucleotide-disulphide oxidoreductase;; Glucose inhibited division protein A	Probable polyamine oxidase 2 OS=Arabidopsis thaliana OX=3702 GN=PAO2 PE=2 SV=1	S	Function unknown	PREDICTED: probable polyamine oxidase 2 [Oryza sativa Japonica Group]	cellular component: cell (GO:0005623);; cellular component: organelle (GO:0043226);; cellular component: cell part (GO:0044464);; biological process: metabolic process (GO:0008152);; biological process: cellular process (GO:0009987);; biological process: single-organism process (GO:0044699);; molecular function: catalytic activity (GO:0003824);; biological process: response to stimulus (GO:005089…
LOC_Os04g52740	LOC_Os04g52740	0.117232	2	0.6256	11	0.039475	1	7.25213	113	10.1189	160	10.1978	154	9.87157e-17	4.95036	up	--	--	Cellular Component: mitochondrion (GO:0005739);;	--	--	--	--	--	--	S	Function unknown	hypothetical protein OsJ_16181 [Oryza sativa Japonica Group]	cellular component: cell (GO:0005623);; cellular component: organelle (GO:0043226);; cellular component: cell part (GO:0044464)
LOC_Os01g50100	LOC_Os01g50100	32.5779	4930	44.5216	7522	18.6076	3283	1533.79	235024	1571.23	244304	1598.92	237819	9.84701e-103	5.638	up	[V]	Defense mechanisms	Biological Process: polysaccharide biosynthetic process (GO:0000271);; Biological Process: response to superoxide (GO:0000303);; Molecular Function: protein binding (GO:0005515);; Molecular Function: ATP binding (GO:0005524);; Cellular Component: nucleus (GO:0005634);; Cellular Component: plasma membrane (GO:0005886);; Biological Process: nucleobase-containing compound metabolic process (GO:00061…	K05658|0|osa:4323896|K05658 ATP-binding cassette, subfamily B (MDR/TAP), member 1 [EC:3.6.3.44] | (RefSeq) mdr7; ABC transporter B family member 11	--	[Q]	Secondary metabolites biosynthesis, transport and catabolism	ABC transporter transmembrane region;; ABC transporter;; RecF/RecN/SMC N terminal domain;; P-loop containing region of AAA domain;; AAA domain;; Predicted ATPase of the ABC class;; Zeta toxin;; Domain of unknown function DUF87	ABC transporter B family member 10 OS=Arabidopsis thaliana OX=3702 GN=ABCB10 PE=1 SV=2	V	Defense mechanisms	ABC transporter B family member 4 isoform X2 [Zea mays]	biological process: metabolic process (GO:0008152);; biological process: single-organism process (GO:0044699);; biological process: response to stimulus (GO:0050896);; molecular function: binding (GO:0005488);; cellular component: cell (GO:0005623);; cellular component: organelle (GO:0043226);; cellular component: cell part (GO:0044464);; cellular component: membrane (GO:0016020);; biological pro…
LOC_Os01g73550	LOC_Os01g73550	2.51319	181	4.00238	321	3.38644	284	12.6575	921	13.2805	984	12.8962	920	1.22019e-25	2.0141	up	[R]	General function prediction only	Molecular Function: metalloendopeptidase activity (GO:0004222);; Molecular Function: ATP binding (GO:0005524);; Cellular Component: mitochondrion (GO:0005739);; Cellular Component: mitochondrial outer membrane (GO:0005741);; Cellular Component: mitochondrial respiratory chain complex III (GO:0005750);; Cellular Component: mitochondrial intermembrane space (GO:0005758);; Cellular Component: mitoch…	K01412|0|dosa:Os01t0966300-01|K01412 mitochondrial-processing peptidase subunit alpha [EC:3.4.24.64] | (RAP-DB) Os01g0966300; Similar to Mitochondrial processing peptidase.	--	[O]	Posttranslational modification, protein turnover, chaperones	Insulinase (Peptidase family M16);; Peptidase M16 inactive domain	Mitochondrial-processing peptidase subunit alpha OS=Solanum tuberosum OX=4113 GN=MPP PE=1 SV=1	O	Posttranslational modification, protein turnover, chaperones	putative mitochondrial processing peptidase [Oryza sativa Japonica Group]	biological process: metabolic process (GO:0008152);; molecular function: catalytic activity (GO:0003824);; molecular function: binding (GO:0005488);; cellular component: cell (GO:0005623);; cellular component: organelle (GO:0043226);; cellular component: cell part (GO:0044464);; cellular component: membrane (GO:0016020);; cellular component: organelle part (GO:0044422);; cellular component: macro…
LOC_Os06g06880	LOC_Os06g06880	6.94298	478	8.27773	636	7.90932	635	30.3115	2112	34.0005	2403	28.2807	1912	1.07711e-47	2.0389	up	[T]	Signal transduction mechanisms	Cellular Component: protein phosphatase type 1 complex (GO:0000164);; Molecular Function: phosphoprotein phosphatase activity (GO:0004721);; Molecular Function: protein serine/threonine phosphatase activity (GO:0004722);; Cellular Component: nucleolus (GO:0005730);; Cellular Component: cytoplasm (GO:0005737);; Biological Process: protein dephosphorylation (GO:0006470);; Biological Process: N-term…	K06269|0|osa:4340228|K06269 serine/threonine-protein phosphatase PP1 catalytic subunit [EC:3.1.3.16] | (RefSeq) serine/threonine-protein phosphatase PP1	mRNA surveillance pathway (ko03015)	[TR]	Signal transduction mechanisms;; General function prediction only	Calcineurin-like phosphoesterase;; Serine-threonine protein phosphatase N-terminal domain	Serine/threonine-protein phosphatase PP1 OS=Medicago sativa subsp. varia OX=36902 GN=PP1 PE=2 SV=1	T	Signal transduction mechanisms	PREDICTED: serine/threonine-protein phosphatase PP1 [Oryza sativa Japonica Group]	cellular component: cell (GO:0005623);; cellular component: macromolecular complex (GO:0032991);; cellular component: cell part (GO:0044464);; biological process: metabolic process (GO:0008152);; biological process: cellular process (GO:0009987);; molecular function: catalytic activity (GO:0003824);; cellular component: organelle (GO:0043226);; cellular component: organelle part (GO:0044422);; bi…
Oryza_sativa_newGene_1535	--	7.32569	335	10.7596	549	8.0619	429	129.818	5999	171.207	8028	150.797	6764	1.66441e-108	4.14538	up	[R]	General function prediction only	Biological Process: ribosomal subunit export from nucleus (GO:0000054);; Molecular Function: GTPase activity (GO:0003924);; Molecular Function: protein binding (GO:0005515);; Molecular Function: GTP binding (GO:0005525);; Cellular Component: cell wall (GO:0005618);; Cellular Component: nucleus (GO:0005634);; Cellular Component: Golgi apparatus (GO:0005794);; Cellular Component: cytosol (GO:000582…	K07936|2.9114e-140|osa:4325312|K07936 GTP-binding nuclear protein Ran | (RefSeq) OsJ_002485, OsRan1, P0046B10.3, RAN1, Ran, TC4; GTP-binding nuclear protein Ran-1	Ribosome biogenesis in eukaryotes (ko03008);; RNA transport (ko03013)	[U]	Intracellular trafficking, secretion, and vesicular transport	Ras family;; Ras of Complex, Roc, domain of DAPkinase;; ADP-ribosylation factor family;; RNA helicase	GTP-binding nuclear protein Ran-1 OS=Oryza sativa subsp. japonica OX=39947 GN=RAN1 PE=2 SV=1	S	Function unknown	hypothetical protein OsJ_02575 [Oryza sativa Japonica Group]	biological process: localization (GO:0051179);; molecular function: catalytic activity (GO:0003824);; molecular function: binding (GO:0005488);; cellular component: cell (GO:0005623);; cellular component: cell part (GO:0044464);; cellular component: organelle (GO:0043226);; cellular component: membrane (GO:0016020);; biological process: single-organism process (GO:0044699);; biological process: c…
LOC_Os10g30580	LOC_Os10g30580	59.9817	6409	65.1227	7769	59.1272	7366	167.781	18161	166.56	18262	170.214	17885	4.03202e-74	1.49526	up	[O]	Posttranslational modification, protein turnover, chaperones	Molecular Function: calmodulin binding (GO:0005516);; Molecular Function: ATP binding (GO:0005524);; Cellular Component: cell wall (GO:0005618);; Cellular Component: nuclear envelope (GO:0005635);; Cellular Component: nucleoplasm (GO:0005654);; Cellular Component: nucleolus (GO:0005730);; Cellular Component: Golgi apparatus (GO:0005794);; Cellular Component: spindle (GO:0005819);; Cellular Compon…	K13525|0|osa:4348731|K13525 transitional endoplasmic reticulum ATPase | (RefSeq) cell division control protein 48 homolog E	Protein processing in endoplasmic reticulum (ko04141)	[O]	Posttranslational modification, protein turnover, chaperones	ATPase family associated with various cellular activities (AAA);; Cell division protein 48 (CDC48), N-terminal domain;; Holliday junction DNA helicase ruvB N-terminus;; AAA domain (Cdc48 subfamily);; AAA ATPase domain;; AAA domain (dynein-related subfamily);; AAA domain;; AAA domain;; Cell division protein 48 (CDC48), domain 2;; AAA domain;; TIP49 C-terminus;; AAA domain;; RNA helicase;; Magnesiu…	Cell division control protein 48 homolog E OS=Arabidopsis thaliana OX=3702 GN=CDC48E PE=2 SV=2	O	Posttranslational modification, protein turnover, chaperones	PREDICTED: cell division control protein 48 homolog E [Oryza sativa Japonica Group]	molecular function: binding (GO:0005488);; cellular component: cell (GO:0005623);; cellular component: cell part (GO:0044464);; cellular component: organelle (GO:0043226);; cellular component: organelle part (GO:0044422);; cellular component: membrane (GO:0016020);; biological process: metabolic process (GO:0008152);; biological process: single-organism process (GO:0044699);; biological process: …
LOC_Os12g30030	LOC_Os12g30030	13.6351	632	13.9394	721	11.7232	634	33.5259	1577	39.6501	1889	37.5772	1716	7.22487e-27	1.5401	up	[O]	Posttranslational modification, protein turnover, chaperones	Molecular Function: structural molecule activity (GO:0005198);; Biological Process: iron-sulfur cluster assembly (GO:0016226);; Molecular Function: iron-sulfur cluster binding (GO:0051536);;	K13628|2.63905e-88|osa:4352230|K13628 iron-sulfur cluster assembly protein | (RefSeq) iron-sulfur assembly protein IscA-like 1, mitochondrial	--	[P]	Inorganic ion transport and metabolism	Iron-sulphur cluster biosynthesis	Iron-sulfur assembly protein IscA-like 1, mitochondrial OS=Arabidopsis thaliana OX=3702 GN=At2g16710 PE=2 SV=2	S	Function unknown	PREDICTED: iron-sulfur assembly protein IscA-like 1, mitochondrial [Oryza sativa Japonica Group]	molecular function: structural molecule activity (GO:0005198);; biological process: metabolic process (GO:0008152);; biological process: cellular process (GO:0009987);; biological process: cellular component organization or biogenesis (GO:0071840);; molecular function: binding (GO:0005488)
LOC_Os12g35670	LOC_Os12g35670	3.26546	132	1.9377	88	1.86357	88	12.9379	529	23.4546	972	9.3844	372	2.39457e-12	2.69965	up	--	--	Molecular Function: signal transducer activity (GO:0004871);; Molecular Function: hormone activity (GO:0005179);; Cellular Component: extracellular region (GO:0005576);; Cellular Component: plant-type cell wall (GO:0009505);; Cellular Component: plasmodesma (GO:0009506);; Biological Process: response to brassinosteroid (GO:0009741);; Biological Process: plant-type cell wall modification (GO:00098…	--	--	--	--	Rapid ALkalinization Factor (RALF)	Protein RALF-like 1 OS=Arabidopsis thaliana OX=3702 GN=RALF1 PE=1 SV=1	S	Function unknown	PREDICTED: rapid alkalinization factor [Oryza sativa Japonica Group]	molecular function: signal transducer activity (GO:0004871);; molecular function: binding (GO:0005488);; cellular component: extracellular region (GO:0005576);; cellular component: cell (GO:0005623);; cellular component: cell part (GO:0044464);; cellular component: cell junction (GO:0030054);; biological process: response to stimulus (GO:0050896);; biological process: cellular process (GO:0009987…
LOC_Os03g25620	LOC_Os03g25620	7.01935	507	8.54687	689	8.0435	677	37.211	2718	37.3668	2769	38.0853	2700	4.15701e-82	2.29212	up	--	--	Molecular Function: protein serine/threonine kinase activity (GO:0004674);; Cellular Component: plasma membrane (GO:0005886);; Biological Process: cellular component organization (GO:0016043);; Biological Process: growth (GO:0040007);; Cellular Component: intracellular organelle (GO:0043229);; Biological Process: single-organism cellular process (GO:0044763);; Biological Process: single-organism …	K14798|0|osa:4332942|K14798 protein LTV1 | (RefSeq) protein LTV1 homolog	--	[S]	Function unknown	Low temperature viability protein	--	S	Function unknown	PREDICTED: protein LTV1 homolog isoform X1 [Oryza sativa Japonica Group]	biological process: metabolic process (GO:0008152);; biological process: cellular process (GO:0009987);; molecular function: catalytic activity (GO:0003824);; cellular component: cell (GO:0005623);; cellular component: membrane (GO:0016020);; cellular component: cell part (GO:0044464);; biological process: cellular component organization or biogenesis (GO:0071840);; biological process: growth (GO…
LOC_Os03g51390	LOC_Os03g51390	5.04397	219	8.30604	402	6.63692	335	21.6949	951	24.2701	1079	21.473	913	1.28896e-18	1.79092	up	--	--	Cellular Component: intracellular membrane-bounded organelle (GO:0043231);; Cellular Component: intracellular organelle part (GO:0044446);; Biological Process: single-organism cellular process (GO:0044763);; Cellular Component: cell periphery (GO:0071944);;	--	--	--	--	--	--	S	Function unknown	PREDICTED: uncharacterized protein LOC9271618 [Oryza sativa Japonica Group]	cellular component: cell (GO:0005623);; cellular component: organelle (GO:0043226);; cellular component: cell part (GO:0044464);; cellular component: organelle part (GO:0044422);; biological process: cellular process (GO:0009987);; biological process: single-organism process (GO:0044699)
LOC_Os02g12870	LOC_Os02g12870	13.4642	788	14.2334	931	11.6913	793	32.6447	1898	37.7068	2272	35.3737	2043	6.35619e-25	1.46455	up	--	--	Cellular Component: plasma membrane (GO:0005886);;	--	--	--	--	Peptidase M50B-like	--	S	Function unknown	PREDICTED: uncharacterized protein LOC4328759 isoform X2 [Oryza sativa Japonica Group]	cellular component: cell (GO:0005623);; cellular component: membrane (GO:0016020);; cellular component: cell part (GO:0044464)
LOC_Os11g33120	LOC_Os11g33120	43.9195	5980	47.5645	7231	47.9306	7602	95.2501	13129	105.184	14725	122.438	16362	2.55563e-18	1.25337	up	[T]	Signal transduction mechanisms	Biological Process: MAPK cascade (GO:0000165);; Biological Process: respiratory burst involved in defense response (GO:0002679);; Molecular Function: peroxidase activity (GO:0004601);; Molecular Function: iron ion binding (GO:0005506);; Molecular Function: calcium ion binding (GO:0005509);; Cellular Component: nucleus (GO:0005634);; Cellular Component: vacuole (GO:0005773);; Cellular Component: G…	K13447|0|osa:107278041|K13447 respiratory burst oxidase [EC:1.6.3.- 1.11.1.-] | (RefSeq) respiratory burst oxidase homolog protein B-like	Plant-pathogen interaction (ko04626)	[PQ]	Inorganic ion transport and metabolism;; Secondary metabolites biosynthesis, transport and catabolism	Ferric reductase NAD binding domain;; Respiratory burst NADPH oxidase;; FAD-binding domain;; Ferric reductase like transmembrane component;; EF-hand domain pair	Respiratory burst oxidase homolog protein C OS=Solanum tuberosum OX=4113 GN=RBOHC PE=1 SV=2	U	Intracellular trafficking, secretion, and vesicular transport	PREDICTED: respiratory burst oxidase homolog protein B-like [Oryza sativa Japonica Group]	biological process: metabolic process (GO:0008152);; biological process: cellular process (GO:0009987);; biological process: signaling (GO:0023052);; biological process: single-organism process (GO:0044699);; biological process: response to stimulus (GO:0050896);; biological process: biological regulation (GO:0065007);; biological process: immune system process (GO:0002376);; biological process: …
LOC_Os10g42750	LOC_Os10g42750	0.255494	36	0.44498	70	0.346359	57	4.28993	605	3.53493	506	4.48227	614	1.27659e-49	3.5589	up	[N]	Cell motility	Biological Process: microtubule cytoskeleton organization (GO:0000226);; Biological Process: double-strand break repair via homologous recombination (GO:0000724);; Biological Process: cytokinesis by cell plate formation (GO:0000911);; Cellular Component: endosome (GO:0005768);; Cellular Component: endoplasmic reticulum (GO:0005783);; Cellular Component: trans-Golgi network (GO:0005802);; Cellular…	K20924|0|osa:4349505|K20924 cellulose synthase-like protein [EC:2.4.1.-] | (RefSeq) CSLD1, OsCslD1, OsJ_031301; cellulose synthase-like protein D1	--	--	--	Cellulose synthase;; RING/Ubox like zinc-binding domain;; Glycosyl transferase family group 2	Cellulose synthase-like protein D1 OS=Oryza sativa subsp. japonica OX=39947 GN=CSLD1 PE=2 SV=1	M	Cell wall/membrane/envelope biogenesis	PREDICTED: cellulose synthase-like protein D1 [Oryza sativa Japonica Group]	biological process: cellular process (GO:0009987);; biological process: cellular component organization or biogenesis (GO:0071840);; biological process: metabolic process (GO:0008152);; biological process: response to stimulus (GO:0050896);; biological process: single-organism process (GO:0044699);; cellular component: cell (GO:0005623);; cellular component: organelle (GO:0043226);; cellular comp…
LOC_Os05g02020	LOC_Os05g02020	40.3799	3245	47.1921	4234	36.8962	3456	179.072	14563	184.861	15246	199.721	15761	5.73922e-71	2.22087	up	--		Biological Process: RNA splicing, via endonucleolytic cleavage and ligation (GO:0000394);; Biological Process: respiratory burst involved in defense response (GO:0002679);; Molecular Function: protein serine/threonine kinase activity (GO:0004674);; Molecular Function: protein binding (GO:0005515);; Molecular Function: ATP binding (GO:0005524);; Cellular Component: nucleolus (GO:0005730);; Cellula…	--	--	[T]	Signal transduction mechanisms	Protein tyrosine kinase;; Protein kinase domain	Receptor-like cytoplasmic kinase 176 OS=Oryza sativa subsp. japonica OX=39947 GN=RLCK176 PE=1 SV=1	T	Signal transduction mechanisms	PREDICTED: protein kinase APK1A, chloroplastic [Oryza sativa Japonica Group]	biological process: metabolic process (GO:0008152);; biological process: cellular process (GO:0009987);; biological process: immune system process (GO:0002376);; biological process: single-organism process (GO:0044699);; molecular function: catalytic activity (GO:0003824);; molecular function: binding (GO:0005488);; cellular component: cell (GO:0005623);; cellular component: organelle (GO:0043226…
LOC_Os03g60080	LOC_Os03g60080	47.2137	2311	71.0347	3881	93.628	5341	410.644	20348	428.669	21553	475.802	22885	8.42501e-28	2.66031	up	--	--	Biological Process: MAPK cascade (GO:0000165);; Biological Process: response to hypoxia (GO:0001666);; Molecular Function: DNA binding (GO:0003677);; Molecular Function: transcription factor activity, sequence-specific DNA binding (GO:0003700);; Cellular Component: nucleus (GO:0005634);; Biological Process: regulation of transcription, DNA-templated (GO:0006355);; Biological Process: protein targ…	--	--	--	--	No apical meristem (NAM) protein	NAC domain-containing protein 2 OS=Oryza sativa subsp. japonica OX=39947 GN=NAC002 PE=1 SV=1	K	Transcription	PREDICTED: NAC domain-containing protein 67-like [Oryza sativa Japonica Group]	biological process: metabolic process (GO:0008152);; biological process: cellular process (GO:0009987);; biological process: signaling (GO:0023052);; biological process: single-organism process (GO:0044699);; biological process: response to stimulus (GO:0050896);; biological process: biological regulation (GO:0065007);; molecular function: binding (GO:0005488);; molecular function: nucleic acid b…
LOC_Os10g32870	LOC_Os10g32870	3.07556	54	3.35971	66	4.167	85	11.2107	198	11.9634	214	12.7617	218	1.2067e-12	1.77791	up	[J]	Translation, ribosomal structure and biogenesis	Molecular Function: structural constituent of ribosome (GO:0003735);; Biological Process: DNA-templated transcription, elongation (GO:0006354);; Biological Process: translation (GO:0006412);; Biological Process: protein targeting to mitochondrion (GO:0006626);; Biological Process: cellular aromatic compound metabolic process (GO:0006725);; Cellular Component: chloroplast stroma (GO:0009570);; Cel…	K02867|3.95244e-97|osa:4348843|K02867 large subunit ribosomal protein L11 | (RefSeq) 54S ribosomal protein L19, mitochondrial	Ribosome (ko03010)	[J]	Translation, ribosomal structure and biogenesis	Ribosomal protein L11, RNA binding domain;; Ribosomal protein L11, N-terminal domain	50S ribosomal protein L11, chloroplastic OS=Guillardia theta OX=55529 GN=rpl11 PE=3 SV=1	J	Translation, ribosomal structure and biogenesis	PREDICTED: 54S ribosomal protein L19, mitochondrial [Oryza sativa Japonica Group]	molecular function: structural molecule activity (GO:0005198);; biological process: metabolic process (GO:0008152);; biological process: cellular process (GO:0009987);; biological process: localization (GO:0051179);; cellular component: cell (GO:0005623);; cellular component: organelle (GO:0043226);; cellular component: organelle part (GO:0044422);; cellular component: cell part (GO:0044464);; ce…
LOC_Os02g08090	LOC_Os02g08090	17.7575	506	21.7301	692	19.4165	639	118.653	3410	111.639	3264	116.181	3229	2.88542e-118	2.59306	up	[K]	Transcription	Biological Process: RNA methylation (GO:0001510);; Molecular Function: nucleic acid binding (GO:0003676);; Cellular Component: nucleolus (GO:0005730);; Cellular Component: small nucleolar ribonucleoprotein complex (GO:0005732);; Cellular Component: cytosol (GO:0005829);; Biological Process: RNA processing (GO:0006396);; Cellular Component: intracellular ribonucleoprotein complex (GO:0030529);;	K11098|1.68712e-36|egu:105050794|K11098 small nuclear ribonucleoprotein F | (RefSeq) probable small nuclear ribonucleoprotein F	Spliceosome (ko03040)	[A]	RNA processing and modification	LSM domain	Probable small nuclear ribonucleoprotein F OS=Arabidopsis thaliana OX=3702 GN=At4g30220 PE=3 SV=1	K	Transcription	putative small nuclear ribonucleoprotein F [Apostasia shenzhenica]	biological process: metabolic process (GO:0008152);; biological process: cellular process (GO:0009987);; molecular function: binding (GO:0005488);; cellular component: cell (GO:0005623);; cellular component: organelle (GO:0043226);; cellular component: organelle part (GO:0044422);; cellular component: cell part (GO:0044464);; cellular component: macromolecular complex (GO:0032991)
LOC_Os02g50790	LOC_Os02g50790	31.3192	2675	31.0018	2956	30.4298	3030	65.2495	5643	72.2649	6342	75.7593	6360	1.37581e-25	1.24326	up	--	--	Biological Process: microtubule cytoskeleton organization (GO:0000226);; Molecular Function: binding (GO:0005488);; Cellular Component: nuclear pore (GO:0005643);; Cellular Component: nucleolus (GO:0005730);; Cellular Component: cytosol (GO:0005829);; Biological Process: protein import into nucleus (GO:0006606);; Biological Process: organelle organization (GO:0006996);; Cellular Component: plasmo…	K09291|0|osa:4330687|K09291 nucleoprotein TPR | (RefSeq) P0585G03.5, P0585G03.6; nuclear-pore anchor	--	[S]	Function unknown	--	Nuclear-pore anchor OS=Arabidopsis thaliana OX=3702 GN=NUA PE=1 SV=1	U	Intracellular trafficking, secretion, and vesicular transport	PREDICTED: nuclear-pore anchor isoform X1 [Oryza sativa Japonica Group]	biological process: cellular process (GO:0009987);; biological process: cellular component organization or biogenesis (GO:0071840);; molecular function: binding (GO:0005488);; cellular component: cell (GO:0005623);; cellular component: macromolecular complex (GO:0032991);; cellular component: organelle (GO:0043226);; cellular component: organelle part (GO:0044422);; cellular component: cell part …
LOC_Os01g67970	LOC_Os01g67970	2.15949	341	2.68432	473	2.45606	452	6.26779	1001	5.69766	924	5.31895	825	2.0309e-19	1.2809	up	[R]	General function prediction only	Molecular Function: nucleic acid binding (GO:0003676);; Molecular Function: catalytic activity (GO:0003824);; Molecular Function: protein binding (GO:0005515);; Cellular Component: nucleus (GO:0005634);; Biological Process: regulation of transcription, DNA-templated (GO:0006355);; Biological Process: response to brassinosteroid (GO:0009741);; Biological Process: unidimensional cell growth (GO:000…	--	--	[R]	General function prediction only	JmjC domain, hydroxylase;; jmjN domain	Lysine-specific demethylase JMJ705 OS=Oryza sativa subsp. japonica OX=39947 GN=JMJ705 PE=1 SV=1	S	Function unknown	PREDICTED: lysine-specific demethylase JMJ705 [Oryza sativa Japonica Group]	molecular function: binding (GO:0005488);; molecular function: catalytic activity (GO:0003824);; cellular component: cell (GO:0005623);; cellular component: organelle (GO:0043226);; cellular component: cell part (GO:0044464);; biological process: biological regulation (GO:0065007);; biological process: response to stimulus (GO:0050896);; biological process: cellular process (GO:0009987);; biologi…
LOC_Os04g18200	LOC_Os04g18200	3.83459	232	5.5236	372	4.58584	323	10.9972	672	8.92617	553	9.76146	579	8.5519e-10	1.12624	up	[EM]	Amino acid transport and metabolism;; Cell wall/membrane/envelope biogenesis	Molecular Function: 4-hydroxy-tetrahydrodipicolinate synthase (GO:0008840);; Biological Process: lysine biosynthetic process via diaminopimelate (GO:0009089);; Cellular Component: chloroplast (GO:0009507);; Biological Process: diaminopimelate biosynthetic process (GO:0019877);;	K01714|0|osa:4335317|K01714 4-hydroxy-tetrahydrodipicolinate synthase [EC:4.3.3.7] | (RefSeq) 4-hydroxy-tetrahydrodipicolinate synthase 1, chloroplastic	Monobactam biosynthesis (ko00261);; Lysine biosynthesis (ko00300);; Biosynthesis of amino acids (ko01230)	--	--	Dihydrodipicolinate synthetase family	4-hydroxy-tetrahydrodipicolinate synthase 1, chloroplastic OS=Triticum aestivum OX=4565 PE=1 SV=1	E	Amino acid transport and metabolism	PREDICTED: 4-hydroxy-tetrahydrodipicolinate synthase 1, chloroplastic [Oryza sativa Japonica Group]	molecular function: catalytic activity (GO:0003824);; biological process: metabolic process (GO:0008152);; biological process: cellular process (GO:0009987);; biological process: single-organism process (GO:0044699);; cellular component: cell (GO:0005623);; cellular component: organelle (GO:0043226);; cellular component: cell part (GO:0044464)
LOC_Os09g20590	LOC_Os09g20590	5.56729	361	7.13435	516	6.58287	496	15.3324	990	14.8324	980	14.2896	908	1.86024e-18	1.23265	up	--	--	--	K13099|0|osa:4346897|K13099 CD2 antigen cytoplasmic tail-binding protein 2 | (RefSeq) P0599F09.6; CD2 antigen cytoplasmic tail-binding protein 2 homolog	--	[R]	General function prediction only	--	--	S	Function unknown	PREDICTED: CD2 antigen cytoplasmic tail-binding protein 2 homolog isoform X3 [Oryza sativa Japonica Group]	--
LOC_Os02g37870	LOC_Os02g37870	2.78485	143	4.6268	265	2.91312	174	38.7242	2008	40.6581	2139	45.2489	2277	2.88144e-67	3.62584	up	--	--	--	K14820|0|osa:4329832|K14820 ribosome biogenesis protein BRX1 | (RefSeq) ribosome biogenesis protein BRX1	--	[J]	Translation, ribosomal structure and biogenesis	Brix domain	Ribosome biogenesis protein BRX1 homolog 2 OS=Arabidopsis thaliana OX=3702 GN=BRIX1-2 PE=2 SV=1	J	Translation, ribosomal structure and biogenesis	PREDICTED: ribosome biogenesis protein BRX1 [Oryza sativa Japonica Group]	--
LOC_Os07g38540	LOC_Os07g38540	6.82553	231	9.10188	344	6.63477	262	43.4347	1485	44.1435	1532	46.9527	1558	8.32369e-61	2.61236	up	[J]	Translation, ribosomal structure and biogenesis	Biological Process: cytokinesis by cell plate formation (GO:0000911);; Biological Process: RNA methylation (GO:0001510);; Molecular Function: structural constituent of ribosome (GO:0003735);; Cellular Component: cell wall (GO:0005618);; Cellular Component: nucleolus (GO:0005730);; Cellular Component: mitochondrion (GO:0005739);; Cellular Component: endoplasmic reticulum (GO:0005783);; Cellular Co…	K02953|2.79308e-106|osa:4343679|K02953 small subunit ribosomal protein S13e | (RefSeq) OJ1699_E05.12; 40S ribosomal protein S13-2-like	Ribosome (ko03010)	[J]	Translation, ribosomal structure and biogenesis	Ribosomal S13/S15 N-terminal domain;; Ribosomal protein S15	40S ribosomal protein S13-2 OS=Oryza sativa subsp. japonica OX=39947 GN=Os08g0117300 PE=1 SV=1	J	Translation, ribosomal structure and biogenesis	PREDICTED: 40S ribosomal protein S13-2-like [Oryza sativa Japonica Group]	biological process: cellular process (GO:0009987);; biological process: single-organism process (GO:0044699);; biological process: metabolic process (GO:0008152);; molecular function: structural molecule activity (GO:0005198);; cellular component: cell (GO:0005623);; cellular component: cell part (GO:0044464);; cellular component: organelle (GO:0043226);; cellular component: organelle part (GO:00…
LOC_Os07g32430	LOC_Os07g32430	18.7129	2745	18.3429	3004	17.5198	2996	84.1413	12498	82.9073	12496	88.2482	12724	9.64791e-131	2.26638	up	[J]	Translation, ribosomal structure and biogenesis	Molecular Function: nucleic acid binding (GO:0003676);; Molecular Function: RNA helicase activity (GO:0003724);; Molecular Function: helicase activity (GO:0004386);; Molecular Function: ATP binding (GO:0005524);; Cellular Component: nucleus (GO:0005634);; Cellular Component: cytosol (GO:0005829);; Biological Process: RNA processing (GO:0006396);; Molecular Function: ATP-dependent helicase activit…	K12815|0|osa:4343339|K12815 pre-mRNA-splicing factor ATP-dependent RNA helicase DHX38/PRP16 [EC:3.6.4.13] | (RefSeq) OJ1163_G04.102; pre-mRNA-splicing factor ATP-dependent RNA helicase DEAH7	Spliceosome (ko03040)	[A]	RNA processing and modification	Helicase associated domain (HA2);; Oligonucleotide/oligosaccharide-binding (OB)-fold;; Helicase conserved C-terminal domain;; DEAD/DEAH box helicase;; AAA domain;; Uncharacterized conserved protein (DUF2075)	Pre-mRNA-splicing factor ATP-dependent RNA helicase DEAH7 OS=Arabidopsis thaliana OX=3702 GN=CUV PE=1 SV=1	L	Replication, recombination and repair	PREDICTED: pre-mRNA-splicing factor ATP-dependent RNA helicase DEAH7 [Oryza sativa Japonica Group]	molecular function: binding (GO:0005488);; molecular function: catalytic activity (GO:0003824);; cellular component: cell (GO:0005623);; cellular component: organelle (GO:0043226);; cellular component: cell part (GO:0044464);; biological process: metabolic process (GO:0008152);; biological process: cellular process (GO:0009987);; biological process: reproduction (GO:0000003);; biological process:…
LOC_Os03g56660	LOC_Os03g56660	2.41647	238	3.50045	387	2.69277	311	11.5856	1165	12.6034	1300	9.94459	982	5.06283e-28	2.04246	up	--	--	--	--	--	--	--	Calmodulin binding protein-like	Calmodulin-binding protein 60 A OS=Arabidopsis thaliana OX=3702 GN=CBP60A PE=2 SV=1	S	Function unknown	PREDICTED: uncharacterized protein LOC4334299 isoform X4 [Oryza sativa Japonica Group]	--
LOC_Os09g20630	LOC_Os09g20630	2.62231	180	1.25067	105	2.33844	186	6.70231	466	6.02814	407	6.3019	414	1.70699e-08	1.58193	up	--	--	Biological Process: response to molecule of fungal origin (GO:0002238);; Cellular Component: endoplasmic reticulum membrane (GO:0005789);; Cellular Component: Golgi apparatus (GO:0005794);; Cellular Component: plasma membrane (GO:0005886);; Cellular Component: integral component of membrane (GO:0016021);; Biological Process: sterol biosynthetic process (GO:0016126);; Biological Process: long-chai…	--	--	[U]	Intracellular trafficking, secretion, and vesicular transport	TLC domain	ASC1-like protein OS=Solanum lycopersicum OX=4081 PE=2 SV=1	U	Intracellular trafficking, secretion, and vesicular transport	PREDICTED: ASC1-like protein 1 [Oryza sativa Japonica Group]	biological process: response to stimulus (GO:0050896);; cellular component: cell (GO:0005623);; cellular component: membrane (GO:0016020);; cellular component: organelle (GO:0043226);; cellular component: organelle part (GO:0044422);; cellular component: membrane part (GO:0044425);; cellular component: cell part (GO:0044464);; biological process: metabolic process (GO:0008152);; biological proces…
LOC_Os01g15979	LOC_Os01g15979	11.0287	348	13.89	489	13.2663	488	45.8366	1462	52.0363	1685	61.357	1900	4.05361e-31	2.09732	up	--	--	Cellular Component: mitochondrion (GO:0005739);;	--	--	--	--	--	--	S	Function unknown	PREDICTED: uncharacterized protein LOC4326203 [Oryza sativa Japonica Group]	cellular component: cell (GO:0005623);; cellular component: organelle (GO:0043226);; cellular component: cell part (GO:0044464)
LOC_Os09g38020	LOC_Os09g38020	43.6659	1168	46.7953	1398	53.7059	1675	110.77	3001	87.7646	2413	91.2338	2399	3.51337e-12	1.0416	up	--	--	Cellular Component: nucleosome (GO:0000786);; Molecular Function: DNA binding (GO:0003677);; Cellular Component: nucleolus (GO:0005730);; Cellular Component: mitochondrion (GO:0005739);; Cellular Component: vacuolar membrane (GO:0005774);; Cellular Component: Golgi apparatus (GO:0005794);; Cellular Component: cytosol (GO:0005829);; Cellular Component: plasma membrane (GO:0005886);; Biological Pro…	K11254|1.24465e-50|zma:103634846|K11254 histone H4 | (RefSeq) histone H4	--	[B]	Chromatin structure and dynamics	Centromere kinetochore component CENP-T histone fold;; TATA box binding protein associated factor (TAF)	Histone H4 OS=Glycine max OX=3847 PE=3 SV=1	B	Chromatin structure and dynamics	histone H4 [Zea mays]	cellular component: cell (GO:0005623);; cellular component: macromolecular complex (GO:0032991);; cellular component: organelle (GO:0043226);; cellular component: organelle part (GO:0044422);; cellular component: cell part (GO:0044464);; molecular function: binding (GO:0005488);; cellular component: membrane (GO:0016020);; biological process: cellular process (GO:0009987);; biological process: ce…
LOC_Os04g41380	LOC_Os04g41380	0.715973	96	0.6823	102	0.444372	70	6.1999	839	5.03449	691	5.31091	697	8.29445e-51	3.19279	up	[K]	Transcription	Biological Process: defense response (GO:0006952);; Biological Process: cellular process (GO:0009987);;	--	--	--	--	Leucine Rich repeats (2 copies)	Disease resistance RPP13-like protein 4 OS=Arabidopsis thaliana OX=3702 GN=RPP13L4 PE=1 SV=2	S	Function unknown	PREDICTED: uncharacterized protein LOC4336247 [Oryza sativa Japonica Group]	biological process: response to stimulus (GO:0050896);; biological process: cellular process (GO:0009987)
LOC_Os07g48870	LOC_Os07g48870	0.454819	25	0.829362	51	0.430029	28	3.86754	213	4.01597	225	4.60468	246	1.16696e-19	2.86632	up	--	--	Biological Process: cell fate specification (GO:0001708);; Molecular Function: DNA binding (GO:0003677);; Molecular Function: chromatin binding (GO:0003682);; Molecular Function: transcription factor activity, sequence-specific DNA binding (GO:0003700);; Molecular Function: protein binding (GO:0005515);; Cellular Component: nucleus (GO:0005634);; Biological Process: toxin catabolic process (GO:00…	K09422|0|osa:4344354|K09422 myb proto-oncogene protein, plant | (RefSeq) OJ1150_E04.133, OJ1165_F02.110; myb-related protein 340	--	[K]	Transcription	Myb-like DNA-binding domain;; Myb-like DNA-binding domain	Transcription factor MYB2 OS=Oryza sativa subsp. japonica OX=39947 GN=MYB2 PE=2 SV=1	K	Transcription	PREDICTED: myb-related protein 340 [Oryza sativa Japonica Group]	biological process: cellular process (GO:0009987);; biological process: developmental process (GO:0032502);; biological process: single-organism process (GO:0044699);; molecular function: binding (GO:0005488);; biological process: biological regulation (GO:0065007);; molecular function: nucleic acid binding transcription factor activity (GO:0001071);; cellular component: cell (GO:0005623);; cellu…
LOC_Os01g27210	LOC_Os01g27210	7.1278	266	12.256	511	7.83778	341	98.4201	3720	104.023	3989	108.705	3988	2.59207e-67	3.55081	up	[O]	Posttranslational modification, protein turnover, chaperones	Molecular Function: glutathione transferase activity (GO:0004364);; Molecular Function: glutathione peroxidase activity (GO:0004602);; Molecular Function: copper ion binding (GO:0005507);; Cellular Component: nucleus (GO:0005634);; Cellular Component: cytosol (GO:0005829);; Cellular Component: plasma membrane (GO:0005886);; Biological Process: phosphate-containing compound metabolic process (GO:0…	K00799|1.4915e-165|osa:4325704|K00799 glutathione S-transferase [EC:2.5.1.18] | (RefSeq) P0493G01.3; glutathione S-transferase 4	Glutathione metabolism (ko00480)	[O]	Posttranslational modification, protein turnover, chaperones	Glutathione S-transferase, N-terminal domain;; Glutathione S-transferase, C-terminal domain;; Glutathione S-transferase, N-terminal domain;; Glutathione S-transferase, N-terminal domain;; Glutathione S-transferase, C-terminal domain;; Glutathione S-transferase, C-terminal domain	Glutathione S-transferase 4 OS=Zea mays OX=4577 GN=GST4 PE=1 SV=2	O	Posttranslational modification, protein turnover, chaperones	PREDICTED: glutathione S-transferase 4 [Oryza sativa Japonica Group]	molecular function: catalytic activity (GO:0003824);; biological process: metabolic process (GO:0008152);; biological process: cellular process (GO:0009987);; biological process: single-organism process (GO:0044699);; biological process: response to stimulus (GO:0050896);; biological process: detoxification (GO:0098754);; molecular function: antioxidant activity (GO:0016209);; molecular function:…
LOC_Os03g03790	LOC_Os03g03790	4.88745	391	5.4143	483	4.81905	449	27.5596	2228	22.3524	1834	36.4218	2859	2.17103e-35	2.54642	up	[IQ]	Lipid transport and metabolism;; Secondary metabolites biosynthesis, transport and catabolism	Molecular Function: acetate-CoA ligase activity (GO:0003987);; Cellular Component: mitochondrion (GO:0005739);; Cellular Component: peroxisome (GO:0005777);; Biological Process: acetate metabolic process (GO:0006083);; Biological Process: glyoxylate cycle (GO:0006097);; Biological Process: gibberellin biosynthetic process (GO:0009686);; Biological Process: gibberellic acid mediated signaling path…	--	--	[I]	Lipid transport and metabolism	AMP-binding enzyme;; AMP-binding enzyme C-terminal domain	Probable acyl-activating enzyme 12, peroxisomal OS=Arabidopsis thaliana OX=3702 GN=AAE12 PE=2 SV=1	IQ	Lipid transport and metabolism;; Secondary metabolites biosynthesis, transport and catabolism	PREDICTED: probable acyl-activating enzyme 12, peroxisomal [Oryza sativa Japonica Group]	molecular function: catalytic activity (GO:0003824);; cellular component: cell (GO:0005623);; cellular component: organelle (GO:0043226);; cellular component: cell part (GO:0044464);; biological process: metabolic process (GO:0008152);; biological process: cellular process (GO:0009987);; biological process: single-organism process (GO:0044699);; biological process: signaling (GO:0023052);; biolog…
LOC_Os01g16640	LOC_Os01g16640	34.873	299	40.2624	386	26.6209	266	127.06	1103	121.609	1071	132.505	1117	1.49857e-28	1.94636	up	--	--	Molecular Function: protein binding (GO:0005515);; Cellular Component: nucleus (GO:0005634);; Biological Process: double-strand break repair (GO:0006302);; Biological Process: meiotic cell cycle (GO:0007126);; Biological Process: response to ionizing radiation (GO:0010212);;	K10881|2.34819e-09|osa:4325173|K10881 26 proteasome complex subunit DSS1 | (RefSeq) probable 26S proteasome complex subunit sem1-1	Proteasome (ko03050);; Homologous recombination (ko03440)	--	--	DSS1/SEM1 family	--	--	--	PREDICTED: probable 26S proteasome complex subunit sem1-1 [Oryza sativa Japonica Group]	molecular function: binding (GO:0005488);; cellular component: cell (GO:0005623);; cellular component: organelle (GO:0043226);; cellular component: cell part (GO:0044464);; biological process: metabolic process (GO:0008152);; biological process: cellular process (GO:0009987);; biological process: response to stimulus (GO:0050896)
LOC_Os07g28460	LOC_Os07g28460	2.73185	177	2.88654	203	2.96729	213	4.21979	310	6.36935	432	5.83793	389	2.82796e-07	1.09231	up	--	--	Cellular Component: extracellular region (GO:0005576);; Cellular Component: mitochondrion (GO:0005739);; Cellular Component: Golgi apparatus (GO:0005794);; Biological Process: protein targeting to vacuole (GO:0006623);; Biological Process: membrane fusion (GO:0006944);; Molecular Function: zinc ion binding (GO:0008270);; Cellular Component: membrane (GO:0016020);; Biological Process: vesicle-medi…	K20028|0|osa:4343180|K20028 palmitoyltransferase ZDHHC2/15/20 [EC:2.3.1.225] | (RefSeq) probable protein S-acyltransferase 12	--	[R]	General function prediction only	DHHC palmitoyltransferase	Probable protein S-acyltransferase 12 OS=Arabidopsis thaliana OX=3702 GN=PAT12 PE=2 SV=1	S	Function unknown	PREDICTED: probable protein S-acyltransferase 12 [Oryza sativa Japonica Group]	cellular component: extracellular region (GO:0005576);; cellular component: cell (GO:0005623);; cellular component: organelle (GO:0043226);; cellular component: cell part (GO:0044464);; biological process: localization (GO:0051179);; molecular function: binding (GO:0005488);; cellular component: membrane (GO:0016020)
LOC_Os06g09960	LOC_Os06g09960	0.372796	6	0.791333	14	0.195214	4	7.81643	123	6.61063	106	6.24335	95	8.76675e-16	3.83963	up	--	--	--	--	--	--	--	--	--	--	--	Os06g0200300 [Oryza sativa Japonica Group]	--
LOC_Os01g32770	LOC_Os01g32770	2.67497	151	2.48277	156	2.29896	151	19.294	1096	15.5521	897	12.8936	711	4.99257e-43	2.70168	up	--	--	Biological Process: response to hypoxia (GO:0001666);; Biological Process: regulation of transcription, DNA-templated (GO:0006355);; Biological Process: gibberellin biosynthetic process (GO:0009686);; Biological Process: gibberellic acid mediated signaling pathway (GO:0009740);; Biological Process: systemic acquired resistance, salicylic acid mediated signaling pathway (GO:0009862);; Biological P…	--	--	--	--	Lateral organ boundaries (LOB) domain	LOB domain-containing protein 41 OS=Arabidopsis thaliana OX=3702 GN=LBD41 PE=2 SV=1	S	Function unknown	PREDICTED: LOB domain-containing protein 40 [Oryza sativa Japonica Group]	biological process: response to stimulus (GO:0050896);; biological process: biological regulation (GO:0065007);; biological process: metabolic process (GO:0008152);; biological process: cellular process (GO:0009987);; biological process: single-organism process (GO:0044699);; biological process: signaling (GO:0023052);; cellular component: cell (GO:0005623);; cellular component: organelle (GO:004…
LOC_Os05g23850	LOC_Os05g23850	7.0067	245	9.87514	385	10.5941	431	24.1988	854	23.832	854	24.9152	854	9.88835e-14	1.44182	up	--	--	Molecular Function: structural molecule activity (GO:0005198);; Cellular Component: nucleus (GO:0005634);; Cellular Component: mitochondrion (GO:0005739);; Cellular Component: plasma membrane (GO:0005886);; Biological Process: response to stress (GO:0006950);; Cellular Component: chloroplast thylakoid (GO:0009534);; Cellular Component: chloroplast thylakoid membrane (GO:0009535);; Biological Proc…	--	--	--	--	--	Plastid-lipid-associated protein 6, chloroplastic OS=Arabidopsis thaliana OX=3702 GN=PAP6 PE=1 SV=1	--	--	Os05g0304200, partial [Oryza sativa Japonica Group]	molecular function: structural molecule activity (GO:0005198);; cellular component: cell (GO:0005623);; cellular component: organelle (GO:0043226);; cellular component: cell part (GO:0044464);; cellular component: membrane (GO:0016020);; biological process: response to stimulus (GO:0050896);; cellular component: organelle part (GO:0044422);; biological process: cellular process (GO:0009987);; bio…
LOC_Os05g26040	LOC_Os05g26040	0.115468	21	0.176137	35	0.094798	20	0.561594	101	0.465569	85	0.589173	103	2.09722e-08	2.06912	up	--	--	Molecular Function: DNA binding (GO:0003677);; Molecular Function: RNA binding (GO:0003723);; Molecular Function: mRNA 3'-UTR binding (GO:0003730);; Cellular Component: cytosol (GO:0005829);; Cellular Component: plasma membrane (GO:0005886);;	--	--	--	--	Protein of unknown function (DUF 659);; Pumilio-family RNA binding repeat	Pumilio homolog 4 OS=Arabidopsis thaliana OX=3702 GN=APUM4 PE=1 SV=2	J	Translation, ribosomal structure and biogenesis	Os05g0326650 [Oryza sativa Japonica Group]	molecular function: binding (GO:0005488);; cellular component: cell (GO:0005623);; cellular component: cell part (GO:0044464);; cellular component: membrane (GO:0016020)
LOC_Os07g42600	LOC_Os07g42600	7.93777	661	9.359	870	6.86816	667	24.3053	2048	23.7625	2032	20.0982	1644	3.44398e-24	1.53628	up	[E]	Amino acid transport and metabolism	Biological Process: response to hypoxia (GO:0001666);; Molecular Function: obsolete gamma-glutamyltransferase activity (GO:0003840);; Molecular Function: L-alanine:2-oxoglutarate aminotransferase activity (GO:0004021);; Molecular Function: copper ion binding (GO:0005507);; Molecular Function: ATP binding (GO:0005524);; Cellular Component: mitochondrion (GO:0005739);; Cellular Component: vacuole (…	K00814|0|osa:4343916|K00814 alanine transaminase [EC:2.6.1.2] | (RefSeq) alanine aminotransferase 2	--	[E]	Amino acid transport and metabolism	Aminotransferase class I and II	Alanine aminotransferase 2, mitochondrial OS=Arabidopsis thaliana OX=3702 GN=ALAAT2 PE=1 SV=1	E	Amino acid transport and metabolism	PREDICTED: alanine aminotransferase 2 [Oryza sativa Japonica Group]	biological process: response to stimulus (GO:0050896);; molecular function: catalytic activity (GO:0003824);; molecular function: binding (GO:0005488);; cellular component: cell (GO:0005623);; cellular component: organelle (GO:0043226);; cellular component: cell part (GO:0044464);; biological process: metabolic process (GO:0008152);; biological process: cellular process (GO:0009987);; biological …
LOC_Os10g42320	LOC_Os10g42320	6.25286	580	9.16033	948	8.48451	917	56.738	5325	64.3972	6132	61.6462	5616	1.08622e-68	2.97176	up	--	--	Biological Process: nuclear-transcribed mRNA catabolic process, nonsense-mediated decay (GO:0000184);; Molecular Function: binding (GO:0005488);; Cellular Component: cytosol (GO:0005829);; Biological Process: protein export from nucleus (GO:0006611);; Biological Process: endoplasmic reticulum organization (GO:0007029);; Cellular Component: plastid (GO:0009536);; Biological Process: plant-type sec…	K07562|0|osa:4349477|K07562 nonsense-mediated mRNA decay protein 3 | (RefSeq) 60S ribosomal export protein NMD3	Ribosome biogenesis in eukaryotes (ko03008);; RNA transport (ko03013)	[J]	Translation, ribosomal structure and biogenesis	NMD3 family	--	J	Translation, ribosomal structure and biogenesis	PREDICTED: 60S ribosomal export protein NMD3 [Oryza sativa Japonica Group]	biological process: metabolic process (GO:0008152);; biological process: cellular process (GO:0009987);; biological process: biological regulation (GO:0065007);; molecular function: binding (GO:0005488);; cellular component: cell (GO:0005623);; cellular component: cell part (GO:0044464);; biological process: localization (GO:0051179);; biological process: cellular component organization or biogen…
LOC_Os04g20320	LOC_Os04g20320	0.05995	3	0.271022	13	0.099252	5	6.51837	274	6.59893	281	8.61571	351	4.15901e-38	5.51697	up	--	--	Molecular Function: nucleic acid binding (GO:0003676);; Cellular Component: mitochondrion (GO:0005739);; Molecular Function: zinc ion binding (GO:0008270);; Molecular Function: hydrolase activity (GO:0016787);;	K00558|3.50438e-17|pxb:103966689|K00558 DNA (cytosine-5)-methyltransferase 1 [EC:2.1.1.37] | (RefSeq) DNA (cytosine-5)-methyltransferase CMT2-like	Cysteine and methionine metabolism (ko00270)	[R]	General function prediction only	gag-polypeptide of LTR copia-type	Retrovirus-related Pol polyprotein from transposon TNT 1-94 OS=Nicotiana tabacum OX=4097 PE=2 SV=1	L	Replication, recombination and repair	OSJNBb0056F09.5 [Oryza sativa Japonica Group]	molecular function: binding (GO:0005488);; cellular component: cell (GO:0005623);; cellular component: organelle (GO:0043226);; cellular component: cell part (GO:0044464);; molecular function: catalytic activity (GO:0003824)
LOC_Os02g48360	LOC_Os02g48360	0.68164	58	0.61731	59	0.622835	62	6.46025	556	7.5209	658	5.20506	435	9.10786e-47	3.3415	up	[G]	Carbohydrate transport and metabolism	Molecular Function: 6-phosphofructokinase activity (GO:0003872);; Molecular Function: ATP binding (GO:0005524);; Cellular Component: cell wall (GO:0005618);; Cellular Component: 6-phosphofructokinase complex (GO:0005945);; Biological Process: fructose 6-phosphate metabolic process (GO:0006002);; Biological Process: acetyl-CoA metabolic process (GO:0006084);; Biological Process: glycolytic process…	K00895|0|osa:4330512|K00895 diphosphate-dependent phosphofructokinase [EC:2.7.1.90] | (RefSeq) OJ1479_B12.23; pyrophosphate--fructose 6-phosphate 1-phosphotransferase subunit alpha	Glycolysis / Gluconeogenesis (ko00010);; Pentose phosphate pathway (ko00030);; Fructose and mannose metabolism (ko00051)	[G]	Carbohydrate transport and metabolism	Phosphofructokinase	Pyrophosphate--fructose 6-phosphate 1-phosphotransferase subunit alpha OS=Ricinus communis OX=3988 GN=PFP-ALPHA PE=3 SV=1	G	Carbohydrate transport and metabolism	PREDICTED: pyrophosphate--fructose 6-phosphate 1-phosphotransferase subunit alpha [Oryza sativa Japonica Group]	biological process: metabolic process (GO:0008152);; biological process: cellular process (GO:0009987);; molecular function: catalytic activity (GO:0003824);; molecular function: binding (GO:0005488);; cellular component: cell (GO:0005623);; cellular component: cell part (GO:0044464);; cellular component: macromolecular complex (GO:0032991);; biological process: single-organism process (GO:004469…
LOC_Os10g19919	LOC_Os10g19919	0.166665	9	0.332726	19	0.284748	17	14.003	649	15.9381	798	18.0895	863	1.71784e-80	5.80708	up	--	--	Cellular Component: plastid (GO:0009536);;	--	--	--	--	--	--	--	--	expressed protein [Oryza sativa Japonica Group]	cellular component: cell (GO:0005623);; cellular component: organelle (GO:0043226);; cellular component: cell part (GO:0044464)
LOC_Os03g22690	LOC_Os03g22690	8.57057	981	10.1965	1303	8.68652	1159	17.8924	2073	17.1299	2014	18.457	2076	2.11953e-18	1.00401	up	--	--	Cellular Component: nuclear pore (GO:0005643);; Cellular Component: nucleolus (GO:0005730);; Biological Process: transport (GO:0006810);;	K14309|0|osa:4332834|K14309 nuclear pore complex protein Nup93 | (RefSeq) nuclear pore complex protein NUP93A	RNA transport (ko03013)	[D]	Cell cycle control, cell division, chromosome partitioning	Nup93/Nic96	Nuclear pore complex protein NUP93A OS=Arabidopsis thaliana OX=3702 GN=NUP93A PE=1 SV=2	U	Intracellular trafficking, secretion, and vesicular transport	PREDICTED: nuclear pore complex protein NUP93A [Oryza sativa Japonica Group]	cellular component: cell (GO:0005623);; cellular component: macromolecular complex (GO:0032991);; cellular component: organelle (GO:0043226);; cellular component: organelle part (GO:0044422);; cellular component: cell part (GO:0044464);; biological process: localization (GO:0051179)
LOC_Os05g23720	LOC_Os05g23720	25.3968	1855	30.2413	2465	34.1167	2904	139.76	10333	151.172	11341	155.342	11148	2.13137e-53	2.35061	up	--	--	Molecular Function: transporter activity (GO:0005215);; Molecular Function: ATP:ADP antiporter activity (GO:0005471);; Molecular Function: copper ion binding (GO:0005507);; Cellular Component: cell wall (GO:0005618);; Cellular Component: nucleolus (GO:0005730);; Cellular Component: mitochondrial inner membrane (GO:0005743);; Cellular Component: vacuole (GO:0005773);; Cellular Component: plasma me…	K05863|0|osa:4338353|K05863 solute carrier family 25 (mitochondrial adenine nucleotide translocator), member 4/5/6/31 | (RefSeq) ADP,ATP carrier protein 1, mitochondrial	--	[C]	Energy production and conversion	Mitochondrial carrier protein	ADP,ATP carrier protein, mitochondrial OS=Oryza sativa subsp. japonica OX=39947 GN=Os02g0718900 PE=2 SV=1	U	Intracellular trafficking, secretion, and vesicular transport	PREDICTED: ADP,ATP carrier protein 1, mitochondrial [Oryza sativa Japonica Group]	molecular function: transporter activity (GO:0005215);; biological process: single-organism process (GO:0044699);; biological process: localization (GO:0051179);; molecular function: binding (GO:0005488);; cellular component: cell (GO:0005623);; cellular component: cell part (GO:0044464);; cellular component: organelle (GO:0043226);; cellular component: organelle part (GO:0044422);; cellular comp…
LOC_Os06g19730	LOC_Os06g19730	32.6057	6862	36.1094	8485	35.2082	8637	66.0783	14082	69.765	15087	66.5869	13775	3.74316e-25	1.00374	up	--	--	Cellular Component: proteasome complex (GO:0000502);;	K06699|0|osa:4340828|K06699 proteasome activator subunit 4 | (RefSeq) OJ1217_C01.10; proteasome activator subunit 4	Proteasome (ko03050)	[S]	Function unknown	Proteasome-substrate-size regulator, mid region;; Domain of unknown function (DUF3437);; HEAT repeat	Proteasome activator subunit 4 OS=Arabidopsis thaliana OX=3702 GN=PA200 PE=2 SV=2	O	Posttranslational modification, protein turnover, chaperones	proteasome activator subunit 4-like [Oryza sativa Japonica Group]	cellular component: cell (GO:0005623);; cellular component: macromolecular complex (GO:0032991);; cellular component: cell part (GO:0044464)
LOC_Os04g48830	LOC_Os04g48830	0.495781	28	0.229316	14	0.729286	47	2.39205	133	2.57387	145	1.61648	87	6.55026e-06	2.14188	up	--	--	Cellular Component: nucleolus (GO:0005730);; Cellular Component: mitochondrion (GO:0005739);; Biological Process: toxin catabolic process (GO:0009407);; Biological Process: embryo sac development (GO:0009553);; Biological Process: response to cyclopentenone (GO:0010583);; Cellular Component: cortical cytoskeleton (GO:0030863);; Biological Process: negative regulation of transcription, DNA-templat…	--	--	--	--	Transcriptional repressor, ovate	Transcription repressor OFP6 OS=Arabidopsis thaliana OX=3702 GN=OFP6 PE=1 SV=1	S	Function unknown	PREDICTED: transcription repressor OFP1 [Oryza sativa Japonica Group]	cellular component: cell (GO:0005623);; cellular component: organelle (GO:0043226);; cellular component: organelle part (GO:0044422);; cellular component: cell part (GO:0044464);; biological process: metabolic process (GO:0008152);; biological process: cellular process (GO:0009987);; biological process: single-organism process (GO:0044699);; biological process: response to stimulus (GO:0050896);;…
LOC_Os06g06590	LOC_Os06g06590	0.353514	19	0.415221	25	0.435025	27	0.741382	39	1.16693	63	1.05192	54	0.00305123	1.28502	up	--	--	--	--	--	--	--	--	--	--	--	hypothetical protein [Oryza sativa Japonica Group]	--
LOC_Os06g48180	LOC_Os06g48180	3.67495	158	3.51624	168	7.82815	388	40.1696	1747	36.2314	1594	20.0317	845	2.99982e-13	2.68199	up	[G]	Carbohydrate transport and metabolism	Molecular Function: hydrolase activity, hydrolyzing O-glycosyl compounds (GO:0004553);; Cellular Component: extracellular region (GO:0005576);; Cellular Component: cell wall (GO:0005618);; Cellular Component: Golgi apparatus (GO:0005794);; Biological Process: cellular glucan metabolic process (GO:0006073);; Biological Process: response to heat (GO:0009408);; Biological Process: response to cold (…	--	--	--	--	Glycosyl hydrolases family 16;; Xyloglucan endo-transglycosylase (XET) C-terminus	Probable xyloglucan endotransglucosylase/hydrolase protein 25 OS=Arabidopsis thaliana OX=3702 GN=XTH25 PE=2 SV=2	G	Carbohydrate transport and metabolism	PREDICTED: xyloglucan endotransglucosylase/hydrolase protein 24 [Oryza sativa Japonica Group]	molecular function: catalytic activity (GO:0003824);; cellular component: extracellular region (GO:0005576);; cellular component: cell (GO:0005623);; cellular component: cell part (GO:0044464);; cellular component: organelle (GO:0043226);; biological process: metabolic process (GO:0008152);; biological process: cellular process (GO:0009987);; biological process: response to stimulus (GO:0050896);…
LOC_Os01g51540	LOC_Os01g51540	8.47561	455	10.5417	631	7.33262	459	17.4855	950	17.5785	969	16.6812	879	3.09825e-10	1.01693	up	[F]	Nucleotide transport and metabolism	Molecular Function: cytidine deaminase activity (GO:0004126);; Cellular Component: nucleus (GO:0005634);; Cellular Component: cytosol (GO:0005829);; Molecular Function: zinc ion binding (GO:0008270);; Biological Process: cytidine deamination (GO:0009972);; Cellular Component: membrane (GO:0016020);; Cellular Component: intracellular organelle part (GO:0044446);;	K01489|1.62032e-177|osa:4325937|K01489 cytidine deaminase [EC:3.5.4.5] | (RefSeq) cytidine deaminase 1	Pyrimidine metabolism (ko00240)	[F]	Nucleotide transport and metabolism	Cytidine and deoxycytidylate deaminase zinc-binding region;; Cytidine and deoxycytidylate deaminase zinc-binding region	Cytidine deaminase 1 OS=Arabidopsis thaliana OX=3702 GN=CDA1 PE=1 SV=1	F	Nucleotide transport and metabolism	PREDICTED: cytidine deaminase 1 [Oryza sativa Japonica Group]	molecular function: catalytic activity (GO:0003824);; cellular component: cell (GO:0005623);; cellular component: organelle (GO:0043226);; cellular component: cell part (GO:0044464);; molecular function: binding (GO:0005488);; biological process: metabolic process (GO:0008152);; biological process: cellular process (GO:0009987);; biological process: single-organism process (GO:0044699);; cellular…
LOC_Os08g37500	LOC_Os08g37500	2.42768	175	3.15076	254	2.03999	172	13.5603	989	11.9773	886	11.4949	814	9.37186e-36	2.31564	up	--	--	Cellular Component: nucleus (GO:0005634);; Biological Process: organelle organization (GO:0006996);; Biological Process: flower development (GO:0009908);; Cellular Component: cytoplasmic part (GO:0044444);; Cellular Component: intracellular organelle part (GO:0044446);;	--	--	--	--	--	--	S	Function unknown	PREDICTED: restin homolog [Oryza sativa Japonica Group]	cellular component: cell (GO:0005623);; cellular component: organelle (GO:0043226);; cellular component: cell part (GO:0044464);; biological process: cellular process (GO:0009987);; biological process: cellular component organization or biogenesis (GO:0071840);; biological process: reproduction (GO:0000003);; biological process: reproductive process (GO:0022414);; biological process: multicellula…
LOC_Os05g23260	LOC_Os05g23260	7.80129	342	8.48868	416	7.68172	393	13.2483	588	18.6044	838	16.854	726	3.38786e-08	1.06489	up	[U]	Intracellular trafficking, secretion, and vesicular transport	Cellular Component: endoplasmic reticulum (GO:0005783);; Cellular Component: plasma membrane (GO:0005886);; Biological Process: signal peptide processing (GO:0006465);; Biological Process: proteolysis (GO:0006508);; Molecular Function: peptidase activity (GO:0008233);; Cellular Component: integral component of membrane (GO:0016021);;	K13280|7.24943e-126|osa:4338334|K13280 signal peptidase, endoplasmic reticulum-type [EC:3.4.-.-] | (RefSeq) signal peptidase complex catalytic subunit SEC11A	Protein export (ko03060)	[U]	Intracellular trafficking, secretion, and vesicular transport	Peptidase S24-like	--	U	Intracellular trafficking, secretion, and vesicular transport	PREDICTED: signal peptidase complex catalytic subunit SEC11A [Oryza sativa Japonica Group]	cellular component: cell (GO:0005623);; cellular component: organelle (GO:0043226);; cellular component: cell part (GO:0044464);; cellular component: membrane (GO:0016020);; biological process: metabolic process (GO:0008152);; biological process: cellular process (GO:0009987);; molecular function: catalytic activity (GO:0003824);; cellular component: membrane part (GO:0044425)
LOC_Os03g38520	LOC_Os03g38520	46.456	1164	46.626	1304	40.3892	1179	93.6511	2375	106.697	2746	92.7417	2283	7.08e-20	1.17724	up	--	--	Biological Process: photorespiration (GO:0009853);;	--	--	--	--	--	--	S	Function unknown	PREDICTED: uncharacterized protein LOC4333328 [Oryza sativa Japonica Group]	biological process: metabolic process (GO:0008152);; biological process: cellular process (GO:0009987)
LOC_Os11g01230	LOC_Os11g01230	2.999	33	3.27303	40	2.89647	37	7.09501	78	6.5618	73	7.67691	82	0.000132075	1.23432	up	--	--	--	--	--	--	--	--	--	--	--	expressed protein [Oryza sativa Japonica Group]	--
LOC_Os08g17650	LOC_Os08g17650	1.252	39	2.4705	86	1.2225	45	5.14069	162	3.67515	117	4.14512	127	0.000101878	1.4119	up	--	--	Molecular Function: catalytic activity (GO:0003824);; Cellular Component: mitochondrion (GO:0005739);; Biological Process: protein targeting to mitochondrion (GO:0006626);; Biological Process: metabolic process (GO:0008152);;	K18167|2.7502e-56|osa:4345159|K18167 succinate dehydrogenase assembly factor 1 | (RefSeq) succinate dehydrogenase assembly factor 1, mitochondrial	--	[S]	Function unknown	Complex 1 protein (LYR family)	--	S	Function unknown	PREDICTED: succinate dehydrogenase assembly factor 1, mitochondrial [Oryza sativa Japonica Group]	molecular function: catalytic activity (GO:0003824);; cellular component: cell (GO:0005623);; cellular component: organelle (GO:0043226);; cellular component: cell part (GO:0044464);; biological process: localization (GO:0051179);; biological process: metabolic process (GO:0008152)
LOC_Os07g41790	LOC_Os07g41790	16.7794	495	23.1676	762	17.3846	597	56.9902	1700	62.1771	1882	70.4336	2040	5.45393e-24	1.76835	up	[K]	Transcription	Molecular Function: nucleic acid binding (GO:0003676);; Molecular Function: RNA binding (GO:0003723);; Cellular Component: spliceosomal complex (GO:0005681);; Cellular Component: nucleolus (GO:0005730);; Cellular Component: small nucleolar ribonucleoprotein complex (GO:0005732);; Cellular Component: cytosol (GO:0005829);; Biological Process: mRNA processing (GO:0006397);; Biological Process: RNA …	K11099|2.88132e-35|osa:4343870|K11099 small nuclear ribonucleoprotein G | (RefSeq) probable small nuclear ribonucleoprotein G	Spliceosome (ko03040)	[A]	RNA processing and modification	LSM domain	Probable small nuclear ribonucleoprotein G OS=Arabidopsis thaliana OX=3702 GN=At2g23930 PE=3 SV=1	K	Transcription	Putative small nuclear ribonucleoprotein G [Oryza sativa]	molecular function: binding (GO:0005488);; cellular component: cell (GO:0005623);; cellular component: macromolecular complex (GO:0032991);; cellular component: organelle (GO:0043226);; cellular component: organelle part (GO:0044422);; cellular component: cell part (GO:0044464);; biological process: metabolic process (GO:0008152);; biological process: cellular process (GO:0009987)
LOC_Os08g04630	LOC_Os08g04630	3.20997	314	4.67081	510	2.92896	334	164.516	16291	190.606	19153	196.702	18907	2.18687e-201	5.70617	up	[C]	Energy production and conversion	Molecular Function: NADH dehydrogenase activity (GO:0003954);; Molecular Function: NADPH dehydrogenase activity (GO:0003959);; Molecular Function: calcium ion binding (GO:0005509);; Cellular Component: mitochondrion (GO:0005739);; Cellular Component: mitochondrial intermembrane space (GO:0005758);; Cellular Component: mitochondrial matrix (GO:0005759);; Cellular Component: peroxisome (GO:0005777)…	K17871|0|osa:9266372|K17871 NADH:ubiquinone reductase (non-electrogenic) [EC:1.6.5.9] | (RefSeq) OJ1368_G08.31; external alternative NAD(P)H-ubiquinone oxidoreductase B2, mitochondrial	--	[C]	Energy production and conversion	Pyridine nucleotide-disulphide oxidoreductase;; Pyridine nucleotide-disulphide oxidoreductase	External alternative NAD(P)H-ubiquinone oxidoreductase B1, mitochondrial OS=Solanum tuberosum OX=4113 GN=NDB1 PE=3 SV=1	C	Energy production and conversion	PREDICTED: external alternative NAD(P)H-ubiquinone oxidoreductase B2, mitochondrial isoform X1 [Oryza sativa Japonica Group]	biological process: metabolic process (GO:0008152);; biological process: single-organism process (GO:0044699);; molecular function: catalytic activity (GO:0003824);; molecular function: binding (GO:0005488);; cellular component: cell (GO:0005623);; cellular component: organelle (GO:0043226);; cellular component: cell part (GO:0044464);; cellular component: membrane-enclosed lumen (GO:0031974);; c…
LOC_Os02g27760	LOC_Os02g27760	18.8833	580	22.7204	780	22.7824	816	77.1298	2400	80.4541	2540	92.8744	2805	1.22026e-39	1.99876	up	[J]	Translation, ribosomal structure and biogenesis	Biological Process: RNA methylation (GO:0001510);; Molecular Function: structural constituent of ribosome (GO:0003735);; Cellular Component: cell wall (GO:0005618);; Cellular Component: mitochondrion (GO:0005739);; Cellular Component: vacuole (GO:0005773);; Cellular Component: vacuolar membrane (GO:0005774);; Cellular Component: Golgi apparatus (GO:0005794);; Cellular Component: plasma membrane (…	K02957|9.06609e-91|osa:4329361|K02957 small subunit ribosomal protein S15Ae | (RefSeq) 40S ribosomal protein S15a-1	Ribosome (ko03010)	[J]	Translation, ribosomal structure and biogenesis	Ribosomal protein S8	40S ribosomal protein S15a-1 OS=Arabidopsis thaliana OX=3702 GN=RPS15AA PE=2 SV=2	J	Translation, ribosomal structure and biogenesis	PREDICTED: 40S ribosomal protein S15a-1 [Oryza brachyantha]	biological process: metabolic process (GO:0008152);; biological process: cellular process (GO:0009987);; molecular function: structural molecule activity (GO:0005198);; cellular component: cell (GO:0005623);; cellular component: cell part (GO:0044464);; cellular component: organelle (GO:0043226);; cellular component: membrane (GO:0016020);; cellular component: organelle part (GO:0044422);; cellul…
LOC_Os04g01570	LOC_Os04g01570	0.978503	37	1.57533	67	1.52804	67	3.21825	123	4.04017	156	2.43512	90	0.000318855	1.26696	up	--	--	Molecular Function: enzyme inhibitor activity (GO:0004857);; Molecular Function: binding (GO:0005488);; Cellular Component: extracellular region (GO:0005576);; Cellular Component: nucleus (GO:0005634);; Cellular Component: plasma membrane (GO:0005886);; Biological Process: nitrogen compound metabolic process (GO:0006807);; Biological Process: defense response (GO:0006952);; Biological Process: ma…	--	--	--	--	Plant invertase/pectin methylesterase inhibitor	21 kDa protein OS=Daucus carota OX=4039 PE=2 SV=1	S	Function unknown	PREDICTED: 21 kDa protein [Oryza sativa Japonica Group]	biological process: biological regulation (GO:0065007);; molecular function: molecular function regulator (GO:0098772);; molecular function: binding (GO:0005488);; cellular component: extracellular region (GO:0005576);; cellular component: cell (GO:0005623);; cellular component: organelle (GO:0043226);; cellular component: cell part (GO:0044464);; cellular component: membrane (GO:0016020);; biolo…
LOC_Os09g31380	LOC_Os09g31380	0.206863	10	0.489743	25	0.234967	13	11.1804	503	11.9141	544	11.6865	511	5.87443e-68	5.14941	up	[J]	Translation, ribosomal structure and biogenesis	Molecular Function: transcription factor activity, sequence-specific DNA binding (GO:0003700);; Molecular Function: binding (GO:0005488);; Cellular Component: nucleus (GO:0005634);; Biological Process: regulation of transcription, DNA-templated (GO:0006355);; Biological Process: regulation of circadian rhythm (GO:0042752);; Cellular Component: intracellular organelle part (GO:0044446);;	K10277|0|osa:4347435|K10277 lysine-specific demethylase 8 [EC:1.14.11.27] | (RefSeq) putative lysine-specific demethylase JMJD5	--	[BT]	Chromatin structure and dynamics;; Signal transduction mechanisms	Cupin-like domain	Lysine-specific demethylase JMJ30 OS=Arabidopsis thaliana OX=3702 GN=JMJ30 PE=1 SV=1	S	Function unknown	hypothetical protein OsJ_29831 [Oryza sativa Japonica Group]	biological process: biological regulation (GO:0065007);; molecular function: nucleic acid binding transcription factor activity (GO:0001071);; molecular function: binding (GO:0005488);; cellular component: cell (GO:0005623);; cellular component: organelle (GO:0043226);; cellular component: cell part (GO:0044464);; cellular component: organelle part (GO:0044422)
LOC_Os12g37580	LOC_Os12g37580	0.03062	4	0.115678	17	0.018235	3	0.428979	57	0.349886	47	0.305541	40	8.76586e-05	2.65243	up	[V]	Defense mechanisms	Cellular Component: plant-type vacuole (GO:0000325);; Molecular Function: binding (GO:0005488);; Molecular Function: ATP binding (GO:0005524);; Cellular Component: vacuolar membrane (GO:0005774);; Cellular Component: Golgi apparatus (GO:0005794);; Cellular Component: plasma membrane (GO:0005886);; Biological Process: obsolete ATP catabolic process (GO:0006200);; Biological Process: cellular aroma…	--	--	[Q]	Secondary metabolites biosynthesis, transport and catabolism	ABC transporter;; ABC transporter transmembrane region;; RecF/RecN/SMC N terminal domain;; P-loop containing region of AAA domain;; 50S ribosome-binding GTPase;; AAA domain, putative AbiEii toxin, Type IV TA system;; Dynamin family;; Type II/IV secretion system protein	ABC transporter C family member 10 OS=Arabidopsis thaliana OX=3702 GN=ABCC10 PE=2 SV=2	V	Defense mechanisms	multidrug-resistance associated protein 3, putative [Oryza sativa Japonica Group]	cellular component: cell (GO:0005623);; cellular component: organelle (GO:0043226);; cellular component: cell part (GO:0044464);; molecular function: binding (GO:0005488);; cellular component: membrane (GO:0016020);; cellular component: organelle part (GO:0044422);; biological process: metabolic process (GO:0008152);; biological process: cellular process (GO:0009987);; biological process: respons…
LOC_Os06g37410	LOC_Os06g37410	1.27094	81	1.57519	111	0.774234	57	13.0513	833	9.68917	628	11.4148	707	6.39025e-36	3.25925	up	--	--	Molecular Function: binding (GO:0005488);; Cellular Component: nucleus (GO:0005634);; Cellular Component: intracellular organelle part (GO:0044446);; Molecular Function: protein dimerization activity (GO:0046983);; Biological Process: regulation of cellular process (GO:0050794);;	--	--	--	--	Helix-loop-helix DNA-binding domain	Putative transcription factor bHLH041 OS=Arabidopsis thaliana OX=3702 GN=BHLH41 PE=3 SV=1	S	Function unknown	hypothetical protein OsI_23433 [Oryza sativa Indica Group]	molecular function: binding (GO:0005488);; cellular component: cell (GO:0005623);; cellular component: organelle (GO:0043226);; cellular component: cell part (GO:0044464);; cellular component: organelle part (GO:0044422);; biological process: biological regulation (GO:0065007)
LOC_Os03g42840	LOC_Os03g42840	20.6474	1160	23.9497	1502	21.9799	1439	47.7004	2713	42.5261	2455	39.6529	2190	2.79122e-18	1.00366	up	--	--	Biological Process: polysaccharide biosynthetic process (GO:0000271);; Molecular Function: calcium ion binding (GO:0005509);; Biological Process: detection of calcium ion (GO:0005513);; Molecular Function: protein binding (GO:0005515);; Cellular Component: plasma membrane (GO:0005886);; Biological Process: response to cold (GO:0009409);; Biological Process: response to water deprivation (GO:00094…	K06268|6.09663e-163|osa:4333502|K06268 serine/threonine-protein phosphatase 2B regulatory subunit | (RefSeq) CBL3; calcineurin B-like protein 3	--	[T]	Signal transduction mechanisms	EF hand;; EF hand;; EF-hand domain pair;; EF-hand domain;; EF-hand domain pair	Calcineurin B-like protein 3 OS=Oryza sativa subsp. japonica OX=39947 GN=CBL3 PE=1 SV=1	DTZ	Cell cycle control, cell division, chromosome partitioning;; Signal transduction mechanisms;; Cytoskeleton	PREDICTED: calcineurin B-like protein 3 [Oryza sativa Japonica Group]	biological process: metabolic process (GO:0008152);; biological process: single-organism process (GO:0044699);; molecular function: binding (GO:0005488);; biological process: response to stimulus (GO:0050896);; cellular component: cell (GO:0005623);; cellular component: membrane (GO:0016020);; cellular component: cell part (GO:0044464);; cellular component: organelle (GO:0043226);; cellular compo…
LOC_Os11g01320	LOC_Os11g01320	0.538282	33	0.324571	23	0.371141	27	0.869372	54	1.20554	76	0.705164	43	0.00772942	1.18127	up	--	--	--	--	--	--	--	--	--	S	Function unknown	expressed protein [Oryza sativa Japonica Group]	--
LOC_Os03g51470	LOC_Os03g51470	0.08077	3	0.433607	16	0.078284	3	1.71076	57	1.05688	36	1.41105	46	0.000110999	2.7207	up	--	--	Biological Process: defense response to insect (GO:0002213);; Molecular Function: chitinase activity (GO:0004568);; Molecular Function: protein binding (GO:0005515);; Cellular Component: extracellular region (GO:0005576);; Cellular Component: plasma membrane (GO:0005886);; Biological Process: chitin catabolic process (GO:0006032);; Biological Process: mRNA processing (GO:0006397);; Cellular Compo…	--	--	--	--	--	--	--	--	PREDICTED: uncharacterized protein LOC4333957 [Oryza sativa Japonica Group]	biological process: response to stimulus (GO:0050896);; molecular function: catalytic activity (GO:0003824);; molecular function: binding (GO:0005488);; cellular component: extracellular region (GO:0005576);; cellular component: cell (GO:0005623);; cellular component: membrane (GO:0016020);; cellular component: cell part (GO:0044464);; biological process: metabolic process (GO:0008152);; biologic…
LOC_Os04g52810	LOC_Os04g52810	0.323627	25	0.175879	16	0.324583	29	0.556958	44	0.720025	57	1.3835	105	0.00145023	1.68201	up	--	--	Biological Process: mRNA splicing, via spliceosome (GO:0000398);; Biological Process: RNA methylation (GO:0001510);; Molecular Function: DNA binding (GO:0003677);; Molecular Function: transcription factor activity, sequence-specific DNA binding (GO:0003700);; Cellular Component: cytosol (GO:0005829);; Biological Process: regulation of transcription, DNA-templated (GO:0006355);; Biological Process…	--	--	--	--	No apical meristem (NAM) protein	NAC domain-containing protein 21/22 OS=Arabidopsis thaliana OX=3702 GN=NAC021 PE=1 SV=2	--	--	OSJNBa0058K23.9 [Oryza sativa Japonica Group]	biological process: metabolic process (GO:0008152);; biological process: cellular process (GO:0009987);; molecular function: binding (GO:0005488);; biological process: biological regulation (GO:0065007);; molecular function: nucleic acid binding transcription factor activity (GO:0001071);; cellular component: cell (GO:0005623);; cellular component: cell part (GO:0044464);; biological process: res…
LOC_Os09g32130	LOC_Os09g32130	1.18067	56	0.553218	30	0.27742	16	1.30635	63	2.78706	136	2.13913	100	0.00398918	1.62807	up	--	--	Cellular Component: mitochondrion (GO:0005739);; Cellular Component: plastid (GO:0009536);;	--	--	--	--	--	--	S	Function unknown	hypothetical protein OsJ_29875 [Oryza sativa Japonica Group]	cellular component: cell (GO:0005623);; cellular component: organelle (GO:0043226);; cellular component: cell part (GO:0044464)
LOC_Os11g01530	LOC_Os11g01530	128.308	7090	142.692	8757	147.848	9418	313.956	17092	421.827	23355	417.182	22219	2.26033e-18	1.47694	up	[P]	Inorganic ion transport and metabolism	Molecular Function: ferroxidase activity (GO:0004322);; Cellular Component: mitochondrion (GO:0005739);; Biological Process: iron ion transport (GO:0006826);; Biological Process: cellular iron ion homeostasis (GO:0006879);; Molecular Function: ferric iron binding (GO:0008199);; Biological Process: response to cold (GO:0009409);; Cellular Component: chloroplast (GO:0009507);; Cellular Component: c…	K00522|4.24375e-104|dosa:Os11t0106700-01|K00522 ferritin heavy chain [EC:1.16.3.2] | (RAP-DB) Os11g0106700; Similar to Ferritin 1, chloroplast precursor (EC 1.16.3.1) (ZmFer1).	--	[P]	Inorganic ion transport and metabolism	Ferritin-like domain	Ferritin-1, chloroplastic OS=Zea mays OX=4577 GN=FER1 PE=1 SV=2	P	Inorganic ion transport and metabolism	Os11g0106700 [Oryza sativa Japonica Group]	biological process: metabolic process (GO:0008152);; biological process: single-organism process (GO:0044699);; molecular function: catalytic activity (GO:0003824);; cellular component: cell (GO:0005623);; cellular component: organelle (GO:0043226);; cellular component: cell part (GO:0044464);; biological process: localization (GO:0051179);; biological process: cellular process (GO:0009987);; bio…
LOC_Os08g42980	LOC_Os08g42980	8.93869	609	9.78834	744	9.23375	733	42.7081	2945	50.464	3530	41.5236	2779	6.18299e-65	2.30763	up	--	--	Molecular Function: nucleotide binding (GO:0000166);; Biological Process: defense response to insect (GO:0002213);; Molecular Function: nucleic acid binding (GO:0003676);; Molecular Function: RNA binding (GO:0003723);; Molecular Function: chitinase activity (GO:0004568);; Molecular Function: protein binding (GO:0005515);; Cellular Component: extracellular region (GO:0005576);; Cellular Component:…	K15191|0|osa:4346201|K15191 La-related protein 7 | (RefSeq) OJ1521_G02.20; la-related protein 6B	--	[R]	General function prediction only	La domain;; RNA recognition motif. (a.k.a. RRM, RBD, or RNP domain)	La-related protein 6B OS=Arabidopsis thaliana OX=3702 GN=LARP6B PE=1 SV=2	S	Function unknown	PREDICTED: la-related protein 6B [Oryza sativa Japonica Group]	molecular function: binding (GO:0005488);; biological process: response to stimulus (GO:0050896);; molecular function: catalytic activity (GO:0003824);; cellular component: extracellular region (GO:0005576);; cellular component: cell (GO:0005623);; cellular component: organelle (GO:0043226);; cellular component: cell part (GO:0044464);; cellular component: membrane (GO:0016020);; biological proce…
LOC_Os06g08770	LOC_Os06g08770	4.38273	293	6.40815	478	5.26997	411	10.2153	691	10.3135	708	12.4959	821	3.51015e-08	1.08151	up	[K]	Transcription	Biological Process: mitotic cell cycle (GO:0000278);; Biological Process: karyogamy (GO:0000741);; Biological Process: RNA methylation (GO:0001510);; Molecular Function: catalytic activity (GO:0003824);; Molecular Function: protein binding (GO:0005515);; Molecular Function: ATP binding (GO:0005524);; Cellular Component: nucleolus (GO:0005730);; Cellular Component: cytosol (GO:0005829);; Biologica…	K11338|0|osa:4340348|K11338 RuvB-like protein 2 [EC:3.6.4.12] | (RefSeq) ruvB-like 2	--	[K]	Transcription	TIP49 C-terminus;; ATPase family associated with various cellular activities (AAA);; Holliday junction DNA helicase ruvB N-terminus;; AAA domain (dynein-related subfamily);; Sigma-54 interaction domain	RuvB-like protein 1 OS=Arabidopsis thaliana OX=3702 GN=RIN1 PE=1 SV=1	K	Transcription	PREDICTED: ruvB-like 2 [Oryza sativa Japonica Group]	biological process: cellular process (GO:0009987);; biological process: single-organism process (GO:0044699);; biological process: cellular component organization or biogenesis (GO:0071840);; biological process: metabolic process (GO:0008152);; molecular function: catalytic activity (GO:0003824);; molecular function: binding (GO:0005488);; cellular component: cell (GO:0005623);; cellular componen…
LOC_Os03g16334	LOC_Os03g16334	28.5827	2381	28.502	2651	23.9306	2324	119.394	10070	109.755	9393	105.052	8600	5.05663e-81	2.084	up	--	--	Molecular Function: binding (GO:0005488);; Cellular Component: nucleoplasm (GO:0005654);; Biological Process: RNA processing (GO:0006396);; Biological Process: regulation of cellular process (GO:0050794);; Biological Process: cellular response to organic substance (GO:0071310);;	--	--	[G]	Carbohydrate transport and metabolism	Protein of unknown function, DUF604;; Fringe-like	--	S	Function unknown	PREDICTED: uncharacterized protein LOC4332381 [Oryza sativa Japonica Group]	molecular function: binding (GO:0005488);; cellular component: cell (GO:0005623);; cellular component: organelle (GO:0043226);; cellular component: organelle part (GO:0044422);; cellular component: cell part (GO:0044464);; biological process: metabolic process (GO:0008152);; biological process: cellular process (GO:0009987);; biological process: biological regulation (GO:0065007);; biological pro…
LOC_Os07g43604	LOC_Os07g43604	0.128027	10	0.493075	42	0.80292	71	17.5091	1329	13.5079	1041	12.1901	898	1.66909e-27	4.83759	up	--	--	Cellular Component: plastid (GO:0009536);; Cellular Component: cytoplasmic vesicle (GO:0016023);;	--	--	--	--	--	--	--	--	Os01g0944100, partial [Oryza sativa Japonica Group]	cellular component: cell (GO:0005623);; cellular component: organelle (GO:0043226);; cellular component: cell part (GO:0044464)
LOC_Os07g06390	LOC_Os07g06390	0.078484	6	0.192159	16	0.125568	11	0.552941	41	0.612648	46	0.530822	39	8.09637e-05	2.0596	up	--	--	Molecular Function: binding (GO:0005488);; Cellular Component: cell wall (GO:0005618);; Cellular Component: mitochondrion (GO:0005739);;	--	--	--	--	--	--	--	--	PREDICTED: uncharacterized protein LOC4342434 isoform X1 [Oryza sativa Japonica Group]	molecular function: binding (GO:0005488);; cellular component: cell (GO:0005623);; cellular component: cell part (GO:0044464);; cellular component: organelle (GO:0043226)
LOC_Os04g47750	LOC_Os04g47750	2.91775	52	2.77708	55	2.42326	50	5.91159	106	4.82926	88	5.56125	97	0.000341122	1.03869	up	--	--	Molecular Function: DNA binding (GO:0003677);; Molecular Function: chromatin binding (GO:0003682);;	--	--	--	--	Myb/SANT-like DNA-binding domain;; Myb-like DNA-binding domain	Glutathione S-transferase T3 OS=Arabidopsis thaliana OX=3702 GN=GSTT3 PE=2 SV=1	S	Function unknown	hypothetical protein SORBI_3002G012100 [Sorghum bicolor]	molecular function: binding (GO:0005488)
LOC_Os09g20150	LOC_Os09g20150	0	0	0.184143	9	0.070146	4	2.04787	83	0.983604	41	0.948103	38	3.03763e-06	3.61851	up	--	--	Molecular Function: protein-disulfide reductase activity (GO:0047134);; Biological Process: oxidation-reduction process (GO:0055114);;	--	--	--	--	C1 domain	--	S	Function unknown	hypothetical protein OsJ_29094 [Oryza sativa Japonica Group]	biological process: metabolic process (GO:0008152);; biological process: single-organism process (GO:0044699);; molecular function: catalytic activity (GO:0003824)
LOC_Os07g39520	LOC_Os07g39520	24.591	1331	30.7943	1861	23.5527	1486	100.975	5535	100.93	5614	114.804	6108	2.91703e-48	2.04747	up	[T]	Signal transduction mechanisms	Molecular Function: transcription factor activity, sequence-specific DNA binding (GO:0003700);; Molecular Function: protein serine/threonine kinase activity (GO:0004674);; Molecular Function: protein binding (GO:0005515);; Molecular Function: ATP binding (GO:0005524);; Cellular Component: nucleus (GO:0005634);; Cellular Component: cytoplasm (GO:0005737);; Cellular Component: plasma membrane (GO:0…	K08867|0|osa:4343738|K08867 WNK lysine deficient protein kinase [EC:2.7.11.1] | (RefSeq) OJ1127_E01.120, OsJ_023934, OsWNK5, WNK5; probable serine/threonine-protein kinase WNK5	--	[R]	General function prediction only	Protein kinase domain;; Protein tyrosine kinase	Probable serine/threonine-protein kinase WNK5 OS=Oryza sativa subsp. japonica OX=39947 GN=WNK5 PE=2 SV=1	T	Signal transduction mechanisms	PREDICTED: probable serine/threonine-protein kinase WNK5 [Oryza sativa Japonica Group]	biological process: biological regulation (GO:0065007);; molecular function: nucleic acid binding transcription factor activity (GO:0001071);; biological process: metabolic process (GO:0008152);; biological process: cellular process (GO:0009987);; molecular function: catalytic activity (GO:0003824);; molecular function: binding (GO:0005488);; cellular component: cell (GO:0005623);; cellular compo…
LOC_Os06g05510	LOC_Os06g05510	0	0	0.157213	4	0	0	2.46027	56	1.48865	35	1.75972	39	4.11274e-08	4.80955	up	--	--	Cellular Component: membrane (GO:0016020);; Cellular Component: cytoplasmic vesicle (GO:0016023);;	--	--	--	--	--	--	--	--	PREDICTED: uncharacterized protein LOC4340124 [Oryza sativa Japonica Group]	cellular component: membrane (GO:0016020)
LOC_Os01g01610	LOC_Os01g01610	2.53473	79	2.7557	96	2.15182	78	5.38104	170	5.39829	173	5.76554	176	2.60932e-07	1.19189	up	[O]	Posttranslational modification, protein turnover, chaperones	Molecular Function: structural molecule activity (GO:0005198);; Cellular Component: mitochondrion (GO:0005739);; Biological Process: iron-sulfur cluster assembly (GO:0016226);; Molecular Function: iron-sulfur cluster binding (GO:0051536);;	K13628|3.04129e-85|osa:9272545|K13628 iron-sulfur cluster assembly protein | (RefSeq) iron-sulfur assembly protein IscA-like 3, mitochondrial	--	[P]	Inorganic ion transport and metabolism	Iron-sulphur cluster biosynthesis	Iron-sulfur assembly protein IscA-like 1, mitochondrial OS=Arabidopsis thaliana OX=3702 GN=At2g16710 PE=2 SV=2	S	Function unknown	PREDICTED: iron-sulfur assembly protein IscA-like 3, mitochondrial [Oryza sativa Japonica Group]	molecular function: structural molecule activity (GO:0005198);; cellular component: cell (GO:0005623);; cellular component: organelle (GO:0043226);; cellular component: cell part (GO:0044464);; biological process: metabolic process (GO:0008152);; biological process: cellular process (GO:0009987);; biological process: cellular component organization or biogenesis (GO:0071840);; molecular function:…
LOC_Os12g12850	LOC_Os12g12850	123.478	14456	150.088	19617	115.793	15803	422.303	50066	472.428	56833	421.998	48563	3.51625e-44	1.80157	up	[O]	Posttranslational modification, protein turnover, chaperones	Molecular Function: DNA binding (GO:0003677);; Molecular Function: ATP-dependent peptidase activity (GO:0004176);; Molecular Function: ATP binding (GO:0005524);; Cellular Component: cell wall (GO:0005618);; Cellular Component: mitochondrion (GO:0005739);; Cellular Component: cytosol (GO:0005829);; Biological Process: protein folding (GO:0006457);; Biological Process: proteolysis (GO:0006508);; Mo…	K03696|0|osa:4351828|K03696 ATP-dependent Clp protease ATP-binding subunit ClpC | (RefSeq) CLPC2; chaperone protein ClpC2, chloroplastic	--	[O]	Posttranslational modification, protein turnover, chaperones	AAA domain (Cdc48 subfamily);; Clp amino terminal domain, pathogenicity island component;; ATPase family associated with various cellular activities (AAA);; C-terminal, D2-small domain, of ClpB protein;; AAA domain (dynein-related subfamily);; Sigma-54 interaction domain;; AAA ATPase domain;; UvrB/uvrC motif;; Bacterial TniB protein;; IstB-like ATP binding protein;; Magnesium chelatase, subunit C…	Chaperone protein ClpC2, chloroplastic OS=Oryza sativa subsp. japonica OX=39947 GN=CLPC2 PE=2 SV=2	O	Posttranslational modification, protein turnover, chaperones	hypothetical protein OsI_37876 [Oryza sativa Indica Group]	molecular function: binding (GO:0005488);; biological process: metabolic process (GO:0008152);; molecular function: catalytic activity (GO:0003824);; cellular component: cell (GO:0005623);; cellular component: cell part (GO:0044464);; cellular component: organelle (GO:0043226);; biological process: cellular process (GO:0009987);; cellular component: membrane (GO:0016020);; cellular component: org…
LOC_Os07g43470	LOC_Os07g43470	5.74745	349	9.08799	615	5.78667	409	39.1619	2403	46.0448	2867	43.9037	2615	2.09298e-40	2.68592	up	[J]	Translation, ribosomal structure and biogenesis	Molecular Function: GTPase activity (GO:0003924);; Molecular Function: GTP binding (GO:0005525);; Cellular Component: cytosol (GO:0005829);; Biological Process: nucleobase-containing compound metabolic process (GO:0006139);; Biological Process: obsolete GTP catabolic process (GO:0006184);; Biological Process: protein folding (GO:0006457);; Biological Process: response to heat (GO:0009408);; Cellu…	K06944|0|osa:4343980|K06944 uncharacterized protein | (RefSeq) developmentally-regulated G-protein 3	--	[T]	Signal transduction mechanisms	C-terminal region of MMR_HSR1 domain;; TGS domain;; 50S ribosome-binding GTPase;; Ferrous iron transport protein B;; Dynamin family	Developmentally-regulated G-protein 3 OS=Arabidopsis thaliana OX=3702 GN=DRG3 PE=1 SV=1	S	Function unknown	PREDICTED: developmentally-regulated G-protein 3 [Oryza sativa Japonica Group]	molecular function: catalytic activity (GO:0003824);; molecular function: binding (GO:0005488);; cellular component: cell (GO:0005623);; cellular component: cell part (GO:0044464);; biological process: metabolic process (GO:0008152);; biological process: cellular process (GO:0009987);; biological process: response to stimulus (GO:0050896);; cellular component: organelle (GO:0043226);; biological …
LOC_Os03g18910	LOC_Os03g18910	0.765777	74	1.44496	155	0.567268	64	12.2918	1191	16.0885	1582	14.6404	1377	2.54945e-38	3.96674	up	--	--	Cellular Component: plasma membrane (GO:0005886);; Biological Process: polysaccharide metabolic process (GO:0005976);; Biological Process: response to stress (GO:0006950);; Biological Process: pattern specification process (GO:0007389);; Biological Process: response to abiotic stimulus (GO:0009628);; Biological Process: cell tip growth (GO:0009932);; Biological Process: cellulose microfibril orga…	--	--	--	--	COBRA-like protein	COBRA-like protein 7 OS=Arabidopsis thaliana OX=3702 GN=COBL7 PE=1 SV=2	S	Function unknown	PREDICTED: COBRA-like protein 7 [Oryza sativa Japonica Group]	cellular component: cell (GO:0005623);; cellular component: membrane (GO:0016020);; cellular component: cell part (GO:0044464);; biological process: metabolic process (GO:0008152);; biological process: response to stimulus (GO:0050896);; biological process: multicellular organismal process (GO:0032501);; biological process: single-organism process (GO:0044699);; biological process: cellular proce…
LOC_Os01g11620	LOC_Os01g11620	2.49736	148	1.29221	86	1.79378	124	9.15013	549	10.0893	614	5.88639	343	8.07369e-12	2.18434	up	[IR]	Lipid transport and metabolism;; General function prediction only	Cellular Component: cell wall (GO:0005618);; Cellular Component: vacuole (GO:0005773);; Biological Process: lipid metabolic process (GO:0006629);; Biological Process: defense response (GO:0006952);; Cellular Component: cytoplasmic vesicle (GO:0016023);; Molecular Function: hydrolase activity, acting on ester bonds (GO:0016788);; Biological Process: primary metabolic process (GO:0044238);; Biologi…	--	--	--	--	GDSL-like Lipase/Acylhydrolase	GDSL esterase/lipase At5g45910 OS=Arabidopsis thaliana OX=3702 GN=At5g45910 PE=2 SV=1	S	Function unknown	PREDICTED: GDSL esterase/lipase At5g45910 isoform X1 [Oryza sativa Japonica Group]	cellular component: cell (GO:0005623);; cellular component: cell part (GO:0044464);; cellular component: organelle (GO:0043226);; biological process: metabolic process (GO:0008152);; biological process: single-organism process (GO:0044699);; biological process: response to stimulus (GO:0050896);; molecular function: catalytic activity (GO:0003824);; biological process: cellular process (GO:000998…
LOC_Os10g21266	LOC_Os10g21266	0.472931	27	0.256189	16	0.44793	29	1.00809	57	1.32957	76	1.46242	80	0.000104174	1.69067	up	[C]	Energy production and conversion	Molecular Function: copper ion binding (GO:0005507);; Molecular Function: ATP binding (GO:0005524);; Cellular Component: cell wall (GO:0005618);; Cellular Component: nucleolus (GO:0005730);; Cellular Component: mitochondrial respiratory chain complex I (GO:0005747);; Cellular Component: mitochondrial proton-transporting ATP synthase, catalytic core (GO:0005754);; Cellular Component: plasma membra…	K02112|0|osa:3131462|K02112 F-type H+-transporting ATPase subunit beta [EC:3.6.3.14] | (RefSeq) atpB, OrsajCp032; ATPase beta chain	Oxidative phosphorylation (ko00190);; Photosynthesis (ko00195)	[C]	Energy production and conversion	ATP synthase alpha/beta family, nucleotide-binding domain;; ATP synthase alpha/beta family, beta-barrel domain;; ATPase family associated with various cellular activities (AAA)	ATP synthase subunit beta, chloroplastic OS=Oryza sativa subsp. japonica OX=39947 GN=atpB PE=1 SV=2	C	Energy production and conversion	Putative atpB; ATPase beta subunit from chromosome 10 chloroplast insertion [Oryza sativa Japonica Group]	molecular function: binding (GO:0005488);; cellular component: cell (GO:0005623);; cellular component: cell part (GO:0044464);; cellular component: organelle (GO:0043226);; cellular component: organelle part (GO:0044422);; cellular component: membrane (GO:0016020);; cellular component: macromolecular complex (GO:0032991);; cellular component: membrane part (GO:0044425);; biological process: respo…
LOC_Os02g04240	LOC_Os02g04240	0.134323	11	0.292069	26	0.299542	28	1.246	100	1.51128	123	1.64856	128	7.91516e-11	2.58048	up	[T]	Signal transduction mechanisms	Biological Process: DNA replication checkpoint (GO:0000076);; Biological Process: nuclear division (GO:0000280);; Biological Process: double-strand break repair via homologous recombination (GO:0000724);; Biological Process: cytokinesis by cell plate formation (GO:0000911);; Molecular Function: protein serine/threonine kinase activity (GO:0004674);; Molecular Function: non-membrane spanning prote…	K06632|0|osa:4328224|K06632 wee1-like protein kinase [EC:2.7.11.1] | (RefSeq) WEE1; wee1-like protein kinase	--	[D]	Cell cycle control, cell division, chromosome partitioning	Protein kinase domain;; Protein tyrosine kinase	Wee1-like protein kinase OS=Oryza sativa subsp. japonica OX=39947 GN=WEE1 PE=3 SV=1	T	Signal transduction mechanisms	PREDICTED: wee1-like protein kinase [Oryza sativa Japonica Group]	biological process: cellular process (GO:0009987);; biological process: biological regulation (GO:0065007);; biological process: cellular component organization or biogenesis (GO:0071840);; biological process: metabolic process (GO:0008152);; biological process: response to stimulus (GO:0050896);; biological process: single-organism process (GO:0044699);; molecular function: catalytic activity (G…
LOC_Os09g24210	LOC_Os09g24210	7.98252	756	5.60778	593	8.08067	892	12.1028	1160	17.0096	1654	13.8968	1293	8.68241e-06	1.02328	up	--	--	--	--	--	[S]	Function unknown	SprT-like family	--	S	Function unknown	PREDICTED: sprT-like domain-containing protein Spartan isoform X2 [Oryza sativa Japonica Group]	--
LOC_Os03g17210	LOC_Os03g17210	1.97307	293	1.88781	314	2.34876	406	8.87999	1330	8.42983	1279	8.90283	1294	1.68226e-43	2.10407	up	--	--	--	--	--	--	--	Domain of unknown function (DUF4378);; Protein of unknown function (DUF3741);; DUF761-associated sequence motif	--	S	Function unknown	PREDICTED: uncharacterized protein LOC4332440 [Oryza sativa Japonica Group]	--
LOC_Os09g29940	LOC_Os09g29940	6.90051	586	6.64706	630	5.18975	511	74.0801	6398	78.9268	6910	74.7414	6257	1.40005e-149	3.65012	up	--	--	Cellular Component: mitochondrion (GO:0005739);; Cellular Component: intracellular membrane-bounded organelle (GO:0043231);; Cellular Component: cytoplasmic part (GO:0044444);;	--	--	--	--	GDP-fucose protein O-fucosyltransferase	O-fucosyltransferase 34 OS=Arabidopsis thaliana OX=3702 GN=OFUT34 PE=2 SV=1	S	Function unknown	PREDICTED: uncharacterized protein At1g04910 [Oryza sativa Japonica Group]	cellular component: cell (GO:0005623);; cellular component: organelle (GO:0043226);; cellular component: cell part (GO:0044464)
LOC_Os01g62350	LOC_Os01g62350	9.88027	228	16.6824	429	13.4133	360	94.0576	2191	100.793	2383	103.983	2351	9.60764e-51	2.93591	up	--	--	Molecular Function: structural constituent of ribosome (GO:0003735);; Cellular Component: vacuolar membrane (GO:0005774);; Cellular Component: plasma membrane (GO:0005886);; Biological Process: translation (GO:0006412);; Cellular Component: plasmodesma (GO:0009506);; Cellular Component: cytosolic large ribosomal subunit (GO:0022625);;	K02920|5.5034e-71|osa:4327391|K02920 large subunit ribosomal protein L36e | (RefSeq) 60S ribosomal protein L36-3	Ribosome (ko03010)	[J]	Translation, ribosomal structure and biogenesis	Ribosomal protein L36e	60S ribosomal protein L36-2 OS=Arabidopsis thaliana OX=3702 GN=RPL36B PE=3 SV=1	J	Translation, ribosomal structure and biogenesis	PREDICTED: 60S ribosomal protein L36-3 [Oryza sativa Japonica Group]	molecular function: structural molecule activity (GO:0005198);; cellular component: cell (GO:0005623);; cellular component: membrane (GO:0016020);; cellular component: organelle (GO:0043226);; cellular component: organelle part (GO:0044422);; cellular component: cell part (GO:0044464);; biological process: metabolic process (GO:0008152);; biological process: cellular process (GO:0009987);; cellul…
LOC_Os01g04110	LOC_Os01g04110	1.72605	53	2.02313	70	1.75778	63	4.968	154	4.0342	127	3.24903	98	4.87631e-05	1.17549	up	--	--	Molecular Function: RNA polymerase II transcription cofactor activity (GO:0001104);; Biological Process: regulation of transcription from RNA polymerase II promoter (GO:0006357);; Cellular Component: mediator complex (GO:0016592);;	K15139|1.75462e-89|osa:4325800|K15139 mediator of RNA polymerase II transcription subunit 22 | (RefSeq) mediator of RNA polymerase II transcription subunit 22a	--	[R]	General function prediction only	Surfeit locus protein 5 subunit 22 of Mediator complex	Mediator of RNA polymerase II transcription subunit 22a OS=Arabidopsis thaliana OX=3702 GN=MED22A PE=1 SV=1	K	Transcription	PREDICTED: mediator of RNA polymerase II transcription subunit 22a [Oryza sativa Japonica Group]	biological process: biological regulation (GO:0065007);; molecular function: transcription factor activity, protein binding (GO:0000988);; cellular component: cell (GO:0005623);; cellular component: membrane-enclosed lumen (GO:0031974);; cellular component: macromolecular complex (GO:0032991);; cellular component: organelle (GO:0043226);; cellular component: organelle part (GO:0044422);; cellular…
LOC_Os04g39040	LOC_Os04g39040	21.4543	1083	25.8303	1455	19.9449	1173	69.022	3527	64.3873	3338	52.0591	2582	7.06366e-23	1.50354	up	--	--	Molecular Function: protein binding (GO:0005515);;	K14012|4.9687e-171|osa:4336083|K14012 UBX domain-containing protein 1 | (RefSeq) plant UBX domain-containing protein 4	Protein processing in endoplasmic reticulum (ko04141)	[Y]	Nuclear structure	SEP domain;; UBX domain	Plant UBX domain-containing protein 4 OS=Arabidopsis thaliana OX=3702 GN=PUX4 PE=1 SV=1	O	Posttranslational modification, protein turnover, chaperones	PREDICTED: plant UBX domain-containing protein 4 [Oryza sativa Japonica Group]	molecular function: binding (GO:0005488)
LOC_Os04g55640	LOC_Os04g55640	4.13108	218	4.24247	250	4.05054	249	32.6859	1743	29.8852	1617	36.1801	1873	2.62473e-100	3.02485	up	[R]	General function prediction only	Cellular Component: Golgi apparatus (GO:0005794);; Biological Process: lignin metabolic process (GO:0009808);; Biological Process: plant-type secondary cell wall biogenesis (GO:0009834);; Molecular Function: glucuronoxylan 4-O-methyltransferase activity (GO:0030775);; Biological Process: xylan biosynthetic process (GO:0045492);;	--	--	--	--	Polysaccharide biosynthesis	Protein IRX15-LIKE OS=Arabidopsis thaliana OX=3702 GN=IRX15-L PE=2 SV=1	S	Function unknown	PREDICTED: protein IRX15-LIKE [Oryza sativa Japonica Group]	cellular component: cell (GO:0005623);; cellular component: organelle (GO:0043226);; cellular component: cell part (GO:0044464);; biological process: metabolic process (GO:0008152);; biological process: cellular process (GO:0009987);; biological process: single-organism process (GO:0044699);; biological process: cellular component organization or biogenesis (GO:0071840);; molecular function: cata…
LOC_Os11g20689	LOC_Os11g20689	0.808947	40	1.69377	93	1.25444	72	3.0312	151	2.88302	145	3.0823	149	6.47764e-05	1.28721	up	[J]	Translation, ribosomal structure and biogenesis	Molecular Function: 3'-5'-exoribonuclease activity (GO:0000175);; Molecular Function: RNA binding (GO:0003723);; Cellular Component: cytosol (GO:0005829);; Biological Process: RNA processing (GO:0006396);; Biological Process: metabolic process (GO:0008152);; Molecular Function: hydrolase activity, acting on ester bonds (GO:0016788);; Biological Process: transcription factor import into nucleus (G…	K12586|0|osa:4350355|K12586 exosome complex component RRP43 | (RefSeq) exosome complex component RRP43	RNA degradation (ko03018)	[J]	Translation, ribosomal structure and biogenesis	3' exoribonuclease family, domain 1;; 3' exoribonuclease family, domain 2	Exosome complex component RRP45B OS=Arabidopsis thaliana OX=3702 GN=RRP45B PE=2 SV=1	J	Translation, ribosomal structure and biogenesis	PREDICTED: exosome complex component RRP43 [Oryza sativa Japonica Group]	biological process: metabolic process (GO:0008152);; biological process: cellular process (GO:0009987);; molecular function: catalytic activity (GO:0003824);; molecular function: binding (GO:0005488);; cellular component: cell (GO:0005623);; cellular component: cell part (GO:0044464);; biological process: single-organism process (GO:0044699);; biological process: localization (GO:0051179);; cellu…
LOC_Os01g40340	LOC_Os01g40340	45.1379	4573	47.5939	5385	44.7329	5290	86.6054	8892	97.8513	10192	89.1393	8877	2.36648e-22	1.03543	up	--	--	Cellular Component: plasma membrane (GO:0005886);;	K15501|0|osa:4327657|K15501 serine/threonine-protein phosphatase 6 regulatory subunit 3 | (RefSeq) serine/threonine-protein phosphatase 6 regulatory subunit 3	--	[D]	Cell cycle control, cell division, chromosome partitioning	SIT4 phosphatase-associated protein	--	T	Signal transduction mechanisms	PREDICTED: serine/threonine-protein phosphatase 6 regulatory subunit 3 isoform X1 [Oryza sativa Japonica Group]	cellular component: cell (GO:0005623);; cellular component: membrane (GO:0016020);; cellular component: cell part (GO:0044464)
LOC_Os01g48030	LOC_Os01g48030	0.255006	8	0	0	0.043123	2	4.03826	120	1.88882	57	3.39186	98	4.26506e-10	4.63503	up	--	--	Biological Process: reproduction (GO:0000003);; Cellular Component: plastid (GO:0009536);; Biological Process: single-organism cellular process (GO:0044763);;	--	--	--	--	--	--	--	--	PREDICTED: uncharacterized protein LOC9266245 [Oryza sativa Japonica Group]	biological process: reproduction (GO:0000003);; cellular component: cell (GO:0005623);; cellular component: organelle (GO:0043226);; cellular component: cell part (GO:0044464);; biological process: cellular process (GO:0009987);; biological process: single-organism process (GO:0044699)
LOC_Os11g08200	LOC_Os11g08200	0.201904	13	0.241786	17	0.116715	9	1.15794	74	1.65513	107	2.01901	125	9.74056e-12	3.08286	up	--	--	Molecular Function: aspartic-type endopeptidase activity (GO:0004190);; Biological Process: proteolysis (GO:0006508);; Biological Process: defense response (GO:0006952);; Cellular Component: plant-type cell wall (GO:0009505);; Biological Process: response to organic substance (GO:0010033);; Cellular Component: cytoplasmic vesicle (GO:0016023);; Biological Process: cellular metabolic process (GO:0…	--	--	[O]	Posttranslational modification, protein turnover, chaperones	Xylanase inhibitor N-terminal;; Eukaryotic aspartyl protease;; Xylanase inhibitor C-terminal	Aspartic proteinase Asp1 OS=Oryza sativa subsp. japonica OX=39947 GN=ASP1 PE=2 SV=1	O	Posttranslational modification, protein turnover, chaperones	PREDICTED: aspartic proteinase Asp1 [Oryza sativa Japonica Group]	biological process: metabolic process (GO:0008152);; molecular function: catalytic activity (GO:0003824);; biological process: response to stimulus (GO:0050896);; cellular component: cell (GO:0005623);; cellular component: cell part (GO:0044464);; biological process: cellular process (GO:0009987);; biological process: single-organism process (GO:0044699);; biological process: biological regulatio…
LOC_Os05g25920	LOC_Os05g25920	7.87932	203	11.5257	331	8.53169	256	46.6057	1214	29.077	769	35.4843	897	3.04098e-19	2.02266	up	--	--	--	--	--	--	--	--	--	S	Function unknown	PREDICTED: uncharacterized protein LOC4338424 [Oryza sativa Japonica Group]	--
LOC_Os08g25060	LOC_Os08g25060	8.27839	705	8.66199	823	7.61223	756	33.7513	2909	33.5041	2930	30.8921	2585	3.22846e-85	2.03927	up	--	--	Cellular Component: core TFIIH complex (GO:0000439);; Cellular Component: nucleus (GO:0005634);; Biological Process: nucleotide-excision repair (GO:0006289);; Biological Process: transcription, DNA-templated (GO:0006351);;	K03141|0|dosa:Os08t0338200-01|K03141 transcription initiation factor TFIIH subunit 1 | (RAP-DB) Os08g0338200; Kelch related domain containing protein.	Basal transcription factors (ko03022);; Nucleotide excision repair (ko03420)	[KL]	Transcription;; Replication, recombination and repair	BSD domain	General transcription and DNA repair factor IIH subunit TFB1-1 OS=Arabidopsis thaliana OX=3702 GN=TFB1-1 PE=2 SV=1	K	Transcription	PREDICTED: probable RNA polymerase II transcription factor B subunit 1-1 isoform X2 [Oryza sativa Japonica Group]	cellular component: cell (GO:0005623);; cellular component: macromolecular complex (GO:0032991);; cellular component: organelle (GO:0043226);; cellular component: organelle part (GO:0044422);; cellular component: cell part (GO:0044464);; biological process: metabolic process (GO:0008152);; biological process: cellular process (GO:0009987);; biological process: response to stimulus (GO:0050896)
LOC_Os06g20960	LOC_Os06g20960	0.987786	40	0.781593	35	0.039695	2	5.89979	240	3.98805	165	2.83642	112	0.000155138	2.72546	up	[I]	Lipid transport and metabolism	Biological Process: response to stress (GO:0006950);; Molecular Function: methyltransferase activity (GO:0008168);; Molecular Function: O-methyltransferase activity (GO:0008171);; Molecular Function: S-adenosylmethionine-dependent methyltransferase activity (GO:0008757);; Biological Process: methylation (GO:0032259);; Biological Process: response to other organism (GO:0051707);; Biological Proces…	--	--	--	--	SAM dependent carboxyl methyltransferase	Salicylate carboxymethyltransferase OS=Clarkia breweri OX=36903 GN=SAMT PE=1 SV=1	S	Function unknown	PREDICTED: salicylate carboxymethyltransferase [Oryza sativa Japonica Group]	biological process: response to stimulus (GO:0050896);; molecular function: catalytic activity (GO:0003824);; biological process: metabolic process (GO:0008152);; biological process: multi-organism process (GO:0051704);; biological process: cellular process (GO:0009987);; biological process: single-organism process (GO:0044699)
LOC_Os06g48210	LOC_Os06g48210	0.046253	4	0.080767	8	0.071779	7	1.48598	121	1.60016	132	1.41408	112	7.81696e-23	4.35201	up	[L]	Replication, recombination and repair	Biological Process: karyogamy (GO:0000741);; Molecular Function: RNA binding (GO:0003723);; Molecular Function: ATP binding (GO:0005524);; Cellular Component: nucleolus (GO:0005730);; Cellular Component: peroxisome (GO:0005777);; Cellular Component: cytosol (GO:0005829);; Cellular Component: plasma membrane (GO:0005886);; Molecular Function: ATP-dependent helicase activity (GO:0008026);; Molecula…	K13116|0|osa:4341945|K13116 ATP-dependent RNA helicase DDX41 [EC:3.6.4.13] | (RefSeq) OsJ_22496; DEAD-box ATP-dependent RNA helicase 35B	--	[A]	RNA processing and modification	DEAD/DEAH box helicase;; Helicase conserved C-terminal domain;; Type III restriction enzyme, res subunit	DEAD-box ATP-dependent RNA helicase 35B OS=Oryza sativa subsp. japonica OX=39947 GN=Os06g0697200 PE=3 SV=1	L	Replication, recombination and repair	PREDICTED: DEAD-box ATP-dependent RNA helicase 35B [Oryza sativa Japonica Group]	biological process: cellular process (GO:0009987);; biological process: cellular component organization or biogenesis (GO:0071840);; molecular function: binding (GO:0005488);; cellular component: cell (GO:0005623);; cellular component: organelle (GO:0043226);; cellular component: organelle part (GO:0044422);; cellular component: cell part (GO:0044464);; cellular component: membrane (GO:0016020);;…
LOC_Os04g52840	LOC_Os04g52840	8.67655	558	11.0511	790	9.63486	720	96.9884	6297	111.29	7333	104.469	6589	1.84254e-143	3.45235	up	[T]	Signal transduction mechanisms	Molecular Function: nucleotide binding (GO:0000166);; Molecular Function: DNA binding (GO:0003677);; Molecular Function: protein serine/threonine kinase activity (GO:0004674);; Molecular Function: protein tyrosine kinase activity (GO:0004713);; Molecular Function: calmodulin binding (GO:0005516);; Molecular Function: ATP binding (GO:0005524);; Cellular Component: plasma membrane (GO:0005886);; Bi…	--	--	[T]	Signal transduction mechanisms	Protein tyrosine kinase;; Protein kinase domain	Cold-responsive protein kinase 1 OS=Arabidopsis thaliana OX=3702 GN=CRPK1 PE=1 SV=1	T	Signal transduction mechanisms	PREDICTED: putative serine/threonine-protein kinase [Oryza sativa Japonica Group]	molecular function: binding (GO:0005488);; biological process: metabolic process (GO:0008152);; biological process: cellular process (GO:0009987);; molecular function: catalytic activity (GO:0003824);; cellular component: cell (GO:0005623);; cellular component: membrane (GO:0016020);; cellular component: cell part (GO:0044464);; biological process: biological regulation (GO:0065007);; biological …
Oryza_sativa_newGene_1002	--	1.1811	43	1.77817	72	1.49339	63	3.63715	133	2.51374	94	3.07034	109	0.000493642	1.07614	up	--	--	Cellular Component: plastid (GO:0009536);;	--	--	--	--	--	--	--	--	unknown protein [Oryza sativa Japonica Group]	cellular component: cell (GO:0005623);; cellular component: organelle (GO:0043226);; cellular component: cell part (GO:0044464)
LOC_Os10g35294	LOC_Os10g35294	3.18975	111	4.12173	151	3.26748	128	11.4038	354	11.3968	360	14.9814	441	7.93493e-16	1.72823	up	--	--	Cellular Component: membrane (GO:0016020);; Cellular Component: cytoplasmic vesicle (GO:0016023);; Biological Process: cellular component organization (GO:0016043);; Molecular Function: kinase activity (GO:0016301);; Biological Process: primary metabolic process (GO:0044238);; Biological Process: cellular macromolecule metabolic process (GO:0044260);; Cellular Component: intracellular organelle p…	--	--	--	--	Protein of unknown function (DUF1218)	--	S	Function unknown	PREDICTED: uncharacterized protein LOC4349002 [Oryza sativa Japonica Group]	cellular component: membrane (GO:0016020);; biological process: cellular process (GO:0009987);; biological process: cellular component organization or biogenesis (GO:0071840);; molecular function: catalytic activity (GO:0003824);; biological process: metabolic process (GO:0008152);; cellular component: cell (GO:0005623);; cellular component: organelle (GO:0043226);; cellular component: organelle …
LOC_Os10g38189	LOC_Os10g38189	3.79235	95	6.51393	182	3.88911	114	24.567	621	20.3835	523	25.2726	620	1.84043e-21	2.33507	up	[O]	Posttranslational modification, protein turnover, chaperones	Molecular Function: glutathione transferase activity (GO:0004364);; Biological Process: pentose-phosphate shunt (GO:0006098);; Biological Process: glutathione metabolic process (GO:0006749);; Biological Process: toxin catabolic process (GO:0009407);; Cellular Component: chloroplast (GO:0009507);; Biological Process: response to salt stress (GO:0009651);; Biological Process: de-etiolation (GO:0009…	K00799|1.12748e-134|dosa:Os10t0525800-00|K00799 glutathione S-transferase [EC:2.5.1.18] | (RAP-DB) Os10g0525800, GSTU31, GSTU32, TAU_GLUTATHIONE_S-TRANSFERASE_31, TAU_GLUTATHIONE_S-TRANSFERASE_32; Similar to Glutathione S-transferase GSTU31 (Fragment).	Glutathione metabolism (ko00480)	[O]	Posttranslational modification, protein turnover, chaperones	Glutathione S-transferase, C-terminal domain;; Glutathione S-transferase, C-terminal domain;; Glutathione S-transferase, C-terminal domain;; Glutathione S-transferase, N-terminal domain;; Glutathione S-transferase, N-terminal domain	Glutathione S-transferase U17 OS=Arabidopsis thaliana OX=3702 GN=GSTU17 PE=2 SV=1	O	Posttranslational modification, protein turnover, chaperones	hypothetical protein OsJ_32222 [Oryza sativa Japonica Group]	molecular function: catalytic activity (GO:0003824);; biological process: metabolic process (GO:0008152);; biological process: cellular process (GO:0009987);; biological process: single-organism process (GO:0044699);; biological process: response to stimulus (GO:0050896);; biological process: detoxification (GO:0098754);; cellular component: cell (GO:0005623);; cellular component: organelle (GO:0…
LOC_Os01g70170	LOC_Os01g70170	37.3603	2433	50.1132	3643	39.933	3031	378.743	24970	404.152	27037	370.15	23688	7.82343e-129	3.21843	up	[G]	Carbohydrate transport and metabolism	Molecular Function: sedoheptulose-7-phosphate:D-glyceraldehyde-3-phosphate glyceronetransferase activity (GO:0004801);; Cellular Component: mitochondrion (GO:0005739);; Biological Process: glycolytic process (GO:0006096);; Biological Process: pentose-phosphate shunt (GO:0006098);; Biological Process: aerobic respiration (GO:0009060);; Cellular Component: chloroplast stroma (GO:0009570);; Biologic…	K00616|0|osa:4327239|K00616 transaldolase [EC:2.2.1.2] | (RefSeq) transaldolase	Pentose phosphate pathway (ko00030);; Carbon metabolism (ko01200);; Biosynthesis of amino acids (ko01230)	[G]	Carbohydrate transport and metabolism	Transaldolase/Fructose-6-phosphate aldolase	Transaldolase (Fragments) OS=Capsicum annuum var. annuum OX=40321 PE=1 SV=1	G	Carbohydrate transport and metabolism	PREDICTED: transaldolase [Oryza sativa Japonica Group]	molecular function: catalytic activity (GO:0003824);; cellular component: cell (GO:0005623);; cellular component: organelle (GO:0043226);; cellular component: cell part (GO:0044464);; biological process: metabolic process (GO:0008152);; biological process: cellular process (GO:0009987);; biological process: single-organism process (GO:0044699);; cellular component: organelle part (GO:0044422);; b…
LOC_Os09g26310	LOC_Os09g26310	0.912822	56	0.332493	23	0.694302	50	1.55184	97	2.08969	132	1.09255	66	0.00695866	1.29615	up	--	--	Cellular Component: Golgi apparatus (GO:0005794);; Biological Process: RNA processing (GO:0006396);; Biological Process: protein glycosylation (GO:0006486);; Molecular Function: galactosyltransferase activity (GO:0008378);; Cellular Component: integral component of membrane (GO:0016021);; Cellular Component: cytoplasmic vesicle (GO:0016023);; Cellular Component: nuclear lumen (GO:0031981);; Biolo…	--	--	[G]	Carbohydrate transport and metabolism	Galactosyltransferase	--	S	Function unknown	PREDICTED: beta-1,3-galactosyltransferase pvg3 [Oryza sativa Japonica Group]	cellular component: cell (GO:0005623);; cellular component: organelle (GO:0043226);; cellular component: cell part (GO:0044464);; biological process: metabolic process (GO:0008152);; biological process: cellular process (GO:0009987);; biological process: single-organism process (GO:0044699);; molecular function: catalytic activity (GO:0003824);; cellular component: membrane (GO:0016020);; cellula…
LOC_Os03g08920	LOC_Os03g08920	0.148978	12	0.292203	26	0.152852	14	3.1223	248	3.77651	304	3.34792	258	2.14487e-35	4.09149	up	--	--	Molecular Function: ubiquitin-protein transferase activity (GO:0004842);; Molecular Function: zinc ion binding (GO:0008270);; Cellular Component: integral component of membrane (GO:0016021);; Biological Process: protein ubiquitination (GO:0016567);; Biological Process: single-organism process (GO:0044699);; Biological Process: response to oxygen-containing compound (GO:1901700);;	--	--	[O]	Posttranslational modification, protein turnover, chaperones	Ring finger domain;; RING-like zinc finger;; Zinc finger, C3HC4 type (RING finger);; Zinc finger, C3HC4 type (RING finger)	E3 ubiquitin-protein ligase Os03g0188200 OS=Oryza sativa subsp. japonica OX=39947 GN=Os03g0188200 PE=2 SV=1	O	Posttranslational modification, protein turnover, chaperones	PREDICTED: E3 ubiquitin-protein ligase Os03g0188200 [Oryza sativa Japonica Group]	molecular function: catalytic activity (GO:0003824);; molecular function: binding (GO:0005488);; cellular component: membrane (GO:0016020);; cellular component: membrane part (GO:0044425);; biological process: metabolic process (GO:0008152);; biological process: cellular process (GO:0009987);; biological process: single-organism process (GO:0044699);; biological process: response to stimulus (GO:…
LOC_Os03g43590	LOC_Os03g43590	0.089319	9	0.044384	5	0.070137	9	1.4994	150	1.96982	200	1.43844	140	1.05295e-25	4.49097	up	[T]	Signal transduction mechanisms	Molecular Function: protein serine/threonine kinase activity (GO:0004674);; Molecular Function: ATP binding (GO:0005524);; Cellular Component: nucleus (GO:0005634);; Cellular Component: plasma membrane (GO:0005886);; Biological Process: DNA replication (GO:0006260);; Biological Process: regulation of transcription, DNA-templated (GO:0006355);; Biological Process: protein phosphorylation (GO:00064…	K08857|0|osa:4333522|K08857 NIMA (never in mitosis gene a)-related kinase 1/4/5 [EC:2.7.11.1] | (RefSeq) NEK1, OsNek1; serine/threonine-protein kinase Nek1	--	[R]	General function prediction only	Protein kinase domain;; Protein tyrosine kinase;; Kinase-like	Serine/threonine-protein kinase Nek1 OS=Oryza sativa subsp. japonica OX=39947 GN=NEK1 PE=2 SV=1	T	Signal transduction mechanisms	PREDICTED: serine/threonine-protein kinase Nek1 isoform X1 [Oryza sativa Japonica Group]	biological process: metabolic process (GO:0008152);; biological process: cellular process (GO:0009987);; molecular function: catalytic activity (GO:0003824);; molecular function: binding (GO:0005488);; cellular component: cell (GO:0005623);; cellular component: organelle (GO:0043226);; cellular component: cell part (GO:0044464);; cellular component: membrane (GO:0016020);; biological process: bio…
LOC_Os07g10350	LOC_Os07g10350	0.924506	106	1.88092	240	1.10156	147	13.2224	1526	14.4798	1696	15.3523	1720	6.85916e-44	3.48774	up	[J]	Translation, ribosomal structure and biogenesis	Biological Process: RNA methylation (GO:0001510);; Molecular Function: RNA binding (GO:0003723);; Cellular Component: nucleolus (GO:0005730);; Cellular Component: plasma membrane (GO:0005886);; Biological Process: rRNA processing (GO:0006364);; Biological Process: mRNA processing (GO:0006397);; Biological Process: protein import into nucleus (GO:0006606);; Biological Process: embryo sac developme…	K14792|0|osa:4342673|K14792 rRNA biogenesis protein RRP5 | (RefSeq) rRNA biogenesis protein RRP5	--	[A]	RNA processing and modification	S1 RNA binding domain;; Suppressor of forked protein (Suf)	rRNA biogenesis protein RRP5 OS=Arabidopsis thaliana OX=3702 GN=RRP5 PE=2 SV=2	J	Translation, ribosomal structure and biogenesis	PREDICTED: rRNA biogenesis protein RRP5 [Oryza sativa Japonica Group]	biological process: metabolic process (GO:0008152);; biological process: cellular process (GO:0009987);; molecular function: binding (GO:0005488);; cellular component: cell (GO:0005623);; cellular component: organelle (GO:0043226);; cellular component: organelle part (GO:0044422);; cellular component: cell part (GO:0044464);; cellular component: membrane (GO:0016020);; biological process: single-…
LOC_Os03g43840	LOC_Os03g43840	20.1618	1054	21.4424	1252	17.2443	1051	56.6541	2999	57.6604	3097	62.0385	3188	2.0378e-38	1.62611	up	--	--	Biological Process: response to superoxide (GO:0000303);; Biological Process: response to hypoxia (GO:0001666);; Biological Process: response to molecule of oomycetes origin (GO:0002240);; Molecular Function: DNA binding (GO:0003677);; Molecular Function: transcription factor activity, sequence-specific DNA binding (GO:0003700);; Molecular Function: protein binding (GO:0005515);; Cellular Compone…	--	--	--	--	LSD1 zinc finger	Protein LOL3 OS=Oryza sativa subsp. japonica OX=39947 GN=LOL3 PE=2 SV=1	S	Function unknown	PREDICTED: protein LOL3 [Oryza sativa Japonica Group]	biological process: response to stimulus (GO:0050896);; molecular function: binding (GO:0005488);; biological process: biological regulation (GO:0065007);; molecular function: nucleic acid binding transcription factor activity (GO:0001071);; cellular component: extracellular region (GO:0005576);; cellular component: cell (GO:0005623);; cellular component: organelle (GO:0043226);; cellular compone…
LOC_Os02g08320	LOC_Os02g08320	1.18557	48	2.08713	95	1.36002	65	3.55407	146	2.73241	114	3.50637	140	0.000472862	1.10825	up	--	--	Molecular Function: receptor activity (GO:0004872);; Cellular Component: mitochondrion (GO:0005739);; Biological Process: RNA processing (GO:0006396);; Biological Process: response to oxidative stress (GO:0006979);; Cellular Component: plastid (GO:0009536);; Biological Process: response to salt stress (GO:0009651);; Biological Process: response to hormone (GO:0009725);; Biological Process: respon…	K07297|3.78506e-128|dosa:Os02t0179500-01|K07297 adiponectin receptor | (RAP-DB) Os02g0179500; Hly-III related domain containing protein.	--	[RT]	General function prediction only;; Signal transduction mechanisms	Haemolysin-III related	Heptahelical transmembrane protein ADIPOR2 OS=Oryza sativa subsp. japonica OX=39947 GN=ADIPOR2 PE=2 SV=1	S	Function unknown	RecName: Full=Heptahelical transmembrane protein ADIPOR2; AltName: Full=PAQR family protein ADIPOR2	molecular function: molecular transducer activity (GO:0060089);; cellular component: cell (GO:0005623);; cellular component: organelle (GO:0043226);; cellular component: cell part (GO:0044464);; biological process: metabolic process (GO:0008152);; biological process: cellular process (GO:0009987);; biological process: response to stimulus (GO:0050896);; cellular component: membrane (GO:0016020);;…
LOC_Os12g07350	LOC_Os12g07350	4.18599	340	5.62027	509	4.49948	426	9.27952	762	11.7921	983	10.8192	863	8.22531e-11	1.19954	up	[J]	Translation, ribosomal structure and biogenesis	Molecular Function: RNA binding (GO:0003723);; Molecular Function: tRNA adenylyltransferase activity (GO:0004810);; Molecular Function: protein binding (GO:0005515);; Cellular Component: mitochondrion (GO:0005739);; Biological Process: tRNA processing (GO:0008033);; Cellular Component: plant-type cell wall (GO:0009505);; Cellular Component: plasmodesma (GO:0009506);; Biological Process: gravitrop…	--	--	[J]	Translation, ribosomal structure and biogenesis	Poly A polymerase head domain;; Probable RNA and SrmB- binding site of polymerase A	--	J	Translation, ribosomal structure and biogenesis	PREDICTED: putative CCA tRNA nucleotidyltransferase 2 isoform X1 [Oryza sativa Japonica Group]	molecular function: binding (GO:0005488);; molecular function: catalytic activity (GO:0003824);; cellular component: cell (GO:0005623);; cellular component: organelle (GO:0043226);; cellular component: cell part (GO:0044464);; biological process: metabolic process (GO:0008152);; biological process: cellular process (GO:0009987);; cellular component: cell junction (GO:0030054);; biological process…
LOC_Os06g10520	LOC_Os06g10520	22.4082	2247	24.1933	2709	18.1116	2117	40.2062	4083	44.1506	4550	43.6943	4307	2.60927e-13	1.02953	up	[H]	Coenzyme transport and metabolism	Molecular Function: pantothenate kinase activity (GO:0004594);; Molecular Function: ATP binding (GO:0005524);; Biological Process: acetyl-CoA biosynthetic process (GO:0006085);; Biological Process: coenzyme A biosynthetic process (GO:0015937);; Biological Process: phosphorylation (GO:0016310);;	K09680|0|osa:4340439|K09680 type II pantothenate kinase [EC:2.7.1.33] | (RefSeq) pantothenate kinase 1	Pantothenate and CoA biosynthesis (ko00770)	[H]	Coenzyme transport and metabolism	Fumble	Pantothenate kinase 1 OS=Oryza sativa subsp. japonica OX=39947 GN=Os06g0207000 PE=2 SV=1	H	Coenzyme transport and metabolism	PREDICTED: pantothenate kinase 1 isoform X2 [Oryza sativa Japonica Group]	biological process: metabolic process (GO:0008152);; biological process: cellular process (GO:0009987);; molecular function: catalytic activity (GO:0003824);; molecular function: binding (GO:0005488);; biological process: single-organism process (GO:0044699)
LOC_Os02g30800	LOC_Os02g30800	0.045447	12	0.201275	58	0.055144	17	1.38782	358	1.64025	429	2.23214	559	3.00175e-17	4.06935	up	[LX]	Replication, recombination and repair;; Mobilome: prophages, transposons	Molecular Function: nucleotide binding (GO:0000166);; Molecular Function: DNA binding (GO:0003677);; Molecular Function: DNA-directed DNA polymerase activity (GO:0003887);; Cellular Component: nucleus (GO:0005634);; Biological Process: DNA replication (GO:0006260);; Biological Process: DNA methylation (GO:0006306);; Molecular Function: zinc ion binding (GO:0008270);; Biological Process: cell prol…	K02324|0|osa:4329458|K02324 DNA polymerase epsilon subunit 1 [EC:2.7.7.7] | (RefSeq) DNA polymerase epsilon catalytic subunit A	Purine metabolism (ko00230);; Pyrimidine metabolism (ko00240);; DNA replication (ko03030);; Base excision repair (ko03410);; Nucleotide excision repair (ko03420)	[L]	Replication, recombination and repair	Domain of unknown function (DUF1744);; DNA polymerase family B, exonuclease domain;; DNA polymerase family B;; Predicted 3'-5' exonuclease related to the exonuclease domain of PolB	DNA polymerase epsilon catalytic subunit A OS=Arabidopsis thaliana OX=3702 GN=POL2A PE=1 SV=1	L	Replication, recombination and repair	putative DNA polymerase epsilon catalytic subunit protein isoform b [Oryza sativa Japonica Group]	molecular function: binding (GO:0005488);; biological process: metabolic process (GO:0008152);; biological process: cellular process (GO:0009987);; molecular function: catalytic activity (GO:0003824);; cellular component: cell (GO:0005623);; cellular component: organelle (GO:0043226);; cellular component: cell part (GO:0044464);; biological process: single-organism process (GO:0044699);; cellular…
LOC_Os03g55050	LOC_Os03g55050	1.13002	102	1.05965	107	0.724342	76	4.25547	388	4.76984	441	4.61895	408	2.97407e-23	2.26168	up	[G]	Carbohydrate transport and metabolism	Cellular Component: cytoplasm (GO:0005737);; Biological Process: signal transduction (GO:0007165);; Biological Process: metabolic process (GO:0008152);; Molecular Function: transferase activity, transferring hexosyl groups (GO:0016758);; Molecular Function: UDP-glucosyltransferase activity (GO:0035251);; Cellular Component: intracellular membrane-bounded organelle (GO:0043231);; Biological Proces…	--	--	[GC]	Carbohydrate transport and metabolism;; Energy production and conversion	UDP-glucoronosyl and UDP-glucosyl transferase	UDP-glycosyltransferase 83A1 OS=Arabidopsis thaliana OX=3702 GN=UGT83A1 PE=2 SV=1	S	Function unknown	PREDICTED: UDP-glycosyltransferase 83A1 [Oryza sativa Japonica Group]	cellular component: cell (GO:0005623);; cellular component: cell part (GO:0044464);; biological process: cellular process (GO:0009987);; biological process: biological regulation (GO:0065007);; biological process: metabolic process (GO:0008152);; molecular function: catalytic activity (GO:0003824);; cellular component: organelle (GO:0043226);; biological process: single-organism process (GO:00446…
LOC_Os07g08970	LOC_Os07g08970	67.0597	6331	69.8708	7365	58.7591	6467	144.957	13859	142.762	13850	152.817	14182	2.62075e-31	1.21362	up	[D]	Cell cycle control, cell division, chromosome partitioning	Molecular Function: ATP binding (GO:0005524);; Molecular Function: GTP binding (GO:0005525);; Cellular Component: mitochondrion (GO:0005739);; Biological Process: Mo-molybdopterin cofactor biosynthetic process (GO:0006777);; Cellular Component: chloroplast (GO:0009507);; Molecular Function: hydrolase activity (GO:0016787);; Molecular Function: nucleoside-triphosphatase activity (GO:0017111);; Cel…	--	--	--	--	ATPase family associated with various cellular activities (AAA);; NTPase;; AAA domain (dynein-related subfamily);; Magnesium chelatase, subunit ChlI	Uncharacterized protein ycf45 OS=Porphyra purpurea OX=2787 GN=ycf45 PE=3 SV=1	S	Function unknown	PREDICTED: uncharacterized protein ycf45 [Oryza sativa Japonica Group]	molecular function: binding (GO:0005488);; cellular component: cell (GO:0005623);; cellular component: organelle (GO:0043226);; cellular component: cell part (GO:0044464);; biological process: metabolic process (GO:0008152);; biological process: cellular process (GO:0009987);; molecular function: catalytic activity (GO:0003824)
Oryza_sativa_newGene_3204	--	0	0	0	0	0	0	1.03003	84	1.35539	111	1.71404	135	1.37309e-11	8.31772	up	--	--	--	--	--	--	--	--	--	--	--	hypothetical protein OsJ_29411 [Oryza sativa Japonica Group]	--
LOC_Os03g02170	LOC_Os03g02170	1.70819	145	2.00828	191	2.53151	251	5.38174	463	4.7624	415	6.11945	511	6.25645e-10	1.409	up	--	--	Cellular Component: mitochondrion (GO:0005739);; Cellular Component: membrane (GO:0016020);;	--	--	[S]	Function unknown	Protein of unknown function (DUF726)	--	S	Function unknown	expressed protein [Oryza sativa Japonica Group]	cellular component: cell (GO:0005623);; cellular component: organelle (GO:0043226);; cellular component: cell part (GO:0044464);; cellular component: membrane (GO:0016020)
LOC_Os02g58640	LOC_Os02g58640	25.6945	1496	29.1574	1895	23.6242	1603	87.2178	5141	88.2181	5277	88.985	5092	2.16747e-61	1.79534	up	--	--	Cellular Component: early endosome (GO:0005769);; Cellular Component: late endosome (GO:0005770);; Biological Process: cellular protein modification process (GO:0006464);; Biological Process: trichome branching (GO:0010091);; Biological Process: response to chitin (GO:0010200);; Biological Process: protein transport (GO:0015031);; Cellular Component: membrane (GO:0016020);; Molecular Function: ub…	K12183|0|osa:4331267|K12183 ESCRT-I complex subunit TSG101 | (RefSeq) OJ1282_E10.10; protein ELC-like	Endocytosis (ko04144)	[OU]	Posttranslational modification, protein turnover, chaperones;; Intracellular trafficking, secretion, and vesicular transport	UEV domain;; Vps23 core domain	Protein ELC-like OS=Arabidopsis thaliana OX=3702 GN=ELCL PE=1 SV=1	U	Intracellular trafficking, secretion, and vesicular transport	PREDICTED: protein ELC-like [Oryza sativa Japonica Group]	cellular component: cell (GO:0005623);; cellular component: organelle (GO:0043226);; cellular component: cell part (GO:0044464);; biological process: metabolic process (GO:0008152);; biological process: cellular process (GO:0009987);; biological process: developmental process (GO:0032502);; biological process: single-organism process (GO:0044699);; biological process: cellular component organizat…
LOC_Os07g38630	LOC_Os07g38630	0.490307	4	0.906455	8	0.945606	8	18.1688	134	9.99952	75	10.2076	73	5.2615e-14	3.88342	up	--	--	Cellular Component: cytoplasmic vesicle (GO:0016023);;	--	--	--	--	--	--	--	--	--	--
LOC_Os09g38300	LOC_Os09g38300	2.51226	179	2.61244	207	2.91103	241	6.12437	441	6.65655	486	5.7319	400	1.5027e-12	1.24015	up	--	--	Biological Process: regulation of cell growth (GO:0001558);; Cellular Component: nucleus (GO:0005634);; Cellular Component: mitochondrion (GO:0005739);; Biological Process: regulation of cell size (GO:0008361);; Cellular Component: SCF ubiquitin ligase complex (GO:0019005);;	--	--	--	--	Kelch motif;; Kelch motif;; F-box domain;; Galactose oxidase, central domain;; F-box-like	F-box/kelch-repeat protein At5g42350 OS=Arabidopsis thaliana OX=3702 GN=At5g42350 PE=2 SV=1	S	Function unknown	PREDICTED: F-box/kelch-repeat protein At5g42350 [Oryza sativa Japonica Group]	biological process: biological regulation (GO:0065007);; cellular component: cell (GO:0005623);; cellular component: organelle (GO:0043226);; cellular component: cell part (GO:0044464);; biological process: cellular process (GO:0009987);; biological process: single-organism process (GO:0044699);; biological process: cellular component organization or biogenesis (GO:0071840);; cellular component: …
LOC_Os04g06770	LOC_Os04g06770	10.2547	1285	12.5171	1751	11.5318	1684	24.0861	3054	21.3493	2747	22.8008	2806	4.55961e-19	1.03158	up	--	--	Cellular Component: nuclear euchromatin (GO:0005719);; Cellular Component: nucleolus (GO:0005730);; Cellular Component: cytoplasm (GO:0005737);; Biological Process: DNA methylation (GO:0006306);; Biological Process: chromatin silencing (GO:0006342);; Biological Process: meiotic cell cycle (GO:0007126);; Biological Process: embryo development ending in seed dormancy (GO:0009793);; Biological Proce…	K11593|0|osa:4335025|K11593 eukaryotic translation initiation factor 2C | (RefSeq) AGO4B, OsAGO4b, OsJ_13701; protein argonaute 4B	--	[J]	Translation, ribosomal structure and biogenesis	Piwi domain;; N-terminal domain of argonaute;; PAZ domain;; Argonaute linker 1 domain;; Argonaute linker 2 domain;; Mid domain of argonaute	Protein argonaute 4B OS=Oryza sativa subsp. japonica OX=39947 GN=AGO4B PE=2 SV=1	J	Translation, ribosomal structure and biogenesis	PREDICTED: protein argonaute 4B [Oryza sativa Japonica Group]	cellular component: cell (GO:0005623);; cellular component: membrane-enclosed lumen (GO:0031974);; cellular component: organelle (GO:0043226);; cellular component: organelle part (GO:0044422);; cellular component: cell part (GO:0044464);; biological process: metabolic process (GO:0008152);; biological process: cellular process (GO:0009987);; biological process: single-organism process (GO:0044699…
LOC_Os11g47510	LOC_Os11g47510	0	0	0.107392	7	0	0	0.764791	39	0.790325	41	0.89693	45	1.57737e-05	4.00745	up	--	--	Molecular Function: hydrolase activity, hydrolyzing O-glycosyl compounds (GO:0004553);; Molecular Function: chitinase activity (GO:0004568);; Cellular Component: extracellular region (GO:0005576);; Biological Process: carbohydrate metabolic process (GO:0005975);; Cellular Component: membrane (GO:0016020);; Cellular Component: cytoplasmic vesicle (GO:0016023);; Cellular Component: cell periphery (…	--	--	[M]	Cell wall/membrane/envelope biogenesis	Glycosyl hydrolases family 18	Xylanase inhibitor protein 1 OS=Oryza sativa subsp. japonica OX=39947 GN=RIXI PE=1 SV=1	G	Carbohydrate transport and metabolism	PREDICTED: xylanase inhibitor protein 1-like [Oryza sativa Japonica Group]	molecular function: catalytic activity (GO:0003824);; cellular component: extracellular region (GO:0005576);; biological process: metabolic process (GO:0008152);; cellular component: membrane (GO:0016020);; cellular component: cell (GO:0005623);; cellular component: cell part (GO:0044464)
LOC_Os01g56620	LOC_Os01g56620	0.216826	22	0.317337	35	0.093856	11	1.88721	189	2.00983	204	2.80237	272	2.6725e-16	3.40517	up	[J]	Translation, ribosomal structure and biogenesis	Biological Process: pseudouridine synthesis (GO:0001522);; Molecular Function: RNA binding (GO:0003723);; Molecular Function: catalytic activity (GO:0003824);; Molecular Function: binding (GO:0005488);; Cellular Component: vacuole (GO:0005773);; Cellular Component: chloroplast (GO:0009507);; Molecular Function: pseudouridine synthase activity (GO:0009982);; Biological Process: cellular component …	K06176|0|osa:4324714|K06176 tRNA pseudouridine13 synthase [EC:5.4.99.27] | (RefSeq) P0490D09.6; pseudouridylate synthase 7 homolog	--	[S]	Function unknown	tRNA pseudouridine synthase D (TruD)	--	S	Function unknown	PREDICTED: pseudouridylate synthase 7 homolog isoform X1 [Oryza sativa Japonica Group]	biological process: metabolic process (GO:0008152);; biological process: cellular process (GO:0009987);; molecular function: binding (GO:0005488);; molecular function: catalytic activity (GO:0003824);; cellular component: cell (GO:0005623);; cellular component: organelle (GO:0043226);; cellular component: cell part (GO:0044464);; biological process: cellular component organization or biogenesis (…
LOC_Os09g36830	LOC_Os09g36830	3.59922	117	5.93224	215	3.76059	142	16.777	551	12.1674	405	14.3321	457	1.9652e-12	1.73639	up	--	--	Biological Process: microtubule cytoskeleton organization (GO:0000226);; Molecular Function: protein serine/threonine kinase activity (GO:0004674);; Molecular Function: ubiquitin-protein transferase activity (GO:0004842);; Molecular Function: protein binding (GO:0005515);; Cellular Component: nucleolus (GO:0005730);; Cellular Component: spindle (GO:0005819);; Cellular Component: cytosol (GO:00058…	K03094|5.29877e-96|osa:4347721|K03094 S-phase kinase-associated protein 1 | (RefSeq) B1274F11.9; SKP1-like protein 1A	Ubiquitin mediated proteolysis (ko04120);; Protein processing in endoplasmic reticulum (ko04141)	[O]	Posttranslational modification, protein turnover, chaperones	Skp1 family, dimerisation domain;; Skp1 family, tetramerisation domain	SKP1-like protein 1B OS=Arabidopsis thaliana OX=3702 GN=SKP1B PE=1 SV=1	O	Posttranslational modification, protein turnover, chaperones	PREDICTED: SKP1-like protein 1A [Oryza sativa Japonica Group]	biological process: cellular process (GO:0009987);; biological process: cellular component organization or biogenesis (GO:0071840);; biological process: metabolic process (GO:0008152);; molecular function: catalytic activity (GO:0003824);; molecular function: binding (GO:0005488);; cellular component: cell (GO:0005623);; cellular component: organelle (GO:0043226);; cellular component: organelle p…
LOC_Os06g35030	LOC_Os06g35030	19.5593	1260	22.0786	1587	21.3596	1599	72.0396	4665	83.7393	5516	70.5052	4443	3.76987e-48	1.879	up	--	--	Molecular Function: nucleotide binding (GO:0000166);; Biological Process: mitotic cell cycle (GO:0000278);; Molecular Function: nucleic acid binding (GO:0003676);; Molecular Function: RNA binding (GO:0003723);; Molecular Function: protein binding (GO:0005515);; Cellular Component: cytoplasm (GO:0005737);; Biological Process: RNA processing (GO:0006396);; Cellular Component: cytoplasmic vesicle (G…	--	--	[R]	General function prediction only	RNA recognition motif. (a.k.a. RRM, RBD, or RNP domain);; Ataxin-2 C-terminal region	Polyadenylate-binding protein-interacting protein 9 OS=Arabidopsis thaliana OX=3702 GN=CID9 PE=4 SV=1	S	Function unknown	PREDICTED: polyadenylate-binding protein-interacting protein 8-like [Oryza sativa Japonica Group]	molecular function: binding (GO:0005488);; biological process: cellular process (GO:0009987);; biological process: single-organism process (GO:0044699);; cellular component: cell (GO:0005623);; cellular component: cell part (GO:0044464);; biological process: metabolic process (GO:0008152);; cellular component: organelle (GO:0043226)
LOC_Os04g48750	LOC_Os04g48750	5.14183	393	8.00106	640	5.23177	421	16.4812	1224	18.0126	1362	18.8019	1323	5.65415e-16	1.59194	up	--	--	Cellular Component: endoplasmic reticulum membrane (GO:0005789);; Biological Process: protein glycosylation (GO:0006486);; Biological Process: lipid metabolic process (GO:0006629);; Cellular Component: integral component of membrane (GO:0016021);; Molecular Function: oxidoreductase activity, acting on the CH-CH group of donors (GO:0016627);; Molecular Function: oxidoreductase activity, acting on …	K12345|0|osa:4336740|K12345 3-oxo-5-alpha-steroid 4-dehydrogenase 3 [EC:1.3.1.22 1.3.1.94] | (RefSeq) OsJ_15866; polyprenol reductase 1	--	[I]	Lipid transport and metabolism	3-oxo-5-alpha-steroid 4-dehydrogenase	Polyprenol reductase 1 OS=Oryza sativa subsp. japonica OX=39947 GN=Os04g0576800 PE=2 SV=2	S	Function unknown	PREDICTED: polyprenol reductase 1 [Oryza sativa Japonica Group]	cellular component: cell (GO:0005623);; cellular component: membrane (GO:0016020);; cellular component: organelle (GO:0043226);; cellular component: organelle part (GO:0044422);; cellular component: membrane part (GO:0044425);; cellular component: cell part (GO:0044464);; biological process: metabolic process (GO:0008152);; biological process: cellular process (GO:0009987);; biological process: s…
LOC_Os05g08900	LOC_Os05g08900	1.0024	58	1.44054	93	0.90309	61	1.781	105	1.98433	118	2.90351	165	0.00264068	1.03733	up	--	--	Cellular Component: mitochondrion (GO:0005739);; Cellular Component: membrane (GO:0016020);;	--	--	--	--	--	--	--	--	PREDICTED: uncharacterized protein LOC9271957 [Oryza sativa Japonica Group]	cellular component: cell (GO:0005623);; cellular component: organelle (GO:0043226);; cellular component: cell part (GO:0044464);; cellular component: membrane (GO:0016020)
LOC_Os01g58400	LOC_Os01g58400	3.14972	235	3.47085	288	2.99986	261	6.98627	526	6.91522	529	7.28026	535	8.2574e-16	1.18011	up	--	--	Biological Process: telomere maintenance (GO:0000723);; Biological Process: cell fate determination (GO:0001709);; Biological Process: DNA repair (GO:0006281);; Biological Process: DNA recombination (GO:0006310);; Biological Process: cellular protein modification process (GO:0006464);; Biological Process: chromosome segregation (GO:0007059);; Biological Process: meiosis I (GO:0007127);; Molecular…	K10695|0|dosa:Os01t0796700-01|K10695 E3 ubiquitin-protein ligase RNF1/2 [EC:2.3.2.27] | (RAP-DB) Os01g0796700; Zinc finger, RING/FYVE/PHD-type domain containing protein.	--	[O]	Posttranslational modification, protein turnover, chaperones	Zinc finger, C3HC4 type (RING finger);; Zinc finger, C3HC4 type (RING finger);; Ring finger domain	Putative E3 ubiquitin-protein ligase RING1b OS=Arabidopsis thaliana OX=3702 GN=RING1B PE=1 SV=1	K	Transcription	PREDICTED: putative E3 ubiquitin-protein ligase RING1a isoform X2 [Oryza sativa Japonica Group]	biological process: metabolic process (GO:0008152);; biological process: cellular process (GO:0009987);; biological process: biological regulation (GO:0065007);; biological process: cellular component organization or biogenesis (GO:0071840);; biological process: developmental process (GO:0032502);; biological process: single-organism process (GO:0044699);; biological process: response to stimulus…
LOC_Os01g15340	LOC_Os01g15340	2.26891	76	2.42444	90	0.879155	34	12.1801	409	15.8587	540	13.6139	444	1.67791e-16	2.91874	up	--	--	Molecular Function: protein binding (GO:0005515);; Molecular Function: GTP binding (GO:0005525);; Cellular Component: nucleus (GO:0005634);; Cellular Component: cytoplasm (GO:0005737);; Biological Process: defense response (GO:0006952);; Biological Process: catabolic process (GO:0009056);; Biological Process: response to auxin (GO:0009733);; Biological Process: response to gibberellin (GO:0009739…	--	--	--	--	--	Flowering-promoting factor 1-like protein 1 OS=Oryza sativa subsp. japonica OX=39947 GN=RAA1 PE=1 SV=1	S	Function unknown	PREDICTED: flowering-promoting factor 1-like protein 1 [Oryza sativa Japonica Group]	molecular function: binding (GO:0005488);; cellular component: cell (GO:0005623);; cellular component: organelle (GO:0043226);; cellular component: cell part (GO:0044464);; biological process: response to stimulus (GO:0050896);; biological process: metabolic process (GO:0008152);; biological process: biological regulation (GO:0065007);; biological process: reproduction (GO:0000003);; biological p…
LOC_Os09g27060	LOC_Os09g27060	0.174983	21	0.120244	16	0.190833	26	6.78804	788	6.86222	808	6.33999	714	2.92626e-105	5.32532	up	[KL]	Transcription;; Replication, recombination and repair	Cellular Component: nucleosome (GO:0000786);; Biological Process: regionalization (GO:0003002);; Molecular Function: nucleic acid binding (GO:0003676);; Molecular Function: DNA binding (GO:0003677);; Molecular Function: chromatin binding (GO:0003682);; Molecular Function: ATP-dependent DNA helicase activity (GO:0004003);; Molecular Function: protein binding (GO:0005515);; Molecular Function: ATP …	K19001|0|osa:4347183|K19001 ATP-dependent DNA helicase | (RefSeq) OsDDM1a; ATP-dependent DNA helicase DDM1	--	[K]	Transcription	SNF2 family N-terminal domain;; Helicase conserved C-terminal domain;; Class II histone deacetylase complex subunits 2 and 3;; Type III restriction enzyme, res subunit	ATP-dependent DNA helicase DDM1 OS=Arabidopsis thaliana OX=3702 GN=DDM1 PE=1 SV=1	L	Replication, recombination and repair	PREDICTED: ATP-dependent DNA helicase DDM1 [Oryza sativa Japonica Group]	cellular component: cell (GO:0005623);; cellular component: macromolecular complex (GO:0032991);; cellular component: organelle (GO:0043226);; cellular component: organelle part (GO:0044422);; cellular component: cell part (GO:0044464);; biological process: multicellular organismal process (GO:0032501);; biological process: developmental process (GO:0032502);; biological process: single-organism …
LOC_Os02g03420	LOC_Os02g03420	1.01272	86	1.79193	169	1.43544	142	3.20181	274	3.5494	309	3.11318	259	9.4932e-07	1.25379	up	--	--	Cellular Component: mitochondrion (GO:0005739);; Cellular Component: plastid (GO:0009536);; Biological Process: response to salt stress (GO:0009651);; Biological Process: response to abscisic acid (GO:0009737);; Biological Process: response to glucose (GO:0009749);; Biological Process: regulation of gene expression (GO:0010468);; Biological Process: chloroplast RNA processing (GO:0031425);; Biolo…	--	--	[R]	General function prediction only	PPR repeat;; PPR repeat family;; PPR repeat;; Pentatricopeptide repeat domain	Pentatricopeptide repeat-containing protein At4g13650 OS=Arabidopsis thaliana OX=3702 GN=PCMP-H42 PE=2 SV=2	S	Function unknown	PREDICTED: pentatricopeptide repeat-containing protein At1g18485 [Oryza sativa Japonica Group]	cellular component: cell (GO:0005623);; cellular component: organelle (GO:0043226);; cellular component: cell part (GO:0044464);; biological process: response to stimulus (GO:0050896);; biological process: biological regulation (GO:0065007);; biological process: metabolic process (GO:0008152);; biological process: cellular process (GO:0009987);; biological process: multi-organism process (GO:0051…
LOC_Os04g53370	LOC_Os04g53370	2.86518	134	2.15131	112	2.41197	132	7.69464	364	5.84999	281	5.82829	268	7.87514e-10	1.41251	up	[I]	Lipid transport and metabolism	Molecular Function: 1-acylglycerol-3-phosphate O-acyltransferase activity (GO:0003841);; Biological Process: nitrogen compound metabolic process (GO:0006807);; Biological Process: phospholipid biosynthetic process (GO:0008654);; Cellular Component: chloroplast envelope (GO:0009941);; Cellular Component: integral component of membrane (GO:0016021);; Biological Process: cellular component organizat…	--	--	[I]	Lipid transport and metabolism	Acyltransferase	1-acyl-sn-glycerol-3-phosphate acyltransferase OS=Cocos nucifera OX=13894 PE=1 SV=1	I	Lipid transport and metabolism	OSJNBa0053K19.24 [Oryza sativa Japonica Group]	molecular function: catalytic activity (GO:0003824);; biological process: metabolic process (GO:0008152);; biological process: cellular process (GO:0009987);; biological process: single-organism process (GO:0044699);; cellular component: cell (GO:0005623);; cellular component: organelle (GO:0043226);; cellular component: organelle part (GO:0044422);; cellular component: cell part (GO:0044464);; c…
LOC_Os06g02440	LOC_Os06g02440	7.69188	438	8.13821	517	8.02262	532	16.1664	931	20.3836	1192	19.3232	1081	2.7538e-15	1.26955	up	--	--	Cellular Component: membrane (GO:0016020);; Cellular Component: cytoplasmic vesicle (GO:0016023);;	--	--	--	--	Protein of unknown function (DUF1218)	--	S	Function unknown	PREDICTED: uncharacterized protein LOC4339916 [Oryza sativa Japonica Group]	cellular component: membrane (GO:0016020)
LOC_Os07g41280	LOC_Os07g41280	14.7715	916	13.4502	899	12.2738	903	46.8274	2838	17.2452	1110	20.7841	1294	0.000866859	1.0763	up	[G]	Carbohydrate transport and metabolism	Biological Process: defense response to oomycetes (GO:0002229);; Cellular Component: peroxisome (GO:0005777);; Cellular Component: cytosol (GO:0005829);; Biological Process: pentose-phosphate shunt (GO:0006098);; Cellular Component: chloroplast stroma (GO:0009570);; Molecular Function: 6-phosphogluconolactonase activity (GO:0017057);; Biological Process: defense response to bacterium (GO:0042742)…	K01057|0|osa:4343843|K01057 6-phosphogluconolactonase [EC:3.1.1.31] | (RefSeq) OsJ_024061; probable 6-phosphogluconolactonase 2	Pentose phosphate pathway (ko00030);; Carbon metabolism (ko01200)	[G]	Carbohydrate transport and metabolism	Glucosamine-6-phosphate isomerases/6-phosphogluconolactonase	Probable 6-phosphogluconolactonase 2 OS=Oryza sativa subsp. japonica OX=39947 GN=Os07g0604000 PE=2 SV=1	G	Carbohydrate transport and metabolism	PREDICTED: probable 6-phosphogluconolactonase 2 [Oryza sativa Japonica Group]	biological process: response to stimulus (GO:0050896);; biological process: multi-organism process (GO:0051704);; cellular component: cell (GO:0005623);; cellular component: organelle (GO:0043226);; cellular component: cell part (GO:0044464);; biological process: metabolic process (GO:0008152);; biological process: cellular process (GO:0009987);; biological process: single-organism process (GO:00…
LOC_Os07g46630	LOC_Os07g46630	2.17287	100	2.74203	140	1.88638	101	6.45379	298	6.30491	296	5.26941	237	1.12018e-10	1.43869	up	[F]	Nucleotide transport and metabolism	Molecular Function: adenosine deaminase activity (GO:0004000);; Cellular Component: cytosol (GO:0005829);; Biological Process: adenosine catabolic process (GO:0006154);; Biological Process: purine ribonucleoside monophosphate biosynthetic process (GO:0009168);; Biological Process: hypoxanthine salvage (GO:0043103);; Biological Process: inosine biosynthetic process (GO:0046103);;	K01488|0|osa:4344179|K01488 adenosine deaminase [EC:3.5.4.4] | (RefSeq) adenosine deaminase-like protein	Purine metabolism (ko00230)	[F]	Nucleotide transport and metabolism	Adenosine/AMP deaminase	--	F	Nucleotide transport and metabolism	PREDICTED: adenosine deaminase-like protein [Oryza sativa Japonica Group]	molecular function: catalytic activity (GO:0003824);; cellular component: cell (GO:0005623);; cellular component: cell part (GO:0044464);; biological process: metabolic process (GO:0008152);; biological process: cellular process (GO:0009987);; biological process: single-organism process (GO:0044699)
LOC_Os11g06680	LOC_Os11g06680	0.192837	24	0.384259	53	0.163397	24	1.63634	203	1.73973	219	2.31916	279	1.22159e-15	2.93971	up	--	--	Cellular Component: mitochondrion (GO:0005739);; Cellular Component: peroxisome (GO:0005777);;	--	--	--	--	NYN domain	--	S	Function unknown	PREDICTED: uncharacterized protein LOC4349873 [Oryza sativa Japonica Group]	cellular component: cell (GO:0005623);; cellular component: organelle (GO:0043226);; cellular component: cell part (GO:0044464)
LOC_Os12g41715	LOC_Os12g41715	4.79945	493	6.89164	790	5.0679	606	127.856	13281	140.723	14832	130.159	13124	1.37594e-193	4.60846	up	[L]	Replication, recombination and repair	Biological Process: Group II intron splicing (GO:0000373);; Molecular Function: DNA binding (GO:0003677);; Molecular Function: RNA binding (GO:0003723);; Molecular Function: ATP binding (GO:0005524);; Cellular Component: cell wall (GO:0005618);; Cellular Component: nucleolus (GO:0005730);; Cellular Component: mitochondrion (GO:0005739);; Molecular Function: ATP-dependent helicase activity (GO:000…	--	--	[A]	RNA processing and modification	DEAD/DEAH box helicase;; Helicase conserved C-terminal domain	DEAD-box ATP-dependent RNA helicase 9 OS=Oryza sativa subsp. japonica OX=39947 GN=Os12g0611200 PE=2 SV=1	L	Replication, recombination and repair	PREDICTED: DEAD-box ATP-dependent RNA helicase 9 [Oryza sativa Japonica Group]	biological process: metabolic process (GO:0008152);; biological process: cellular process (GO:0009987);; molecular function: binding (GO:0005488);; cellular component: cell (GO:0005623);; cellular component: cell part (GO:0044464);; cellular component: organelle (GO:0043226);; cellular component: organelle part (GO:0044422);; molecular function: catalytic activity (GO:0003824);; biological proces…
LOC_Os03g12670	LOC_Os03g12670	128.617	11176	106.138	10383	136.563	13753	243.841	23533	254.812	24847	262.151	24535	2.3616e-16	1.20188	up	--	--	--	--	--	--	--	--	--	--	--	unnamed protein product [Oryza sativa Japonica Group]	--
LOC_Os03g38540	LOC_Os03g38540	3.87718	261	3.18931	243	4.51749	337	28.2739	1882	22.5598	1496	12.4764	777	7.27245e-16	2.42876	up	[E]	Amino acid transport and metabolism	Molecular Function: folic acid binding (GO:0005542);; Biological Process: metabolic process (GO:0008152);; Molecular Function: transferase activity (GO:0016740);;	--	--	--	--	Formiminotransferase domain, N-terminal subdomain	--	E	Amino acid transport and metabolism	PREDICTED: uncharacterized protein LOC4333329 isoform X1 [Oryza sativa Japonica Group]	molecular function: binding (GO:0005488);; biological process: metabolic process (GO:0008152);; molecular function: catalytic activity (GO:0003824)
Oryza_sativa_newGene_2308	--	40.2634	1297	58.6147	2108	61.6114	2313	156.207	5094	163.423	5408	185.77	5880	2.0186e-18	1.69276	up	[J]	Translation, ribosomal structure and biogenesis	Molecular Function: structural constituent of ribosome (GO:0003735);; Biological Process: translation (GO:0006412);; Cellular Component: chloroplast (GO:0009507);; Molecular Function: rRNA binding (GO:0019843);; Cellular Component: cytosolic small ribosomal subunit (GO:0022627);;	K02949|2.97738e-85|osa:4343620|K02949 small subunit ribosomal protein S11e | (RefSeq) OJ1112_E08.122, OJ1773_H01.103; 40S ribosomal protein S11	Ribosome (ko03010)	[J]	Translation, ribosomal structure and biogenesis	Ribosomal_S17 N-terminal;; Ribosomal protein S17	40S ribosomal protein S11 OS=Euphorbia esula OX=3993 GN=RPS11 PE=2 SV=1	J	Translation, ribosomal structure and biogenesis	hypothetical protein SETIT_010907mg [Setaria italica]	molecular function: structural molecule activity (GO:0005198);; biological process: metabolic process (GO:0008152);; biological process: cellular process (GO:0009987);; cellular component: cell (GO:0005623);; cellular component: organelle (GO:0043226);; cellular component: cell part (GO:0044464);; molecular function: binding (GO:0005488);; cellular component: macromolecular complex (GO:0032991);;…
LOC_Os05g51470	LOC_Os05g51470	9.73083	598	9.9715	684	5.58802	400	36.5539	2273	33.7702	2131	24.374	1471	1.06629e-14	1.93804	up	--	--	Molecular Function: cysteamine dioxygenase activity (GO:0047800);; Biological Process: oxidation-reduction process (GO:0055114);;	K10712|0|osa:4339793|K10712 cysteamine dioxygenase [EC:1.13.11.19] | (RefSeq) plant cysteine oxidase 2	Taurine and hypotaurine metabolism (ko00430)	[S]	Function unknown	PCO_ADO	Plant cysteine oxidase 2 OS=Arabidopsis thaliana OX=3702 GN=PCO2 PE=1 SV=1	S	Function unknown	PREDICTED: plant cysteine oxidase 2 [Oryza sativa Japonica Group]	biological process: metabolic process (GO:0008152);; biological process: single-organism process (GO:0044699);; molecular function: catalytic activity (GO:0003824)
LOC_Os03g37100	LOC_Os03g37100	0.285147	19	0.483459	35	0.29545	23	3.03016	199	3.293	220	3.04941	195	1.07145e-25	3.13827	up	[S]	Function unknown	Cellular Component: plasma membrane (GO:0005886);; Cellular Component: anchored component of membrane (GO:0031225);; Cellular Component: intracellular membrane-bounded organelle (GO:0043231);; Cellular Component: cytoplasmic part (GO:0044444);;	--	--	[S]	Function unknown	DTW domain	--	S	Function unknown	PREDICTED: uncharacterized protein LOC4333278 [Oryza sativa Japonica Group]	cellular component: cell (GO:0005623);; cellular component: membrane (GO:0016020);; cellular component: cell part (GO:0044464);; cellular component: membrane part (GO:0044425);; cellular component: organelle (GO:0043226)
LOC_Os03g46310	LOC_Os03g46310	0.715246	26	1.56529	63	0.916926	39	3.38966	124	3.22667	120	4.66911	165	1.2396e-06	1.83803	up	--	--	Cellular Component: mitochondrion (GO:0005739);; Cellular Component: plastid (GO:0009536);;	--	--	--	--	--	--	S	Function unknown	hypothetical protein OsI_12907 [Oryza sativa Indica Group]	cellular component: cell (GO:0005623);; cellular component: organelle (GO:0043226);; cellular component: cell part (GO:0044464)
LOC_Os08g12950	LOC_Os08g12950	0.042995	2	0.168952	9	0	0	9.85021	465	11.6716	558	12.9446	592	3.29762e-49	7.20647	up	--	--	Molecular Function: DNA binding (GO:0003677);; Molecular Function: chromatin binding (GO:0003682);; Cellular Component: mitochondrion (GO:0005739);; Cellular Component: ribosome (GO:0005840);; Cellular Component: cytoplasmic vesicle (GO:0016023);;	--	--	--	--	No apical meristem-associated C-terminal domain;; Myb/SANT-like DNA-binding domain	Glutathione S-transferase T3 OS=Arabidopsis thaliana OX=3702 GN=GSTT3 PE=2 SV=1	S	Function unknown	PREDICTED: glutathione S-transferase T2-like [Oryza sativa Japonica Group]	molecular function: binding (GO:0005488);; cellular component: cell (GO:0005623);; cellular component: organelle (GO:0043226);; cellular component: cell part (GO:0044464);; cellular component: macromolecular complex (GO:0032991)
LOC_Os09g17152	LOC_Os09g17152	0.665379	40	1.27769	86	0.425427	30	22.688	1378	19.6951	1214	27.5757	1625	1.33075e-49	4.88509	up	--	--	Cellular Component: plastid (GO:0009536);;	--	--	--	--	F-box-like;; F-box domain	--	S	Function unknown	PREDICTED: uncharacterized protein LOC4346787 [Oryza sativa Japonica Group]	cellular component: cell (GO:0005623);; cellular component: organelle (GO:0043226);; cellular component: cell part (GO:0044464)
LOC_Os12g06180	LOC_Os12g06180	2.14575	70	4.84044	176	1.8668	71	19.9266	657	25.3071	847	21.0277	673	9.32405e-18	2.92988	up	--	--	Biological Process: response to stress (GO:0006950);; Biological Process: response to abiotic stimulus (GO:0009628);; Cellular Component: cytoplasmic vesicle (GO:0016023);;	--	--	[V]	Defense mechanisms	TB2/DP1, HVA22 family	HVA22-like protein j OS=Arabidopsis thaliana OX=3702 GN=HVA22J PE=2 SV=2	U	Intracellular trafficking, secretion, and vesicular transport	HVA22-like protein j, putative, expressed [Oryza sativa Japonica Group]	biological process: response to stimulus (GO:0050896)
LOC_Os10g03550	LOC_Os10g03550	16.8347	1986	17.2838	2277	16.5706	2291	60.9656	7408	70.2099	8014	65.3228	7721	4.66261e-88	1.98026	up	--	--	--	--	--	--	--	--	--	S	Function unknown	PREDICTED: uncharacterized protein LOC4348008 [Oryza sativa Japonica Group]	--
LOC_Os03g19750	LOC_Os03g19750	0	0	0.10072	6	0	0	0.883931	47	1.0117	55	0.95743	50	9.17804e-08	4.52591	up	--	--	Molecular Function: DNA binding (GO:0003677);; Molecular Function: binding (GO:0005488);; Cellular Component: mitochondrion (GO:0005739);; Cellular Component: cytoplasmic vesicle (GO:0016023);; Molecular Function: protein dimerization activity (GO:0046983);;	--	--	[L]	Replication, recombination and repair	Domain of unknown function (DUF4413);; hAT family C-terminal dimerisation region	Putative AC transposase OS=Zea mays OX=4577 PE=2 SV=2	S	Function unknown	hAT family dimerisation domain containing protein [Oryza sativa Japonica Group]	molecular function: binding (GO:0005488);; cellular component: cell (GO:0005623);; cellular component: organelle (GO:0043226);; cellular component: cell part (GO:0044464)
LOC_Os07g47070	LOC_Os07g47070	1.27136	50	1.61827	71	1.02359	47	2.02526	80	4.35601	175	2.99334	115	0.00129264	1.28858	up	--	--	--	--	--	--	--	--	--	S	Function unknown	unknown protein [Oryza sativa Japonica Group]	--
LOC_Os04g58564	LOC_Os04g58564	26.4528	1542	27.2359	1772	26.6048	1808	65.5667	3862	71.3231	4272	68.2975	3909	9.91608e-41	1.39366	up	--	--	Molecular Function: hydrolase activity, hydrolyzing O-glycosyl compounds (GO:0004553);; Molecular Function: protein binding (GO:0005515);; Cellular Component: nucleus (GO:0005634);; Cellular Component: cytoplasm (GO:0005737);; Biological Process: carbohydrate metabolic process (GO:0005975);; Biological Process: proteolysis (GO:0006508);; Biological Process: autophagy (GO:0006914);; Molecular Func…	--	--	[S]	Function unknown	Cytokine-induced anti-apoptosis inhibitor 1, Fe-S biogenesis	Anamorsin homolog 2 OS=Oryza sativa subsp. japonica OX=39947 GN=Os04g0682050 PE=2 SV=1	S	Function unknown	PREDICTED: anamorsin homolog 2 [Oryza sativa Japonica Group]	molecular function: catalytic activity (GO:0003824);; molecular function: binding (GO:0005488);; cellular component: cell (GO:0005623);; cellular component: organelle (GO:0043226);; cellular component: cell part (GO:0044464);; biological process: metabolic process (GO:0008152);; biological process: cellular process (GO:0009987);; biological process: localization (GO:0051179);; biological process:…
LOC_Os01g62880	LOC_Os01g62880	2.95155	176	4.32	292	3.2891	227	7.63889	469	8.6555	538	8.91729	528	1.54867e-10	1.3115	up	[Q]	Secondary metabolites biosynthesis, transport and catabolism	Cellular Component: nucleus (GO:0005634);; Cellular Component: cytosol (GO:0005829);; Molecular Function: alcohol dehydrogenase (NADP+) activity (GO:0008106);; Biological Process: response to cold (GO:0009409);; Biological Process: response to water deprivation (GO:0009414);; Cellular Component: chloroplast (GO:0009507);; Biological Process: response to salt stress (GO:0009651);; Molecular Functi…	--	--	[R]	General function prediction only	Aldo/keto reductase family	Aldo-keto reductase family 4 member C10 OS=Arabidopsis thaliana OX=3702 GN=AKR4C10 PE=1 SV=1	S	Function unknown	PREDICTED: aldo-keto reductase family 4 member C10 [Oryza sativa Japonica Group]	cellular component: cell (GO:0005623);; cellular component: organelle (GO:0043226);; cellular component: cell part (GO:0044464);; biological process: metabolic process (GO:0008152);; biological process: single-organism process (GO:0044699);; molecular function: catalytic activity (GO:0003824);; biological process: response to stimulus (GO:0050896);; molecular function: binding (GO:0005488);; biol…
LOC_Os04g25570	LOC_Os04g25570	24.7494	1885	22.8523	1944	21.085	1872	44.391	3424	51.6606	4043	50.2294	3761	4.66382e-17	1.13314	up	--	--	Molecular Function: phosphoprotein phosphatase activity (GO:0004721);; Molecular Function: protein serine/threonine phosphatase activity (GO:0004722);; Molecular Function: protein binding (GO:0005515);; Cellular Component: nucleus (GO:0005634);; Cellular Component: mitochondrion (GO:0005739);; Cellular Component: plasma membrane (GO:0005886);; Biological Process: glucose catabolic process (GO:000…	--	--	[T]	Signal transduction mechanisms	Protein phosphatase 2C	Probable protein phosphatase 2C 38 OS=Oryza sativa subsp. japonica OX=39947 GN=Os04g0321800 PE=2 SV=2	T	Signal transduction mechanisms	PREDICTED: LOW QUALITY PROTEIN: probable protein phosphatase 2C 38 [Oryza sativa Japonica Group]	biological process: metabolic process (GO:0008152);; biological process: cellular process (GO:0009987);; molecular function: catalytic activity (GO:0003824);; molecular function: binding (GO:0005488);; cellular component: cell (GO:0005623);; cellular component: organelle (GO:0043226);; cellular component: cell part (GO:0044464);; cellular component: membrane (GO:0016020);; biological process: sin…
LOC_Os03g10950	LOC_Os03g10950	9.52918	630	13.3936	988	8.96102	690	85.0123	5685	83.7303	5682	92.9007	6030	1.93905e-75	3.07632	up	--	--	Molecular Function: protein serine/threonine phosphatase activity (GO:0004722);; Cellular Component: mitochondrion (GO:0005739);; Cellular Component: plasma membrane (GO:0005886);; Biological Process: protein dephosphorylation (GO:0006470);; Biological Process: protein targeting to membrane (GO:0006612);; Biological Process: membrane fusion (GO:0006944);; Cellular Component: protein serine/threon…	--	--	[T]	Signal transduction mechanisms	Protein phosphatase 2C;; Stage II sporulation protein E (SpoIIE)	Probable protein phosphatase 2C 29 OS=Oryza sativa subsp. japonica OX=39947 GN=Os03g0207400 PE=2 SV=1	T	Signal transduction mechanisms	PREDICTED: probable protein phosphatase 2C 29 [Oryza sativa Japonica Group]	biological process: metabolic process (GO:0008152);; biological process: cellular process (GO:0009987);; molecular function: catalytic activity (GO:0003824);; cellular component: cell (GO:0005623);; cellular component: organelle (GO:0043226);; cellular component: cell part (GO:0044464);; cellular component: membrane (GO:0016020);; biological process: localization (GO:0051179);; cellular component…
LOC_Os11g10480	LOC_Os11g10480	10.9957	775	27.7877	2184	11.1027	912	241.997	17266	265.76	19301	277.48	19231	6.75675e-36	4.00189	up	[R]	General function prediction only	Molecular Function: nucleotide binding (GO:0000166);; Biological Process: response to hypoxia (GO:0001666);; Molecular Function: alcohol dehydrogenase (NAD) activity (GO:0004022);; Molecular Function: alcohol dehydrogenase activity, zinc-dependent (GO:0004024);; Cellular Component: cytosol (GO:0005829);; Cellular Component: plasma membrane (GO:0005886);; Molecular Function: zinc ion binding (GO:0…	K18857|0|osa:4350053|K18857 alcohol dehydrogenase class-P [EC:1.1.1.1] | (RefSeq) ADH1, DUPR11.3, OsJ_032001; alcohol dehydrogenase 1	Glycolysis / Gluconeogenesis (ko00010);; Fatty acid degradation (ko00071);; Tyrosine metabolism (ko00350);; alpha-Linolenic acid metabolism (ko00592)	[Q]	Secondary metabolites biosynthesis, transport and catabolism	Zinc-binding dehydrogenase;; Alcohol dehydrogenase GroES-like domain	Alcohol dehydrogenase 1 OS=Oryza sativa subsp. japonica OX=39947 GN=ADH1 PE=2 SV=2	C	Energy production and conversion	PREDICTED: alcohol dehydrogenase 1 [Oryza sativa Japonica Group]	molecular function: binding (GO:0005488);; biological process: response to stimulus (GO:0050896);; biological process: metabolic process (GO:0008152);; biological process: single-organism process (GO:0044699);; molecular function: catalytic activity (GO:0003824);; cellular component: cell (GO:0005623);; cellular component: cell part (GO:0044464);; cellular component: membrane (GO:0016020);; biolo…
LOC_Os01g04160	LOC_Os01g04160	0.025001	3	0.051295	7	0.110032	15	0.421075	49	0.533902	63	0.309406	35	2.35119e-05	2.64025	up	--	--	--	--	--	--	--	Domain of unknown function (DUF4378);; DUF761-associated sequence motif	--	S	Function unknown	PREDICTED: uncharacterized protein LOC4325802 [Oryza sativa Japonica Group]	--
LOC_Os06g46910	LOC_Os06g46910	0.178579	16	0.22417	22	0.133989	14	0.734926	64	0.97438	86	0.782633	66	1.26262e-07	2.18319	up	--	--	Molecular Function: NAD+ ADP-ribosyltransferase activity (GO:0003950);; Biological Process: cellular process (GO:0009987);; Biological Process: macromolecule metabolic process (GO:0043170);; Cellular Component: intracellular organelle (GO:0043229);; Molecular Function: metal ion binding (GO:0046872);;	--	--	--	--	--	--	S	Function unknown	PREDICTED: uncharacterized protein LOC4341867 [Oryza sativa Japonica Group]	molecular function: catalytic activity (GO:0003824);; biological process: cellular process (GO:0009987);; biological process: metabolic process (GO:0008152);; cellular component: cell (GO:0005623);; cellular component: organelle (GO:0043226);; cellular component: cell part (GO:0044464);; molecular function: binding (GO:0005488)
LOC_Os04g42980	LOC_Os04g42980	6.20743	665	6.7615	809	5.3254	665	91.5918	9934	146.997	16177	112.678	11862	9.08949e-97	4.29634	up	[R]	General function prediction only	Molecular Function: protein kinase activity (GO:0004672);; Cellular Component: plasma membrane (GO:0005886);; Biological Process: protein phosphorylation (GO:0006468);; Molecular Function: zinc ion binding (GO:0008270);; Cellular Component: membrane (GO:0016020);; Biological Process: cellular component organization (GO:0016043);; Biological Process: single-organism cellular process (GO:0044763);;…	--	--	--	--	von Willebrand factor type A domain;; von Willebrand factor type A domain;; VWA / Hh protein intein-like;; von Willebrand factor type A domain;; VWA domain containing CoxE-like protein;; RING-like zinc finger;; Ring finger domain;; Zinc finger, C3HC4 type (RING finger);; Zinc finger, C3HC4 type (RING finger);; Anaphase-promoting complex subunit 11 RING-H2 finger	E3 ubiquitin-protein ligase WAV3 OS=Arabidopsis thaliana OX=3702 GN=WAV3 PE=1 SV=1	S	Function unknown	PREDICTED: uncharacterized protein LOC4336357 [Oryza sativa Japonica Group]	biological process: metabolic process (GO:0008152);; biological process: cellular process (GO:0009987);; molecular function: catalytic activity (GO:0003824);; cellular component: cell (GO:0005623);; cellular component: membrane (GO:0016020);; cellular component: cell part (GO:0044464);; molecular function: binding (GO:0005488);; biological process: cellular component organization or biogenesis (G…
LOC_Os12g06335	LOC_Os12g06335	9.56432	938	9.59125	1050	7.12584	815	19.2665	1913	19.7973	1995	21.4482	2068	2.02592e-15	1.24667	up	--	--	Cellular Component: nucleus (GO:0005634);; Cellular Component: mitochondrion (GO:0005739);; Biological Process: pattern specification process (GO:0007389);; Biological Process: animal organ morphogenesis (GO:0009887);; Biological Process: shoot system morphogenesis (GO:0010016);; Biological Process: maintenance of root meristem identity (GO:0010078);; Biological Process: stele development (GO:001…	--	--	--	--	bHLH-MYC and R2R3-MYB transcription factors N-terminal	Transcription factor LHW OS=Arabidopsis thaliana OX=3702 GN=LHW PE=1 SV=1	S	Function unknown	PREDICTED: transcription factor LHW [Oryza sativa Japonica Group]	cellular component: cell (GO:0005623);; cellular component: organelle (GO:0043226);; cellular component: cell part (GO:0044464);; biological process: multicellular organismal process (GO:0032501);; biological process: single-organism process (GO:0044699);; biological process: developmental process (GO:0032502);; biological process: cellular process (GO:0009987);; biological process: biological re…
LOC_Os02g42290	LOC_Os02g42290	110.832	5924	133.934	7971	106.156	6622	854.374	46474	722.757	39884	878.647	46388	7.45514e-108	2.85479	up	[O]	Posttranslational modification, protein turnover, chaperones	Biological Process: maltose metabolic process (GO:0000023);; Molecular Function: nucleotide binding (GO:0000166);; Molecular Function: serine-type endopeptidase activity (GO:0004252);; Cellular Component: mitochondrial matrix (GO:0005759);; Biological Process: transcription, DNA-templated (GO:0006351);; Biological Process: proteolysis (GO:0006508);; Biological Process: phosphate-containing compou…	K01358|5.18969e-150|osa:4330071|K01358 ATP-dependent Clp protease, protease subunit [EC:3.4.21.92] | (RefSeq) OJ1643_A10.30; ATP-dependent Clp protease proteolytic subunit	--	[O]	Posttranslational modification, protein turnover, chaperones	Clp protease	ATP-dependent Clp protease proteolytic subunit 2, mitochondrial OS=Arabidopsis thaliana OX=3702 GN=CLPP2 PE=1 SV=1	O	Posttranslational modification, protein turnover, chaperones	PREDICTED: ATP-dependent Clp protease proteolytic subunit [Oryza sativa Japonica Group]	biological process: metabolic process (GO:0008152);; biological process: cellular process (GO:0009987);; biological process: single-organism process (GO:0044699);; molecular function: binding (GO:0005488);; molecular function: catalytic activity (GO:0003824);; cellular component: cell (GO:0005623);; cellular component: membrane-enclosed lumen (GO:0031974);; cellular component: organelle (GO:00432…
LOC_Os05g43540	LOC_Os05g43540	11.1015	614	13.6805	844	9.15601	590	35.2825	1974	41.7173	2368	37.0932	2014	1.24543e-24	1.79227	up	--	--	Cellular Component: integral component of membrane (GO:0016021);; Cellular Component: cytoplasmic vesicle (GO:0016023);;	--	--	[TR]	Signal transduction mechanisms;; General function prediction only	TLC domain	--	U	Intracellular trafficking, secretion, and vesicular transport	PREDICTED: transmembrane protein 56 [Oryza sativa Japonica Group]	cellular component: membrane (GO:0016020);; cellular component: membrane part (GO:0044425)
[truncated: 5,385 more rows]
