# Supplementary material for: An Integration of MicroRNA and Transcriptome Sequencing Analysis Reveal Regulatory Roles of miRNAs in Response to Chilling Stress in Wild Rice
Source: Plants (Basel). 2022 Apr 3;11(7):977. doi: 10.3390/plants11070977 (PMC9002458; doi:10.3390/plants11070977)
Supplement: Supplementary file 1 [file plants-11-00977-s001.zip › Table S5. Downregulated differentially expressed genes (DEGs) identified in the comparison of 9311-0 h vs. 9311-96 h (log2(FC) í▌ 1 and FDR í▄ 0.01).xlsx]

## Sheet: Table S5
Table S5. Downregulated differentially expressed genes (DEGs) identified in the comparison of 9311-0 h vs. 9311-96 h (|log2(FC)| ≥ 1 and FDR ≤ 0.01).
#ID	gene_name	9311-0h-1a1_FPKM	9311-0h-1_count	9311-0h-2a2_FPKM	9311-0h-2_count	9311-0h-3a3_FPKM	9311-0h-3_count	9311-96h-1b1_FPKM	9311-96h-1_count	9311-96h-2b2_FPKM	9311-96h-2_count	9311-96h-3b3_FPKM	9311-96h-3_count	FDRc	log2FC	regulated	COG_class	COG_class_annotation	GO_annotation	KEGG_annotation	KEGG_pathway_annotation	KOG_class	KOG_class_annotation	Pfam_annotation	Swiss_Prot_annotation	eggNOG_class	eggNOG_class_annotation	NR_annotation	GO_second_level_annotation
Oryza_sativa_newGene_865	--	2.52129	57	2.14728	55	2.77337	73	0.423235	10	0.270106	7	0.197864	5	2.69999e-08	-2.85168	down	--	--	Biological Process: DNA metabolic process (GO:0006259);; Biological Process: cellular macromolecule biosynthetic process (GO:0034645);;	K03505|3.43152e-10|osa:4344737|K03505 DNA polymerase delta subunit 4 | (RefSeq) OJ9990_A01.115; DNA polymerase delta subunit 4	Purine metabolism (ko00230);; Pyrimidine metabolism (ko00240);; DNA replication (ko03030);; Base excision repair (ko03410);; Nucleotide excision repair (ko03420);; Mismatch repair (ko03430);; Homologous recombination (ko03440)	--	--	--	--	--	--	hypothetical protein OSJNBa0008D12.1 [Oryza sativa Japonica Group]	biological process: metabolic process (GO:0008152);; biological process: cellular process (GO:0009987)
LOC_Os12g40920	LOC_Os12g40920	63.5078	3792	61.5597	4174	91.047	6342	16.2488	933	21.8611	1265	17.2493	953	4.29328e-20	-2.00707	down	--	--	Biological Process: response to superoxide (GO:0000303);; Molecular Function: transcription factor activity, sequence-specific DNA binding (GO:0003700);; Cellular Component: nucleus (GO:0005634);; Biological Process: regulation of transcription, DNA-templated (GO:0006355);; Biological Process: cell death (GO:0008219);; Biological Process: response to water deprivation (GO:0009414);; Biological Pr…	--	--	--	--	Basic leucine-zipper C terminal;; bZIP transcription factor;; Basic region leucine zipper;; bZIP Maf transcription factor	Light-inducible protein CPRF2 OS=Petroselinum crispum OX=4043 GN=CPRF2 PE=2 SV=2	S	Function unknown	PREDICTED: light-inducible protein CPRF2-like isoform X2 [Oryza sativa Japonica Group]	biological process: response to stimulus (GO:0050896);; biological process: biological regulation (GO:0065007);; molecular function: nucleic acid binding transcription factor activity (GO:0001071);; cellular component: cell (GO:0005623);; cellular component: organelle (GO:0043226);; cellular component: cell part (GO:0044464);; biological process: cellular process (GO:0009987);; biological process…
LOC_Os06g11790	LOC_Os06g11790	27.742	1736	24.5227	1706	22.9844	1673	11.9803	771	11.3002	746	12.3822	770	4.09936e-14	-1.00596	down	--	--	--	--	--	[L]	Replication, recombination and repair	TLD	--	L	Replication, recombination and repair	PREDICTED: TLD domain-containing protein 2 [Oryza sativa Japonica Group]	--
LOC_Os10g04860	LOC_Os10g04860	4.6939	897	4.64429	990	3.94162	878	1.7576	340	1.5011	295	1.4455	272	1.92334e-22	-1.45155	down	[F]	Nucleotide transport and metabolism	Molecular Function: iron ion binding (GO:0005506);; Cellular Component: cytoplasm (GO:0005737);; Cellular Component: cytosol (GO:0005829);; Molecular Function: electron carrier activity (GO:0009055);; Biological Process: abscisic acid biosynthetic process (GO:0009688);; Biological Process: auxin biosynthetic process (GO:0009851);; Molecular Function: abscisic aldehyde oxidase activity (GO:0010293…	K11817|0|osa:4348072|K11817 indole-3-acetaldehyde oxidase [EC:1.2.3.7] | (RefSeq) AO-1; probable aldehyde oxidase 1	Tryptophan metabolism (ko00380)	[F]	Nucleotide transport and metabolism	Molybdopterin-binding domain of aldehyde dehydrogenase;; FAD binding domain in molybdopterin dehydrogenase;; Aldehyde oxidase and xanthine dehydrogenase, a/b hammerhead domain;; [2Fe-2S] binding domain;; CO dehydrogenase flavoprotein C-terminal domain;; 2Fe-2S iron-sulfur cluster binding domain	Probable aldehyde oxidase 1 OS=Oryza sativa subsp. japonica OX=39947 GN=Os10g0138100 PE=2 SV=1	F	Nucleotide transport and metabolism	Os10g0138100, partial [Oryza sativa Japonica Group]	molecular function: binding (GO:0005488);; cellular component: cell (GO:0005623);; cellular component: cell part (GO:0044464);; molecular function: electron carrier activity (GO:0009055);; biological process: metabolic process (GO:0008152);; biological process: cellular process (GO:0009987);; biological process: single-organism process (GO:0044699);; biological process: biological regulation (GO:…
LOC_Os04g48530	LOC_Os04g48530	14.1396	1098	14.2409	1235	14.4495	1308	7.69452	605	5.25875	420	7.70727	589	3.46882e-08	-1.00953	down	[V]	Defense mechanisms	Cellular Component: plasma membrane (GO:0005886);; Biological Process: polyamine catabolic process (GO:0006598);; Biological Process: purine nucleobase transport (GO:0006863);; Biological Process: cellular ion homeostasis (GO:0006873);; Molecular Function: voltage-gated anion channel activity (GO:0008308);; Biological Process: response to humidity (GO:0009270);; Biological Process: phenylpropanoi…	--	--	--	--	Voltage-dependent anion channel	Guard cell S-type anion channel SLAC1 OS=Arabidopsis thaliana OX=3702 GN=SLAC1 PE=1 SV=1	P	Inorganic ion transport and metabolism	PREDICTED: guard cell S-type anion channel SLAC1 [Oryza sativa Japonica Group]	cellular component: cell (GO:0005623);; cellular component: membrane (GO:0016020);; cellular component: cell part (GO:0044464);; biological process: metabolic process (GO:0008152);; biological process: cellular process (GO:0009987);; biological process: single-organism process (GO:0044699);; biological process: localization (GO:0051179);; biological process: biological regulation (GO:0065007);; m…
LOC_Os05g05830	LOC_Os05g05830	81.322	3432	79.9712	3759	79.7261	3916	21.2013	906	22.1281	958	20.8412	864	1.34412e-75	-1.8651	down	[H]	Coenzyme transport and metabolism	Molecular Function: nucleotide binding (GO:0000166);; Molecular Function: catalytic activity (GO:0003824);; Molecular Function: methylenetetrahydrofolate dehydrogenase (NADP+) activity (GO:0004488);; Cellular Component: cytosol (GO:0005829);; Biological Process: folic acid-containing compound biosynthetic process (GO:0009396);; Cellular Component: chloroplast (GO:0009507);; Molecular Function: hy…	--	--	[H]	Coenzyme transport and metabolism	Tetrahydrofolate dehydrogenase/cyclohydrolase, NAD(P)-binding domain;; Tetrahydrofolate dehydrogenase/cyclohydrolase, catalytic domain	Bifunctional protein FolD 2 OS=Arabidopsis thaliana OX=3702 GN=FOLD2 PE=2 SV=1	H	Coenzyme transport and metabolism	Os05g0150800, partial [Oryza sativa Japonica Group]	molecular function: binding (GO:0005488);; molecular function: catalytic activity (GO:0003824);; biological process: metabolic process (GO:0008152);; biological process: single-organism process (GO:0044699);; cellular component: cell (GO:0005623);; cellular component: cell part (GO:0044464);; biological process: cellular process (GO:0009987);; cellular component: organelle (GO:0043226);; biologic…
LOC_Os06g22870	LOC_Os06g22870	16.3091	856	9.27898	544	17.3951	1064	4.04885	216	1.93781	105	2.42232	125	1.82025e-11	-2.30263	down	--	--	Biological Process: polysaccharide biosynthetic process (GO:0000271);; Molecular Function: acid phosphatase activity (GO:0003993);; Cellular Component: nucleus (GO:0005634);; Cellular Component: cytoplasm (GO:0005737);; Cellular Component: mitochondrion (GO:0005739);; Cellular Component: endosome (GO:0005768);; Cellular Component: Golgi apparatus (GO:0005794);; Cellular Component: trans-Golgi net…	K14484|6.92359e-136|osa:4340939|K14484 auxin-responsive protein IAA | (RefSeq) IAA21; auxin-responsive protein IAA21	Plant hormone signal transduction (ko04075)	--	--	AUX/IAA family	Auxin-responsive protein IAA21 OS=Oryza sativa subsp. japonica OX=39947 GN=IAA21 PE=2 SV=1	K	Transcription	PREDICTED: auxin-responsive protein IAA21 [Oryza sativa Japonica Group]	biological process: metabolic process (GO:0008152);; biological process: single-organism process (GO:0044699);; biological process: cellular process (GO:0009987);; molecular function: catalytic activity (GO:0003824);; cellular component: cell (GO:0005623);; cellular component: organelle (GO:0043226);; cellular component: cell part (GO:0044464);; cellular component: organelle part (GO:0044422);; b…
LOC_Os07g04840	LOC_Os07g04840	2136.59	60632	2014.91	63839	2151.16	71159	63.7761	1833	56.6492	1652	39.1446	1092	4.31169e-184	-5.2522	down	--	--	Molecular Function: calcium ion binding (GO:0005509);; Molecular Function: poly(U) RNA binding (GO:0008266);; Cellular Component: chloroplast thylakoid membrane (GO:0009535);; Cellular Component: chloroplast stroma (GO:0009570);; Cellular Component: photosystem II oxygen evolving complex (GO:0009654);; Cellular Component: chloroplast envelope (GO:0009941);; Biological Process: photosynthesis (GO:…	K02717|2.24539e-153|osa:4342370|K02717 photosystem II oxygen-evolving enhancer protein 2 | (RefSeq) OJ1351_C05.112, OS0EE2; oxygen-evolving enhancer protein 2, chloroplastic	Photosynthesis (ko00195)	--	--	PsbP	Oxygen-evolving enhancer protein 2, chloroplastic OS=Triticum aestivum OX=4565 GN=PSBP PE=2 SV=1	S	Function unknown	PREDICTED: oxygen-evolving enhancer protein 2, chloroplastic [Oryza sativa Japonica Group]	molecular function: binding (GO:0005488);; cellular component: cell (GO:0005623);; cellular component: membrane (GO:0016020);; cellular component: organelle (GO:0043226);; cellular component: organelle part (GO:0044422);; cellular component: cell part (GO:0044464);; cellular component: macromolecular complex (GO:0032991);; cellular component: membrane part (GO:0044425);; biological process: metab…
LOC_Os06g03980	LOC_Os06g03980	1.2259	84	0.893581	69	0.747535	60	0.10238	8	0.088158	7	0	0	2.2268e-07	-3.54648	down	--	--	Molecular Function: protein binding (GO:0005515);; Cellular Component: cell wall (GO:0005618);; Cellular Component: nucleus (GO:0005634);; Biological Process: defense response (GO:0006952);; Biological Process: organelle organization (GO:0006996);; Biological Process: cell cycle (GO:0007049);; Biological Process: catabolic process (GO:0009056);; Biological Process: gene expression (GO:0010467);; …	--	--	--	--	Cell cycle regulated microtubule associated protein	Protein TPX2 OS=Arabidopsis thaliana OX=3702 GN=TPX2 PE=1 SV=1	S	Function unknown	PREDICTED: protein TPX2 isoform X1 [Oryza sativa Japonica Group]	molecular function: binding (GO:0005488);; cellular component: cell (GO:0005623);; cellular component: cell part (GO:0044464);; cellular component: organelle (GO:0043226);; biological process: response to stimulus (GO:0050896);; biological process: cellular process (GO:0009987);; biological process: cellular component organization or biogenesis (GO:0071840);; biological process: single-organism p…
LOC_Os01g16160	LOC_Os01g16160	0.454832	83	0.451315	92	0.377245	81	0.024362	5	0.028811	6	0.022423	5	3.91049e-14	-3.75879	down	[X]	Mobilome: prophages, transposons	Molecular Function: DNA binding (GO:0003677);; Molecular Function: serine-type endopeptidase activity (GO:0004252);; Cellular Component: mitochondrion (GO:0005739);; Biological Process: DNA recombination (GO:0006310);; Biological Process: proteolysis (GO:0006508);; Molecular Function: zinc ion binding (GO:0008270);; Biological Process: DNA integration (GO:0015074);; Molecular Function: hydrolase …	--	--	[R]	General function prediction only	Reverse transcriptase (RNA-dependent DNA polymerase);; Integrase core domain;; gag-polypeptide of LTR copia-type;; Zinc knuckle	Retrovirus-related Pol polyprotein from transposon TNT 1-94 OS=Nicotiana tabacum OX=4097 PE=2 SV=1	L	Replication, recombination and repair	OSJNBa0061A09.4 [Oryza sativa Japonica Group]	molecular function: binding (GO:0005488);; biological process: metabolic process (GO:0008152);; molecular function: catalytic activity (GO:0003824);; cellular component: cell (GO:0005623);; cellular component: organelle (GO:0043226);; cellular component: cell part (GO:0044464);; biological process: cellular process (GO:0009987)
LOC_Os09g07320	LOC_Os09g07320	9.39505	993	8.16656	953	8.93311	1092	1.58518	169	1.85308	211	2.44341	264	2.61992e-20	-2.06599	down	[J]	Translation, ribosomal structure and biogenesis	Cellular Component: cytosol (GO:0005829);; Biological Process: response to toxic substance (GO:0009636);; Biological Process: response to high light intensity (GO:0009644);; Biological Process: response to hydrogen peroxide (GO:0042542);; Molecular Function: D-aminoacyl-tRNA deacylase activity (GO:0051499);;	K09716|2.34569e-128|osa:4346498|K09716 D-aminoacyl-tRNA deacylase [EC:3.1.1.96] | (RefSeq) OJ1451_A02.32-1, OJ1451_A02.32-2; D-aminoacyl-tRNA deacylase	--	--	--	D-aminoacyl-tRNA deacylase	D-aminoacyl-tRNA deacylase OS=Arabidopsis thaliana OX=3702 GN=GEK1 PE=1 SV=2	S	Function unknown	hypothetical protein OsJ_28508 [Oryza sativa Japonica Group]	cellular component: cell (GO:0005623);; cellular component: cell part (GO:0044464);; biological process: response to stimulus (GO:0050896);; biological process: biological regulation (GO:0065007);; molecular function: catalytic activity (GO:0003824)
LOC_Os01g64920	LOC_Os01g64920	3.25108	229	2.37064	186	3.81357	312	0.150915	11	0.580592	42	0.176529	13	1.45788e-10	-3.23148	down	--	--	Cellular Component: spindle microtubule (GO:0005876);; Cellular Component: phragmoplast (GO:0009524);; Molecular Function: microtubule minus-end binding (GO:0051011);;	--	--	--	--	Plant nuclear matrix protein 1 (NMP1)	AUGMIN subunit 7 OS=Arabidopsis thaliana OX=3702 GN=AUG7 PE=1 SV=1	S	Function unknown	PREDICTED: AUGMIN subunit 7 [Oryza sativa Japonica Group]	cellular component: cell (GO:0005623);; cellular component: organelle (GO:0043226);; cellular component: organelle part (GO:0044422);; cellular component: cell part (GO:0044464);; cellular component: supramolecular complex (GO:0099080);; molecular function: binding (GO:0005488)
LOC_Os12g03990	LOC_Os12g03990	2.51302	162	2.46841	177	2.20957	166	1.09751	72	1.21673	81	1.07173	68	1.53025e-05	-1.03025	down	--	--	Biological Process: inactivation of MAPK activity (GO:0000188);; Molecular Function: phosphorylase activity (GO:0004645);; Molecular Function: protein tyrosine phosphatase activity (GO:0004725);; Molecular Function: calmodulin binding (GO:0005516);; Cellular Component: nucleus (GO:0005634);; Cellular Component: cytosol (GO:0005829);; Cellular Component: plasma membrane (GO:0005886);; Biological P…	K14819|0|osa:4351431|K14819 dual specificity phosphatase 12 [EC:3.1.3.16 3.1.3.48] | (RefSeq) dual specificity protein phosphatase 12	--	[V]	Defense mechanisms	Dual specificity phosphatase, catalytic domain	Probable inactive dual specificity protein phosphatase-like At4g18593 OS=Arabidopsis thaliana OX=3702 GN=At4g18593 PE=2 SV=1	T	Signal transduction mechanisms	PREDICTED: dual specificity protein phosphatase 12 [Oryza sativa Japonica Group]	biological process: biological regulation (GO:0065007);; molecular function: catalytic activity (GO:0003824);; biological process: metabolic process (GO:0008152);; biological process: cellular process (GO:0009987);; molecular function: binding (GO:0005488);; cellular component: cell (GO:0005623);; cellular component: organelle (GO:0043226);; cellular component: cell part (GO:0044464);; cellular c…
LOC_Os07g10190	LOC_Os07g10190	3.1823	202	3.00119	213	4.26097	316	0.254739	17	0.197892	13	0.333964	21	8.93732e-25	-3.63392	down	[G]	Carbohydrate transport and metabolism	Cellular Component: mitochondrion (GO:0005739);; Cellular Component: cytosol (GO:0005829);; Biological Process: metabolic process (GO:0008152);; Cellular Component: plastid (GO:0009536);; Molecular Function: transferase activity, transferring hexosyl groups (GO:0016758);;	--	--	[GC]	Carbohydrate transport and metabolism;; Energy production and conversion	UDP-glucoronosyl and UDP-glucosyl transferase	UDP-glycosyltransferase 91B1 OS=Arabidopsis thaliana OX=3702 GN=UG93111B1 PE=2 SV=1	S	Function unknown	PREDICTED: UDP-glycosyltransferase 91C1 [Oryza sativa Japonica Group]	cellular component: cell (GO:0005623);; cellular component: organelle (GO:0043226);; cellular component: cell part (GO:0044464);; biological process: metabolic process (GO:0008152);; molecular function: catalytic activity (GO:0003824)
LOC_Os11g18570	LOC_Os11g18570	4.48185	303	1.78052	135	1.12868	89	0.655183	45	0.761877	53	0.823131	55	0.00156566	-1.63612	down	[QV]	Secondary metabolites biosynthesis, transport and catabolism;; Defense mechanisms	Molecular Function: monooxygenase activity (GO:0004497);; Molecular Function: iron ion binding (GO:0005506);; Biological Process: alcohol metabolic process (GO:0006066);; Biological Process: steroid biosynthetic process (GO:0006694);; Molecular Function: electron carrier activity (GO:0009055);; Biological Process: response to UV (GO:0009411);; Biological Process: unidimensional cell growth (GO:00…	--	--	[QI]	Secondary metabolites biosynthesis, transport and catabolism;; Lipid transport and metabolism	Cytochrome P450	Cytochrome P450 87A3 OS=Oryza sativa subsp. japonica OX=39947 GN=CYP87A3 PE=2 SV=3	Q	Secondary metabolites biosynthesis, transport and catabolism	PREDICTED: cytochrome P450 87A3-like [Oryza sativa Japonica Group]	biological process: metabolic process (GO:0008152);; biological process: single-organism process (GO:0044699);; molecular function: catalytic activity (GO:0003824);; molecular function: binding (GO:0005488);; molecular function: electron carrier activity (GO:0009055);; biological process: response to stimulus (GO:0050896);; biological process: cellular process (GO:0009987);; biological process: d…
LOC_Os07g38940	LOC_Os07g38940	25.9991	896	27.2604	1049	26.5354	1066	6.21131	217	3.87921	138	3.12127	106	1.79426e-25	-2.54356	down	[O]	Posttranslational modification, protein turnover, chaperones	Biological Process: mitotic G2 phase (GO:0000085);; Molecular Function: nucleotide binding (GO:0000166);; Molecular Function: hydrolase activity, hydrolyzing O-glycosyl compounds (GO:0004553);; Molecular Function: ubiquitin-protein transferase activity (GO:0004842);; Cellular Component: nucleus (GO:0005634);; Cellular Component: vacuole (GO:0005773);; Cellular Component: cytosol (GO:0005829);; Ce…	K20217|2.44962e-101|dosa:Os07t0577400-01|K20217 ubiquitin-conjugating enzyme E2 E [EC:2.3.2.23] | (RAP-DB) Os07g0577400; Similar to Constitutive photomorphogenesis protein 10.	Ubiquitin mediated proteolysis (ko04120)	[O]	Posttranslational modification, protein turnover, chaperones	Ubiquitin-conjugating enzyme	Constitutive photomorphogenesis protein 10 OS=Arabidopsis thaliana OX=3702 GN=COP10 PE=1 SV=1	O	Posttranslational modification, protein turnover, chaperones	Os07g0577400 [Oryza sativa Japonica Group]	biological process: biological phase (GO:0044848);; molecular function: binding (GO:0005488);; molecular function: catalytic activity (GO:0003824);; cellular component: cell (GO:0005623);; cellular component: organelle (GO:0043226);; cellular component: cell part (GO:0044464);; cellular component: membrane (GO:0016020);; biological process: metabolic process (GO:0008152);; biological process: cel…
Oryza_sativa_newGene_3274	--	7.98465	663	6.91665	663	7.21137	736	3.27665	262	2.30043	210	2.97848	236	3.62747e-17	-1.38345	down	--	--	--	--	--	--	--	--	--	--	--	Os11g0104150, partial [Oryza sativa Japonica Group]	--
LOC_Os03g38930	LOC_Os03g38930	6.36296	501	7.1278	626	6.98897	641	0.870885	70	0.763417	62	0.921903	72	1.74162e-54	-2.94148	down	--	--	Molecular Function: protein serine/threonine phosphatase activity (GO:0004722);; Cellular Component: endosome (GO:0005768);; Cellular Component: endoplasmic reticulum (GO:0005783);; Cellular Component: Golgi apparatus (GO:0005794);; Cellular Component: trans-Golgi network (GO:0005802);; Biological Process: protein dephosphorylation (GO:0006470);; Biological Process: protein glycosylation (GO:0006…	K20784|0|osa:4333340|K20784 arabinosyltransferase [EC:2.4.2.-] | (RefSeq) arabinosyltransferase XEG113	--	--	--	Nucleotide-diphospho-sugar transferase	Arabinosyltransferase XEG113 OS=Arabidopsis thaliana OX=3702 GN=XEG113 PE=2 SV=1	S	Function unknown	PREDICTED: arabinosyltransferase XEG113 [Oryza sativa Japonica Group]	biological process: metabolic process (GO:0008152);; biological process: cellular process (GO:0009987);; molecular function: catalytic activity (GO:0003824);; cellular component: cell (GO:0005623);; cellular component: organelle (GO:0043226);; cellular component: cell part (GO:0044464);; cellular component: organelle part (GO:0044422);; biological process: single-organism process (GO:0044699);; c…
LOC_Os03g59240	LOC_Os03g59240	3.40947	260	1.62156	138	3.81295	339	0.41403	32	0.357113	28	0.621928	47	1.6035e-09	-2.58718	down	--	--	--	--	--	--	--	Neprosin;; Neprosin activation peptide	--	S	Function unknown	PREDICTED: uncharacterized protein LOC4334507 [Oryza sativa Japonica Group]	--
Oryza_sativa_newGene_788	--	3.25933	278	3.81251	363	2.8278	281	0.309069	27	0.195661	18	0.375226	32	1.18279e-29	-3.39082	down	--	--	--	--	--	--	--	--	--	--	--	--	--
LOC_Os06g23684	LOC_Os06g23684	39.6277	2501	33.9044	2390	33.4176	2457	1.47871	93	1.44496	95	1.71065	100	5.68831e-165	-4.50888	down	[E]	Amino acid transport and metabolism	Biological Process: regulation of cell growth by extracellular stimulus (GO:0001560);; Molecular Function: L-alanine:2-oxoglutarate aminotransferase activity (GO:0004021);; Molecular Function: L-aspartate:2-oxoglutarate aminotransferase activity (GO:0004069);; Molecular Function: cystathionine beta-lyase activity (GO:0004121);; Molecular Function: L-tyrosine:2-oxoglutarate aminotransferase activi…	K00815|0|osa:4340970|K00815 tyrosine aminotransferase [EC:2.6.1.5] | (RefSeq) OsNAAT4; nicotianamine aminotransferase A	Ubiquinone and other terpenoid-quinone biosynthesis (ko00130);; Cysteine and methionine metabolism (ko00270);; Tyrosine metabolism (ko00350);; Phenylalanine metabolism (ko00360);; Phenylalanine, tyrosine and tryptophan biosynthesis (ko00400);; Isoquinoline alkaloid biosynthesis (ko00950);; Tropane, piperidine and pyridine alkaloid biosynthesis (ko00960);; Biosynthesis of amino acids (ko01230)	[E]	Amino acid transport and metabolism	Aminotransferase class I and II;; Beta-eliminating lyase;; Aminotransferase class-V;; DegT/DnrJ/EryC1/StrS aminotransferase family	Nicotianamine aminotransferase A OS=Hordeum vulgare OX=4513 GN=naat-A PE=1 SV=2	E	Amino acid transport and metabolism	Os06g0345200, partial [Oryza sativa Japonica Group]	biological process: biological regulation (GO:0065007);; molecular function: catalytic activity (GO:0003824);; cellular component: cell (GO:0005623);; cellular component: organelle (GO:0043226);; cellular component: cell part (GO:0044464);; biological process: metabolic process (GO:0008152);; biological process: cellular process (GO:0009987);; biological process: single-organism process (GO:00446…
LOC_Os07g47700	LOC_Os07g47700	109.077	7830	93.1119	7462	99.7172	8344	37.6171	2735	45.2882	3341	38.3219	2704	1.81322e-18	-1.27216	down	[M]	Cell wall/membrane/envelope biogenesis	Cellular Component: Golgi membrane (GO:0000139);; Molecular Function: binding (GO:0005488);; Cellular Component: endosome (GO:0005768);; Cellular Component: vacuole (GO:0005773);; Cellular Component: vacuolar membrane (GO:0005774);; Cellular Component: trans-Golgi network (GO:0005802);; Cellular Component: cytosol (GO:0005829);; Cellular Component: plasma membrane (GO:0005886);; Biological Proces…	K08678|0|osa:4344260|K08678 UDP-glucuronate decarboxylase [EC:4.1.1.35] | (RefSeq) UXS-6; UDP-glucuronic acid decarboxylase 2	Starch and sucrose metabolism (ko00500);; Amino sugar and nucleotide sugar metabolism (ko00520)	[GM]	Carbohydrate transport and metabolism;; Cell wall/membrane/envelope biogenesis	GDP-mannose 4,6 dehydratase;; NAD dependent epimerase/dehydratase family;; 3-beta hydroxysteroid dehydrogenase/isomerase family;; Male sterility protein;; RmlD substrate binding domain;; Polysaccharide biosynthesis protein	UDP-glucuronic acid decarboxylase 2 OS=Arabidopsis thaliana OX=3702 GN=UXS2 PE=1 SV=1	M	Cell wall/membrane/envelope biogenesis	PREDICTED: UDP-glucuronic acid decarboxylase 2 [Oryza sativa Japonica Group]	cellular component: cell (GO:0005623);; cellular component: membrane (GO:0016020);; cellular component: organelle (GO:0043226);; cellular component: organelle part (GO:0044422);; cellular component: cell part (GO:0044464);; molecular function: binding (GO:0005488);; biological process: cellular process (GO:0009987);; molecular function: catalytic activity (GO:0003824);; biological process: respon…
LOC_Os08g25864	LOC_Os08g25864	9.44518	602	7.51232	535	8.29092	616	1.30528	85	1.18245	78	1.15186	73	3.61072e-41	-2.73265	down	--	--	--	--	--	--	--	--	--	--	--	Os08g0347200 [Oryza sativa Japonica Group]	--
LOC_Os03g22634	LOC_Os03g22634	13.8329	1286	14.2031	1475	11.9941	1300	0.285864	27	0.244542	24	0.089986	9	8.66395e-108	-5.89146	down	--	--	Molecular Function: magnesium ion binding (GO:0000287);; Biological Process: metabolic process (GO:0008152);; Molecular Function: terpene synthase activity (GO:0010333);; Biological Process: geranyl diphosphate metabolic process (GO:0033383);; Biological Process: farnesyl diphosphate metabolic process (GO:0045338);; Molecular Function: (+)-delta-cadinene synthase activity (GO:0047461);; Biologica…	--	--	--	--	Terpene synthase family, metal binding domain;; Terpene synthase, N-terminal domain	(S)-beta-bisabolene synthase OS=Zingiber officinale OX=94328 GN=TPS1 PE=1 SV=1	S	Function unknown	terpene synthase 7, putative, expressed [Oryza sativa Japonica Group]	molecular function: binding (GO:0005488);; biological process: metabolic process (GO:0008152);; molecular function: catalytic activity (GO:0003824);; biological process: cellular process (GO:0009987);; biological process: single-organism process (GO:0044699)
LOC_Os06g44460	LOC_Os06g44460	5.82954	452	5.28457	457	5.76982	521	1.13286	89	0.339896	28	0.619218	48	7.58021e-16	-2.93398	down	[R]	General function prediction only	Molecular Function: RNA binding (GO:0003723);; Molecular Function: phosphoglycerate dehydrogenase activity (GO:0004617);; Molecular Function: ATP binding (GO:0005524);; Cellular Component: extracellular region (GO:0005576);; Cellular Component: mitochondrion (GO:0005739);; Cellular Component: cytosol (GO:0005829);; Biological Process: RNA processing (GO:0006396);; Biological Process: L-serine bio…	K00058|0|osa:4341713|K00058 D-3-phosphoglycerate dehydrogenase [EC:1.1.1.95] | (RefSeq) P0460H04.3; D-3-phosphoglycerate dehydrogenase 3, chloroplastic	Glycine, serine and threonine metabolism (ko00260);; Carbon metabolism (ko01200);; Biosynthesis of amino acids (ko01230)	[E]	Amino acid transport and metabolism	D-isomer specific 2-hydroxyacid dehydrogenase, NAD binding domain;; D-isomer specific 2-hydroxyacid dehydrogenase, catalytic domain;; ACT domain;; Acetohydroxy acid isomeroreductase, NADPH-binding domain	D-3-phosphoglycerate dehydrogenase 1, chloroplastic OS=Arabidopsis thaliana OX=3702 GN=PGDH1 PE=1 SV=1	E	Amino acid transport and metabolism	PREDICTED: D-3-phosphoglycerate dehydrogenase 3, chloroplastic [Oryza sativa Japonica Group]	molecular function: binding (GO:0005488);; biological process: metabolic process (GO:0008152);; biological process: single-organism process (GO:0044699);; molecular function: catalytic activity (GO:0003824);; cellular component: extracellular region (GO:0005576);; cellular component: cell (GO:0005623);; cellular component: organelle (GO:0043226);; cellular component: cell part (GO:0044464);; biol…
LOC_Os02g22100	LOC_Os02g22100	168.743	10752	149.063	10822	174.31	12931	13.4072	848	11.3525	738	9.69268	594	4.18569e-142	-3.82427	down	[O]	Posttranslational modification, protein turnover, chaperones	Molecular Function: serine-type endopeptidase activity (GO:0004252);; Biological Process: proteolysis (GO:0006508);; Cellular Component: integral component of membrane (GO:0016021);; Cellular Component: cytoplasmic vesicle (GO:0016023);;	--	--	[T]	Signal transduction mechanisms	Rhomboid family	RHOMBOID-like protein 9, chloroplastic OS=Arabidopsis thaliana OX=3702 GN=RBL9 PE=2 SV=1	S	Function unknown	PREDICTED: RHOMBOID-like protein 9, chloroplastic isoform X3 [Oryza sativa Japonica Group]	biological process: metabolic process (GO:0008152);; molecular function: catalytic activity (GO:0003824);; cellular component: membrane (GO:0016020);; cellular component: membrane part (GO:0044425)
LOC_Os03g18430	LOC_Os03g18430	0.741742	78	0.416359	49	0.517901	64	0.21452	23	0.201508	22	0.222362	23	0.00231663	-1.32743	down	--		Molecular Function: protein kinase activity (GO:0004672);; Molecular Function: protein serine/threonine kinase activity (GO:0004674);; Molecular Function: signal transducer activity (GO:0004871);; Molecular Function: binding (GO:0005488);; Molecular Function: ATP binding (GO:0005524);; Biological Process: cellular protein modification process (GO:0006464);; Biological Process: protein phosphoryla…	--	--	[T]	Signal transduction mechanisms	Protein tyrosine kinase;; Protein kinase domain	Serine/threonine-protein kinase STY46 OS=Arabidopsis thaliana OX=3702 GN=STY46 PE=1 SV=1	T	Signal transduction mechanisms	PREDICTED: RAF proto-oncogene serine/threonine-protein kinase [Oryza sativa Japonica Group]	biological process: metabolic process (GO:0008152);; biological process: cellular process (GO:0009987);; molecular function: catalytic activity (GO:0003824);; molecular function: signal transducer activity (GO:0004871);; molecular function: binding (GO:0005488);; biological process: single-organism process (GO:0044699);; biological process: response to stimulus (GO:0050896);; biological process: …
LOC_Os09g28740	LOC_Os09g28740	10.6321	992	8.84578	922	7.94203	864	2.33539	221	1.58635	153	1.00114	92	9.82008e-17	-2.42184	down	[I]	Lipid transport and metabolism	Molecular Function: carboxylic ester hydrolase activity (GO:0004091);; Molecular Function: binding (GO:0005488);; Cellular Component: cytosol (GO:0005829);; Biological Process: metabolic process (GO:0008152);; Biological Process: gibberellic acid mediated signaling pathway (GO:0009740);; Biological Process: post-embryonic development (GO:0009791);; Cellular Component: cytoplasmic vesicle (GO:0016…	--	--	[V]	Defense mechanisms	alpha/beta hydrolase fold;; Carboxylesterase family	Probable carboxylesterase 2 OS=Arabidopsis thaliana OX=3702 GN=CXE2 PE=2 SV=1	I	Lipid transport and metabolism	hypothetical protein OsJ_29652 [Oryza sativa Japonica Group]	molecular function: binding (GO:0005488);; cellular component: cell (GO:0005623);; cellular component: cell part (GO:0044464);; biological process: metabolic process (GO:0008152);; biological process: cellular process (GO:0009987);; biological process: signaling (GO:0023052);; biological process: single-organism process (GO:0044699);; biological process: response to stimulus (GO:0050896);; biolog…
LOC_Os09g18360	LOC_Os09g18360	6.08734	690	5.6586	716	10.2974	1360	0.912533	105	0.851737	100	1.03364	116	8.51733e-24	-2.91395	down	--		Molecular Function: protein serine/threonine kinase activity (GO:0004674);; Molecular Function: ATP binding (GO:0005524);; Biological Process: protein phosphorylation (GO:0006468);; Biological Process: cation transport (GO:0006812);; Biological Process: metabolic process (GO:0008152);; Cellular Component: plastid (GO:0009536);; Biological Process: tissue development (GO:0009888);; Cellular Compon…	--	--	--	--	Carbohydrate-binding protein of the ER;; Protein tyrosine kinase;; Protein kinase domain	Probable LRR receptor-like serine/threonine-protein kinase At1g51810 OS=Arabidopsis thaliana OX=3702 GN=At1g51810 PE=2 SV=1	T	Signal transduction mechanisms	PREDICTED: probable LRR receptor-like serine/threonine-protein kinase At1g51810 isoform X1 [Oryza sativa Japonica Group]	biological process: metabolic process (GO:0008152);; biological process: cellular process (GO:0009987);; molecular function: catalytic activity (GO:0003824);; molecular function: binding (GO:0005488);; biological process: localization (GO:0051179);; cellular component: cell (GO:0005623);; cellular component: organelle (GO:0043226);; cellular component: cell part (GO:0044464);; biological process:…
LOC_Os10g36550	LOC_Os10g36550	130.059	10043	135.774	11713	143.006	12889	12.2491	957	9.52705	757	9.23012	701	4.98574e-162	-3.67839	down	--	--	--	--	--	--	--	--	--	S	Function unknown	PREDICTED: uncharacterized protein LOC4349081 [Oryza sativa Japonica Group]	--
LOC_Os12g25090	LOC_Os12g25090	29.1927	596	29.0419	662	10.2453	244	2.04668	43	2.24596	48	2.38109	48	5.86588e-16	-3.24171	down	--	--	Molecular Function: serine-type endopeptidase inhibitor activity (GO:0004867);; Cellular Component: extracellular region (GO:0005576);; Biological Process: proteolysis (GO:0006508);; Molecular Function: peptidase activity (GO:0008233);; Biological Process: response to wounding (GO:0009611);; Biological Process: negative regulation of peptidase activity (GO:0010466);;	--	--	--	--	Potato inhibitor I family	Subtilisin-chymotrypsin inhibitor-2A OS=Hordeum vulgare OX=4513 PE=1 SV=2	S	Function unknown	hypothetical protein OsI_38185 [Oryza sativa Indica Group]	biological process: biological regulation (GO:0065007);; molecular function: molecular function regulator (GO:0098772);; cellular component: extracellular region (GO:0005576);; biological process: metabolic process (GO:0008152);; molecular function: catalytic activity (GO:0003824);; biological process: response to stimulus (GO:0050896)
LOC_Os07g46310	LOC_Os07g46310	1.16758	99	0.984944	94	1.33276	132	0.06736	6	0.21741	19	0.213538	18	2.26265e-08	-2.69314	down	[H]	Coenzyme transport and metabolism	Molecular Function: ATP binding (GO:0005524);; Cellular Component: mitochondrion (GO:0005739);; Cellular Component: chloroplast stroma (GO:0009570);; Cellular Component: chloroplast inner membrane (GO:0009706);; Cellular Component: magnesium chelatase complex (GO:0010007);; Biological Process: chlorophyll biosynthetic process (GO:0015995);; Molecular Function: magnesium chelatase activity (GO:001…	K03403|0|dosa:Os07t0656500-00|K03403 magnesium chelatase subunit H [EC:6.6.1.1] | (RAP-DB) Os07g0656500; Similar to Magnesium-chelatase subunit H family protein, expressed.	Porphyrin and chlorophyll metabolism (ko00860)	--	--	CobN/Magnesium Chelatase	Magnesium-chelatase subunit ChlH, chloroplastic OS=Oryza sativa subsp. indica OX=39946 GN=CHLH PE=3 SV=1	H	Coenzyme transport and metabolism	hypothetical protein OsJ_25419 [Oryza sativa Japonica Group]	molecular function: binding (GO:0005488);; cellular component: cell (GO:0005623);; cellular component: organelle (GO:0043226);; cellular component: cell part (GO:0044464);; cellular component: organelle part (GO:0044422);; cellular component: membrane (GO:0016020);; cellular component: macromolecular complex (GO:0032991);; biological process: metabolic process (GO:0008152);; biological process: c…
LOC_Os12g04500	LOC_Os12g04500	82.0671	2262	76.7229	2361	50.798	1633	9.9637	279	15.25	432	10.3751	282	1.92266e-23	-2.49243	down	[TK]	Signal transduction mechanisms;; Transcription	Molecular Function: phosphorelay response regulator activity (GO:0000156);; Biological Process: phosphorelay signal transduction system (GO:0000160);; Molecular Function: transcription factor activity, sequence-specific DNA binding (GO:0003700);; Molecular Function: protein serine/threonine kinase activity (GO:0004674);; Molecular Function: protein binding (GO:0005515);; Cellular Component: nucle…	K14492|1.26976e-122|osa:4351462|K14492 two-component response regulator ARR-A family | (RefSeq) OsJ_35177, OsRR10, OsRRA2, RR10; two-component response regulator ORR10	Plant hormone signal transduction (ko04075)	[K]	Transcription	Response regulator receiver domain	Two-component response regulator ORR10 OS=Oryza sativa subsp. japonica OX=39947 GN=RR10 PE=2 SV=2	K	Transcription	PREDICTED: two-component response regulator ORR10 [Oryza sativa Japonica Group]	biological process: cellular process (GO:0009987);; biological process: signaling (GO:0023052);; biological process: single-organism process (GO:0044699);; biological process: response to stimulus (GO:0050896);; biological process: biological regulation (GO:0065007);; molecular function: signal transducer activity (GO:0004871);; molecular function: nucleic acid binding transcription factor activi…
LOC_Os03g17590	LOC_Os03g17590	19.8571	1301	21.2607	1556	20.2395	1546	8.59193	570	9.66725	651	7.82186	504	1.59721e-18	-1.1896	down	--	--	Molecular Function: copper ion binding (GO:0005507);; Cellular Component: mitochondrion (GO:0005739);; Biological Process: metabolic process (GO:0008152);; Molecular Function: zinc ion binding (GO:0008270);; Molecular Function: hydrolase activity (GO:0016787);;	--	--	[R]	General function prediction only	Haloacid dehalogenase-like hydrolase;; HAD-hyrolase-like	--	G	Carbohydrate transport and metabolism	PREDICTED: uncharacterized protein YKR070W isoform X1 [Oryza sativa Japonica Group]	molecular function: binding (GO:0005488);; cellular component: cell (GO:0005623);; cellular component: organelle (GO:0043226);; cellular component: cell part (GO:0044464);; biological process: metabolic process (GO:0008152);; molecular function: catalytic activity (GO:0003824)
LOC_Os11g45030	LOC_Os11g45030	39.5509	326	43.1831	398	62.0238	596	0.669098	6	0.118171	2	0.233065	2	3.06282e-38	-6.70677	down	--	--	Cellular Component: plastid (GO:0009536);;	--	--	--	--	--	--	--	--	hypothetical protein LOC_Os11g45030 [Oryza sativa Japonica Group]	cellular component: cell (GO:0005623);; cellular component: organelle (GO:0043226);; cellular component: cell part (GO:0044464)
LOC_Os04g57900	LOC_Os04g57900	0.920212	69	0.868659	73	0.961538	84	0.408032	31	0.269023	21	0.368396	27	0.000257008	-1.34237	down	--	--	Biological Process: carbohydrate metabolic process (GO:0005975);; Biological Process: biosynthetic process (GO:0009058);; Cellular Component: plastid (GO:0009536);; Biological Process: post-embryonic development (GO:0009791);; Biological Process: cellular component organization (GO:0016043);; Biological Process: macromolecule metabolic process (GO:0043170);; Biological Process: cellular metabolic…	--	--	[R]	General function prediction only	PPR repeat family;; PPR repeat;; PPR repeat;; Pentatricopeptide repeat domain;; Pentacotripeptide-repeat region of PRORP;; Tetratricopeptide repeat;; Tetratricopeptide repeat	Pentatricopeptide repeat-containing protein At1g12775, mitochondrial OS=Arabidopsis thaliana OX=3702 GN=At1g12775 PE=2 SV=1	S	Function unknown	PREDICTED: pentatricopeptide repeat-containing protein At1g62670, mitochondrial [Oryza sativa Japonica Group]	biological process: metabolic process (GO:0008152);; cellular component: cell (GO:0005623);; cellular component: organelle (GO:0043226);; cellular component: cell part (GO:0044464);; biological process: multicellular organismal process (GO:0032501);; biological process: single-organism process (GO:0044699);; biological process: cellular process (GO:0009987);; biological process: cellular componen…
LOC_Os01g07800	LOC_Os01g07800	4.01898	518	3.64968	525	2.87568	433	1.16526	153	1.45114	192	1.3089	168	1.17616e-10	-1.36619	down	[R]	General function prediction only	Cellular Component: plastoglobule (GO:0010287);;	--	--	--	--	Protein of unknown function, DUF393	DCC family protein At1g52590, chloroplastic OS=Arabidopsis thaliana OX=3702 GN=At1g52590 PE=2 SV=1	S	Function unknown	PREDICTED: DCC family protein At1g52590, chloroplastic [Oryza sativa Japonica Group]	cellular component: cell (GO:0005623);; cellular component: organelle (GO:0043226);; cellular component: organelle part (GO:0044422);; cellular component: cell part (GO:0044464)
LOC_Os06g08660	LOC_Os06g08660	1.62543	215	1.75683	259	1.8942	292	0.104479	14	0.117079	16	0.157411	21	3.54067e-32	-3.70878	down	--	--	Biological Process: mitochondrial RNA processing (GO:0000963);; Molecular Function: endonuclease activity (GO:0004519);; Cellular Component: mitochondrion (GO:0005739);; Cellular Component: chloroplast (GO:0009507);; Biological Process: embryo development ending in seed dormancy (GO:0009793);; Biological Process: thylakoid membrane organization (GO:0010027);; Biological Process: phloem or xylem h…	--	--	[R]	General function prediction only	PPR repeat family;; PPR repeat;; DYW family of nucleic acid deaminases;; PPR repeat;; Pentatricopeptide repeat domain;; Pentacotripeptide-repeat region of PRORP;; Tetratricopeptide repeat	Pentatricopeptide repeat-containing protein At4g30700 OS=Arabidopsis thaliana OX=3702 GN=DYW9 PE=2 SV=1	S	Function unknown	PREDICTED: pentatricopeptide repeat-containing protein At4g30700 [Oryza sativa Japonica Group]	biological process: metabolic process (GO:0008152);; biological process: cellular process (GO:0009987);; molecular function: catalytic activity (GO:0003824);; cellular component: cell (GO:0005623);; cellular component: organelle (GO:0043226);; cellular component: cell part (GO:0044464);; biological process: reproduction (GO:0000003);; biological process: reproductive process (GO:0022414);; biolog…
LOC_Os01g57700	LOC_Os01g57700	0.551644	36	0.790142	57	0.973277	74	0.225345	15	0.167078	12	0	0	0.00506583	-2.32513	down	--	--	Cellular Component: integral component of membrane (GO:0016021);; Cellular Component: cytoplasmic vesicle (GO:0016023);;	--	--	--	--	Sulfite exporter TauE/SafE	Sulfite exporter TauE/SafE family protein 2 OS=Arabidopsis thaliana OX=3702 GN=At1g61740 PE=2 SV=1	S	Function unknown	PREDICTED: uncharacterized protein LOC4327049 [Oryza sativa Japonica Group]	cellular component: membrane (GO:0016020);; cellular component: membrane part (GO:0044425)
LOC_Os02g57140	LOC_Os02g57140	0.257126	36	0.240658	38	0.376332	60	0.083786	12	0.014514	3	0.073627	11	0.000708133	-2.12439	down	--	--	--	--	--	--	--	Protein of unknown function (DUF3741);; Domain of unknown function (DUF4378)	--	S	Function unknown	PREDICTED: uncharacterized protein LOC4331139 [Oryza sativa Japonica Group]	--
Oryza_sativa_newGene_1096	--	4.72912	419	3.24656	321	4.94051	510	0	0	0.052996	5	0.044366	4	3.92496e-36	-6.77264	down	--	--	Cellular Component: mitochondrion (GO:0005739);; Cellular Component: membrane (GO:0016020);;	--	--	--	--	--	--	--	--	Os04g0335200, partial [Oryza sativa Japonica Group]	cellular component: cell (GO:0005623);; cellular component: organelle (GO:0043226);; cellular component: cell part (GO:0044464);; cellular component: membrane (GO:0016020)
LOC_Os04g33190	LOC_Os04g33190	442.546	47181	402.816	47947	412.486	51262	106.429	11491	101.597	11131	111.262	11661	7.99821e-77	-1.93521	down	[I]	Lipid transport and metabolism	Molecular Function: acetate-CoA ligase activity (GO:0003987);; Cellular Component: cytosol (GO:0005829);; Biological Process: acetate metabolic process (GO:0006083);; Biological Process: gluconeogenesis (GO:0006094);; Biological Process: cellular aromatic compound metabolic process (GO:0006725);; Biological Process: cytoskeleton organization (GO:0007010);; Cellular Component: chloroplast stroma (…	K01895|0|osa:4335745|K01895 acetyl-CoA synthetase [EC:6.2.1.1] | (RefSeq) acetyl-coenzyme A synthetase, chloroplastic/glyoxysomal	Glycolysis / Gluconeogenesis (ko00010);; Pyruvate metabolism (ko00620);; Propanoate metabolism (ko00640);; Carbon metabolism (ko01200)	[I]	Lipid transport and metabolism	AMP-binding enzyme;; AMP-binding enzyme C-terminal domain;; Acetyl-coenzyme A synthetase N-terminus	Acetyl-coenzyme A synthetase, chloroplastic/glyoxysomal OS=Arabidopsis thaliana OX=3702 GN=ACS PE=1 SV=1	I	Lipid transport and metabolism	PREDICTED: acetyl-coenzyme A synthetase, chloroplastic/glyoxysomal [Oryza sativa Japonica Group]	molecular function: catalytic activity (GO:0003824);; cellular component: cell (GO:0005623);; cellular component: cell part (GO:0044464);; biological process: metabolic process (GO:0008152);; biological process: cellular process (GO:0009987);; biological process: single-organism process (GO:0044699);; biological process: cellular component organization or biogenesis (GO:0071840);; cellular compon…
LOC_Os01g11160	LOC_Os01g11160	19.6386	1602	21.6113	1969	15.4907	1473	4.60201	381	4.2003	353	6.12609	492	7.30243e-20	-1.86962	down	[E]	Amino acid transport and metabolism	Biological Process: amino acid transmembrane transport (GO:0003333);; Molecular Function: catalase activity (GO:0004096);; Molecular Function: L-glutamate transmembrane transporter activity (GO:0005313);; Molecular Function: protein binding (GO:0005515);; Cellular Component: cell wall (GO:0005618);; Cellular Component: mitochondrion (GO:0005739);; Cellular Component: peroxisome (GO:0005777);; Cel…	--	--	[E]	Amino acid transport and metabolism	Amino acid permease;; Amino acid permease;; C-terminus of AA_permease	Cationic amino acid transporter 5 OS=Arabidopsis thaliana OX=3702 GN=CAT5 PE=1 SV=1	E	Amino acid transport and metabolism	PREDICTED: cationic amino acid transporter 5 [Oryza sativa Japonica Group]	biological process: single-organism process (GO:0044699);; biological process: localization (GO:0051179);; biological process: metabolic process (GO:0008152);; biological process: cellular process (GO:0009987);; biological process: response to stimulus (GO:0050896);; biological process: detoxification (GO:0098754);; molecular function: catalytic activity (GO:0003824);; molecular function: antioxi…
LOC_Os06g49120	LOC_Os06g49120	162.012	13259	148.712	13588	151.895	14490	23.0331	1909	25.472	2142	21.1689	1704	8.43657e-107	-2.68611	down	[R]	General function prediction only	Molecular Function: nucleotide binding (GO:0000166);; Biological Process: translational initiation (GO:0006413);; Cellular Component: chloroplast stroma (GO:0009570);; Cellular Component: chloroplast envelope (GO:0009941);; Biological Process: regulation of proton transport (GO:0010155);; Biological Process: protein autophosphorylation (GO:0046777);; Cellular Component: cell periphery (GO:0071944…	--	--	[G]	Carbohydrate transport and metabolism	NAD(P)H-binding;; NmrA-like family;; Complex I intermediate-associated protein 30 (CIA30);; NAD dependent epimerase/dehydratase family	Uncharacterized protein At2g37660, chloroplastic OS=Arabidopsis thaliana OX=3702 GN=At2g37660 PE=1 SV=2	GM	Carbohydrate transport and metabolism;; Cell wall/membrane/envelope biogenesis	PREDICTED: uncharacterized protein LOC4341998 isoform X1 [Oryza sativa Japonica Group]	molecular function: binding (GO:0005488);; biological process: metabolic process (GO:0008152);; biological process: cellular process (GO:0009987);; cellular component: cell (GO:0005623);; cellular component: organelle (GO:0043226);; cellular component: organelle part (GO:0044422);; cellular component: cell part (GO:0044464);; biological process: biological regulation (GO:0065007)
LOC_Os07g48596	LOC_Os07g48596	3.61586	211	2.168	142	2.91431	198	0.435025	26	1.15723	70	0.968606	56	9.20305e-05	-1.67856	down	--	--	Molecular Function: DNA binding (GO:0003677);; Molecular Function: chromatin binding (GO:0003682);; Molecular Function: transcription factor activity, sequence-specific DNA binding (GO:0003700);; Molecular Function: protein binding (GO:0005515);; Cellular Component: cell wall (GO:0005618);; Cellular Component: nucleus (GO:0005634);; Cellular Component: mitochondrion (GO:0005739);; Biological Proc…	--	--	--	--	MYB-CC type transfactor, LHEQLE motif;; Myb-like DNA-binding domain	Myb-related protein 2 OS=Arabidopsis thaliana OX=3702 GN=MYR2 PE=1 SV=1	K	Transcription	PREDICTED: myb family transcription factor APL isoform X2 [Oryza sativa Japonica Group]	molecular function: binding (GO:0005488);; biological process: biological regulation (GO:0065007);; molecular function: nucleic acid binding transcription factor activity (GO:0001071);; cellular component: cell (GO:0005623);; cellular component: cell part (GO:0044464);; cellular component: organelle (GO:0043226);; biological process: metabolic process (GO:0008152);; biological process: cellular p…
LOC_Os07g22930	LOC_Os07g22930	166.3	18210	146.542	17847	132.95	16893	17.7621	1934	31.7158	3541	15.8813	1694	3.7104e-24	-2.71824	down	[G]	Carbohydrate transport and metabolism	Biological Process: response to hypoxia (GO:0001666);; Molecular Function: glycogen (starch) synthase activity (GO:0004373);; Molecular Function: protein binding (GO:0005515);; Cellular Component: vacuole (GO:0005773);; Molecular Function: starch synthase activity (GO:0009011);; Biological Process: glucan biosynthetic process (GO:0009250);; Cellular Component: chloroplast (GO:0009507);; Cellular …	K13679|0|osa:4343010|K13679 granule-bound starch synthase [EC:2.4.1.242] | (RefSeq) GBSSII; granule-bound starch synthase 1b, chloroplastic/amyloplastic	--	--	--	Starch synthase catalytic domain;; Glycosyl transferases group 1;; Glycosyl transferases group 1	Granule-bound starch synthase 1b, chloroplastic/amyloplastic (Fragment) OS=Hordeum vulgare OX=4513 PE=1 SV=1	G	Carbohydrate transport and metabolism	PREDICTED: granule-bound starch synthase 1b, chloroplastic/amyloplastic [Oryza sativa Japonica Group]	biological process: response to stimulus (GO:0050896);; molecular function: catalytic activity (GO:0003824);; molecular function: binding (GO:0005488);; cellular component: cell (GO:0005623);; cellular component: organelle (GO:0043226);; cellular component: cell part (GO:0044464);; biological process: metabolic process (GO:0008152);; biological process: cellular process (GO:0009987);; biological …
LOC_Os03g60390	LOC_Os03g60390	24.3929	1321	25.3701	1534	28.9121	1825	11.0165	604	10.1405	564	11.2721	600	2.55092e-18	-1.23756	down	--	--	Molecular Function: DNA binding (GO:0003677);; Cellular Component: nucleus (GO:0005634);; Cellular Component: cytosol (GO:0005829);; Biological Process: regulation of transcription, DNA-templated (GO:0006355);; Biological Process: mitotic cell cycle (GO:0007067);; Molecular Function: zinc ion binding (GO:0008270);; Biological Process: cellular response to phosphate starvation (GO:0016036);; Biolo…	--	--	[R]	General function prediction only	Alfin;; PHD-finger	PHD finger protein ALFIN-LIKE 3 OS=Oryza sativa subsp. japonica OX=39947 GN=Os03g0818300 PE=2 SV=1	S	Function unknown	PREDICTED: PHD finger protein ALFIN-LIKE 3 isoform X2 [Oryza sativa Japonica Group]	molecular function: binding (GO:0005488);; cellular component: cell (GO:0005623);; cellular component: organelle (GO:0043226);; cellular component: cell part (GO:0044464);; biological process: biological regulation (GO:0065007);; biological process: cellular process (GO:0009987);; biological process: response to stimulus (GO:0050896);; biological process: developmental process (GO:0032502);; biol…
LOC_Os06g15410	LOC_Os06g15410	4.70222	158	3.72998	140	3.74196	147	1.08717	37	0.383008	14	1.09009	36	1.48456e-07	-2.17126	down	[R]	General function prediction only	Biological Process: maltose metabolic process (GO:0000023);; Cellular Component: plastid (GO:0009536);; Biological Process: starch biosynthetic process (GO:0019252);; Cellular Component: intracellular part (GO:0044424);;	--	--	[K]	Transcription	Endonuclease/Exonuclease/phosphatase family	Carbon catabolite repressor protein 4 homolog 5 OS=Arabidopsis thaliana OX=3702 GN=CCR4-5 PE=2 SV=2	A	RNA processing and modification	putative angel protein [Oryza sativa Japonica Group]	biological process: metabolic process (GO:0008152);; biological process: cellular process (GO:0009987);; biological process: single-organism process (GO:0044699);; cellular component: cell (GO:0005623);; cellular component: organelle (GO:0043226);; cellular component: cell part (GO:0044464)
LOC_Os10g32348	LOC_Os10g32348	18.1593	568	21.4212	748	15.3991	562	2.00311	64	1.36557	44	1.2257	38	1.40737e-46	-3.51081	down	--	--	Molecular Function: calcium ion binding (GO:0005509);; Molecular Function: protein binding (GO:0005515);; Cellular Component: mitochondrion (GO:0005739);; Biological Process: phosphatidylglycerol biosynthetic process (GO:0006655);; Biological Process: aromatic amino acid family biosynthetic process (GO:0009073);; Cellular Component: plant-type cell wall (GO:0009505);; Cellular Component: plasmode…	--	--	--	--	--	Tetratricopeptide repeat domain-containing protein PYG7, chloroplastic OS=Zea mays OX=4577 GN=PYG7 PE=2 SV=1	S	Function unknown	hypothetical protein OsJ_31796 [Oryza sativa Japonica Group]	molecular function: binding (GO:0005488);; cellular component: cell (GO:0005623);; cellular component: organelle (GO:0043226);; cellular component: cell part (GO:0044464);; biological process: metabolic process (GO:0008152);; biological process: cellular process (GO:0009987);; biological process: single-organism process (GO:0044699);; cellular component: cell junction (GO:0030054);; cellular comp…
LOC_Os11g41150	LOC_Os11g41150	6.26025	182	5.50566	179	7.14113	242	0.335417	10	0.357541	11	0.298115	9	9.02788e-28	-4.1179	down	--	--	Biological Process: polysaccharide biosynthetic process (GO:0000271);; Cellular Component: mitochondrion (GO:0005739);; Cellular Component: microtubule (GO:0005874);; Cellular Component: spindle microtubule (GO:0005876);; Cellular Component: plasma membrane (GO:0005886);; Cellular Component: phragmoplast (GO:0009524);; Cellular Component: preprophase band (GO:0009574);; Biological Process: multid…	K18635|1.31559e-22|osa:4350963|K18635 protein SPIRAL1 and related proteins | (RefSeq) OsJ_34517; protein SPIRAL1-like 2	--	--	--	--	Protein SPIRAL1-like 2 OS=Oryza sativa subsp. japonica OX=39947 GN=Os11g0629400 PE=3 SV=1	S	Function unknown	hypothetical protein OsI_36745 [Oryza sativa Indica Group]	biological process: metabolic process (GO:0008152);; biological process: single-organism process (GO:0044699);; cellular component: cell (GO:0005623);; cellular component: organelle (GO:0043226);; cellular component: cell part (GO:0044464);; cellular component: organelle part (GO:0044422);; cellular component: supramolecular complex (GO:0099080);; cellular component: membrane (GO:0016020);; biolo…
LOC_Os11g01200	LOC_Os11g01200	6.4439	869	5.16728	777	6.02484	938	1.65354	227	2.19311	295	1.75207	233	6.97145e-17	-1.61621	down	--		Molecular Function: protein serine/threonine kinase activity (GO:0004674);; Molecular Function: ATP binding (GO:0005524);; Cellular Component: plasma membrane (GO:0005886);; Biological Process: protein phosphorylation (GO:0006468);; Biological Process: ion transport (GO:0006811);; Biological Process: signal transduction (GO:0007165);; Biological Process: cell-cell signaling (GO:0007267);; Biologi…	--	--	--	--	Carbohydrate-binding protein of the ER;; Protein kinase domain;; Protein tyrosine kinase;; Leucine Rich repeats (2 copies);; Leucine rich repeat	Probable LRR receptor-like serine/threonine-protein kinase At1g67720 OS=Arabidopsis thaliana OX=3702 GN=At1g67720 PE=2 SV=1	T	Signal transduction mechanisms	PREDICTED: probable LRR receptor-like serine/threonine-protein kinase At1g67720 [Oryza sativa Japonica Group]	biological process: metabolic process (GO:0008152);; biological process: cellular process (GO:0009987);; molecular function: catalytic activity (GO:0003824);; molecular function: binding (GO:0005488);; cellular component: cell (GO:0005623);; cellular component: membrane (GO:0016020);; cellular component: cell part (GO:0044464);; biological process: localization (GO:0051179);; biological process: …
LOC_Os04g34290	LOC_Os04g34290	1.70135	155	1.24375	127	1.39556	148	0.782746	73	0.425526	40	0.848674	76	0.00397125	-1.02405	down	[T]	Signal transduction mechanisms	Molecular Function: protein kinase activity (GO:0004672);; Molecular Function: protein serine/threonine kinase activity (GO:0004674);; Molecular Function: binding (GO:0005488);; Molecular Function: ATP binding (GO:0005524);; Biological Process: protein phosphorylation (GO:0006468);; Cellular Component: membrane (GO:0016020);; Cellular Component: cytoplasmic vesicle (GO:0016023);; Biological Proce…	--	--	--	--	Protein kinase domain;; Protein tyrosine kinase;; D-mannose binding lectin;; S-locus glycoprotein domain;; PAN-like domain	G-type lectin S-receptor-like serine/threonine-protein kinase At2g19130 OS=Arabidopsis thaliana OX=3702 GN=At2g19130 PE=2 SV=1	T	Signal transduction mechanisms	Os04g0420033 [Oryza sativa Japonica Group]	biological process: metabolic process (GO:0008152);; biological process: cellular process (GO:0009987);; molecular function: catalytic activity (GO:0003824);; molecular function: binding (GO:0005488);; cellular component: membrane (GO:0016020);; biological process: reproduction (GO:0000003);; biological process: reproductive process (GO:0022414);; biological process: single-organism process (GO:0…
LOC_Os11g10850	LOC_Os11g10850	6.34877	135	7.59377	180	7.70993	191	1.0555	23	0.963447	21	0.437684	10	7.93956e-17	-3.03268	down	--	--	Molecular Function: RNA binding (GO:0003723);; Molecular Function: RNA-directed DNA polymerase activity (GO:0003964);; Molecular Function: RNA-DNA hybrid ribonuclease activity (GO:0004523);; Biological Process: RNA-dependent DNA biosynthetic process (GO:0006278);; Biological Process: phenylpropanoid metabolic process (GO:0009698);; Biological Process: DNA integration (GO:0015074);; Cellular Compo…	--	--	--	--	Dirigent-like protein	Dirigent protein 1 OS=Arabidopsis thaliana OX=3702 GN=DIR1 PE=2 SV=1	S	Function unknown	PREDICTED: dirigent protein 1 [Oryza sativa Japonica Group]	molecular function: binding (GO:0005488);; biological process: metabolic process (GO:0008152);; biological process: cellular process (GO:0009987);; molecular function: catalytic activity (GO:0003824);; biological process: single-organism process (GO:0044699);; cellular component: membrane (GO:0016020);; cellular component: cell (GO:0005623);; cellular component: organelle (GO:0043226);; cellular …
LOC_Os06g35560	LOC_Os06g35560	10.6854	764	10.3536	826	10.8882	907	5.76633	417	4.27857	314	4.35397	306	1.73994e-11	-1.11005	down	[C]	Energy production and conversion	Cellular Component: cell wall (GO:0005618);; Cellular Component: plasma membrane (GO:0005886);; Biological Process: response to oxidative stress (GO:0006979);; Biological Process: metabolic process (GO:0008152);; Molecular Function: UDP-N-acetylmuramate dehydrogenase activity (GO:0008762);; Biological Process: embryo development ending in seed dormancy (GO:0009793);; Biological Process: cellular …	--	--	--	--	FAD binding domain;; Berberine and berberine like	Berberine bridge enzyme-like 13 OS=Arabidopsis thaliana OX=3702 GN=At1g30760 PE=1 SV=1	C	Energy production and conversion	PREDICTED: flavin-dependent oxidoreductase FOX2 [Oryza sativa Japonica Group]	cellular component: cell (GO:0005623);; cellular component: cell part (GO:0044464);; cellular component: membrane (GO:0016020);; biological process: response to stimulus (GO:0050896);; biological process: metabolic process (GO:0008152);; biological process: single-organism process (GO:0044699);; molecular function: catalytic activity (GO:0003824);; biological process: reproduction (GO:0000003);; …
LOC_Os01g25820	LOC_Os01g25820	30.3623	3848	22.9097	3241	31.8656	4713	2.67313	344	2.29935	301	1.72252	217	1.65371e-64	-3.61355	down	[T]	Signal transduction mechanisms	Biological Process: MAPK cascade (GO:0000165);; Biological Process: respiratory burst involved in defense response (GO:0002679);; Molecular Function: peroxidase activity (GO:0004601);; Molecular Function: iron ion binding (GO:0005506);; Molecular Function: calcium ion binding (GO:0005509);; Cellular Component: nucleus (GO:0005634);; Cellular Component: Golgi apparatus (GO:0005794);; Cellular Comp…	K13447|0|osa:4326027|K13447 respiratory burst oxidase [EC:1.6.3.- 1.11.1.-] | (RefSeq) OsJ_01746, OsrbohB, RBOHB; respiratory burst oxidase homolog protein B	Plant-pathogen interaction (ko04626)	[PQ]	Inorganic ion transport and metabolism;; Secondary metabolites biosynthesis, transport and catabolism	Ferric reductase NAD binding domain;; Respiratory burst NADPH oxidase;; FAD-binding domain;; Ferric reductase like transmembrane component;; EF-hand domain pair;; EF-hand domain	Respiratory burst oxidase homolog protein B OS=Oryza sativa subsp. japonica OX=39947 GN=RBOHB PE=1 SV=1	U	Intracellular trafficking, secretion, and vesicular transport	PREDICTED: respiratory burst oxidase homolog protein B [Oryza sativa Japonica Group]	biological process: metabolic process (GO:0008152);; biological process: cellular process (GO:0009987);; biological process: signaling (GO:0023052);; biological process: single-organism process (GO:0044699);; biological process: response to stimulus (GO:0050896);; biological process: biological regulation (GO:0065007);; biological process: immune system process (GO:0002376);; biological process: …
LOC_Os02g37700	LOC_Os02g37700	15.2725	865	13.0506	825	14.1915	937	0.416732	24	0.099953	6	0.135758	8	4.28727e-62	-5.89915	down	--	--	Cellular Component: vacuolar membrane (GO:0005774);; Biological Process: lipid metabolic process (GO:0006629);; Molecular Function: O-acyltransferase activity (GO:0008374);; Molecular Function: transferase activity (GO:0016740);;	--	--	[I]	Lipid transport and metabolism	Lecithin:cholesterol acyltransferase;; Alpha/beta hydrolase family	Lecithin-cholesterol acyltransferase-like 1 OS=Oryza sativa subsp. japonica OX=39947 GN=Os03g0232800 PE=2 SV=1	S	Function unknown	PREDICTED: lecithin-cholesterol acyltransferase-like 1 isoform X1 [Oryza sativa Japonica Group]	cellular component: cell (GO:0005623);; cellular component: membrane (GO:0016020);; cellular component: organelle (GO:0043226);; cellular component: organelle part (GO:0044422);; cellular component: cell part (GO:0044464);; biological process: metabolic process (GO:0008152);; biological process: single-organism process (GO:0044699);; molecular function: catalytic activity (GO:0003824)
LOC_Os04g26870	LOC_Os04g26870	3.19545	172	0.901513	55	2.34128	147	0.061968	4	0	0	0	0	4.06356e-12	-5.96444	down	[R]	General function prediction only	Molecular Function: DNA binding (GO:0003677);; Molecular Function: transcription factor activity, sequence-specific DNA binding (GO:0003700);; Molecular Function: aldo-keto reductase (NADP) activity (GO:0004033);; Cellular Component: nucleus (GO:0005634);; Cellular Component: cytosol (GO:0005829);; Cellular Component: plasma membrane (GO:0005886);; Biological Process: gluconeogenesis (GO:0006094)…	--	--	[C]	Energy production and conversion	Aldo/keto reductase family	Probable aldo-keto reductase 1 OS=Oryza sativa subsp. japonica OX=39947 GN=Os04g0337500 PE=2 SV=1	C	Energy production and conversion	RecName: Full=Probable aldo-keto reductase 1	molecular function: binding (GO:0005488);; biological process: biological regulation (GO:0065007);; molecular function: nucleic acid binding transcription factor activity (GO:0001071);; biological process: metabolic process (GO:0008152);; biological process: single-organism process (GO:0044699);; molecular function: catalytic activity (GO:0003824);; cellular component: cell (GO:0005623);; cellula…
LOC_Os07g02800	LOC_Os07g02800	96.983	5710	100.538	6604	114.813	7900	14.2189	852	13.0797	788	10.807	626	5.01064e-89	-2.99177	down	--	--	Molecular Function: DNA binding (GO:0003677);; Molecular Function: chromatin binding (GO:0003682);; Molecular Function: transcription factor activity, sequence-specific DNA binding (GO:0003700);; Molecular Function: protein binding (GO:0005515);; Cellular Component: cell wall (GO:0005618);; Cellular Component: nucleus (GO:0005634);; Biological Process: rRNA processing (GO:0006364);; Biological Pr…	--	--	--	--	Myb-like DNA-binding domain	Myb family transcription factor EFM OS=Arabidopsis thaliana OX=3702 GN=EFM PE=1 SV=2	K	Transcription	PREDICTED: uncharacterized protein LOC4342269 [Oryza sativa Japonica Group]	molecular function: binding (GO:0005488);; biological process: biological regulation (GO:0065007);; molecular function: nucleic acid binding transcription factor activity (GO:0001071);; cellular component: cell (GO:0005623);; cellular component: cell part (GO:0044464);; cellular component: organelle (GO:0043226);; biological process: metabolic process (GO:0008152);; biological process: cellular p…
LOC_Os10g42780	LOC_Os10g42780	101.321	6701	109.984	8120	121.827	9429	3.00242	207	3.1255	216	4.36491	285	8.69186e-157	-4.91181	down	[M]	Cell wall/membrane/envelope biogenesis	Cellular Component: plasma membrane (GO:0005886);; Biological Process: chloroplast organization (GO:0009658);; Cellular Component: chloroplast inner membrane (GO:0009706);; Biological Process: thylakoid membrane organization (GO:0010027);; Cellular Component: cytoplasmic vesicle (GO:0016023);; Biological Process: cellular cation homeostasis (GO:0030003);; Biological Process: divalent metal ion tr…	--	--	--	--	LrgB-like family	Plastidal glycolate/glycerate translocator 1, chloroplastic OS=Arabidopsis thaliana OX=3702 GN=PLGG1 PE=1 SV=1	M	Cell wall/membrane/envelope biogenesis	PREDICTED: plastidal glycolate/glycerate translocator 1, chloroplastic isoform X1 [Oryza sativa Japonica Group]	cellular component: cell (GO:0005623);; cellular component: membrane (GO:0016020);; cellular component: cell part (GO:0044464);; biological process: cellular process (GO:0009987);; biological process: cellular component organization or biogenesis (GO:0071840);; cellular component: organelle (GO:0043226);; cellular component: organelle part (GO:0044422);; biological process: single-organism proces…
LOC_Os02g58280	LOC_Os02g58280	19.5792	1203	18.457	1266	20.037	1435	2.69855	168	1.9881	126	2.28545	139	4.74625e-76	-3.00859	down	--	--	Molecular Function: catalytic activity (GO:0003824);; Cellular Component: plastid (GO:0009536);; Cellular Component: membrane (GO:0016020);; Biological Process: cellular component organization (GO:0016043);; Biological Process: macromolecule metabolic process (GO:0043170);; Cellular Component: intracellular membrane-bounded organelle (GO:0043231);; Biological Process: primary metabolic process (G…	--	--	--	--	--	U-box domain-containing protein 63 OS=Arabidopsis thaliana OX=3702 GN=PUB63 PE=2 SV=1	S	Function unknown	hypothetical protein OsJ_08982 [Oryza sativa Japonica Group]	molecular function: catalytic activity (GO:0003824);; cellular component: cell (GO:0005623);; cellular component: organelle (GO:0043226);; cellular component: cell part (GO:0044464);; cellular component: membrane (GO:0016020);; biological process: cellular process (GO:0009987);; biological process: cellular component organization or biogenesis (GO:0071840);; biological process: metabolic process …
LOC_Os09g25610	LOC_Os09g25610	6.37448	306	5.1714	278	3.66124	205	0	0	0.115186	6	0	0	2.27753e-07	-5.94523	down	[F]	Nucleotide transport and metabolism	Cellular Component: mitochondrion (GO:0005739);;	--	--	[F]	Nucleotide transport and metabolism	Glutamine amidotransferase class-I;; Peptidase C26;; Homoserine O-succinyltransferase	Gamma-glutamyl peptidase 3 OS=Arabidopsis thaliana OX=3702 GN=GGP3 PE=1 SV=1	F	Nucleotide transport and metabolism	PREDICTED: putative glutamine amidotransferase YLR126C [Oryza sativa Japonica Group]	cellular component: cell (GO:0005623);; cellular component: organelle (GO:0043226);; cellular component: cell part (GO:0044464)
LOC_Os01g67850	LOC_Os01g67850	42.3156	2156	43.1532	2454	45.0148	2673	23.4191	1208	16.7816	879	15.0667	755	1.61828e-11	-1.20048	down	--	--	Molecular Function: zinc ion binding (GO:0008270);; Cellular Component: cytoplasmic vesicle (GO:0016023);; Molecular Function: ligase activity (GO:0016874);;	--	--	[O]	Posttranslational modification, protein turnover, chaperones	Zinc finger, C3HC4 type (RING finger);; Ring finger domain;; Zinc finger, C3HC4 type (RING finger)	E3 ubiquitin-protein ligase AIRP2 OS=Arabidopsis thaliana OX=3702 GN=AIRP2 PE=1 SV=1	S	Function unknown	PREDICTED: uncharacterized protein LOC4325026 [Oryza sativa Japonica Group]	molecular function: binding (GO:0005488);; molecular function: catalytic activity (GO:0003824)
Oryza_sativa_newGene_2666	--	3.22237	275	3.35324	295	3.53973	324	0.990393	99	1.39309	113	0.906127	83	1.00743e-11	-1.43681	down	--	--	Biological Process: guanosine tetraphosphate metabolic process (GO:0015969);; Cellular Component: integral component of membrane (GO:0016021);; Biological Process: gametophyte development (GO:0048229);;	--	--	--	--	--	--	--	--	Os08g0564900 [Oryza sativa Japonica Group]	biological process: metabolic process (GO:0008152);; biological process: cellular process (GO:0009987);; biological process: single-organism process (GO:0044699);; cellular component: membrane (GO:0016020);; cellular component: membrane part (GO:0044425);; biological process: multicellular organismal process (GO:0032501);; biological process: developmental process (GO:0032502)
LOC_Os01g04120	LOC_Os01g04120	1.58644	107	1.52197	114	1.81724	142	0.406145	28	0.250887	18	0.549703	37	3.30124e-07	-1.93782	down	--	--	Molecular Function: nucleic acid binding (GO:0003676);; Molecular Function: transcription factor activity, sequence-specific DNA binding (GO:0003700);; Cellular Component: nucleus (GO:0005634);; Biological Process: regulation of transcription, DNA-templated (GO:0006355);; Biological Process: response to stress (GO:0006950);; Molecular Function: zinc ion binding (GO:0008270);; Biological Process: …	--	--	--	--	--	Zinc finger protein GIS3 OS=Arabidopsis thaliana OX=3702 GN=GIS3 PE=1 SV=1	S	Function unknown	PREDICTED: POU domain, class 3, transcription factor 3 [Oryza sativa Japonica Group]	molecular function: binding (GO:0005488);; biological process: biological regulation (GO:0065007);; molecular function: nucleic acid binding transcription factor activity (GO:0001071);; cellular component: cell (GO:0005623);; cellular component: organelle (GO:0043226);; cellular component: cell part (GO:0044464);; biological process: response to stimulus (GO:0050896);; biological process: multice…
LOC_Os08g01040	LOC_Os08g01040	6.08481	1222	6.24911	1401	5.96888	1397	1.62501	331	1.52754	316	1.57931	312	9.87089e-61	-1.90548	down	--	--	Molecular Function: zinc ion binding (GO:0008270);; Cellular Component: membrane (GO:0016020);;	K10661|0|osa:9272448|K10661 E3 ubiquitin-protein ligase MARCH6 [EC:2.3.2.27] | (RefSeq) probable E3 ubiquitin ligase SUD1	Protein processing in endoplasmic reticulum (ko04141)	[A]	RNA processing and modification	RING-variant domain	Probable E3 ubiquitin ligase SUD1 OS=Arabidopsis thaliana OX=3702 GN=SUD1 PE=1 SV=1	O	Posttranslational modification, protein turnover, chaperones	PREDICTED: probable E3 ubiquitin ligase SUD1 [Oryza sativa Japonica Group]	molecular function: binding (GO:0005488);; cellular component: membrane (GO:0016020)
LOC_Os09g24320	LOC_Os09g24320	52.6309	3497	54.0599	4010	52.6863	4081	12.3739	833	8.64736	591	10.9731	717	2.36555e-53	-2.273	down	[C]	Energy production and conversion	Biological Process: sulfur amino acid metabolic process (GO:0000096);; Molecular Function: dihydrolipoyllysine-residue acetyltransferase activity (GO:0004742);; Cellular Component: mitochondrion (GO:0005739);; Cellular Component: plasma membrane (GO:0005886);; Biological Process: acetyl-CoA biosynthetic process from pyruvate (GO:0006086);; Biological Process: glycine catabolic process (GO:0006546…	--	--	[C]	Energy production and conversion	2-oxoacid dehydrogenases acyltransferase (catalytic domain);; Biotin-requiring enzyme;; e3 binding domain	Dihydrolipoyllysine-residue acetyltransferase component 4 of pyruvate dehydrogenase complex, chloroplastic OS=Arabidopsis thaliana OX=3702 GN=LTA2 PE=2 SV=1	C	Energy production and conversion	PREDICTED: dihydrolipoyllysine-residue acetyltransferase component 4 of pyruvate dehydrogenase complex, chloroplastic [Oryza sativa Japonica Group]	biological process: metabolic process (GO:0008152);; biological process: cellular process (GO:0009987);; biological process: single-organism process (GO:0044699);; molecular function: catalytic activity (GO:0003824);; cellular component: cell (GO:0005623);; cellular component: organelle (GO:0043226);; cellular component: cell part (GO:0044464);; cellular component: membrane (GO:0016020);; biologi…
LOC_Os11g47140	LOC_Os11g47140	9.00006	814	13.5487	1367	4.88341	515	0.65858	61	0.365725	34	0.543832	49	7.44882e-27	-4.01531	down	--		Molecular Function: catalytic activity (GO:0003824);; Molecular Function: protein serine/threonine kinase activity (GO:0004674);; Molecular Function: protein tyrosine kinase activity (GO:0004713);; Molecular Function: calcium ion binding (GO:0005509);; Molecular Function: ATP binding (GO:0005524);; Biological Process: protein phosphorylation (GO:0006468);; Biological Process: phosphate-containing…	--	--	--	--	Protein kinase domain;; Protein tyrosine kinase;; Wall-associated receptor kinase galacturonan-binding	Wall-associated receptor kinase 2 OS=Arabidopsis thaliana OX=3702 GN=WAK2 PE=1 SV=1	T	Signal transduction mechanisms	PREDICTED: wall-associated receptor kinase 2 [Oryza sativa Japonica Group]	molecular function: catalytic activity (GO:0003824);; biological process: metabolic process (GO:0008152);; biological process: cellular process (GO:0009987);; molecular function: binding (GO:0005488);; biological process: developmental process (GO:0032502);; biological process: multicellular organismal process (GO:0032501);; biological process: single-organism process (GO:0044699);; biological pr…
LOC_Os12g07590	LOC_Os12g07590	3.88943	201	4.32324	250	4.3454	265	1.69952	88	1.32361	71	1.47513	70	4.30516e-11	-1.47638	down	[T]	Signal transduction mechanisms	Molecular Function: protein tyrosine phosphatase activity (GO:0004725);; Molecular Function: protein binding (GO:0005515);; Cellular Component: nucleus (GO:0005634);; Cellular Component: cytoplasm (GO:0005737);; Cellular Component: plasma membrane (GO:0005886);; Biological Process: intracellular signal transduction (GO:0007243);; Biological Process: negative regulation of defense response (GO:003…	--	--	[T]	Signal transduction mechanisms	Protein-tyrosine phosphatase;; Tyrosine phosphatase family	Protein-tyrosine-phosphatase PTP1 OS=Arabidopsis thaliana OX=3702 GN=PTP1 PE=1 SV=1	T	Signal transduction mechanisms	PREDICTED: protein-tyrosine-phosphatase PTP1 [Oryza sativa Japonica Group]	biological process: metabolic process (GO:0008152);; biological process: cellular process (GO:0009987);; molecular function: catalytic activity (GO:0003824);; molecular function: binding (GO:0005488);; cellular component: cell (GO:0005623);; cellular component: organelle (GO:0043226);; cellular component: cell part (GO:0044464);; cellular component: membrane (GO:0016020);; biological process: bio…
LOC_Os08g13930	LOC_Os08g13930	147.848	9681	146.168	10685	163.342	12467	15.0675	1000	12.9826	874	8.74785	564	2.82957e-73	-3.58661	down	[JM]	Translation, ribosomal structure and biogenesis;; Cell wall/membrane/envelope biogenesis	Molecular Function: mannose-1-phosphate guanylyltransferase activity (GO:0004475);; Molecular Function: protein binding (GO:0005515);; Molecular Function: GTP binding (GO:0005525);; Cellular Component: nucleus (GO:0005634);; Cellular Component: mitochondrion (GO:0005739);; Cellular Component: cytosol (GO:0005829);; Biological Process: glucose catabolic process (GO:0006007);; Biological Process: g…	K00966|0|osa:4345021|K00966 mannose-1-phosphate guanylyltransferase [EC:2.7.7.13] | (RefSeq) OsJ_04069; probable mannose-1-phosphate guanylyltransferase 3	--	[M]	Cell wall/membrane/envelope biogenesis	Nucleotidyl transferase;; Bacterial transferase hexapeptide (six repeats);; MobA-like NTP transferase domain	Probable mannose-1-phosphate guanylyltransferase 3 OS=Oryza sativa subsp. japonica OX=39947 GN=Os08g0237200 PE=2 SV=1	M	Cell wall/membrane/envelope biogenesis	PREDICTED: probable mannose-1-phosphate guanylyltransferase 3 [Oryza sativa Japonica Group]	molecular function: catalytic activity (GO:0003824);; molecular function: binding (GO:0005488);; cellular component: cell (GO:0005623);; cellular component: organelle (GO:0043226);; cellular component: cell part (GO:0044464);; biological process: metabolic process (GO:0008152);; biological process: single-organism process (GO:0044699);; biological process: cellular process (GO:0009987);; biologic…
LOC_Os04g02510	LOC_Os04g02510	3.50273	226	3.81538	274	6.01389	451	0.093959	7	0.292734	20	0	0	6.00202e-05	-4.39841	down	--	--	Molecular Function: nucleic acid binding (GO:0003676);; Molecular Function: transcription factor activity, sequence-specific DNA binding (GO:0003700);; Molecular Function: NAD+ ADP-ribosyltransferase activity (GO:0003950);; Biological Process: regulation of transcription, DNA-templated (GO:0006355);; Molecular Function: zinc ion binding (GO:0008270);; Cellular Component: plastid (GO:0009536);; Bi…	--	--	--	--	--	--	S	Function unknown	PREDICTED: uncharacterized protein LOC4334944 [Oryza sativa Japonica Group]	molecular function: binding (GO:0005488);; biological process: biological regulation (GO:0065007);; molecular function: nucleic acid binding transcription factor activity (GO:0001071);; molecular function: catalytic activity (GO:0003824);; cellular component: cell (GO:0005623);; cellular component: organelle (GO:0043226);; cellular component: cell part (GO:0044464);; biological process: cellular …
LOC_Os02g06270	LOC_Os02g06270	1.06349	80	0.611269	52	1.26399	111	0.206205	16	0.342508	27	0.271383	21	0.000269705	-1.73414	down	[K]	Transcription	Molecular Function: nucleotide binding (GO:0000166);; Molecular Function: peptide receptor activity (GO:0001653);; Molecular Function: protein kinase activity (GO:0004672);; Molecular Function: transmembrane signaling receptor activity (GO:0004888);; Molecular Function: protein binding (GO:0005515);; Biological Process: cellular protein modification process (GO:0006464);; Biological Process: ion …	--	--	[R]	General function prediction only	Leucine rich repeat;; Leucine Rich repeats (2 copies);; Leucine Rich Repeat	Receptor-like protein 2 OS=Arabidopsis thaliana OX=3702 GN=RLP2 PE=2 SV=1	S	Function unknown	Phytosulfokine receptor precursor-like [Oryza sativa Japonica Group]	molecular function: binding (GO:0005488);; biological process: cellular process (GO:0009987);; biological process: signaling (GO:0023052);; biological process: single-organism process (GO:0044699);; biological process: response to stimulus (GO:0050896);; biological process: biological regulation (GO:0065007);; molecular function: signal transducer activity (GO:0004871);; molecular function: molec…
LOC_Os05g10690	LOC_Os05g10690	5.51587	689	3.60125	502	4.45071	648	1.0288	131	0.483592	63	0.099246	13	1.78692e-07	-2.95138	down	--	--	Molecular Function: DNA binding (GO:0003677);; Molecular Function: chromatin binding (GO:0003682);; Cellular Component: nucleus (GO:0005634);; Biological Process: regulation of transcription, DNA-templated (GO:0006355);; Molecular Function: zinc ion binding (GO:0008270);; Biological Process: response to hormone (GO:0009725);; Biological Process: flower development (GO:0009908);; Biological Proces…	--	--	--	--	Myb-like DNA-binding domain	Transcription factor KUA1 OS=Arabidopsis thaliana OX=3702 GN=KUA1 PE=1 SV=1	K	Transcription	hypothetical protein OsI_18777 [Oryza sativa Indica Group]	molecular function: binding (GO:0005488);; cellular component: cell (GO:0005623);; cellular component: organelle (GO:0043226);; cellular component: cell part (GO:0044464);; biological process: biological regulation (GO:0065007);; biological process: response to stimulus (GO:0050896);; biological process: reproduction (GO:0000003);; biological process: reproductive process (GO:0022414);; biologica…
LOC_Os11g08980	LOC_Os11g08980	4.5398	555	4.23967	578	4.76244	678	1.58872	197	1.5468	195	1.81513	218	2.71369e-16	-1.405	down	[U]	Intracellular trafficking, secretion, and vesicular transport	Molecular Function: ATP binding (GO:0005524);; Cellular Component: plasma membrane (GO:0005886);; Biological Process: protein targeting (GO:0006605);; Biological Process: intracellular protein transport (GO:0006886);; Cellular Component: plastid (GO:0009536);; Biological Process: embryo development (GO:0009790);; Cellular Component: chloroplast envelope (GO:0009941);; Cellular Component: membrane…	K03070|0|osa:4349987|K03070 preprotein translocase subunit SecA | (RefSeq) protein translocase subunit SECA2, chloroplastic	Protein export (ko03060)	--	--	SecA DEAD-like domain;; SecA Wing and Scaffold domain;; SecA preprotein cross-linking domain	Protein translocase subunit SECA2, chloroplastic OS=Arabidopsis thaliana OX=3702 GN=SECA2 PE=2 SV=1	U	Intracellular trafficking, secretion, and vesicular transport	preprotein translocase secA family protein, putative, expressed [Oryza sativa Japonica Group]	molecular function: binding (GO:0005488);; cellular component: cell (GO:0005623);; cellular component: membrane (GO:0016020);; cellular component: cell part (GO:0044464);; biological process: localization (GO:0051179);; cellular component: organelle (GO:0043226);; biological process: multicellular organismal process (GO:0032501);; biological process: developmental process (GO:0032502);; biologica…
LOC_Os01g51860	LOC_Os01g51860	3.97554	278	5.29457	414	4.90631	400	1.12631	80	0.891751	65	0.632291	44	8.64299e-19	-2.35311	down	--	--	Biological Process: fatty acid metabolic process (GO:0006631);; Biological Process: isoprenoid metabolic process (GO:0006720);; Biological Process: cellular aromatic compound metabolic process (GO:0006725);; Molecular Function: methyltransferase activity (GO:0008168);; Biological Process: lipid biosynthetic process (GO:0008610);; Cellular Component: chloroplast (GO:0009507);; Cellular Component: …	--	--	--	--	--	Violaxanthin de-epoxidase, chloroplastic OS=Arabidopsis thaliana OX=3702 GN=VDE1 PE=1 SV=1	S	Function unknown	PREDICTED: uncharacterized protein LOC4325583 [Oryza sativa Japonica Group]	biological process: metabolic process (GO:0008152);; biological process: cellular process (GO:0009987);; biological process: single-organism process (GO:0044699);; molecular function: catalytic activity (GO:0003824);; cellular component: cell (GO:0005623);; cellular component: organelle (GO:0043226);; cellular component: cell part (GO:0044464);; cellular component: organelle part (GO:0044422)
LOC_Os12g06260	LOC_Os12g06260	10.4434	542	7.63777	442	9.04456	547	3.57207	188	3.14069	168	2.70827	138	8.07331e-12	-1.48059	down	--	--	Cellular Component: plant-type cell wall (GO:0009505);; Cellular Component: chloroplast (GO:0009507);; Biological Process: response to fungus (GO:0009620);; Biological Process: hormone-mediated signaling pathway (GO:0009755);; Biological Process: leaf senescence (GO:0010150);; Biological Process: membrane organization (GO:0016044);; Molecular Function: kinase activity (GO:0016301);; Biological Pr…	--	--	--	--	Late embryogenesis abundant protein	NDR1/HIN1-like protein 1 OS=Arabidopsis thaliana OX=3702 GN=NHL1 PE=2 SV=1	S	Function unknown	PREDICTED: protein YLS9 [Oryza sativa Japonica Group]	cellular component: cell (GO:0005623);; cellular component: cell part (GO:0044464);; cellular component: organelle (GO:0043226);; biological process: response to stimulus (GO:0050896);; biological process: multi-organism process (GO:0051704);; biological process: cellular process (GO:0009987);; biological process: signaling (GO:0023052);; biological process: single-organism process (GO:0044699);;…
Oryza_sativa_newGene_3455	--	2.21587	57	3.31777	96	2.36879	71	0.05219	2	0.450208	12	0	0	9.66334e-06	-3.60288	down	--	--	--	--	--	--	--	Domain of unknown function (DUF834)	--	--	--	hypothetical protein [Oryza sativa Japonica Group]	--
LOC_Os08g01780	LOC_Os08g01780	19.5385	1469	19.1037	1771	14.654	1486	1.46142	76	0.244107	29	1.49207	76	2.06892e-48	-4.50757	down	--	--	Cellular Component: nucleus (GO:0005634);; Biological Process: regulation of transcription, DNA-templated (GO:0006355);; Biological Process: pattern specification process (GO:0007389);; Biological Process: response to water deprivation (GO:0009414);; Biological Process: response to external stimulus (GO:0009605);; Biological Process: auxin-activated signaling pathway (GO:0009734);; Biological Pro…	K14484|0|osa:4344471|K14484 auxin-responsive protein IAA | (RefSeq) IAA25; auxin-responsive protein IAA25	Plant hormone signal transduction (ko04075)	--	--	AUX/IAA family	Auxin-responsive protein IAA25 OS=Oryza sativa subsp. japonica OX=39947 GN=IAA25 PE=2 SV=1	K	Transcription	PREDICTED: auxin-responsive protein IAA25 [Oryza sativa Japonica Group]	cellular component: cell (GO:0005623);; cellular component: organelle (GO:0043226);; cellular component: cell part (GO:0044464);; biological process: biological regulation (GO:0065007);; biological process: multicellular organismal process (GO:0032501);; biological process: single-organism process (GO:0044699);; biological process: response to stimulus (GO:0050896);; biological process: cellular …
LOC_Os12g44090	LOC_Os12g44090	1.80889	150	1.31881	122	0.883354	86	0.103164	9	0.180878	16	0.144144	12	3.64474e-11	-3.07404	down	[M]	Cell wall/membrane/envelope biogenesis	Biological Process: polysaccharide biosynthetic process (GO:0000271);; Biological Process: polysaccharide catabolic process (GO:0000272);; Molecular Function: peptide receptor activity (GO:0001653);; Molecular Function: protein serine/threonine kinase activity (GO:0004674);; Molecular Function: ATP binding (GO:0005524);; Cellular Component: plasma membrane (GO:0005886);; Biological Process: starc…	--	--	--	--	Protein kinase domain;; Protein tyrosine kinase;; Leucine rich repeat N-terminal domain;; Leucine rich repeat;; Leucine Rich repeats (2 copies)	LRR receptor-like serine/threonine-protein kinase FEI 1 OS=Arabidopsis thaliana OX=3702 GN=FEI1 PE=1 SV=1	T	Signal transduction mechanisms	PREDICTED: LRR receptor-like serine/threonine-protein kinase FEI 1 [Oryza sativa Japonica Group]	biological process: metabolic process (GO:0008152);; biological process: single-organism process (GO:0044699);; biological process: cellular process (GO:0009987);; biological process: signaling (GO:0023052);; biological process: response to stimulus (GO:0050896);; biological process: biological regulation (GO:0065007);; molecular function: signal transducer activity (GO:0004871);; molecular funct…
LOC_Os03g13930	LOC_Os03g13930	2.14501	229	1.42792	170	1.48538	185	0.408631	45	0.592339	65	0.369946	39	5.25786e-08	-1.81249	down	[O]	Posttranslational modification, protein turnover, chaperones	Biological Process: sulfur amino acid metabolic process (GO:0000096);; Biological Process: polysaccharide catabolic process (GO:0000272);; Molecular Function: serine-type endopeptidase activity (GO:0004252);; Cellular Component: extracellular region (GO:0005576);; Biological Process: starch metabolic process (GO:0005982);; Biological Process: proteolysis (GO:0006508);; Biological Process: microtu…	--	--	--	--	Subtilase family;; Peptidase inhibitor I9;; PA domain	Subtilisin-like protease SBT1.6 OS=Arabidopsis thaliana OX=3702 GN=SBT1.6 PE=2 SV=1	O	Posttranslational modification, protein turnover, chaperones	PREDICTED: subtilisin-like protease SBT1.6 [Oryza sativa Japonica Group]	biological process: metabolic process (GO:0008152);; biological process: cellular process (GO:0009987);; biological process: single-organism process (GO:0044699);; molecular function: catalytic activity (GO:0003824);; cellular component: extracellular region (GO:0005576);; biological process: cellular component organization or biogenesis (GO:0071840);; cellular component: cell (GO:0005623);; cell…
LOC_Os07g01090	LOC_Os07g01090	4.32938	260	4.05914	270	4.39952	306	0.110092	7	0.213794	14	0.126119	8	5.2021e-38	-4.63699	down	--	--	Molecular Function: amine transmembrane transporter activity (GO:0005275);; Cellular Component: plasma membrane (GO:0005886);; Molecular Function: L-proline transmembrane transporter activity (GO:0015193);; Cellular Component: integral component of membrane (GO:0016021);; Cellular Component: cytoplasmic vesicle (GO:0016023);; Biological Process: proline transmembrane transport (GO:0035524);; Biol…	--	--	[E]	Amino acid transport and metabolism	Transmembrane amino acid transporter protein	Probable proline transporter 2 OS=Oryza sativa subsp. japonica OX=39947 GN=LOC_Os07g01090 PE=2 SV=1	E	Amino acid transport and metabolism	PREDICTED: probable proline transporter 2 isoform X1 [Oryza sativa Japonica Group]	biological process: localization (GO:0051179);; molecular function: transporter activity (GO:0005215);; cellular component: cell (GO:0005623);; cellular component: membrane (GO:0016020);; cellular component: cell part (GO:0044464);; biological process: single-organism process (GO:0044699);; cellular component: membrane part (GO:0044425);; biological process: biological regulation (GO:0065007);; b…
LOC_Os05g47540	LOC_Os05g47540	207.082	18500	196.925	17396	212.863	19625	1.97002	159	2.37546	191	1.36851	109	4.38323e-262	-6.74703	down	[I]	Lipid transport and metabolism	Biological Process: maltose metabolic process (GO:0000023);; Molecular Function: phosphoethanolamine N-methyltransferase activity (GO:0000234);; Cellular Component: cytosol (GO:0005829);; Biological Process: polyamine catabolic process (GO:0006598);; Biological Process: phosphatidylcholine biosynthetic process (GO:0006656);; Biological Process: steroid biosynthetic process (GO:0006694);; Biologic…	K05929|0|osa:4339516|K05929 phosphoethanolamine N-methyltransferase [EC:2.1.1.103] | (RefSeq) phosphomethylethanolamine N-methyltransferase	--	[IR]	Lipid transport and metabolism;; General function prediction only	Methyltransferase domain;; Methyltransferase domain;; Methyltransferase domain;; Methyltransferase domain;; Methyltransferase domain;; ubiE/COQ5 methyltransferase family;; Mycolic acid cyclopropane synthetase;; AdoMet dependent proline di-methyltransferase;; CheR methyltransferase, SAM binding domain;; Methyltransferase small domain;; Tellurite resistance protein TehB;; Nodulation protein S (NodS…	Phosphoethanolamine N-methyltransferase 1 OS=Arabidopsis thaliana OX=3702 GN=NMT1 PE=1 SV=1	S	Function unknown	PREDICTED: phosphomethylethanolamine N-methyltransferase [Oryza sativa Japonica Group]	biological process: metabolic process (GO:0008152);; biological process: cellular process (GO:0009987);; biological process: single-organism process (GO:0044699);; molecular function: catalytic activity (GO:0003824);; cellular component: cell (GO:0005623);; cellular component: cell part (GO:0044464);; biological process: response to stimulus (GO:0050896);; biological process: multicellular organi…
LOC_Os03g02710	LOC_Os03g02710	0.980795	70	0.646414	51	0.839657	70	0.10954	8	0.134342	10	0.024319	2	3.32935e-07	-3.02145	down	[I]	Lipid transport and metabolism	Molecular Function: hydroxymethylglutaryl-CoA synthase activity (GO:0004421);; Biological Process: isoprenoid biosynthetic process (GO:0008299);;	K01641|0|osa:4331418|K01641 hydroxymethylglutaryl-CoA synthase [EC:2.3.3.10] | (RefSeq) hydroxymethylglutaryl-CoA synthase	Synthesis and degradation of ketone bodies (ko00072);; Valine, leucine and isoleucine degradation (ko00280);; Butanoate metabolism (ko00650);; Terpenoid backbone biosynthesis (ko00900)	[I]	Lipid transport and metabolism	Hydroxymethylglutaryl-coenzyme A synthase C terminal;; Hydroxymethylglutaryl-coenzyme A synthase N terminal;; 3-Oxoacyl-[acyl-carrier-protein (ACP)] synthase III C terminal	Hydroxymethylglutaryl-CoA synthase OS=Arabidopsis thaliana OX=3702 GN=HMGS PE=1 SV=2	I	Lipid transport and metabolism	PREDICTED: hydroxymethylglutaryl-CoA synthase [Oryza sativa Japonica Group]	molecular function: catalytic activity (GO:0003824);; biological process: metabolic process (GO:0008152);; biological process: cellular process (GO:0009987);; biological process: single-organism process (GO:0044699)
LOC_Os11g11210	LOC_Os11g11210	7.79922	309	6.51215	289	4.97623	230	1.31142	53	1.22704	50	0.508606	20	5.84517e-12	-2.58405	down	--	--	Molecular Function: ATP-dependent peptidase activity (GO:0004176);; Biological Process: proteolysis (GO:0006508);; Cellular Component: chloroplast (GO:0009507);;	--	--	--	--	ATP-dependent protease La (LON) substrate-binding domain	--	S	Function unknown	PREDICTED: uncharacterized protein LOC9272724 isoform X1 [Oryza sativa Japonica Group]	biological process: metabolic process (GO:0008152);; molecular function: catalytic activity (GO:0003824);; cellular component: cell (GO:0005623);; cellular component: organelle (GO:0043226);; cellular component: cell part (GO:0044464)
LOC_Os04g54240	LOC_Os04g54240	10.609	329	13.9792	484	22.7085	820	4.15857	131	1.1853	38	0.743535	23	1.87058e-07	-2.8591	down	--	--	--	--	--	--	--	Wound-induced protein	--	S	Function unknown	PREDICTED: uncharacterized protein LOC4337130 [Oryza sativa Japonica Group]	--
LOC_Os04g34620	LOC_Os04g34620	7.31954	461	6.5558	461	6.83521	502	1.70337	109	1.80448	117	1.6626	103	4.78359e-27	-1.95247	down	--	--	Cellular Component: plastid (GO:0009536);; Cellular Component: membrane (GO:0016020);;	--	--	[S]	Function unknown	PAP2 superfamily C-terminal	--	S	Function unknown	PREDICTED: uncharacterized protein LOC4335845 [Oryza sativa Japonica Group]	cellular component: cell (GO:0005623);; cellular component: organelle (GO:0043226);; cellular component: cell part (GO:0044464);; cellular component: membrane (GO:0016020)
LOC_Os08g37605	LOC_Os08g37605	14.9888	1264	15.0481	1416	15.7815	1551	5.96451	510	3.7395	324	3.57429	297	1.4947e-16	-1.74445	down	[H]	Coenzyme transport and metabolism	Molecular Function: GTP cyclohydrolase II activity (GO:0003935);; Molecular Function: GTP binding (GO:0005525);; Biological Process: circadian rhythm (GO:0007623);; Molecular Function: 3,4-dihydroxy-2-butanone-4-phosphate synthase activity (GO:0008686);; Biological Process: riboflavin biosynthetic process (GO:0009231);; Cellular Component: chloroplast (GO:0009507);; Cellular Component: membrane (…	K14652|0|osa:9270160|K14652 3,4-dihydroxy 2-butanone 4-phosphate synthase / GTP cyclohydrolase II [EC:4.1.99.12 3.5.4.25] | (RefSeq) OJ1111_H02.5, OsJ_27700, OsRIBA1, RIBA1; probable bifunctional riboflavin biosynthesis protein RIBA 1, chloroplastic	--	[H]	Coenzyme transport and metabolism	3,4-dihydroxy-2-butanone 4-phosphate synthase;; GTP cyclohydrolase II	Probable bifunctional riboflavin biosynthesis protein RIBA 1, chloroplastic OS=Oryza sativa subsp. japonica OX=39947 GN=RIBA1 PE=2 SV=1	H	Coenzyme transport and metabolism	PREDICTED: probable bifunctional riboflavin biosynthesis protein RIBA 1, chloroplastic [Oryza sativa Japonica Group]	molecular function: catalytic activity (GO:0003824);; molecular function: binding (GO:0005488);; biological process: rhythmic process (GO:0048511);; biological process: metabolic process (GO:0008152);; biological process: cellular process (GO:0009987);; biological process: single-organism process (GO:0044699);; cellular component: cell (GO:0005623);; cellular component: organelle (GO:0043226);; c…
LOC_Os10g39840	LOC_Os10g39840	2.07826	93	1.00944	51	1.99925	105	0.064343	3	0	0	0.071218	4	5.58719e-11	-4.75827	down	[G]	Carbohydrate transport and metabolism	Molecular Function: hydrolase activity, hydrolyzing O-glycosyl compounds (GO:0004553);; Cellular Component: extracellular region (GO:0005576);; Cellular Component: cell wall (GO:0005618);; Cellular Component: Golgi apparatus (GO:0005794);; Biological Process: cellular glucan metabolic process (GO:0006073);; Biological Process: response to stress (GO:0006950);; Biological Process: response to temp…	K08235|0|osa:4349281|K08235 xyloglucan:xyloglucosyl transferase [EC:2.4.1.207] | (RefSeq) xyloglucan endotransglucosylase/hydrolase protein 31	--	--	--	Glycosyl hydrolases family 16;; Xyloglucan endo-transglycosylase (XET) C-terminus	Probable xyloglucan endotransglucosylase/hydrolase protein 32 OS=Arabidopsis thaliana OX=3702 GN=XTH32 PE=2 SV=1	G	Carbohydrate transport and metabolism	PREDICTED: xyloglucan endotransglucosylase/hydrolase protein 31 [Oryza sativa Japonica Group]	molecular function: catalytic activity (GO:0003824);; cellular component: extracellular region (GO:0005576);; cellular component: cell (GO:0005623);; cellular component: cell part (GO:0044464);; cellular component: organelle (GO:0043226);; biological process: metabolic process (GO:0008152);; biological process: cellular process (GO:0009987);; biological process: response to stimulus (GO:0050896);…
LOC_Os03g63290	LOC_Os03g63290	14.0789	645	17.8964	915	15.1223	807	4.51965	210	2.03976	96	2.38997	108	1.33327e-15	-2.34151	down	[IQR]	Lipid transport and metabolism;; Secondary metabolites biosynthesis, transport and catabolism;; General function prediction only	Molecular Function: nucleotide binding (GO:0000166);; Cellular Component: peroxisome (GO:0005777);; Biological Process: terpenoid biosynthetic process (GO:0016114);; Molecular Function: oxidoreductase activity (GO:0016491);; Molecular Function: oxidoreductase activity, acting on the CH-OH group of donors, NAD or NADP as acceptor (GO:0016616);; Biological Process: monocarboxylic acid metabolic pro…	--	--	[R]	General function prediction only	Enoyl-(Acyl carrier protein) reductase;; short chain dehydrogenase	Tropinone reductase homolog At2g29150 OS=Arabidopsis thaliana OX=3702 GN=At2g29150 PE=1 SV=1	S	Function unknown	PREDICTED: oxidoreductase UcpA [Oryza sativa Japonica Group]	molecular function: binding (GO:0005488);; cellular component: cell (GO:0005623);; cellular component: organelle (GO:0043226);; cellular component: cell part (GO:0044464);; biological process: metabolic process (GO:0008152);; biological process: cellular process (GO:0009987);; biological process: single-organism process (GO:0044699);; molecular function: catalytic activity (GO:0003824);; biologic…
LOC_Os06g28880	LOC_Os06g28880	0.523059	39	0.545982	42	0.476301	41	0.049331	4	0	0	0.104106	8	0.000146294	-2.9961	down	--	--	Molecular Function: transcription factor activity, sequence-specific DNA binding (GO:0003700);; Cellular Component: nucleus (GO:0005634);; Cellular Component: mitochondrion (GO:0005739);; Biological Process: DNA methylation (GO:0006306);; Biological Process: methylation-dependent chromatin silencing (GO:0006346);; Biological Process: regulation of transcription, DNA-templated (GO:0006355);; Biolo…	--	--	--	--	SAWADEE domain	Protein SAWADEE HOMEODOMAIN HOMOLOG 2 OS=Arabidopsis thaliana OX=3702 GN=SHH2 PE=2 SV=1	--	--	PREDICTED: protein SAWADEE HOMEODOMAIN HOMOLOG 2 isoform X3 [Oryza sativa Japonica Group]	biological process: biological regulation (GO:0065007);; molecular function: nucleic acid binding transcription factor activity (GO:0001071);; cellular component: cell (GO:0005623);; cellular component: organelle (GO:0043226);; cellular component: cell part (GO:0044464);; biological process: metabolic process (GO:0008152);; biological process: cellular process (GO:0009987);; biological process: s…
LOC_Os07g01480	LOC_Os07g01480	10.1549	533	6.76066	406	7.93424	486	0.896496	49	0.641886	36	0.547054	29	2.82608e-34	-3.47944	down	--	--	Biological Process: reproduction (GO:0000003);; Biological Process: maltose metabolic process (GO:0000023);; Molecular Function: protein kinase activity (GO:0004672);; Molecular Function: calcium ion binding (GO:0005509);; Cellular Component: mitochondrion (GO:0005739);; Cellular Component: plasma membrane (GO:0005886);; Biological Process: cellular glucan metabolic process (GO:0006073);; Biologi…	K08901|7.01474e-133|osa:4342192|K08901 photosystem II oxygen-evolving enhancer protein 3 | (RefSeq) photosynthetic NDH subunit of lumenal location 3, chloroplastic	Photosynthesis (ko00195)	--	--	Oxygen evolving enhancer protein 3 (PsbQ)	Photosynthetic NDH subunit of lumenal location 3, chloroplastic OS=Arabidopsis thaliana OX=3702 GN=PNSL3 PE=1 SV=1	S	Function unknown	PREDICTED: photosynthetic NDH subunit of lumenal location 3, chloroplastic [Oryza sativa Japonica Group]	biological process: reproduction (GO:0000003);; biological process: metabolic process (GO:0008152);; biological process: cellular process (GO:0009987);; biological process: single-organism process (GO:0044699);; molecular function: catalytic activity (GO:0003824);; molecular function: binding (GO:0005488);; cellular component: cell (GO:0005623);; cellular component: organelle (GO:0043226);; cellu…
LOC_Os07g06670	LOC_Os07g06670	6.91305	391	6.05257	382	5.96517	393	0.863532	50	0.901042	53	0.501486	28	1.51058e-28	-2.98711	down	--	--	Biological Process: single-organism cellular process (GO:0044763);;	--	--	--	--	F-box domain	F-box/LRR-repeat protein 13 OS=Arabidopsis thaliana OX=3702 GN=FBL13 PE=2 SV=1	--	--	unknown protein [Oryza sativa Japonica Group]	biological process: cellular process (GO:0009987);; biological process: single-organism process (GO:0044699)
LOC_Os03g51479	LOC_Os03g51479	3.05436	174	4.1509	280	2.61109	187	0.936265	51	0.86633	49	1.5086	90	1.38402e-05	-1.55781	down	--	--	Cellular Component: cytoplasm (GO:0005737);;	K06287|0|osa:4333958|K06287 septum formation protein | (RefSeq) maf-like protein DDB_G0281937	--	[D]	Cell cycle control, cell division, chromosome partitioning	Maf-like protein	--	D	Cell cycle control, cell division, chromosome partitioning	PREDICTED: maf-like protein DDB_G0281937 isoform X1 [Oryza sativa Japonica Group]	cellular component: cell (GO:0005623);; cellular component: cell part (GO:0044464)
LOC_Os01g66510	LOC_Os01g66510	7.6505	757	7.28535	805	8.6956	1003	1.53263	154	1.9399	198	2.39733	234	4.26175e-18	-1.95282	down	--	--	Molecular Function: calmodulin binding (GO:0005516);; Cellular Component: Golgi apparatus (GO:0005794);; Cellular Component: plasma membrane (GO:0005886);; Biological Process: defense response (GO:0006952);; Biological Process: signal transduction (GO:0007165);; Biological Process: cell death (GO:0008219);; Cellular Component: plasmodesma (GO:0009506);; Biological Process: response to biotic stim…	K08472|0|osa:4324900|K08472 mlo protein | (RefSeq) MLO-like protein 1	--	--	--	Mlo family	MLO-like protein 1 OS=Arabidopsis thaliana OX=3702 GN=MLO1 PE=1 SV=1	D	Cell cycle control, cell division, chromosome partitioning	PREDICTED: MLO-like protein 1 [Oryza sativa Japonica Group]	molecular function: binding (GO:0005488);; cellular component: cell (GO:0005623);; cellular component: organelle (GO:0043226);; cellular component: cell part (GO:0044464);; cellular component: membrane (GO:0016020);; biological process: response to stimulus (GO:0050896);; biological process: cellular process (GO:0009987);; biological process: biological regulation (GO:0065007);; biological proces…
LOC_Os01g48500	LOC_Os01g48500	6.89935	278	7.91586	356	6.43753	303	1.82257	75	0.967861	41	1.27281	51	1.18723e-17	-2.31596	down	--	--	Molecular Function: catalytic activity (GO:0003824);; Cellular Component: chloroplast stroma (GO:0009570);; Biological Process: cellular component organization (GO:0016043);; Cellular Component: intracellular membrane-bounded organelle (GO:0043231);; Biological Process: primary metabolic process (GO:0044238);; Biological Process: cellular macromolecule metabolic process (GO:0044260);; Cellular Co…	--	--	--	--	--	--	S	Function unknown	PREDICTED: proline-rich receptor-like protein kinase PERK8 [Oryza sativa Japonica Group]	molecular function: catalytic activity (GO:0003824);; cellular component: cell (GO:0005623);; cellular component: organelle (GO:0043226);; cellular component: organelle part (GO:0044422);; cellular component: cell part (GO:0044464);; biological process: cellular process (GO:0009987);; biological process: cellular component organization or biogenesis (GO:0071840);; biological process: metabolic pr…
LOC_Os12g33120	LOC_Os12g33120	430.151	9303	376.995	9103	375.549	9468	18.2873	401	10.2725	229	20.9412	446	7.62125e-77	-4.51399	down	--	--	Cellular Component: plastid (GO:0009536);;	--	--	--	--	--	--	S	Function unknown	PREDICTED: uncharacterized protein LOC9268392 [Oryza sativa Japonica Group]	cellular component: cell (GO:0005623);; cellular component: organelle (GO:0043226);; cellular component: cell part (GO:0044464)
LOC_Os03g29540	LOC_Os03g29540	11.7262	1064	12.6184	1175	13.5149	1413	0.717719	54	0.102872	17	0.268855	20	3.2984e-49	-5.12269	down	[S]	Function unknown	Molecular Function: ATP-dependent peptidase activity (GO:0004176);; Molecular Function: binding (GO:0005488);; Cellular Component: nucleus (GO:0005634);; Biological Process: proteolysis (GO:0006508);; Biological Process: defense response (GO:0006952);; Biological Process: signal transduction (GO:0007165);; Cellular Component: plastid (GO:0009536);; Biological Process: regulation of cellular metab…	--	--	[O]	Posttranslational modification, protein turnover, chaperones	ATP-dependent protease La (LON) substrate-binding domain	--	O	Posttranslational modification, protein turnover, chaperones	PREDICTED: uncharacterized protein LOC4333085 [Oryza sativa Japonica Group]	biological process: metabolic process (GO:0008152);; molecular function: catalytic activity (GO:0003824);; molecular function: binding (GO:0005488);; cellular component: cell (GO:0005623);; cellular component: organelle (GO:0043226);; cellular component: cell part (GO:0044464);; biological process: response to stimulus (GO:0050896);; biological process: cellular process (GO:0009987);; biological …
Oryza_sativa_newGene_3287	--	10.3854	803	6.42683	569	9.84258	901	0.471377	28	0	0	0.024138	2	0.000102643	-5.03769	down	[J]	Translation, ribosomal structure and biogenesis	Molecular Function: carbon-nitrogen ligase activity, with glutamine as amido-N-donor (GO:0016884);;	--	--	[J]	Translation, ribosomal structure and biogenesis	Amidase	Probable amidase At4g34880 OS=Arabidopsis thaliana OX=3702 GN=At4g34880 PE=2 SV=1	--	--	Os11g0123033, partial [Oryza sativa Japonica Group]	molecular function: catalytic activity (GO:0003824)
LOC_Os07g28090	LOC_Os07g28090	8.11999	841	7.52697	871	6.49228	784	1.08573	114	0.93258	100	0.747619	77	2.90726e-51	-2.94138	down	[V]	Defense mechanisms	Molecular Function: binding (GO:0005488);; Molecular Function: ATP binding (GO:0005524);; Cellular Component: vacuole (GO:0005773);; Cellular Component: plasma membrane (GO:0005886);; Biological Process: obsolete ATP catabolic process (GO:0006200);; Biological Process: response to stress (GO:0006950);; Biological Process: response to light stimulus (GO:0009416);; Biological Process: gravitropism …	--	--	[Q]	Secondary metabolites biosynthesis, transport and catabolism	ABC transporter;; ABC transporter transmembrane region	ABC transporter B family member 28 OS=Arabidopsis thaliana OX=3702 GN=ABCB28 PE=2 SV=1	V	Defense mechanisms	PREDICTED: ABC transporter B family member 28 [Oryza sativa Japonica Group]	molecular function: binding (GO:0005488);; cellular component: cell (GO:0005623);; cellular component: organelle (GO:0043226);; cellular component: cell part (GO:0044464);; cellular component: membrane (GO:0016020);; biological process: response to stimulus (GO:0050896);; biological process: cellular process (GO:0009987);; biological process: signaling (GO:0023052);; biological process: single-or…
LOC_Os09g30458	LOC_Os09g30458	6.38751	636	5.03673	560	6.52492	758	0.019188	2	0.099068	11	0.083493	9	5.93927e-57	-6.22688	down	[O]	Posttranslational modification, protein turnover, chaperones	Molecular Function: serine-type endopeptidase activity (GO:0004252);; Cellular Component: plasma membrane (GO:0005886);; Biological Process: proteolysis (GO:0006508);; Biological Process: cell communication (GO:0007154);; Cellular Component: plant-type cell wall (GO:0009505);; Biological Process: response to external stimulus (GO:0009605);; Biological Process: response to auxin (GO:0009733);; Bio…	--	--	--	--	Subtilase family;; Peptidase inhibitor I9;; PA domain	CO(2)-response secreted protease OS=Arabidopsis thaliana OX=3702 GN=CRSP PE=2 SV=1	O	Posttranslational modification, protein turnover, chaperones	PREDICTED: CO(2)-response secreted protease [Oryza sativa Japonica Group]	biological process: metabolic process (GO:0008152);; molecular function: catalytic activity (GO:0003824);; cellular component: cell (GO:0005623);; cellular component: membrane (GO:0016020);; cellular component: cell part (GO:0044464);; biological process: cellular process (GO:0009987);; biological process: response to stimulus (GO:0050896);; biological process: multicellular organismal process (G…
LOC_Os09g39970	LOC_Os09g39970	5.20735	659	5.08427	718	6.36173	938	0.31696	41	0.359105	47	0.265099	33	2.67364e-67	-4.07685	down	--	--	Cellular Component: mitochondrion (GO:0005739);; Biological Process: RNA modification (GO:0009451);; Cellular Component: chloroplast (GO:0009507);; Biological Process: thylakoid membrane organization (GO:0010027);; Biological Process: photosystem II assembly (GO:0010207);; Biological Process: regulation of chlorophyll biosynthetic process (GO:0010380);; Cellular Component: cytoplasmic vesicle (GO…	--	--	[R]	General function prediction only	DYW family of nucleic acid deaminases;; PPR repeat;; PPR repeat family;; PPR repeat;; Pentatricopeptide repeat domain	Putative pentatricopeptide repeat-containing protein At5g40405 OS=Arabidopsis thaliana OX=3702 GN=PCMP-H14 PE=3 SV=1	S	Function unknown	hypothetical protein OsJ_30444 [Oryza sativa Japonica Group]	cellular component: cell (GO:0005623);; cellular component: organelle (GO:0043226);; cellular component: cell part (GO:0044464);; biological process: metabolic process (GO:0008152);; biological process: cellular process (GO:0009987);; biological process: single-organism process (GO:0044699);; biological process: cellular component organization or biogenesis (GO:0071840);; biological process: biol…
LOC_Os03g25850	LOC_Os03g25850	33.1098	2086	33.7854	2376	33.3187	2447	0.5347	35	0.586516	38	0.57783	36	1.77047e-224	-5.80871	down	--	--	Biological Process: myo-inositol hexakisphosphate biosynthetic process (GO:0010264);; Cellular Component: intracellular membrane-bounded organelle (GO:0043231);; Cellular Component: intracellular organelle part (GO:0044446);;	--	--	--	--	--	--	S	Function unknown	PREDICTED: uncharacterized protein LOC9270360 isoform X1 [Oryza sativa Japonica Group]	biological process: metabolic process (GO:0008152);; biological process: cellular process (GO:0009987);; biological process: single-organism process (GO:0044699);; cellular component: cell (GO:0005623);; cellular component: organelle (GO:0043226);; cellular component: cell part (GO:0044464);; cellular component: organelle part (GO:0044422)
Oryza_sativa_newGene_2529	--	3.46002	210	2.86434	197	2.71355	202	1.14447	76	1.25572	72	0.656959	41	3.17558e-07	-1.53187	down	--	--	--	--	--	--	--	--	--	--	--	hypothetical protein [Oryza sativa Japonica Group]	--
LOC_Os04g34880	LOC_Os04g34880	4.08995	115	4.55364	143	5.26274	172	0.872184	25	0.683926	20	0.503936	14	4.07282e-14	-2.67506	down	--	--	Cellular Component: mitochondrion (GO:0005739);; Cellular Component: cytoplasmic vesicle (GO:0016023);;	--	--	--	--	--	--	--	--	OSJNBa0042L16.1 [Oryza sativa Japonica Group]	cellular component: cell (GO:0005623);; cellular component: organelle (GO:0043226);; cellular component: cell part (GO:0044464)
LOC_Os03g46260	LOC_Os03g46260	4.11493	273	2.79633	205	3.62774	277	0.719706	48	0.439226	31	0.283759	19	3.76137e-14	-2.77679	down	--	--	--	--	--	--	--	zinc-finger of the FCS-type, C2-C2	Protein MARD1 OS=Arabidopsis thaliana OX=3702 GN=MARD1 PE=2 SV=2	S	Function unknown	PREDICTED: uncharacterized protein LOC4333657 [Oryza sativa Japonica Group]	--
LOC_Os10g05069	LOC_Os10g05069	47.4858	6130	37.3305	5378	47.6887	7172	4.72107	628	3.55099	477	4.07007	529	8.79047e-84	-3.3543	down	[G]	Carbohydrate transport and metabolism	Molecular Function: alpha-mannosidase activity (GO:0004559);; Biological Process: mannose metabolic process (GO:0006013);; Molecular Function: zinc ion binding (GO:0008270);; Cellular Component: cytoplasmic vesicle (GO:0016023);; Molecular Function: carbohydrate binding (GO:0030246);;	K01191|0|osa:4348080|K01191 alpha-mannosidase [EC:3.2.1.24] | (RefSeq) alpha-mannosidase	Other glycan degradation (ko00511)	[G]	Carbohydrate transport and metabolism	Glycosyl hydrolases family 38 C-terminal domain;; Glycosyl hydrolases family 38 N-terminal domain;; Alpha mannosidase middle domain	Alpha-mannosidase OS=Canavalia ensiformis OX=3823 PE=1 SV=1	G	Carbohydrate transport and metabolism	PREDICTED: alpha-mannosidase isoform X1 [Oryza sativa Japonica Group]	molecular function: catalytic activity (GO:0003824);; biological process: metabolic process (GO:0008152);; biological process: single-organism process (GO:0044699);; molecular function: binding (GO:0005488)
LOC_Os03g30519	LOC_Os03g30519	20.1819	1399	20.757	1545	19.0171	1464	3.68801	290	3.49926	259	3.2541	252	7.17409e-74	-2.30074	down	--	--	Cellular Component: plastid (GO:0009536);; Cellular Component: membrane (GO:0016020);; Biological Process: cellular component organization (GO:0016043);; Molecular Function: kinase activity (GO:0016301);; Biological Process: primary metabolic process (GO:0044238);; Biological Process: cellular macromolecule metabolic process (GO:0044260);; Biological Process: single-organism cellular process (GO:…	--	--	--	--	--	--	--	--	PREDICTED: serine/arginine repetitive matrix protein 1 [Oryza sativa Japonica Group]	cellular component: cell (GO:0005623);; cellular component: organelle (GO:0043226);; cellular component: cell part (GO:0044464);; cellular component: membrane (GO:0016020);; biological process: cellular process (GO:0009987);; biological process: cellular component organization or biogenesis (GO:0071840);; molecular function: catalytic activity (GO:0003824);; biological process: metabolic process …
LOC_Os04g01160	LOC_Os04g01160	3.03483	297	2.57287	282	2.51636	288	0.145781	15	0	0	0.141245	14	7.88644e-16	-4.60982	down	[R]	General function prediction only	Molecular Function: zinc ion binding (GO:0008270);; Biological Process: anatomical structure morphogenesis (GO:0009653);; Biological Process: cellular component organization (GO:0016043);; Biological Process: developmental growth (GO:0048589);; Biological Process: cellular developmental process (GO:0048869);; Cellular Component: cell periphery (GO:0071944);;	--	--	--	--	von Willebrand factor type A domain;; von Willebrand factor type A domain;; von Willebrand factor type A domain	E3 ubiquitin-protein ligase WAV3 OS=Arabidopsis thaliana OX=3702 GN=WAV3 PE=1 SV=1	S	Function unknown	PREDICTED: uncharacterized protein LOC4334888 [Oryza sativa Japonica Group]	molecular function: binding (GO:0005488);; biological process: developmental process (GO:0032502);; biological process: cellular process (GO:0009987);; biological process: cellular component organization or biogenesis (GO:0071840);; biological process: growth (GO:0040007);; biological process: single-organism process (GO:0044699);; cellular component: cell (GO:0005623);; cellular component: cell …
Oryza_sativa_newGene_48	--	1.20146	123	1.30232	128	1.25647	149	0.917136	70	0.552938	59	0.421466	43	0.000307363	-1.05685	down	--	--	Cellular Component: mitochondrion (GO:0005739);; Cellular Component: integral component of membrane (GO:0016021);;	--	--	--	--	--	--	--	--	hypothetical protein OsI_12498 [Oryza sativa Indica Group]	cellular component: cell (GO:0005623);; cellular component: organelle (GO:0043226);; cellular component: cell part (GO:0044464);; cellular component: membrane (GO:0016020);; cellular component: membrane part (GO:0044425)
LOC_Os08g33200	LOC_Os08g33200	24.4355	5153	20.0026	4709	20.6378	5073	6.61549	1413	5.09532	1104	5.11442	1061	1.16902e-34	-1.91056	down	[O]	Posttranslational modification, protein turnover, chaperones	Molecular Function: 1-phosphatidylinositol-3-phosphate 5-kinase activity (GO:0000285);; Molecular Function: actin binding (GO:0003779);; Molecular Function: ATP binding (GO:0005524);; Cellular Component: mitochondrion (GO:0005739);; Cellular Component: endosome (GO:0005768);; Cellular Component: plasma membrane (GO:0005886);; Biological Process: cellular protein modification process (GO:0006464);…	K00921|0|osa:4345628|K00921 1-phosphatidylinositol-3-phosphate 5-kinase [EC:2.7.1.150] | (RefSeq) putative 1-phosphatidylinositol-3-phosphate 5-kinase FAB1C	Inositol phosphate metabolism (ko00562);; Phosphatidylinositol signaling system (ko04070);; Phagosome (ko04145)	[T]	Signal transduction mechanisms	Phosphatidylinositol-4-phosphate 5-Kinase;; TCP-1/cpn60 chaperonin family	Putative 1-phosphatidylinositol-3-phosphate 5-kinase FAB1C OS=Arabidopsis thaliana OX=3702 GN=FAB1C PE=2 SV=1	O	Posttranslational modification, protein turnover, chaperones	PREDICTED: putative 1-phosphatidylinositol-3-phosphate 5-kinase FAB1C [Oryza sativa Japonica Group]	biological process: metabolic process (GO:0008152);; biological process: cellular process (GO:0009987);; biological process: single-organism process (GO:0044699);; molecular function: catalytic activity (GO:0003824);; molecular function: binding (GO:0005488);; cellular component: cell (GO:0005623);; cellular component: organelle (GO:0043226);; cellular component: cell part (GO:0044464);; cellular…
LOC_Os01g57740	LOC_Os01g57740	4.80761	258	4.82008	289	4.46761	279	1.26815	69	1.17559	65	1.21467	64	1.59048e-19	-1.89514	down	--	--	--	--	--	--	--	--	--	S	Function unknown	Os01g0787400, partial [Oryza sativa Japonica Group]	--
LOC_Os05g44610	LOC_Os05g44610	4.24919	418	3.24155	356	5.15448	592	1.1565	136	0.666917	80	0.661167	76	2.15367e-11	-2.05988	down	--	--	Cellular Component: mitochondrion (GO:0005739);;	--	--	--	--	--	--	--	--	unknown protein [Oryza sativa Japonica Group]	cellular component: cell (GO:0005623);; cellular component: organelle (GO:0043226);; cellular component: cell part (GO:0044464)
LOC_Os08g11470	LOC_Os08g11470	11.5008	1365	9.06893	1202	8.74553	1210	1.55217	187	1.96529	240	2.14454	251	8.51361e-29	-2.31578	down	--	--	--	--	--	--	--	Transposase family tnp2;; Domain of unknown function (DUF4218)	--	S	Function unknown	PREDICTED: uncharacterized protein LOC4344953 isoform X1 [Oryza sativa Japonica Group]	--
LOC_Os02g58554	LOC_Os02g58554	54.6836	6802	47.3372	6574	48.2697	6999	21.0006	2646	15.4765	1979	17.0119	2080	4.77511e-23	-1.45071	down	--	--	Cellular Component: 1,3-beta-D-glucan synthase complex (GO:0000148);; Molecular Function: 1,3-beta-D-glucan synthase activity (GO:0003843);; Cellular Component: Golgi apparatus (GO:0005794);; Biological Process: (1->3)-beta-D-glucan biosynthetic process (GO:0006075);; Biological Process: protein targeting to membrane (GO:0006612);; Biological Process: nucleotide transport (GO:0006862);; Biologica…	K11000|2.11029e-67|dosa:Os02t0832400-01|K11000 callose synthase [EC:2.4.1.-] | (RAP-DB) Os02g0832400; Similar to Callose synthase 1 catalytic subunit.	--	[M]	Cell wall/membrane/envelope biogenesis	--	Callose synthase 3 OS=Arabidopsis thaliana OX=3702 GN=CALS3 PE=3 SV=3	S	Function unknown	Os02g0832400, partial [Oryza sativa Japonica Group]	cellular component: cell (GO:0005623);; cellular component: membrane (GO:0016020);; cellular component: macromolecular complex (GO:0032991);; cellular component: membrane part (GO:0044425);; cellular component: cell part (GO:0044464);; molecular function: catalytic activity (GO:0003824);; cellular component: organelle (GO:0043226);; biological process: metabolic process (GO:0008152);; biological …
LOC_Os01g73310	LOC_Os01g73310	18.6574	1126	17.2808	1164	18.8242	1324	4.68104	286	4.15237	258	5.47473	325	2.82634e-30	-1.8905	down	[Z]	Cytoskeleton	Molecular Function: motor activity (GO:0003774);; Molecular Function: structural constituent of cytoskeleton (GO:0005200);; Molecular Function: protein binding (GO:0005515);; Molecular Function: ATP binding (GO:0005524);; Cellular Component: cell wall (GO:0005618);; Cellular Component: nucleolus (GO:0005730);; Cellular Component: mitochondrion (GO:0005739);; Cellular Component: cytosol (GO:000582…	K10355|0|osa:9269066|K10355 actin, other eukaryote | (RefSeq) actin-97	--	[Z]	Cytoskeleton	Actin	Actin-97 OS=Solanum tuberosum OX=4113 GN=AC97 PE=3 SV=1	Z	Cytoskeleton	PREDICTED: actin-97 [Oryza sativa Japonica Group]	molecular function: catalytic activity (GO:0003824);; molecular function: structural molecule activity (GO:0005198);; molecular function: binding (GO:0005488);; cellular component: cell (GO:0005623);; cellular component: cell part (GO:0044464);; cellular component: organelle (GO:0043226);; cellular component: organelle part (GO:0044422);; cellular component: supramolecular complex (GO:0099080);; …
LOC_Os01g25189	LOC_Os01g25189	1.49255	84	1.63203	107	2.32822	146	0.528272	33	0.414952	27	0.627319	37	7.13114e-06	-1.60694	down	[O]	Posttranslational modification, protein turnover, chaperones	Biological Process: acetyl-CoA metabolic process (GO:0006084);; Biological Process: steroid biosynthetic process (GO:0006694);; Biological Process: embryo development ending in seed dormancy (GO:0009793);; Cellular Component: membrane (GO:0016020);; Cellular Component: cytoplasmic vesicle (GO:0016023);; Biological Process: sterol biosynthetic process (GO:0016126);; Biological Process: brassinoste…	--	--	[IT]	Lipid transport and metabolism;; Signal transduction mechanisms	Ergosterol biosynthesis ERG4/ERG24 family;; Protein of unknown function (DUF1295)	Delta(14)-sterol reductase OS=Arabidopsis thaliana OX=3702 GN=FK PE=1 SV=2	I	Lipid transport and metabolism	hypothetical protein OsJ_01709 [Oryza sativa Japonica Group]	biological process: metabolic process (GO:0008152);; biological process: cellular process (GO:0009987);; biological process: single-organism process (GO:0044699);; biological process: reproduction (GO:0000003);; biological process: reproductive process (GO:0022414);; biological process: multicellular organismal process (GO:0032501);; biological process: developmental process (GO:0032502);; cellul…
LOC_Os04g52164	LOC_Os04g52164	9.62972	644	11.2324	838	10.8932	849	0.880468	60	0.833128	58	0.665764	44	2.70752e-77	-3.67134	down	--	--	Biological Process: very long-chain fatty acid metabolic process (GO:0000038);; Molecular Function: protein serine/threonine kinase activity (GO:0004674);; Molecular Function: protein serine/threonine/tyrosine kinase activity (GO:0004712);; Molecular Function: protein tyrosine kinase activity (GO:0004713);; Molecular Function: ATP binding (GO:0005524);; Cellular Component: nucleus (GO:0005634);; …	--	--	--	--	Transferase family	Protein ECERIFERUM 26-like OS=Arabidopsis thaliana OX=3702 GN=CER26L PE=2 SV=1	S	Function unknown	PREDICTED: protein ECERIFERUM 26-like [Oryza sativa Japonica Group]	biological process: metabolic process (GO:0008152);; biological process: cellular process (GO:0009987);; biological process: single-organism process (GO:0044699);; molecular function: catalytic activity (GO:0003824);; molecular function: binding (GO:0005488);; cellular component: cell (GO:0005623);; cellular component: organelle (GO:0043226);; cellular component: cell part (GO:0044464);; biologic…
LOC_Os08g43230	LOC_Os08g43230	1.69893	79	1.7085	88	1.51583	82	0.315503	15	0.598045	29	0.312284	15	7.10866e-06	-1.89047	down	[S]	Function unknown	--	--	--	[T]	Signal transduction mechanisms	TraB family	--	S	Function unknown	Os08g0545700, partial [Oryza sativa Japonica Group]	--
LOC_Os10g03440	LOC_Os10g03440	1.71778	89	1.75331	101	1.44064	87	0.548569	29	0.422121	23	1.04211	53	0.0049796	-1.21116	down	--	--	Cellular Component: ubiquitin ligase complex (GO:0000151);; Biological Process: immune system process (GO:0002376);; Molecular Function: ubiquitin-protein transferase activity (GO:0004842);; Cellular Component: cytoplasm (GO:0005737);; Cellular Component: mitochondrion (GO:0005739);; Biological Process: amino acid transport (GO:0006865);; Biological Process: defense response (GO:0006952);; Biolog…	--	--	--	--	U-box domain	U-box domain-containing protein 20 OS=Arabidopsis thaliana OX=3702 GN=PUB20 PE=2 SV=1	S	Function unknown	PREDICTED: U-box domain-containing protein 21-like [Oryza sativa Japonica Group]	cellular component: cell (GO:0005623);; cellular component: macromolecular complex (GO:0032991);; cellular component: cell part (GO:0044464);; biological process: immune system process (GO:0002376);; molecular function: catalytic activity (GO:0003824);; cellular component: organelle (GO:0043226);; biological process: single-organism process (GO:0044699);; biological process: localization (GO:0051…
LOC_Os01g61150	LOC_Os01g61150	11.1968	884	9.8278	866	10.6195	977	4.20194	336	3.04657	247	2.89275	225	1.18081e-17	-1.60024	down	--	--	Molecular Function: phospholipid binding (GO:0005543);; Cellular Component: nucleus (GO:0005634);; Cellular Component: cytosol (GO:0005829);; Biological Process: cell communication (GO:0007154);; Biological Process: signal transduction (GO:0007165);; Cellular Component: plastid (GO:0009536);; Biological Process: vesicle-mediated transport (GO:0016192);; Cellular Component: multivesicular body mem…	K17917|0|dosa:Os01t0827200-01|K17917 sorting nexin-1/2 | (RAP-DB) Os01g0827200; Phox-like domain containing protein.	Endocytosis (ko04144)	[U]	Intracellular trafficking, secretion, and vesicular transport	Vps5 C terminal like;; PX domain	Sorting nexin 2B OS=Arabidopsis thaliana OX=3702 GN=SNX2B PE=1 SV=1	S	Function unknown	unknown protein [Oryza sativa Japonica Group]	molecular function: binding (GO:0005488);; cellular component: cell (GO:0005623);; cellular component: organelle (GO:0043226);; cellular component: cell part (GO:0044464);; biological process: cellular process (GO:0009987);; biological process: biological regulation (GO:0065007);; biological process: localization (GO:0051179);; cellular component: membrane (GO:0016020);; cellular component: organ…
LOC_Os01g01840	LOC_Os01g01840	1.69654	81	4.46588	238	1.71994	96	0	0	0.101204	5	0	0	1.34702e-12	-5.78798	down	--	--	Cellular Component: plastid (GO:0009536);; Molecular Function: protein dimerization activity (GO:0046983);;	--	--	--	--	Helix-loop-helix DNA-binding domain	Transcription factor bHLH167 OS=Arabidopsis thaliana OX=3702 GN=BHLH167 PE=2 SV=1	S	Function unknown	PREDICTED: uncharacterized protein LOC4326162 isoform X2 [Oryza sativa Japonica Group]	cellular component: cell (GO:0005623);; cellular component: organelle (GO:0043226);; cellular component: cell part (GO:0044464);; molecular function: binding (GO:0005488)
LOC_Os02g56130	LOC_Os02g56130	4.53194	211	7.73533	401	5.44843	295	1.36316	65	1.77967	85	2.76148	126	1.17033e-05	-1.51282	down	[L]	Replication, recombination and repair	Molecular Function: DNA binding (GO:0003677);; Molecular Function: protein binding (GO:0005515);; Cellular Component: nucleolus (GO:0005730);; Cellular Component: cytoplasm (GO:0005737);; Cellular Component: cytosol (GO:0005829);; Biological Process: DNA-dependent DNA replication (GO:0006261);; Biological Process: regulation of DNA replication (GO:0006275);; Biological Process: DNA methylation (G…	K04802|0|osa:4331062|K04802 proliferating cell nuclear antigen | (RefSeq) Cyclin, OJ1548_F12.18, PCNA; proliferating cell nuclear antigen	DNA replication (ko03030);; Base excision repair (ko03410);; Nucleotide excision repair (ko03420);; Mismatch repair (ko03430)	[L]	Replication, recombination and repair	Proliferating cell nuclear antigen, C-terminal domain;; Proliferating cell nuclear antigen, N-terminal domain;; Rad9	Proliferating cell nuclear antigen OS=Oryza sativa subsp. japonica OX=39947 GN=Os02g0805200 PE=1 SV=2	L	Replication, recombination and repair	PREDICTED: proliferating cell nuclear antigen [Oryza sativa Japonica Group]	molecular function: binding (GO:0005488);; cellular component: cell (GO:0005623);; cellular component: organelle (GO:0043226);; cellular component: organelle part (GO:0044422);; cellular component: cell part (GO:0044464);; biological process: metabolic process (GO:0008152);; biological process: cellular process (GO:0009987);; biological process: biological regulation (GO:0065007);; biological pro…
ChrUn.fgenesh.gene.79	ChrUn.fgenesh.gene.79	7.96669	213	8.07498	241	8.52337	266	0.524513	15	1.29263	36	0.894209	24	5.31408e-19	-3.06566	down	[M]	Cell wall/membrane/envelope biogenesis	Cellular Component: chloroplast stroma (GO:0009570);;	--	--	--	--	--	--	S	Function unknown	PREDICTED: uncharacterized protein LOC4325729 isoform X2 [Oryza sativa Japonica Group]	cellular component: cell (GO:0005623);; cellular component: organelle (GO:0043226);; cellular component: organelle part (GO:0044422);; cellular component: cell part (GO:0044464)
LOC_Os05g11630	LOC_Os05g11630	2.05565	143	1.74648	136	1.88668	153	0.606645	43	0.27273	20	0.487405	34	2.69035e-08	-1.98101	down	--	--	Molecular Function: DNA binding (GO:0003677);; Molecular Function: chromatin binding (GO:0003682);; Molecular Function: transcription factor activity, sequence-specific DNA binding (GO:0003700);; Biological Process: regulation of transcription, DNA-templated (GO:0006355);; Cellular Component: plastid (GO:0009536);;	--	--	--	--	--	--	--	--	unknown protein [Oryza sativa Japonica Group]	molecular function: binding (GO:0005488);; biological process: biological regulation (GO:0065007);; molecular function: nucleic acid binding transcription factor activity (GO:0001071);; cellular component: cell (GO:0005623);; cellular component: organelle (GO:0043226);; cellular component: cell part (GO:0044464)
LOC_Os12g24650	LOC_Os12g24650	6.28052	439	5.51859	431	1.56069	128	0.425619	31	0	0	0.169332	12	0.00289521	-3.72478	down	[E]	Amino acid transport and metabolism	Molecular Function: aminopeptidase activity (GO:0004177);; Cellular Component: vacuole (GO:0005773);; Cellular Component: cytosol (GO:0005829);; Biological Process: gluconeogenesis (GO:0006094);; Biological Process: glycolytic process (GO:0006096);; Biological Process: proteolysis (GO:0006508);; Biological Process: protein targeting to vacuole (GO:0006623);; Biological Process: water transport (G…	K01255|0|osa:4352123|K01255 leucyl aminopeptidase [EC:3.4.11.1] | (RefSeq) putative leucine aminopeptidase 1	Glutathione metabolism (ko00480)	[R]	General function prediction only	Cytosol aminopeptidase family, catalytic domain;; Cytosol aminopeptidase family, N-terminal domain	Putative leucine aminopeptidase 1 OS=Oryza sativa subsp. japonica OX=39947 GN=Os12g0434400 PE=3 SV=2	E	Amino acid transport and metabolism	RecName: Full=Putative leucine aminopeptidase 1; AltName: Full=Leucyl aminopeptidase 1; Short=LAP 1; AltName: Full=Proline aminopeptidase 1; AltName: Full=Prolyl aminopeptidase 1	biological process: metabolic process (GO:0008152);; molecular function: catalytic activity (GO:0003824);; cellular component: cell (GO:0005623);; cellular component: organelle (GO:0043226);; cellular component: cell part (GO:0044464);; biological process: single-organism process (GO:0044699);; biological process: cellular process (GO:0009987);; biological process: localization (GO:0051179);; bio…
LOC_Os08g30730	LOC_Os08g30730	93.1243	3780	94.1406	4255	109.703	5196	5.57065	237	5.24917	230	4.03972	170	8.98833e-143	-4.20737	down	--	--	--	--	--	--	--	--	--	--	--	putative holocarboxylase synthetase [Oryza sativa Japonica Group]	--
LOC_Os03g07360	LOC_Os03g07360	210.148	15529	215.195	17754	236.681	20387	39.2078	2934	28.569	2170	27.6924	2012	1.1825e-68	-2.75237	down	--	--	Molecular Function: DNA binding (GO:0003677);; Molecular Function: transcription factor activity, sequence-specific DNA binding (GO:0003700);; Cellular Component: nucleus (GO:0005634);; Biological Process: regulation of transcription, DNA-templated (GO:0006355);; Biological Process: purine nucleobase transport (GO:0006863);; Biological Process: pattern specification process (GO:0007389);; Biologi…	--	--	--	--	Dof domain, zinc finger	Cyclic dof factor 2 OS=Arabidopsis thaliana OX=3702 GN=CDF2 PE=1 SV=2	S	Function unknown	PREDICTED: cyclic dof factor 1 [Oryza sativa Japonica Group]	molecular function: binding (GO:0005488);; biological process: biological regulation (GO:0065007);; molecular function: nucleic acid binding transcription factor activity (GO:0001071);; cellular component: cell (GO:0005623);; cellular component: organelle (GO:0043226);; cellular component: cell part (GO:0044464);; biological process: single-organism process (GO:0044699);; biological process: loca…
LOC_Os02g42570	LOC_Os02g42570	94.4104	3079	108.99	3968	95.5933	3634	8.16174	270	2.97159	100	4.9899	160	5.52213e-45	-4.14619	down	--	--	Cellular Component: nucleus (GO:0005634);; Biological Process: lipoate biosynthetic process (GO:0009107);; Cellular Component: chloroplast (GO:0009507);; Biological Process: photosynthesis (GO:0015979);; Cellular Component: membrane (GO:0016020);; Molecular Function: oxidoreductase activity (GO:0016491);; Molecular Function: lipoate synthase activity (GO:0016992);; Biological Process: macromolecu…	--	--	--	--	Ferredoxin thioredoxin reductase variable alpha chain	Ferredoxin-thioredoxin reductase, variable chain OS=Zea mays OX=4577 PE=1 SV=1	S	Function unknown	PREDICTED: ferredoxin-thioredoxin reductase, variable chain [Oryza sativa Japonica Group]	cellular component: cell (GO:0005623);; cellular component: organelle (GO:0043226);; cellular component: cell part (GO:0044464);; biological process: metabolic process (GO:0008152);; biological process: cellular process (GO:0009987);; biological process: single-organism process (GO:0044699);; cellular component: membrane (GO:0016020);; molecular function: catalytic activity (GO:0003824);; cellula…
LOC_Os04g38610	LOC_Os04g38610	9.08575	508	9.7781	613	9.32566	610	3.54626	200	5.43544	311	3.76785	208	7.36225e-07	-1.1	down	--	--	--	--	--	[T]	Signal transduction mechanisms	Ran-interacting Mog1 protein	--	S	Function unknown	PREDICTED: ran guanine nucleotide release factor isoform X1 [Oryza sativa Japonica Group]	--
LOC_Os02g52260	LOC_Os02g52260	3.98818	156	5.71064	250	2.9324	134	0.844569	34	0.418512	17	0.512786	20	1.16083e-11	-2.72938	down	[J]	Translation, ribosomal structure and biogenesis	Molecular Function: nucleic acid binding (GO:0003676);; Biological Process: rRNA processing (GO:0006364);; Biological Process: response to stress (GO:0006950);; Cellular Component: chloroplast thylakoid membrane (GO:0009535);; Cellular Component: plastid (GO:0009536);; Biological Process: plastid organization (GO:0009657);; Cellular Component: chloroplast envelope (GO:0009941);; Biological Proces…	--	--	--	--	CAAD domains of cyanobacterial aminoacyl-tRNA synthetase	Protein CURVATURE THYLAKOID 1D, chloroplastic OS=Arabidopsis thaliana OX=3702 GN=CURT1D PE=1 SV=1	S	Function unknown	PREDICTED: protein CURVATURE THYLAKOID 1D, chloroplastic [Oryza sativa Japonica Group]	molecular function: binding (GO:0005488);; biological process: metabolic process (GO:0008152);; biological process: cellular process (GO:0009987);; biological process: response to stimulus (GO:0050896);; cellular component: cell (GO:0005623);; cellular component: membrane (GO:0016020);; cellular component: organelle (GO:0043226);; cellular component: organelle part (GO:0044422);; cellular compone…
LOC_Os07g09890	LOC_Os07g09890	0.776385	58	0.468318	39	0.514187	45	0	0	0	0	0	0	1.33082e-07	-6.96737	down	[G]	Carbohydrate transport and metabolism	Molecular Function: glucokinase activity (GO:0004340);; Molecular Function: protein binding (GO:0005515);; Molecular Function: ATP binding (GO:0005524);; Biological Process: glycolytic process (GO:0006096);; Molecular Function: fructokinase activity (GO:0008865);; Biological Process: response to cold (GO:0009409);; Cellular Component: plastid outer membrane (GO:0009527);; Cellular Component: chlo…	K00844|0|osa:4342654|K00844 hexokinase [EC:2.7.1.1] | (RefSeq) HXK4, OsJ_23449, P0417F02.7; hexokinase-4, chloroplastic	Glycolysis / Gluconeogenesis (ko00010);; Fructose and mannose metabolism (ko00051);; Galactose metabolism (ko00052);; Starch and sucrose metabolism (ko00500);; Amino sugar and nucleotide sugar metabolism (ko00520);; Carbon metabolism (ko01200)	[G]	Carbohydrate transport and metabolism	Hexokinase;; Hexokinase	Hexokinase-4, chloroplastic OS=Oryza sativa subsp. japonica OX=39947 GN=HXK4 PE=2 SV=1	G	Carbohydrate transport and metabolism	PREDICTED: hexokinase-4, chloroplastic [Oryza sativa Japonica Group]	biological process: metabolic process (GO:0008152);; biological process: cellular process (GO:0009987);; molecular function: catalytic activity (GO:0003824);; molecular function: binding (GO:0005488);; biological process: single-organism process (GO:0044699);; biological process: response to stimulus (GO:0050896);; cellular component: cell (GO:0005623);; cellular component: membrane (GO:0016020);…
LOC_Os05g32190	LOC_Os05g32190	1.71583	57	2.0747	77	2.21239	85	0.732675	25	0.813273	28	0.222096	8	0.00111788	-1.65064	down	--	--	Molecular Function: hydrolase activity, acting on carbon-nitrogen (but not peptide) bonds, in linear amides (GO:0016811);;	K21286|3.10544e-153|osa:4338665|K21286 protein N-terminal glutamine amidohydrolase [EC:3.5.1.122] | (RefSeq) OsJ_18401; protein N-terminal glutamine amidohydrolase	--	[S]	Function unknown	N-terminal glutamine amidase	Protein N-terminal glutamine amidohydrolase OS=Oryza sativa subsp. japonica OX=39947 GN=Os05g0387900 PE=2 SV=1	O	Posttranslational modification, protein turnover, chaperones	PREDICTED: protein N-terminal glutamine amidohydrolase [Oryza sativa Japonica Group]	molecular function: catalytic activity (GO:0003824)
LOC_Os05g35570	LOC_Os05g35570	4.3618	313	3.4771	279	5.77813	484	0.055149	5	0.265234	20	0.167503	12	4.63227e-26	-4.61606	down	--	--	Cellular Component: plasma membrane (GO:0005886);; Cellular Component: chloroplast (GO:0009507);; Biological Process: response to insect (GO:0009625);; Biological Process: systemic acquired resistance, salicylic acid mediated signaling pathway (GO:0009862);; Molecular Function: magnesium ion transmembrane transporter activity (GO:0015095);; Biological Process: magnesium ion transport (GO:0015693)…	--	--	[S]	Function unknown	Magnesium transporter NIPA	Probable magnesium transporter NIPA7 OS=Arabidopsis thaliana OX=3702 GN=At4g38730 PE=2 SV=1	S	Function unknown	PREDICTED: probable magnesium transporter NIPA6 [Oryza sativa Japonica Group]	cellular component: cell (GO:0005623);; cellular component: membrane (GO:0016020);; cellular component: cell part (GO:0044464);; cellular component: organelle (GO:0043226);; biological process: response to stimulus (GO:0050896);; biological process: multi-organism process (GO:0051704);; biological process: cellular process (GO:0009987);; biological process: signaling (GO:0023052);; biological pro…
LOC_Os08g10070	LOC_Os08g10070	2.85261	212	3.20731	248	3.40509	268	0.301103	25	0.202802	17	0.525595	34	4.49117e-22	-3.06569	down	[T]	Signal transduction mechanisms	Molecular Function: DNA binding (GO:0003677);; Molecular Function: protein serine/threonine kinase activity (GO:0004674);; Molecular Function: ATP binding (GO:0005524);; Biological Process: regulation of transcription, DNA-templated (GO:0006355);; Biological Process: protein phosphorylation (GO:0006468);; Cellular Component: cytoplasmic vesicle (GO:0016023);;	--	--	[T]	Signal transduction mechanisms	Protein kinase domain;; Protein tyrosine kinase	Cold-responsive protein kinase 1 OS=Arabidopsis thaliana OX=3702 GN=CRPK1 PE=1 SV=1	T	Signal transduction mechanisms	PREDICTED: putative serine/threonine-protein kinase [Oryza sativa Japonica Group]	molecular function: binding (GO:0005488);; biological process: metabolic process (GO:0008152);; biological process: cellular process (GO:0009987);; molecular function: catalytic activity (GO:0003824);; biological process: biological regulation (GO:0065007)
LOC_Os04g53496	LOC_Os04g53496	0.59593	120	0.523564	118	0.705421	166	0.112816	23	0.034808	8	0.032977	7	3.71191e-11	-3.19684	down	--	--	Molecular Function: binding (GO:0005488);; Cellular Component: mitochondrion (GO:0005739);; Biological Process: defense response (GO:0006952);; Molecular Function: ADP binding (GO:0043531);;	--	--	[T]	Signal transduction mechanisms	NB-ARC domain;; NACHT domain	Putative disease resistance protein RGA4 OS=Solanum bulbocastanum OX=147425 GN=RGA4 PE=2 SV=1	S	Function unknown	OSJNBb0060E08.12 [Oryza sativa Japonica Group]	molecular function: binding (GO:0005488);; cellular component: cell (GO:0005623);; cellular component: organelle (GO:0043226);; cellular component: cell part (GO:0044464);; biological process: response to stimulus (GO:0050896)
LOC_Os11g13810	LOC_Os11g13810	34.0097	4270	32.8341	4602	29.7463	4353	4.21565	536	2.79318	361	3.37879	417	2.39483e-85	-3.171	down	[S]	Function unknown	Molecular Function: glucosylceramidase activity (GO:0004348);; Cellular Component: vacuole (GO:0005773);; Cellular Component: plasma membrane (GO:0005886);; Biological Process: glucosylceramide catabolic process (GO:0006680);; Cellular Component: integral component of membrane (GO:0016021);;	K17108|0|osa:4350171|K17108 non-lysosomal glucosylceramidase [EC:3.2.1.45] | (RefSeq) non-lysosomal glucosylceramidase	Other glycan degradation (ko00511);; Sphingolipid metabolism (ko00600)	[G]	Carbohydrate transport and metabolism	Glycosyl-hydrolase family 116, catalytic region;; beta-glucosidase 2, glycosyl-hydrolase family 116 N-term	--	G	Carbohydrate transport and metabolism	PREDICTED: non-lysosomal glucosylceramidase isoform X1 [Oryza sativa Japonica Group]	molecular function: catalytic activity (GO:0003824);; cellular component: cell (GO:0005623);; cellular component: organelle (GO:0043226);; cellular component: cell part (GO:0044464);; cellular component: membrane (GO:0016020);; biological process: metabolic process (GO:0008152);; biological process: cellular process (GO:0009987);; biological process: single-organism process (GO:0044699);; cellula…
LOC_Os03g39020	LOC_Os03g39020	0.478682	69	0.362677	58	0.483941	81	0.028734	5	0.072352	11	0.117309	17	7.31235e-06	-2.42502	down	--	--	Biological Process: microtubule cytoskeleton organization (GO:0000226);; Biological Process: cell morphogenesis involved in differentiation (GO:0000904);; Biological Process: cytokinesis by cell plate formation (GO:0000911);; Molecular Function: microtubule motor activity (GO:0003777);; Molecular Function: ATP binding (GO:0005524);; Cellular Component: kinesin complex (GO:0005871);; Cellular Comp…	K10400|0|osa:4333349|K10400 kinesin family member 15 | (RefSeq) kinesin-like protein KIN12A	--	[Z]	Cytoskeleton	Kinesin motor domain;; Microtubule binding	Kinesin-like protein KIN-12C OS=Oryza sativa subsp. japonica OX=39947 GN=KIN12C PE=2 SV=1	Z	Cytoskeleton	PREDICTED: kinesin-like protein KIN12A [Oryza sativa Japonica Group]	biological process: cellular process (GO:0009987);; biological process: cellular component organization or biogenesis (GO:0071840);; biological process: developmental process (GO:0032502);; biological process: single-organism process (GO:0044699);; molecular function: catalytic activity (GO:0003824);; molecular function: binding (GO:0005488);; cellular component: cell (GO:0005623);; cellular comp…
LOC_Os03g51960	LOC_Os03g51960	36.5322	1448	44.6655	1976	46.7692	2156	10.8121	434	12.6318	514	11.8594	462	5.7476e-29	-1.80982	down	[O]	Posttranslational modification, protein turnover, chaperones	Cellular Component: chloroplast stroma (GO:0009570);;	--	--	[S]	Function unknown	AhpC/TSA antioxidant enzyme;; AhpC/TSA family	--	O	Posttranslational modification, protein turnover, chaperones	PREDICTED: prostamide/prostaglandin F synthase [Oryza sativa Japonica Group]	cellular component: cell (GO:0005623);; cellular component: organelle (GO:0043226);; cellular component: organelle part (GO:0044422);; cellular component: cell part (GO:0044464)
LOC_Os06g12100	LOC_Os06g12100	1.01216	64	1.58134	112	1.6961	125	0.151611	10	0.123665	9	0.165513	11	1.17461e-11	-3.09053	down	--	--	Molecular Function: catalytic activity (GO:0003824);; Molecular Function: protein serine/threonine kinase activity (GO:0004674);; Molecular Function: ATP binding (GO:0005524);; Biological Process: protein phosphorylation (GO:0006468);; Cellular Component: plastid (GO:0009536);; Cellular Component: integral component of membrane (GO:0016021);; Cellular Component: cytoplasmic vesicle (GO:0016023);;…	K15032|0|osa:4340542|K15032 mTERF domain-containing protein, mitochondrial | (RefSeq) P0690H04.2; uncharacterized LOC4340542	--	[KR]	Transcription;; General function prediction only	mTERF	Transcription termination factor MTEF1, chloroplastic OS=Arabidopsis thaliana OX=3702 GN=MTERF1 PE=2 SV=2	S	Function unknown	PREDICTED: uncharacterized protein LOC4340542 [Oryza sativa Japonica Group]	molecular function: catalytic activity (GO:0003824);; biological process: metabolic process (GO:0008152);; biological process: cellular process (GO:0009987);; molecular function: binding (GO:0005488);; cellular component: cell (GO:0005623);; cellular component: organelle (GO:0043226);; cellular component: cell part (GO:0044464);; cellular component: membrane (GO:0016020);; cellular component: mem…
LOC_Os06g12960	LOC_Os06g12960	1.96233	93	2.58816	137	1.41269	78	0.262603	13	0.303126	15	0.409568	19	4.89347e-09	-2.50437	down	--	--	Biological Process: regulation of cyclin-dependent protein serine/threonine kinase activity (GO:0000079);; Cellular Component: nucleus (GO:0005634);; Molecular Function: protein kinase binding (GO:0019901);; Biological Process: cell division (GO:0051301);;	--	--	--	--	Domain of unknown function (DUF4228)	--	S	Function unknown	PREDICTED: uncharacterized protein LOC4340599 [Oryza sativa Japonica Group]	biological process: biological regulation (GO:0065007);; cellular component: cell (GO:0005623);; cellular component: organelle (GO:0043226);; cellular component: cell part (GO:0044464);; molecular function: binding (GO:0005488);; biological process: cellular process (GO:0009987);; biological process: single-organism process (GO:0044699)
Oryza_sativa_newGene_508	--	1.397	176	0.703293	104	1.21652	182	0.050556	7	0.009719	2	0	0	2.68366e-16	-5.33595	down	--	--	--	--	--	--	--	--	--	--	--	--	--
LOC_Os02g36570	LOC_Os02g36570	276.089	29271	238.839	28271	254.586	31463	9.04562	972	7.81601	852	6.21183	648	7.59336e-221	-5.01095	down	[HT]	Coenzyme transport and metabolism;; Signal transduction mechanisms	Molecular Function: transporter activity (GO:0005215);; Molecular Function: binding (GO:0005488);; Cellular Component: cell wall (GO:0005618);; Biological Process: transport (GO:0006810);; Cellular Component: chloroplast (GO:0009507);; Cellular Component: chloroplast envelope (GO:0009941);; Biological Process: xylem and phloem pattern formation (GO:0010051);; Molecular Function: transferase activ…	--	--	[R]	General function prediction only	ABC1 family	Protein ACTIVITY OF BC1 COMPLEX KINASE 8, chloroplastic OS=Arabidopsis thaliana OX=3702 GN=ABC1K8 PE=2 SV=1	S	Function unknown	PREDICTED: uncharacterized protein sll1770 [Oryza sativa Japonica Group]	molecular function: transporter activity (GO:0005215);; molecular function: binding (GO:0005488);; cellular component: cell (GO:0005623);; cellular component: cell part (GO:0044464);; biological process: localization (GO:0051179);; cellular component: organelle (GO:0043226);; cellular component: organelle part (GO:0044422);; biological process: multicellular organismal process (GO:0032501);; biol…
LOC_Os01g62370	LOC_Os01g62370	5.8123	355	6.1638	419	6.72209	476	3.11161	199	2.63094	170	2.91488	179	6.14047e-09	-1.02432	down	--	--	Molecular Function: catalytic activity (GO:0003824);; Molecular Function: protein binding (GO:0005515);; Cellular Component: membrane (GO:0016020);; Molecular Function: anion binding (GO:0043168);; Cellular Component: intracellular membrane-bounded organelle (GO:0043231);; Cellular Component: cytoplasmic part (GO:0044444);; Cellular Component: intracellular organelle part (GO:0044446);; Biologica…	--	--	[F]	Nucleotide transport and metabolism	ENTH domain;; ANTH domain	Clathrin interactor EPSIN 3 OS=Arabidopsis thaliana OX=3702 GN=EPSIN3 PE=2 SV=1	U	Intracellular trafficking, secretion, and vesicular transport	hypothetical protein OsI_04378 [Oryza sativa Indica Group]	molecular function: catalytic activity (GO:0003824);; molecular function: binding (GO:0005488);; cellular component: membrane (GO:0016020);; cellular component: cell (GO:0005623);; cellular component: organelle (GO:0043226);; cellular component: cell part (GO:0044464);; cellular component: organelle part (GO:0044422);; biological process: cellular process (GO:0009987);; biological process: single…
LOC_Os03g55260	LOC_Os03g55260	1.31043	95	2.13632	172	1.48438	125	0.182093	14	0.077261	6	0.171191	13	6.77085e-14	-3.33747	down	[QV]	Secondary metabolites biosynthesis, transport and catabolism;; Defense mechanisms	Molecular Function: monooxygenase activity (GO:0004497);; Molecular Function: binding (GO:0005488);; Molecular Function: iron ion binding (GO:0005506);; Molecular Function: electron carrier activity (GO:0009055);; Biological Process: response to UV (GO:0009411);; Biological Process: cellular process (GO:0009987);; Biological Process: response to organic substance (GO:0010033);; Biological Process…	--	--	[Q]	Secondary metabolites biosynthesis, transport and catabolism	Cytochrome P450	Isoflavone 2&apos;-hydroxylase OS=Glycyrrhiza echinata OX=46348 GN=CYP81E1 PE=1 SV=2	Q	Secondary metabolites biosynthesis, transport and catabolism	PREDICTED: isoflavone 2&apos;-hydroxylase [Oryza sativa Japonica Group]	biological process: metabolic process (GO:0008152);; biological process: single-organism process (GO:0044699);; molecular function: catalytic activity (GO:0003824);; molecular function: binding (GO:0005488);; molecular function: electron carrier activity (GO:0009055);; biological process: response to stimulus (GO:0050896);; biological process: cellular process (GO:0009987)
LOC_Os12g09770	LOC_Os12g09770	8.67588	438	6.25671	353	8.77633	516	0.786913	41	0.71982	38	0.64064	32	3.80737e-35	-3.38514	down	[H]	Coenzyme transport and metabolism	Cellular Component: cytoplasm (GO:0005737);; Molecular Function: O-methyltransferase activity (GO:0008171);; Molecular Function: S-adenosylmethionine-dependent methyltransferase activity (GO:0008757);; Biological Process: response to wounding (GO:0009611);; Biological Process: phenylpropanoid biosynthetic process (GO:0009699);; Biological Process: response to ethylene (GO:0009723);; Biological Pr…	--	--	[R]	General function prediction only	O-methyltransferase;; Dimerisation domain	3-aminomethylindole N-methyltransferase OS=Hordeum vulgare subsp. vulgare OX=112509 PE=1 SV=1	S	Function unknown	O-methyltransferase family protein [Oryza sativa Japonica Group]	cellular component: cell (GO:0005623);; cellular component: cell part (GO:0044464);; biological process: metabolic process (GO:0008152);; molecular function: catalytic activity (GO:0003824);; biological process: response to stimulus (GO:0050896);; biological process: cellular process (GO:0009987);; biological process: single-organism process (GO:0044699);; molecular function: binding (GO:0005488)
LOC_Os04g12830	LOC_Os04g12830	2.18205	140	1.90681	137	1.75339	131	1.00019	65	0.653644	43	0.665177	42	2.50248e-05	-1.2858	down	--	--	Molecular Function: binding (GO:0005488);; Biological Process: defense response (GO:0006952);; Biological Process: cellular process (GO:0009987);; Molecular Function: ADP binding (GO:0043531);; Cellular Component: cell part (GO:0044464);; Biological Process: innate immune response (GO:0045087);;	--	--	[T]	Signal transduction mechanisms	NB-ARC domain	Disease resistance protein RPP13 OS=Arabidopsis thaliana OX=3702 GN=RPP13 PE=2 SV=2	--	--	hypothetical protein OsJ_13819 [Oryza sativa Japonica Group]	molecular function: binding (GO:0005488);; biological process: response to stimulus (GO:0050896);; biological process: cellular process (GO:0009987);; cellular component: cell part (GO:0044464);; biological process: immune system process (GO:0002376)
LOC_Os06g49320	LOC_Os06g49320	9.22271	1270	7.97898	1227	9.01908	1448	2.47331	345	2.70962	384	2.37789	322	1.10594e-30	-1.74942	down	--	--	Molecular Function: catalytic activity (GO:0003824);; Molecular Function: binding (GO:0005488);; Cellular Component: mitochondrion (GO:0005739);; Molecular Function: transferase activity, transferring glycosyl groups (GO:0016757);; Biological Process: macromolecule metabolic process (GO:0043170);; Cellular Component: intracellular membrane-bounded organelle (GO:0043231);; Biological Process: cell…	--	--	[S]	Function unknown	Protein of unknown function (DUF563)	--	S	Function unknown	PREDICTED: protein O-linked-mannose beta-1,4-N-acetylglucosaminyltransferase 2 [Oryza sativa Japonica Group]	molecular function: catalytic activity (GO:0003824);; molecular function: binding (GO:0005488);; cellular component: cell (GO:0005623);; cellular component: organelle (GO:0043226);; cellular component: cell part (GO:0044464);; biological process: metabolic process (GO:0008152);; biological process: cellular process (GO:0009987);; biological process: single-organism process (GO:0044699)
LOC_Os04g56610	LOC_Os04g56610	11.5161	86	14.1249	118	8.99582	79	2.46191	19	3.2295	25	1.57395	12	3.11722e-07	-2.14718	down	--	--	--	K15376|2.43237e-24|obr:102718830|K15376 gephyrin [EC:2.10.1.1 2.7.7.75] | (RefSeq) molybdopterin biosynthesis protein CNX1	--	--	--	--	--	S	Function unknown	OSJNBa0084K01.1 [Oryza sativa Japonica Group]	--
LOC_Os10g37740	LOC_Os10g37740	40.1038	3261	41.368	3756	45.3761	4301	13.0422	1074	15.26	1276	12.4167	993	6.49325e-29	-1.59446	down	[T]	Signal transduction mechanisms	Molecular Function: protein serine/threonine kinase activity (GO:0004674);; Molecular Function: MAP kinase activity (GO:0004707);; Molecular Function: ubiquitin-protein transferase activity (GO:0004842);; Molecular Function: protein binding (GO:0005515);; Molecular Function: ATP binding (GO:0005524);; Cellular Component: nucleus (GO:0005634);; Cellular Component: trans-Golgi network (GO:0005802);…	K00924|0|osa:4349147|K00924 [EC:2.7.1.-] | (RefSeq) shaggy-related protein kinase alpha	--	[G]	Carbohydrate transport and metabolism	Protein kinase domain;; Protein tyrosine kinase	Shaggy-related protein kinase theta OS=Arabidopsis thaliana OX=3702 GN=ASK8 PE=2 SV=3	T	Signal transduction mechanisms	PREDICTED: shaggy-related protein kinase alpha [Oryza sativa Japonica Group]	biological process: metabolic process (GO:0008152);; biological process: cellular process (GO:0009987);; molecular function: catalytic activity (GO:0003824);; biological process: signaling (GO:0023052);; biological process: single-organism process (GO:0044699);; biological process: response to stimulus (GO:0050896);; biological process: biological regulation (GO:0065007);; molecular function: sig…
LOC_Os08g45140	LOC_Os08g45140	22.3402	677	25.6176	866	21.8588	772	12.5519	385	10.0365	313	10.4775	312	3.23697e-12	-1.03444	down	[O]	Posttranslational modification, protein turnover, chaperones	Molecular Function: glutathione-disulfide reductase activity (GO:0004362);; Cellular Component: vacuole (GO:0005773);; Cellular Component: Golgi apparatus (GO:0005794);; Cellular Component: cytosol (GO:0005829);; Cellular Component: plasma membrane (GO:0005886);; Molecular Function: electron carrier activity (GO:0009055);; Cellular Component: chloroplast (GO:0009507);; Molecular Function: protein…	--	--	[O]	Posttranslational modification, protein turnover, chaperones	Glutaredoxin	Monothiol glutaredoxin-S10 OS=Oryza sativa subsp. japonica OX=39947 GN=GRXS10 PE=2 SV=2	O	Posttranslational modification, protein turnover, chaperones	hypothetical protein OsI_30316 [Oryza sativa Indica Group]	biological process: metabolic process (GO:0008152);; biological process: cellular process (GO:0009987);; biological process: single-organism process (GO:0044699);; biological process: response to stimulus (GO:0050896);; biological process: detoxification (GO:0098754);; molecular function: catalytic activity (GO:0003824);; molecular function: antioxidant activity (GO:0016209);; cellular component:…
LOC_Os06g01210	LOC_Os06g01210	706.164	22607	732.052	26165	723.831	27012	70.2538	2278	58.4119	1922	31.8431	1003	4.42503e-49	-3.69598	down	[C]	Energy production and conversion	Molecular Function: copper ion binding (GO:0005507);; Molecular Function: electron carrier activity (GO:0009055);; Biological Process: response to UV (GO:0009411);; Cellular Component: chloroplast thylakoid membrane (GO:0009535);; Cellular Component: chloroplast thylakoid lumen (GO:0009543);; Cellular Component: chloroplast stroma (GO:0009570);; Biological Process: negative regulation of translat…	K02638|1.87954e-83|dosa:Os06t0101600-01|K02638 plastocyanin | (RAP-DB) Os06g0101600; Plastocyanin, chloroplast precursor.	Photosynthesis (ko00195)	--	--	Copper binding proteins, plastocyanin/azurin family;; Cupredoxin-like domain	Plastocyanin, chloroplastic OS=Oryza sativa subsp. japonica OX=39947 GN=PETE PE=1 SV=1	C	Energy production and conversion	RecName: Full=Plastocyanin, chloroplastic; Flags: Precursor	molecular function: binding (GO:0005488);; molecular function: electron carrier activity (GO:0009055);; biological process: response to stimulus (GO:0050896);; cellular component: cell (GO:0005623);; cellular component: membrane (GO:0016020);; cellular component: organelle (GO:0043226);; cellular component: organelle part (GO:0044422);; cellular component: cell part (GO:0044464);; biological proc…
LOC_Os04g56400	LOC_Os04g56400	1137.31	77618	984.901	75054	1035.76	82436	88.6566	6138	108.689	7635	58.3024	3917	2.62225e-57	-3.56948	down	[E]	Amino acid transport and metabolism	Molecular Function: glutamate-ammonia ligase activity (GO:0004356);; Molecular Function: glutathione synthase activity (GO:0004363);; Molecular Function: ATP binding (GO:0005524);; Cellular Component: mitochondrion (GO:0005739);; Biological Process: glycolytic process (GO:0006096);; Biological Process: pentose-phosphate shunt (GO:0006098);; Biological Process: glutamine biosynthetic process (GO:0…	K01915|0|osa:4337272|K01915 glutamine synthetase [EC:6.3.1.2] | (RefSeq) 24K23.12, GLN2, GS2, OsGS2, OsJ_16481, RGS31; glutamine synthetase, chloroplastic	Arginine biosynthesis (ko00220);; Alanine, aspartate and glutamate metabolism (ko00250);; Glyoxylate and dicarboxylate metabolism (ko00630);; Nitrogen metabolism (ko00910);; Biosynthesis of amino acids (ko01230)	[E]	Amino acid transport and metabolism	Glutamine synthetase, catalytic domain;; Glutamine synthetase, beta-Grasp domain	Glutamine synthetase, chloroplastic OS=Oryza sativa subsp. japonica OX=39947 GN=GLN2 PE=1 SV=1	E	Amino acid transport and metabolism	PREDICTED: glutamine synthetase, chloroplastic [Oryza sativa Japonica Group]	molecular function: catalytic activity (GO:0003824);; molecular function: binding (GO:0005488);; cellular component: cell (GO:0005623);; cellular component: organelle (GO:0043226);; cellular component: cell part (GO:0044464);; biological process: metabolic process (GO:0008152);; biological process: cellular process (GO:0009987);; biological process: single-organism process (GO:0044699);; biologic…
LOC_Os03g64050	LOC_Os03g64050	49.9986	2593	38.8261	2249	49.5474	2996	12.5643	660	4.99296	267	7.30438	373	9.16812e-16	-2.42942	down	--	--	Cellular Component: nucleus (GO:0005634);; Biological Process: cellular process (GO:0009987);; Cellular Component: cytoplasmic vesicle (GO:0016023);; Molecular Function: kinase activity (GO:0016301);; Biological Process: phosphorylation (GO:0016310);; Biological Process: developmental process (GO:0032502);; Cellular Component: intracellular organelle part (GO:0044446);; Biological Process: single…	--	--	--	--	Carbohydrate esterase, sialic acid-specific acetylesterase	Probable carbohydrate esterase At4g34215 OS=Arabidopsis thaliana OX=3702 GN=At4g34215 PE=1 SV=2	S	Function unknown	hypothetical protein OsI_14409 [Oryza sativa Indica Group]	cellular component: cell (GO:0005623);; cellular component: organelle (GO:0043226);; cellular component: cell part (GO:0044464);; biological process: cellular process (GO:0009987);; molecular function: catalytic activity (GO:0003824);; biological process: metabolic process (GO:0008152);; biological process: developmental process (GO:0032502);; cellular component: organelle part (GO:0044422);; bio…
LOC_Os11g30500	LOC_Os11g30500	4.49596	150	3.75624	140	4.59036	178	1.0884	37	0.518817	18	0.480869	16	5.65721e-11	-2.54122	down	--	--	Cellular Component: nucleus (GO:0005634);; Cellular Component: mitochondrion (GO:0005739);; Biological Process: response to desiccation (GO:0009269);; Biological Process: response to cold (GO:0009409);; Biological Process: response to water deprivation (GO:0009414);; Cellular Component: plasmodesma (GO:0009506);; Cellular Component: chloroplast (GO:0009507);; Biological Process: pollen developmen…	K17279|2.04846e-79|osa:4350556|K17279 receptor expression-enhancing protein 5/6 | (RefSeq) HVA22-like protein e	--	[U]	Intracellular trafficking, secretion, and vesicular transport	TB2/DP1, HVA22 family	Protein HVA22 OS=Hordeum vulgare OX=4513 GN=HVA22 PE=2 SV=1	U	Intracellular trafficking, secretion, and vesicular transport	PREDICTED: HVA22-like protein e [Oryza sativa Japonica Group]	cellular component: cell (GO:0005623);; cellular component: organelle (GO:0043226);; cellular component: cell part (GO:0044464);; biological process: response to stimulus (GO:0050896);; cellular component: cell junction (GO:0030054);; biological process: multicellular organismal process (GO:0032501);; biological process: developmental process (GO:0032502);; biological process: single-organism pro…
LOC_Os06g06520	LOC_Os06g06520	0.895925	50	2.00169	124	1.29314	83	0.281916	16	0.409567	24	0	0	0.00565015	-2.35651	down	[IR]	Lipid transport and metabolism;; General function prediction only	Molecular Function: carboxylic ester hydrolase activity (GO:0004091);; Molecular Function: cholinesterase activity (GO:0004104);; Molecular Function: alpha-L-fucosidase activity (GO:0004560);; Cellular Component: extracellular region (GO:0005576);; Biological Process: lipid metabolic process (GO:0006629);; Cellular Component: plant-type cell wall (GO:0009505);; Cellular Component: plasmodesma (GO…	--	--	--	--	GDSL-like Lipase/Acylhydrolase	GDSL esterase/lipase At4g01130 OS=Arabidopsis thaliana OX=3702 GN=At4g01130 PE=2 SV=1	S	Function unknown	PREDICTED: GDSL esterase/lipase At4g01130 [Oryza sativa Japonica Group]	molecular function: catalytic activity (GO:0003824);; cellular component: extracellular region (GO:0005576);; biological process: metabolic process (GO:0008152);; biological process: single-organism process (GO:0044699);; cellular component: cell (GO:0005623);; cellular component: cell part (GO:0044464);; cellular component: cell junction (GO:0030054);; cellular component: organelle (GO:0043226);…
LOC_Os08g40880	LOC_Os08g40880	19.2394	1390	20.5745	1660	19.0621	1605	8.02985	588	9.30478	691	9.74481	692	2.11265e-14	-1.07336	down	[J]	Translation, ribosomal structure and biogenesis	Molecular Function: nucleotide binding (GO:0000166);; Molecular Function: nucleic acid binding (GO:0003676);; Molecular Function: mRNA 3'-UTR binding (GO:0003730);; Cellular Component: mitochondrion (GO:0005739);; Cellular Component: cytosol (GO:0005829);; Cellular Component: plasma membrane (GO:0005886);; Biological Process: glucose catabolic process (GO:0006007);; Biological Process: response t…	K13201|0|osa:4346063|K13201 nucleolysin TIA-1/TIAR | (RefSeq) OJ1003_A09.12; oligouridylate-binding protein 1B	--	[R]	General function prediction only	RNA recognition motif. (a.k.a. RRM, RBD, or RNP domain)	Oligouridylate-binding protein 1B OS=Arabidopsis thaliana OX=3702 GN=UBP1B PE=1 SV=1	S	Function unknown	PREDICTED: oligouridylate-binding protein 1B [Oryza sativa Japonica Group]	molecular function: binding (GO:0005488);; cellular component: cell (GO:0005623);; cellular component: organelle (GO:0043226);; cellular component: cell part (GO:0044464);; cellular component: membrane (GO:0016020);; biological process: metabolic process (GO:0008152);; biological process: single-organism process (GO:0044699);; biological process: response to stimulus (GO:0050896);; biological pro…
LOC_Os01g10400	LOC_Os01g10400	2222.53	76114	2768.66	104849	2487.55	98878	253.856	8609	386.504	13649	446.049	14717	1.79733e-33	-2.73052	down	--	--	--	--	--	--	--	--	--	--	--	--	--
LOC_Os01g17000	LOC_Os01g17000	3.31618	278	2.04336	191	3.14955	308	0.620569	53	0.295287	26	0.353288	30	5.07869e-13	-2.662	down	--	--	Molecular Function: DNA binding (GO:0003677);; Molecular Function: transcription factor activity, sequence-specific DNA binding (GO:0003700);; Cellular Component: nucleus (GO:0005634);; Cellular Component: mitochondrion (GO:0005739);; Biological Process: regulation of transcription, DNA-templated (GO:0006355);; Biological Process: determination of bilateral symmetry (GO:0009855);; Biological Proc…	--	--	--	--	Dof domain, zinc finger	Cyclic dof factor 2 OS=Arabidopsis thaliana OX=3702 GN=CDF2 PE=1 SV=2	S	Function unknown	PREDICTED: cyclic dof factor 2 [Oryza sativa Japonica Group]	molecular function: binding (GO:0005488);; biological process: biological regulation (GO:0065007);; molecular function: nucleic acid binding transcription factor activity (GO:0001071);; cellular component: cell (GO:0005623);; cellular component: organelle (GO:0043226);; cellular component: cell part (GO:0044464);; biological process: multicellular organismal process (GO:0032501);; biological proc…
Oryza_sativa_newGene_1975	--	1.51229	67	2.57955	128	2.14333	111	0.072577	4	0.2112	10	0.036789	2	5.01765e-12	-3.96294	down	--	--	--	--	--	--	--	--	--	M	Cell wall/membrane/envelope biogenesis	hypothetical protein OsJ_28010 [Oryza sativa Japonica Group]	--
LOC_Os05g27780	LOC_Os05g27780	284.032	12307	345.767	16727	491.377	24818	56.5655	2482	26.4098	1176	22.9741	979	9.74361e-24	-3.34694	down	--	--	Cellular Component: nucleus (GO:0005634);; Biological Process: RNA processing (GO:0006396);; Biological Process: response to abiotic stimulus (GO:0009628);; Cellular Component: intracellular organelle part (GO:0044446);; Biological Process: regulation of cellular process (GO:0050794);; Biological Process: cellular response to chemical stimulus (GO:0070887);;	--	--	--	--	--	--	S	Function unknown	hypothetical protein OsI_19536 [Oryza sativa Indica Group]	cellular component: cell (GO:0005623);; cellular component: organelle (GO:0043226);; cellular component: cell part (GO:0044464);; biological process: metabolic process (GO:0008152);; biological process: cellular process (GO:0009987);; biological process: response to stimulus (GO:0050896);; cellular component: organelle part (GO:0044422);; biological process: biological regulation (GO:0065007)
LOC_Os08g39694	LOC_Os08g39694	8.61832	718	9.6905	916	13.5581	1311	2.44157	254	1.7829	185	1.49213	149	1.4912e-16	-2.14852	down	[QV]	Secondary metabolites biosynthesis, transport and catabolism;; Defense mechanisms	Molecular Function: monooxygenase activity (GO:0004497);; Molecular Function: iron ion binding (GO:0005506);; Molecular Function: protein binding (GO:0005515);; Cellular Component: endoplasmic reticulum (GO:0005783);; Molecular Function: electron carrier activity (GO:0009055);; Biological Process: response to UV (GO:0009411);; Biological Process: phenylpropanoid biosynthetic process (GO:0009699);…	--	--	[Q]	Secondary metabolites biosynthesis, transport and catabolism	Cytochrome P450	Cytochrome P450 76M5 OS=Oryza sativa subsp. japonica OX=39947 GN=CYP76M5 PE=1 SV=1	Q	Secondary metabolites biosynthesis, transport and catabolism	PREDICTED: cytochrome P450 76M5-like [Oryza sativa Japonica Group]	biological process: metabolic process (GO:0008152);; biological process: single-organism process (GO:0044699);; molecular function: catalytic activity (GO:0003824);; molecular function: binding (GO:0005488);; cellular component: cell (GO:0005623);; cellular component: organelle (GO:0043226);; cellular component: cell part (GO:0044464);; molecular function: electron carrier activity (GO:0009055);;…
LOC_Os02g47020	LOC_Os02g47020	1392.53	94221	1243.44	93933	1349.9	106469	71.6767	4912	82.9963	5771	44.6345	2969	9.06514e-82	-4.26469	down	[F]	Nucleotide transport and metabolism	Biological Process: MAPK cascade (GO:0000165);; Molecular Function: uracil phosphoribosyltransferase activity (GO:0004845);; Molecular Function: uridine kinase activity (GO:0004849);; Molecular Function: protein binding (GO:0005515);; Molecular Function: ATP binding (GO:0005524);; Cellular Component: cytosol (GO:0005829);; Biological Process: pentose-phosphate shunt (GO:0006098);; Biological Proc…	K00855|0|osa:4330413|K00855 phosphoribulokinase [EC:2.7.1.19] | (RefSeq) phosphoribulokinase, chloroplastic	Carbon fixation in photosynthetic organisms (ko00710);; Carbon metabolism (ko01200)	[TZ]	Signal transduction mechanisms;; Cytoskeleton	Phosphoribulokinase / Uridine kinase family	Phosphoribulokinase, chloroplastic OS=Triticum aestivum OX=4565 PE=2 SV=1	F	Nucleotide transport and metabolism	PREDICTED: phosphoribulokinase, chloroplastic [Oryza sativa Japonica Group]	biological process: metabolic process (GO:0008152);; biological process: cellular process (GO:0009987);; biological process: signaling (GO:0023052);; biological process: single-organism process (GO:0044699);; biological process: response to stimulus (GO:0050896);; biological process: biological regulation (GO:0065007);; molecular function: catalytic activity (GO:0003824);; molecular function: bin…
LOC_Os09g11160	LOC_Os09g11160	5.61731	232	5.69021	263	7.89688	381	1.66321	70	1.00379	43	1.10463	45	4.33649e-14	-2.29164	down	--	--	Cellular Component: mitochondrion (GO:0005739);;	--	--	--	--	--	--	--	--	hypothetical protein [Oryza sativa Japonica Group]	cellular component: cell (GO:0005623);; cellular component: organelle (GO:0043226);; cellular component: cell part (GO:0044464)
LOC_Os10g07430	LOC_Os10g07430	2.53794	174	1.78641	137	1.72258	137	0.07703	6	0.056966	4	0.164734	12	1.49005e-17	-4.11054	down	--	--	Molecular Function: protein kinase activity (GO:0004672);; Biological Process: protein phosphorylation (GO:0006468);; Cellular Component: membrane (GO:0016020);; Biological Process: cellular component organization (GO:0016043);; Biological Process: single-organism cellular process (GO:0044763);; Cellular Component: cell periphery (GO:0071944);;	--	--	--	--	Protein of unknown function (DUF295)	--	S	Function unknown	PREDICTED: uncharacterized protein LOC4348158 [Oryza sativa Japonica Group]	biological process: metabolic process (GO:0008152);; biological process: cellular process (GO:0009987);; molecular function: catalytic activity (GO:0003824);; cellular component: membrane (GO:0016020);; biological process: cellular component organization or biogenesis (GO:0071840);; biological process: single-organism process (GO:0044699);; cellular component: cell (GO:0005623);; cellular compone…
LOC_Os06g25530	LOC_Os06g25530	1.78394	75	2.17315	101	2.22375	108	0.616231	26	0.560245	24	0.987232	41	0.000155177	-1.44849	down	--	--	--	--	--	--	--	--	--	S	Function unknown	retrotransposon protein, putative, unclassified [Oryza sativa Japonica Group]	--
LOC_Os05g45030	LOC_Os05g45030	65.2642	3148	69.0957	3721	71.827	4038	6.29597	308	3.88223	193	5.43619	258	1.04313e-91	-3.6733	down	--	--	Biological Process: maltose metabolic process (GO:0000023);; Cellular Component: nucleus (GO:0005634);; Cellular Component: mitochondrion (GO:0005739);; Cellular Component: chloroplast stroma (GO:0009570);; Cellular Component: chloroplast envelope (GO:0009941);; Biological Process: thylakoid membrane organization (GO:0010027);; Biological Process: starch biosynthetic process (GO:0019252);; Biolog…	--	--	--	--	--	Photosystem I assembly factor PSA3, chloroplastic OS=Zea mays OX=4577 GN=PSA3 PE=2 SV=1	S	Function unknown	PREDICTED: uncharacterized protein LOC4339380 [Oryza sativa Japonica Group]	biological process: metabolic process (GO:0008152);; biological process: cellular process (GO:0009987);; biological process: single-organism process (GO:0044699);; cellular component: cell (GO:0005623);; cellular component: organelle (GO:0043226);; cellular component: cell part (GO:0044464);; cellular component: organelle part (GO:0044422);; biological process: cellular component organization or …
Oryza_sativa_newGene_2641	--	6.1131	165	6.36512	196	6.58117	212	0.718693	21	0.596611	17	0.74016	21	5.45393e-24	-3.09106	down	--	--	--	--	--	--	--	--	--	--	--	--	--
LOC_Os11g10640	LOC_Os11g10640	3.22234	339	2.85924	335	3.61389	442	0.343112	37	0.235191	26	0.372623	39	7.44926e-33	-3.26963	down	[T]	Signal transduction mechanisms	Molecular Function: protein serine/threonine kinase activity (GO:0004674);; Molecular Function: ATP binding (GO:0005524);; Biological Process: protein phosphorylation (GO:0006468);;	--	--	[U]	Intracellular trafficking, secretion, and vesicular transport	Protein kinase domain;; Protein tyrosine kinase;; WD domain, G-beta repeat	Coatomer subunit beta&apos;-2 OS=Oryza sativa subsp. japonica OX=39947 GN=Os02g0209100 PE=2 SV=1	S	Function unknown	Protein kinase domain containing protein, expressed [Oryza sativa Japonica Group]	biological process: metabolic process (GO:0008152);; biological process: cellular process (GO:0009987);; molecular function: catalytic activity (GO:0003824);; molecular function: binding (GO:0005488)
LOC_Os05g42280	LOC_Os05g42280	44.3239	1886	50.2867	2389	40.09	1988	5.73268	248	4.93911	216	5.5323	231	1.05772e-102	-3.00562	down	--	--	Cellular Component: plastid (GO:0009536);;	--	--	--	--	--	--	S	Function unknown	PREDICTED: uncharacterized protein LOC4339245 isoform X1 [Oryza sativa Japonica Group]	cellular component: cell (GO:0005623);; cellular component: organelle (GO:0043226);; cellular component: cell part (GO:0044464)
LOC_Os09g39680	LOC_Os09g39680	24.4942	2370	22.3165	2411	20.4552	2307	5.0611	496	3.59577	358	4.00641	382	3.46513e-49	-2.36401	down	[G]	Carbohydrate transport and metabolism	Biological Process: MAPK cascade (GO:0000165);; Molecular Function: inorganic phosphate transmembrane transporter activity (GO:0005315);; Molecular Function: sugar:proton symporter activity (GO:0005351);; Cellular Component: Golgi apparatus (GO:0005794);; Biological Process: pentose-phosphate shunt (GO:0006098);; Biological Process: protein targeting to membrane (GO:0006612);; Molecular Function:…	--	--	[G]	Carbohydrate transport and metabolism	Major Facilitator Superfamily;; Transmembrane secretion effector;; Sugar (and other) transporter	Probable anion transporter 4, chloroplastic OS=Oryza sativa subsp. japonica OX=39947 GN=PHT4;4 PE=2 SV=1	G	Carbohydrate transport and metabolism	PREDICTED: probable anion transporter 4, chloroplastic [Oryza sativa Japonica Group]	biological process: metabolic process (GO:0008152);; biological process: cellular process (GO:0009987);; biological process: signaling (GO:0023052);; biological process: single-organism process (GO:0044699);; biological process: response to stimulus (GO:0050896);; biological process: biological regulation (GO:0065007);; biological process: localization (GO:0051179);; molecular function: transport…
LOC_Os12g02200	LOC_Os12g02200	62.0833	5002	52.2419	4678	85.7903	8019	24.9525	2026	19.7696	1630	16.6537	1314	1.12708e-12	-1.6688	down	[T]	Signal transduction mechanisms	Molecular Function: hydrolase activity, hydrolyzing O-glycosyl compounds (GO:0004553);; Molecular Function: protein serine/threonine kinase activity (GO:0004674);; Molecular Function: protein binding (GO:0005515);; Molecular Function: ATP binding (GO:0005524);; Cellular Component: cytosol (GO:0005829);; Cellular Component: plasma membrane (GO:0005886);; Biological Process: sucrose biosynthetic pr…	--	--	[T]	Signal transduction mechanisms	Protein kinase domain;; Protein tyrosine kinase;; NAF domain;; Kinase-like	CBL-interacting protein kinase 14 OS=Oryza sativa subsp. japonica OX=39947 GN=CIPK14 PE=2 SV=1	T	Signal transduction mechanisms	PREDICTED: CBL-interacting protein kinase 14 [Oryza sativa Japonica Group]	molecular function: catalytic activity (GO:0003824);; biological process: metabolic process (GO:0008152);; biological process: cellular process (GO:0009987);; molecular function: binding (GO:0005488);; cellular component: cell (GO:0005623);; cellular component: cell part (GO:0044464);; cellular component: membrane (GO:0016020);; biological process: single-organism process (GO:0044699);; biologica…
LOC_Os02g15640	LOC_Os02g15640	108.992	4699	104.264	5018	103.244	5188	42.0142	1834	37.3499	1655	34.5919	1466	2.27034e-39	-1.43283	down	[C]	Energy production and conversion	Molecular Function: protein phosphatase inhibitor activity (GO:0004864);; Molecular Function: receptor activity (GO:0004872);; Cellular Component: nucleus (GO:0005634);; Cellular Component: mitochondrion (GO:0005739);; Biological Process: tryptophan catabolic process (GO:0006569);; Biological Process: fatty acid catabolic process (GO:0009062);; Cellular Component: chloroplast (GO:0009507);; Biolo…	K14496|1.68797e-137|osa:4328916|K14496 abscisic acid receptor PYR/PYL family | (RefSeq) P0613F08.1; abscisic acid receptor PYL8	Plant hormone signal transduction (ko04075)	--	--	Polyketide cyclase / dehydrase and lipid transport	Abscisic acid receptor PYL8 OS=Arabidopsis thaliana OX=3702 GN=PYL8 PE=1 SV=1	S	Function unknown	PREDICTED: abscisic acid receptor PYL8 isoform X1 [Oryza sativa Japonica Group]	biological process: biological regulation (GO:0065007);; molecular function: molecular function regulator (GO:0098772);; molecular function: molecular transducer activity (GO:0060089);; cellular component: cell (GO:0005623);; cellular component: organelle (GO:0043226);; cellular component: cell part (GO:0044464);; biological process: metabolic process (GO:0008152);; biological process: cellular p…
LOC_Os02g55120	LOC_Os02g55120	47.6811	2680	43.1626	2709	44.3336	2905	8.75926	499	11.0622	639	8.2933	459	1.08702e-42	-2.21679	down	[J]	Translation, ribosomal structure and biogenesis	Molecular Function: translation initiation factor activity (GO:0003743);; Cellular Component: cell wall (GO:0005618);; Biological Process: translational initiation (GO:0006413);; Cellular Component: chloroplast (GO:0009507);; Cellular Component: cytoplasmic vesicle (GO:0016023);;	K02520|2.05634e-154|osa:4330995|K02520 translation initiation factor IF-3 | (RefSeq) translation initiation factor IF-3	--	--	--	Translation initiation factor IF-3, C-terminal domain;; Translation initiation factor IF-3, N-terminal domain	Translation initiation factor IF3-2, chloroplastic OS=Arabidopsis thaliana OX=3702 GN=IF3-2 PE=2 SV=1	J	Translation, ribosomal structure and biogenesis	PREDICTED: translation initiation factor IF-3 [Oryza sativa Japonica Group]	biological process: metabolic process (GO:0008152);; biological process: cellular process (GO:0009987);; molecular function: binding (GO:0005488);; cellular component: cell (GO:0005623);; cellular component: cell part (GO:0044464);; cellular component: organelle (GO:0043226)
LOC_Os03g47470	LOC_Os03g47470	6.27558	374	5.26403	350	4.7922	333	1.99094	121	1.74686	107	2.29726	135	6.00529e-10	-1.38283	down	[T]	Signal transduction mechanisms	Molecular Function: protein kinase activity (GO:0004672);; Molecular Function: binding (GO:0005488);; Molecular Function: ATP binding (GO:0005524);; Biological Process: protein phosphorylation (GO:0006468);; Biological Process: organelle organization (GO:0006996);; Biological Process: epidermis development (GO:0008544);; Biological Process: response to bacterium (GO:0009617);; Biological Process:…	--	--	[T]	Signal transduction mechanisms	Protein kinase domain;; Protein tyrosine kinase	Serine/threonine-protein kinase BLUS1 OS=Arabidopsis thaliana OX=3702 GN=BLUS1 PE=1 SV=1	T	Signal transduction mechanisms	putative MAP kinase [Oryza sativa Japonica Group]	biological process: metabolic process (GO:0008152);; biological process: cellular process (GO:0009987);; molecular function: catalytic activity (GO:0003824);; molecular function: binding (GO:0005488);; biological process: cellular component organization or biogenesis (GO:0071840);; biological process: developmental process (GO:0032502);; biological process: response to stimulus (GO:0050896);; bio…
LOC_Os01g42280	LOC_Os01g42280	5.42382	515	3.98913	423	3.67914	407	1.1544	111	0.549202	54	0.653964	61	2.82057e-14	-2.41702	down	--	--	Biological Process: leaf morphogenesis (GO:0009965);; Biological Process: xylem and phloem pattern formation (GO:0010051);; Biological Process: gene expression (GO:0010467);; Biological Process: mRNA modification (GO:0016556);; Biological Process: cell differentiation (GO:0030154);; Cellular Component: intracellular membrane-bounded organelle (GO:0043231);; Cellular Component: cytoplasmic part (G…	--	--	[R]	General function prediction only	PPR repeat;; PPR repeat family;; PPR repeat;; Pentatricopeptide repeat domain;; Tetratricopeptide repeat;; Pentacotripeptide-repeat region of PRORP	Pentatricopeptide repeat-containing protein At5g55740, chloroplastic OS=Arabidopsis thaliana OX=3702 GN=CRR21 PE=2 SV=1	S	Function unknown	PREDICTED: pentatricopeptide repeat-containing protein At5g55740, chloroplastic [Oryza sativa Japonica Group]	biological process: developmental process (GO:0032502);; biological process: multicellular organismal process (GO:0032501);; biological process: single-organism process (GO:0044699);; biological process: metabolic process (GO:0008152);; biological process: cellular process (GO:0009987);; cellular component: cell (GO:0005623);; cellular component: organelle (GO:0043226);; cellular component: cell …
LOC_Os01g62890	LOC_Os01g62890	2.51204	116	3.25287	170	3.95367	216	1.80312	87	1.37237	68	1.24452	58	0.000640697	-1.06015	down	--	--	Molecular Function: protein binding (GO:0005515);; Cellular Component: nucleus (GO:0005634);; Cellular Component: mitochondrion (GO:0005739);; Cellular Component: endoplasmic reticulum (GO:0005783);; Biological Process: lipid transport (GO:0006869);; Biological Process: ER to Golgi vesicle-mediated transport (GO:0006888);; Biological Process: intra-Golgi vesicle-mediated transport (GO:0006891);; …	--	--	--	--	PRA1 family protein	PRA1 family protein A3 OS=Arabidopsis thaliana OX=3702 GN=PRA1A3 PE=2 SV=1	S	Function unknown	PREDICTED: PRA1 family protein A1 [Oryza sativa Japonica Group]	molecular function: binding (GO:0005488);; cellular component: cell (GO:0005623);; cellular component: organelle (GO:0043226);; cellular component: cell part (GO:0044464);; biological process: single-organism process (GO:0044699);; biological process: localization (GO:0051179);; cellular component: membrane (GO:0016020);; biological process: cellular process (GO:0009987);; biological process: cel…
LOC_Os02g35500	LOC_Os02g35500	154.853	7261	150.08	7857	142.083	7766	21.7998	1036	25.3931	1224	17.1824	792	2.27696e-62	-2.74668	down	[I]	Lipid transport and metabolism	Molecular Function: nucleotide binding (GO:0000166);; Molecular Function: 3-hydroxybutyrate dehydrogenase activity (GO:0003858);; Molecular Function: phosphogluconate dehydrogenase (decarboxylating) activity (GO:0004616);; Cellular Component: mitochondrion (GO:0005739);; Cellular Component: cytosol (GO:0005829);; Biological Process: carbohydrate metabolic process (GO:0005975);; Biological Process…	K18121|0|osa:4329690|K18121 glyoxylate/succinic semialdehyde reductase [EC:1.1.1.79 1.1.1.-] | (RefSeq) OJ1712_E04.5; glyoxylate/succinic semialdehyde reductase 1	Glyoxylate and dicarboxylate metabolism (ko00630);; Butanoate metabolism (ko00650);; Carbon metabolism (ko01200)	[R]	General function prediction only	NAD binding domain of 6-phosphogluconate dehydrogenase;; NAD-binding of NADP-dependent 3-hydroxyisobutyrate dehydrogenase;; NADP oxidoreductase coenzyme F420-dependent	Glyoxylate/succinic semialdehyde reductase 1 OS=Arabidopsis thaliana OX=3702 GN=GLYR1 PE=1 SV=1	I	Lipid transport and metabolism	PREDICTED: glyoxylate/succinic semialdehyde reductase 1 [Oryza sativa Japonica Group]	molecular function: binding (GO:0005488);; biological process: metabolic process (GO:0008152);; biological process: single-organism process (GO:0044699);; molecular function: catalytic activity (GO:0003824);; cellular component: cell (GO:0005623);; cellular component: organelle (GO:0043226);; cellular component: cell part (GO:0044464);; biological process: cellular process (GO:0009987);; biologic…
LOC_Os04g46280	LOC_Os04g46280	29.1081	1956	24.0691	1806	22.0381	1726	7.32337	499	11.6209	803	5.59417	370	2.02626e-08	-1.55969	down	[V]	Defense mechanisms	Biological Process: MAPK cascade (GO:0000165);; Molecular Function: NAD+ diphosphatase activity (GO:0000210);; Biological Process: respiratory burst involved in defense response (GO:0002679);; Molecular Function: protein binding (GO:0005515);; Cellular Component: cytosol (GO:0005829);; Cellular Component: plasma membrane (GO:0005886);; Biological Process: protein targeting to membrane (GO:0006612…	--	--	[T]	Signal transduction mechanisms	NUDIX domain	Nudix hydrolase 8 OS=Arabidopsis thaliana OX=3702 GN=NUDT8 PE=2 SV=2	S	Function unknown	PREDICTED: nudix hydrolase 8 [Oryza sativa Japonica Group]	biological process: metabolic process (GO:0008152);; biological process: cellular process (GO:0009987);; biological process: signaling (GO:0023052);; biological process: single-organism process (GO:0044699);; biological process: response to stimulus (GO:0050896);; biological process: biological regulation (GO:0065007);; molecular function: catalytic activity (GO:0003824);; biological process: imm…
LOC_Os01g67770	LOC_Os01g67770	10.3607	802	11.5079	995	10.5928	956	3.66954	288	3.28727	262	2.72062	207	1.35472e-27	-1.70049	down	[T]	Signal transduction mechanisms	Molecular Function: phosphorelay response regulator activity (GO:0000156);; Biological Process: phosphorelay signal transduction system (GO:0000160);; Molecular Function: DNA binding (GO:0003677);; Molecular Function: chromatin binding (GO:0003682);; Molecular Function: transcription factor activity, sequence-specific DNA binding (GO:0003700);; Molecular Function: protein binding (GO:0005515);; C…	K14491|0|osa:4325022|K14491 two-component response regulator ARR-B family | (RefSeq) ORR6, OsJ_04457, OsRRB6, RR26; two-component response regulator ORR26	Plant hormone signal transduction (ko04075)	[K]	Transcription	Response regulator receiver domain;; Myb-like DNA-binding domain	Two-component response regulator ORR26 OS=Oryza sativa subsp. japonica OX=39947 GN=RR26 PE=3 SV=2	T	Signal transduction mechanisms	PREDICTED: two-component response regulator ORR26 [Oryza sativa Japonica Group]	biological process: cellular process (GO:0009987);; biological process: signaling (GO:0023052);; biological process: single-organism process (GO:0044699);; biological process: response to stimulus (GO:0050896);; biological process: biological regulation (GO:0065007);; molecular function: signal transducer activity (GO:0004871);; molecular function: binding (GO:0005488);; molecular function: nucle…
Oryza_sativa_newGene_2768	--	2.59455	310	3.15676	416	2.86682	390	1.28546	161	1.36152	133	1.12765	115	7.95158e-11	-1.28267	down	[V]	Defense mechanisms	Molecular Function: ATP binding (GO:0005524);; Cellular Component: mitochondrion (GO:0005739);; Biological Process: lipid transport (GO:0006869);; Cellular Component: integral component of membrane (GO:0016021);; Molecular Function: ATPase activity, coupled to transmembrane movement of substances (GO:0042626);; Biological Process: transmembrane transport (GO:0055085);;	--	--	[IR]	Lipid transport and metabolism;; General function prediction only	ABC transporter;; ABC-2 family transporter protein;; AAA domain, putative AbiEii toxin, Type IV TA system	ABC transporter A family member 7 OS=Arabidopsis thaliana OX=3702 GN=ABCA7 PE=3 SV=2	V	Defense mechanisms	PREDICTED: ABC transporter A family member 7 isoform X6 [Oryza sativa Japonica Group]	molecular function: binding (GO:0005488);; cellular component: cell (GO:0005623);; cellular component: organelle (GO:0043226);; cellular component: cell part (GO:0044464);; biological process: single-organism process (GO:0044699);; biological process: localization (GO:0051179);; cellular component: membrane (GO:0016020);; cellular component: membrane part (GO:0044425);; molecular function: cataly…
LOC_Os03g18590	LOC_Os03g18590	6.84939	406	5.89986	390	10.4925	724	3.36469	202	3.14923	192	3.52096	205	2.20664e-05	-1.16919	down	[I]	Lipid transport and metabolism	Molecular Function: [acyl-carrier-protein] S-malonyltransferase activity (GO:0004314);; Cellular Component: mitochondrion (GO:0005739);; Biological Process: ubiquinone biosynthetic process (GO:0006744);; Cellular Component: chloroplast stroma (GO:0009570);;	K00645|0|osa:4332547|K00645 [acyl-carrier-protein] S-malonyltransferase [EC:2.3.1.39] | (RefSeq) malonyl CoA-acyl carrier protein transacylase	Fatty acid biosynthesis (ko00061);; Fatty acid metabolism (ko01212)	[I]	Lipid transport and metabolism	Acyl transferase domain	--	I	Lipid transport and metabolism	PREDICTED: malonyl CoA-acyl carrier protein transacylase [Oryza sativa Japonica Group]	molecular function: catalytic activity (GO:0003824);; cellular component: cell (GO:0005623);; cellular component: organelle (GO:0043226);; cellular component: cell part (GO:0044464);; biological process: metabolic process (GO:0008152);; biological process: cellular process (GO:0009987);; biological process: single-organism process (GO:0044699);; cellular component: organelle part (GO:0044422)
LOC_Os04g47420	LOC_Os04g47420	10.1542	668	11.4511	841	10.272	788	0.513768	35	0.871211	59	0.532811	35	8.74097e-63	-3.97172	down	--	--	Biological Process: amino acid transmembrane transport (GO:0003333);; Cellular Component: plasma membrane (GO:0005886);; Biological Process: cation transport (GO:0006812);; Biological Process: response to stress (GO:0006950);; Cellular Component: plastid (GO:0009536);; Biological Process: regulation of meristem growth (GO:0010075);; Molecular Function: amino acid transmembrane transporter activit…	--	--	[E]	Amino acid transport and metabolism	Transmembrane amino acid transporter protein	Lysine histidine transporter-like 8 OS=Arabidopsis thaliana OX=3702 GN=AATL1 PE=1 SV=1	E	Amino acid transport and metabolism	PREDICTED: lysine histidine transporter-like 8 [Oryza sativa Japonica Group]	biological process: single-organism process (GO:0044699);; biological process: localization (GO:0051179);; cellular component: cell (GO:0005623);; cellular component: membrane (GO:0016020);; cellular component: cell part (GO:0044464);; biological process: response to stimulus (GO:0050896);; cellular component: organelle (GO:0043226);; biological process: biological regulation (GO:0065007);; molec…
LOC_Os04g42280	LOC_Os04g42280	5.14479	246	7.51921	401	5.47386	305	1.34872	66	1.29807	64	1.2038	57	1.66357e-18	-2.16775	down	--	--	Cellular Component: vacuole (GO:0005773);; Cellular Component: plasma membrane (GO:0005886);; Cellular Component: plastid (GO:0009536);; Molecular Function: magnesium ion transmembrane transporter activity (GO:0015095);; Biological Process: magnesium ion transport (GO:0015693);; Cellular Component: integral component of membrane (GO:0016021);; Biological Process: response to stimulus (GO:0050896)…	K16075|0|osa:4336308|K16075 magnesium transporter | (RefSeq) MRS2-C; magnesium transporter MRS2-C	--	[P]	Inorganic ion transport and metabolism	--	Magnesium transporter MRS2-C OS=Oryza sativa subsp. japonica OX=39947 GN=MRS2-C PE=3 SV=3	U	Intracellular trafficking, secretion, and vesicular transport	PREDICTED: magnesium transporter MRS2-C [Oryza sativa Japonica Group]	cellular component: cell (GO:0005623);; cellular component: organelle (GO:0043226);; cellular component: cell part (GO:0044464);; cellular component: membrane (GO:0016020);; biological process: localization (GO:0051179);; molecular function: transporter activity (GO:0005215);; cellular component: membrane part (GO:0044425);; biological process: response to stimulus (GO:0050896)
LOC_Os04g57930	LOC_Os04g57930	17.5918	588	16.6112	620	11.6736	455	5.17932	176	6.28153	216	4.6156	152	4.62528e-10	-1.45608	down	[O]	Posttranslational modification, protein turnover, chaperones	Molecular Function: protein binding (GO:0005515);; Biological Process: glycerol ether metabolic process (GO:0006662);; Biological Process: water transport (GO:0006833);; Molecular Function: enzyme activator activity (GO:0008047);; Molecular Function: electron carrier activity (GO:0009055);; Cellular Component: chloroplast thylakoid (GO:0009534);; Cellular Component: chloroplast stroma (GO:0009570…	--	--	[O]	Posttranslational modification, protein turnover, chaperones	Thioredoxin;; Thioredoxin-like domain	Thioredoxin X, chloroplastic OS=Oryza sativa subsp. japonica OX=39947 GN=TRX-X PE=2 SV=1	O	Posttranslational modification, protein turnover, chaperones	PREDICTED: thioredoxin X, chloroplastic [Oryza sativa Japonica Group]	molecular function: binding (GO:0005488);; biological process: metabolic process (GO:0008152);; biological process: single-organism process (GO:0044699);; biological process: localization (GO:0051179);; biological process: biological regulation (GO:0065007);; molecular function: molecular function regulator (GO:0098772);; molecular function: electron carrier activity (GO:0009055);; cellular compo…
LOC_Os03g26450	LOC_Os03g26450	14.9973	698	12.7	660	12.9537	702	5.21934	246	6.03572	289	3.34371	153	7.68398e-09	-1.42871	down	--	--	Molecular Function: actin binding (GO:0003779);; Cellular Component: F-actin capping protein complex (GO:0008290);; Biological Process: response to heat (GO:0009408);; Biological Process: actin filament capping (GO:0051693);; Cellular Component: WASH complex (GO:0071203);;	K10365|0|osa:4332978|K10365 capping protein (actin filament) muscle Z-line, beta | (RefSeq) probable F-actin-capping protein subunit beta	Endocytosis (ko04144)	[Z]	Cytoskeleton	F-actin capping protein, beta subunit	Probable F-actin-capping protein subunit beta OS=Arabidopsis thaliana OX=3702 GN=At1g71790 PE=1 SV=1	O	Posttranslational modification, protein turnover, chaperones	PREDICTED: probable F-actin-capping protein subunit beta isoform X1 [Oryza sativa Japonica Group]	molecular function: binding (GO:0005488);; cellular component: cell (GO:0005623);; cellular component: macromolecular complex (GO:0032991);; cellular component: organelle (GO:0043226);; cellular component: organelle part (GO:0044422);; cellular component: cell part (GO:0044464);; biological process: response to stimulus (GO:0050896);; biological process: cellular process (GO:0009987);; biological…
LOC_Os06g44840	LOC_Os06g44840	17.6785	1157	16.1396	1184	15.3475	1173	3.16001	209	2.17019	148	1.71802	112	1.26101e-35	-2.74784	down	[H]	Coenzyme transport and metabolism	Biological Process: sulfur amino acid metabolic process (GO:0000096);; Molecular Function: protein binding (GO:0005515);; Cellular Component: nucleus (GO:0005634);; Cellular Component: mitochondrion (GO:0005739);; Cellular Component: plasma membrane (GO:0005886);; Biological Process: glycine catabolic process (GO:0006546);; Biological Process: unsaturated fatty acid biosynthetic process (GO:00066…	K09833|0|osa:4341727|K09833 homogentisate phytyltransferase / homogentisate geranylgeranyltransferase [EC:2.5.1.115 2.5.1.116] | (RefSeq) HPT1, OsVTE2-1, VTE2-1; probable homogentisate phytyltransferase 1, chloroplastic	--	--	--	UbiA prenyltransferase family	Probable homogentisate phytyltransferase 1, chloroplastic OS=Oryza sativa subsp. japonica OX=39947 GN=HPT1 PE=2 SV=1	H	Coenzyme transport and metabolism	PREDICTED: probable homogentisate phytyltransferase 1, chloroplastic [Oryza sativa Japonica Group]	biological process: metabolic process (GO:0008152);; biological process: cellular process (GO:0009987);; biological process: single-organism process (GO:0044699);; molecular function: binding (GO:0005488);; cellular component: cell (GO:0005623);; cellular component: organelle (GO:0043226);; cellular component: cell part (GO:0044464);; cellular component: membrane (GO:0016020);; biological process…
LOC_Os08g37104	LOC_Os08g37104	2.17442	126	2.38121	154	2.18722	147	0.182271	11	0.157898	10	0.332237	19	6.74571e-17	-3.20635	down	--	--	Cellular Component: plastid (GO:0009536);;	--	--	--	--	Leucine-zipper of ternary complex factor MIP1	--	--	--	unknown protein [Oryza sativa Japonica Group]	cellular component: cell (GO:0005623);; cellular component: organelle (GO:0043226);; cellular component: cell part (GO:0044464)
LOC_Os05g08750	LOC_Os05g08750	11.3579	751	12.4217	917	15.173	1169	2.68182	180	1.2323	84	1.38917	91	3.28967e-21	-2.82001	down	--	--	Cellular Component: mitochondrion (GO:0005739);; Biological Process: metabolic process (GO:0008152);; Biological Process: flavonoid biosynthetic process (GO:0009813);; Biological Process: auxin metabolic process (GO:0009850);; Biological Process: response to inorganic substance (GO:0010035);; Biological Process: response to organic cyclic compound (GO:0014070);; Molecular Function: transferase ac…	--	--	[GC]	Carbohydrate transport and metabolism;; Energy production and conversion	UDP-glucoronosyl and UDP-glucosyl transferase	Crocetin glucosyltransferase, chloroplastic OS=Gardenia jasminoides OX=114476 GN=UGT75L6 PE=1 SV=1	S	Function unknown	PREDICTED: cyanidin 3-O-rutinoside 5-O-glucosyltransferase-like [Oryza sativa Japonica Group]	cellular component: cell (GO:0005623);; cellular component: organelle (GO:0043226);; cellular component: cell part (GO:0044464);; biological process: metabolic process (GO:0008152);; biological process: cellular process (GO:0009987);; biological process: biological regulation (GO:0065007);; biological process: response to stimulus (GO:0050896);; molecular function: catalytic activity (GO:0003824)…
LOC_Os04g39410	LOC_Os04g39410	1.95372	245	2.34075	327	2.04563	299	0.316611	41	0.334533	43	0.057726	8	1.21269e-10	-3.03447	down	--	--	Molecular Function: endonuclease activity (GO:0004519);; Biological Process: response to light stimulus (GO:0009416);; Cellular Component: chloroplast (GO:0009507);; Biological Process: chloroplast organization (GO:0009658);; Biological Process: embryo development ending in seed dormancy (GO:0009793);; Biological Process: phloem or xylem histogenesis (GO:0010087);; Biological Process: leaf vascul…	--	--	[R]	General function prediction only	PPR repeat family;; PPR repeat;; DYW family of nucleic acid deaminases;; PPR repeat;; Pentatricopeptide repeat domain;; Pentacotripeptide-repeat region of PRORP	Pentatricopeptide repeat-containing protein At3g63370, chloroplastic OS=Arabidopsis thaliana OX=3702 GN=PCMP-H83 PE=2 SV=2	S	Function unknown	PREDICTED: pentatricopeptide repeat-containing protein At3g63370, chloroplastic [Oryza sativa Japonica Group]	biological process: metabolic process (GO:0008152);; biological process: cellular process (GO:0009987);; molecular function: catalytic activity (GO:0003824);; biological process: response to stimulus (GO:0050896);; cellular component: cell (GO:0005623);; cellular component: organelle (GO:0043226);; cellular component: cell part (GO:0044464);; biological process: cellular component organization or…
LOC_Os11g03820	LOC_Os11g03820	3.70002	556	2.99701	503	2.48615	436	0.122674	19	0.26167	41	0.585891	87	4.16654e-11	-3.11386	down	[T]	Signal transduction mechanisms	Molecular Function: nucleotide binding (GO:0000166);; Molecular Function: protein kinase activity (GO:0004672);; Molecular Function: protein serine/threonine kinase activity (GO:0004674);; Molecular Function: ATP binding (GO:0005524);; Cellular Component: mitochondrion (GO:0005739);; Biological Process: protein phosphorylation (GO:0006468);; Biological Process: response to stress (GO:0006950);; B…	--	--	--	--	Plant organelle RNA recognition domain;; Protein kinase domain;; Protein tyrosine kinase;; D-mannose binding lectin;; S-locus glycoprotein domain	Putative receptor protein kinase ZmPK1 OS=Zea mays OX=4577 GN=PK1 PE=2 SV=2	T	Signal transduction mechanisms	D-mannose binding lectin family protein, expressed [Oryza sativa Japonica Group]	molecular function: binding (GO:0005488);; biological process: metabolic process (GO:0008152);; biological process: cellular process (GO:0009987);; molecular function: catalytic activity (GO:0003824);; cellular component: cell (GO:0005623);; cellular component: organelle (GO:0043226);; cellular component: cell part (GO:0044464);; biological process: response to stimulus (GO:0050896);; cellular co…
LOC_Os01g73670	LOC_Os01g73670	1.11986	117	1.55239	182	1.16303	143	0.359462	41	0.286934	32	0.40771	43	1.71033e-08	-1.74557	down	--	--	--	--	--	--	--	--	--	S	Function unknown	PREDICTED: uncharacterized protein LOC4324010 isoform X1 [Oryza sativa Japonica Group]	--
LOC_Os07g19030	LOC_Os07g19030	1.52205	63	2.41836	111	2.4441	117	0.954005	40	0.791436	34	0.826439	34	0.00054649	-1.2415	down	--	--	Molecular Function: catalytic activity (GO:0003824);; Cellular Component: chloroplast inner membrane (GO:0009706);; Cellular Component: chloroplast envelope (GO:0009941);; Cellular Component: membrane (GO:0016020);; Biological Process: primary metabolic process (GO:0044238);; Biological Process: cellular macromolecule metabolic process (GO:0044260);; Biological Process: single-organism cellular p…	--	--	--	--	Tic22-like family	Protein TIC 22-like, chloroplastic OS=Arabidopsis thaliana OX=3702 GN=TIC22L PE=3 SV=1	S	Function unknown	hypothetical protein OsI_25669 [Oryza sativa Indica Group]	molecular function: catalytic activity (GO:0003824);; cellular component: cell (GO:0005623);; cellular component: membrane (GO:0016020);; cellular component: organelle (GO:0043226);; cellular component: organelle part (GO:0044422);; cellular component: cell part (GO:0044464);; biological process: metabolic process (GO:0008152);; biological process: cellular process (GO:0009987);; biological proce…
LOC_Os07g26210	LOC_Os07g26210	19.5557	3372	19.7116	3789	21.381	4115	4.25269	719	3.6389	640	4.53939	763	1.33638e-66	-2.24355	down	[S]	Function unknown	Molecular Function: glucosylceramidase activity (GO:0004348);; Cellular Component: plasma membrane (GO:0005886);; Biological Process: glucosylceramide catabolic process (GO:0006680);; Cellular Component: integral component of membrane (GO:0016021);;	K17108|0|osa:9268048|K17108 non-lysosomal glucosylceramidase [EC:3.2.1.45] | (RefSeq) non-lysosomal glucosylceramidase	--	[G]	Carbohydrate transport and metabolism	Glycosyl-hydrolase family 116, catalytic region	--	G	Carbohydrate transport and metabolism	PREDICTED: non-lysosomal glucosylceramidase isoform X2 [Oryza sativa Japonica Group]	molecular function: catalytic activity (GO:0003824);; cellular component: cell (GO:0005623);; cellular component: membrane (GO:0016020);; cellular component: cell part (GO:0044464);; biological process: metabolic process (GO:0008152);; biological process: cellular process (GO:0009987);; biological process: single-organism process (GO:0044699);; cellular component: membrane part (GO:0044425)
LOC_Os01g38190	LOC_Os01g38190	0.618367	36	0.745625	48	0.78227	53	0.121112	8	0.10769	7	0.076041	5	3.08502e-06	-2.54436	down	--	--	Cellular Component: mitochondrion (GO:0005739);;	--	--	--	--	Plant protein of unknown function	UPF0481 protein At3g47200 OS=Arabidopsis thaliana OX=3702 GN=At3g47200 PE=2 SV=1	S	Function unknown	PREDICTED: UPF0481 protein At3g47200 [Oryza sativa Japonica Group]	cellular component: cell (GO:0005623);; cellular component: organelle (GO:0043226);; cellular component: cell part (GO:0044464)
LOC_Os04g20990	LOC_Os04g20990	10.1165	643	9.49955	674	9.14047	677	1.90779	123	2.50064	164	1.92264	120	5.36631e-29	-2.12957	down	[J]	Translation, ribosomal structure and biogenesis	Biological Process: tRNA dihydrouridine synthesis (GO:0002943);; Cellular Component: nucleus (GO:0005634);; Cellular Component: phragmoplast (GO:0009524);; Cellular Component: plastid (GO:0009536);; Molecular Function: tRNA dihydrouridine synthase activity (GO:0017150);; Molecular Function: flavin adenine dinucleotide binding (GO:0050660);; Biological Process: oxidation-reduction process (GO:0055…	K05539|0|osa:4335364|K05539 tRNA-dihydrouridine synthase A [EC:1.-.-.-] | (RefSeq) tRNA-dihydrouridine(20/20a) synthase	--	[J]	Translation, ribosomal structure and biogenesis	Dihydrouridine synthase (Dus)	--	J	Translation, ribosomal structure and biogenesis	PREDICTED: tRNA-dihydrouridine(20/20a) synthase isoform X1 [Oryza sativa Japonica Group]	biological process: metabolic process (GO:0008152);; biological process: cellular process (GO:0009987);; cellular component: cell (GO:0005623);; cellular component: organelle (GO:0043226);; cellular component: cell part (GO:0044464);; biological process: single-organism process (GO:0044699);; molecular function: catalytic activity (GO:0003824);; molecular function: binding (GO:0005488)
LOC_Os06g33390	LOC_Os06g33390	2.20438	90	3.70493	168	4.8121	228	1.82444	75	0.649397	28	0.334699	14	0.00145398	-1.84113	down	--	--	Biological Process: cellular process (GO:0009987);; Cellular Component: nuclear lumen (GO:0031981);;	--	--	--	--	--	--	S	Function unknown	PREDICTED: uncharacterized protein LOC9272382 [Oryza sativa Japonica Group]	biological process: cellular process (GO:0009987);; cellular component: cell (GO:0005623);; cellular component: membrane-enclosed lumen (GO:0031974);; cellular component: organelle (GO:0043226);; cellular component: organelle part (GO:0044422);; cellular component: cell part (GO:0044464)
LOC_Os05g38330	LOC_Os05g38330	11.1727	675	12.9881	887	12.0268	870	2.56744	164	1.9716	129	2.29634	145	1.28474e-43	-2.30314	down	--	--	Cellular Component: mitochondrion (GO:0005739);; Biological Process: abscisic acid biosynthetic process (GO:0009688);;	--	--	--	--	Tetratricopeptide repeat;; Tetratricopeptide repeat	--	S	Function unknown	PREDICTED: uncharacterized protein LOC4338996 [Oryza sativa Japonica Group]	cellular component: cell (GO:0005623);; cellular component: organelle (GO:0043226);; cellular component: cell part (GO:0044464);; biological process: metabolic process (GO:0008152);; biological process: cellular process (GO:0009987);; biological process: single-organism process (GO:0044699)
LOC_Os02g02690	LOC_Os02g02690	11.1824	673	10.7928	726	12.3317	865	2.84756	174	3.40471	211	2.28361	136	5.99027e-22	-1.95484	down	--	--	Biological Process: microtubule cytoskeleton organization (GO:0000226);; Biological Process: cytokinesis by cell plate formation (GO:0000911);; Cellular Component: spindle microtubule (GO:0005876);; Molecular Function: microtubule minus-end binding (GO:0051011);;	K16587|0|osa:4328100|K16587 HAUS augmin-like complex subunit 4 | (RefSeq) AUGMIN subunit 4	--	--	--	HAUS augmin-like complex subunit 4	AUGMIN subunit 4 OS=Arabidopsis thaliana OX=3702 GN=AUG4 PE=1 SV=1	S	Function unknown	PREDICTED: AUGMIN subunit 4 [Oryza sativa Japonica Group]	biological process: cellular process (GO:0009987);; biological process: cellular component organization or biogenesis (GO:0071840);; biological process: single-organism process (GO:0044699);; cellular component: cell (GO:0005623);; cellular component: organelle (GO:0043226);; cellular component: organelle part (GO:0044422);; cellular component: cell part (GO:0044464);; cellular component: supramo…
LOC_Os05g41800	LOC_Os05g41800	4.12618	229	2.43865	151	3.37545	219	1.38828	78	1.57888	90	1.16627	64	0.000101374	-1.21708	down	[J]	Translation, ribosomal structure and biogenesis	Cellular Component: cell wall (GO:0005618);; Cellular Component: mitochondrion (GO:0005739);; Biological Process: protein methylation (GO:0006479);; Biological Process: ubiquinone biosynthetic process (GO:0006744);; Molecular Function: zinc ion binding (GO:0008270);; Molecular Function: protein methyltransferase activity (GO:0008276);;	--	--	--	--	Ribosomal protein L11 methyltransferase (PrmA);; Methyltransferase small domain	--	J	Translation, ribosomal structure and biogenesis	PREDICTED: ribosomal protein L11 methyltransferase [Oryza sativa Japonica Group]	cellular component: cell (GO:0005623);; cellular component: cell part (GO:0044464);; cellular component: organelle (GO:0043226);; biological process: metabolic process (GO:0008152);; biological process: cellular process (GO:0009987);; biological process: single-organism process (GO:0044699);; molecular function: binding (GO:0005488);; molecular function: catalytic activity (GO:0003824)
LOC_Os08g06460	LOC_Os08g06460	4.4243	279	3.80069	268	4.94343	363	0.569083	37	0.610946	40	0.810857	51	1.22139e-21	-2.64882	down	[O]	Posttranslational modification, protein turnover, chaperones	Cellular Component: nucleus (GO:0005634);; Cellular Component: endoplasmic reticulum lumen (GO:0005788);; Cellular Component: Golgi stack (GO:0005795);; Cellular Component: plasma membrane (GO:0005886);; Biological Process: DNA-dependent DNA replication (GO:0006261);; Biological Process: protein folding (GO:0006457);; Biological Process: response to stress (GO:0006950);; Molecular Function: cytos…	K09510|0|osa:4344726|K09510 DnaJ homolog subfamily B member 4 | (RefSeq) dnaJ homolog subfamily B member 1	--	[O]	Posttranslational modification, protein turnover, chaperones	DnaJ C terminal domain;; DnaJ domain	DnaJ protein ERDJ3B OS=Arabidopsis thaliana OX=3702 GN=ERDJ3B PE=1 SV=1	O	Posttranslational modification, protein turnover, chaperones	PREDICTED: dnaJ homolog subfamily B member 1 [Oryza sativa Japonica Group]	cellular component: cell (GO:0005623);; cellular component: organelle (GO:0043226);; cellular component: cell part (GO:0044464);; cellular component: membrane-enclosed lumen (GO:0031974);; cellular component: organelle part (GO:0044422);; cellular component: membrane (GO:0016020);; biological process: metabolic process (GO:0008152);; biological process: cellular process (GO:0009987);; biological …
LOC_Os11g16510	LOC_Os11g16510	5.04198	121	4.6726	125	3.65433	102	0.59819	15	0.670424	17	0.428308	11	2.23553e-13	-2.82954	down	--	--	Biological Process: defense response (GO:0006952);; Cellular Component: plastid (GO:0009536);; Cellular Component: cytoplasmic vesicle (GO:0016023);; Molecular Function: ADP binding (GO:0043531);;	--	--	--	--	--	--	--	--	Similar to RPM1 like protein [Oryza sativa Japonica Group]	biological process: response to stimulus (GO:0050896);; cellular component: cell (GO:0005623);; cellular component: organelle (GO:0043226);; cellular component: cell part (GO:0044464);; molecular function: binding (GO:0005488)
LOC_Os03g18370	LOC_Os03g18370	9.82829	736	7.36339	616	8.83369	771	1.54647	118	2.81316	217	2.26381	167	2.15864e-12	-1.91256	down	--	--	Molecular Function: protein kinase activity (GO:0004672);; Molecular Function: protein binding (GO:0005515);; Molecular Function: ATP binding (GO:0005524);; Biological Process: protein phosphorylation (GO:0006468);; Biological Process: cellular aromatic compound metabolic process (GO:0006725);; Biological Process: nitrogen compound metabolic process (GO:0006807);; Biological Process: cell adhesio…	--	--	--	--	Protein tyrosine kinase;; Protein kinase domain	Protein MALE DISCOVERER 2 OS=Arabidopsis thaliana OX=3702 GN=MDIS2 PE=2 SV=1	T	Signal transduction mechanisms	Os03g0294800, partial [Oryza sativa Japonica Group]	biological process: metabolic process (GO:0008152);; biological process: cellular process (GO:0009987);; molecular function: catalytic activity (GO:0003824);; molecular function: binding (GO:0005488);; biological process: biological adhesion (GO:0022610);; biological process: biological regulation (GO:0065007);; biological process: developmental process (GO:0032502);; biological process: single-o…
LOC_Os06g28590	LOC_Os06g28590	11.9133	1402	12.4138	1631	10.8185	1484	3.35219	400	4.17667	506	3.36358	390	1.68393e-26	-1.63884	down	[L]	Replication, recombination and repair	Cellular Component: ubiquitin ligase complex (GO:0000151);; Biological Process: MAPK cascade (GO:0000165);; Molecular Function: ubiquitin-protein transferase activity (GO:0004842);; Cellular Component: nucleus (GO:0005634);; Cellular Component: cytoplasm (GO:0005737);; Cellular Component: mitochondrion (GO:0005739);; Cellular Component: plasma membrane (GO:0005886);; Biological Process: N-termina…	--	--	[S]	Function unknown	U-box domain	U-box domain-containing protein 7 OS=Arabidopsis thaliana OX=3702 GN=PUB7 PE=2 SV=1	S	Function unknown	PREDICTED: U-box domain-containing protein 6 [Oryza sativa Japonica Group]	cellular component: cell (GO:0005623);; cellular component: macromolecular complex (GO:0032991);; cellular component: cell part (GO:0044464);; biological process: metabolic process (GO:0008152);; biological process: cellular process (GO:0009987);; biological process: signaling (GO:0023052);; biological process: single-organism process (GO:0044699);; biological process: response to stimulus (GO:00…
LOC_Os07g43290	LOC_Os07g43290	1.71785	67	2.73224	120	1.95502	89	0.060233	4	0.609088	24	0.180118	9	1.44347e-05	-2.63254	down	--	--	Cellular Component: plasma membrane (GO:0005886);; Biological Process: lipid transport (GO:0006869);; Molecular Function: lipid binding (GO:0008289);; Cellular Component: cytoplasmic vesicle (GO:0016023);; Cellular Component: anchored component of membrane (GO:0031225);; Cellular Component: aleurone grain membrane (GO:0032578);; Biological Process: primary metabolic process (GO:0044238);; Biologi…	--	--	--	--	Probable lipid transfer	Non-specific lipid transfer protein-like 1 OS=Oryza sativa subsp. japonica OX=39947 GN=LTPL1 PE=1 SV=1	S	Function unknown	hypothetical protein OsI_26937 [Oryza sativa Indica Group]	cellular component: cell (GO:0005623);; cellular component: membrane (GO:0016020);; cellular component: cell part (GO:0044464);; biological process: single-organism process (GO:0044699);; biological process: localization (GO:0051179);; molecular function: binding (GO:0005488);; cellular component: membrane part (GO:0044425);; cellular component: organelle (GO:0043226);; cellular component: organe…
LOC_Os08g10250	LOC_Os08g10250	2.69144	335	1.83891	255	0.705125	103	0	0	0	0	0.050835	7	0.00016822	-5.10971	down	[O]	Posttranslational modification, protein turnover, chaperones	Molecular Function: protein serine/threonine kinase activity (GO:0004674);; Molecular Function: ATP binding (GO:0005524);; Cellular Component: mitochondrion (GO:0005739);; Biological Process: protein phosphorylation (GO:0006468);; Cellular Component: membrane (GO:0016020);; Cellular Component: cytoplasmic vesicle (GO:0016023);; Biological Process: single-organism process (GO:0044699);;	--	--	--	--	Di-glucose binding within endoplasmic reticulum	Probable LRR receptor-like serine/threonine-protein kinase At1g56140 OS=Arabidopsis thaliana OX=3702 GN=At1g56140 PE=2 SV=2	--	--	Receptor-like serine/threonine kinase(RFK1)-like protein [Oryza sativa Japonica Group]	biological process: metabolic process (GO:0008152);; biological process: cellular process (GO:0009987);; molecular function: catalytic activity (GO:0003824);; molecular function: binding (GO:0005488);; cellular component: cell (GO:0005623);; cellular component: organelle (GO:0043226);; cellular component: cell part (GO:0044464);; cellular component: membrane (GO:0016020);; biological process: sin…
LOC_Os06g41450	LOC_Os06g41450	18.3722	738	17.0386	764	26.6641	1248	5.95071	242	3.18994	132	4.13611	164	2.56407e-14	-2.17847	down	--	--	Cellular Component: plastid (GO:0009536);;	--	--	--	--	VQ motif	--	S	Function unknown	hypothetical protein OsI_23715 [Oryza sativa Indica Group]	cellular component: cell (GO:0005623);; cellular component: organelle (GO:0043226);; cellular component: cell part (GO:0044464)
LOC_Os03g39655	LOC_Os03g39655	9.54648	258	9.30102	280	11.8715	373	0.361045	10	0.108859	4	0.24672	7	1.33545e-37	-5.19995	down	--	--	--	--	--	--	--	--	--	--	--	Os04g0331650 [Oryza sativa Japonica Group]	--
LOC_Os08g20544	LOC_Os08g20544	12.5814	1105	12.4238	1218	10.5007	1075	3.00944	268	2.18154	197	2.77422	240	3.06523e-35	-2.10827	down	--	--	Cellular Component: endoplasmic reticulum (GO:0005783);; Cellular Component: plasma membrane (GO:0005886);; Cellular Component: plasmodesma (GO:0009506);; Biological Process: animal organ morphogenesis (GO:0009887);; Biological Process: tissue development (GO:0009888);; Biological Process: positive regulation of organelle organization (GO:0010638);; Cellular Component: endomembrane system (GO:001…	--	--	[R]	General function prediction only	C2 domain;; Synaptotagmin-like mitochondrial-lipid-binding domain	Synaptotagmin-5 OS=Arabidopsis thaliana OX=3702 GN=SYT5 PE=2 SV=1	S	Function unknown	PREDICTED: synaptotagmin-5 [Oryza sativa Japonica Group]	cellular component: cell (GO:0005623);; cellular component: organelle (GO:0043226);; cellular component: cell part (GO:0044464);; cellular component: membrane (GO:0016020);; cellular component: cell junction (GO:0030054);; biological process: developmental process (GO:0032502);; biological process: single-organism process (GO:0044699);; biological process: biological regulation (GO:0065007);; bio…
LOC_Os08g40420	LOC_Os08g40420	2.04078	273	1.593	238	1.33386	208	0.629421	87	0.333641	48	0.323388	43	5.22563e-08	-1.86026	down	[G]	Carbohydrate transport and metabolism	--	--	--	--	--	Protein of unknown function, DUF547;; Leucine-zipper of ternary complex factor MIP1	--	S	Function unknown	PREDICTED: uncharacterized protein LOC4346031 isoform X1 [Oryza sativa Japonica Group]	--
LOC_Os05g27790	LOC_Os05g27790	7.57477	281	10.9207	452	10.5245	455	5.3563	202	3.93317	150	3.21414	118	7.97915e-06	-1.16519	down	--	--	Cellular Component: plasma membrane (GO:0005886);; Cellular Component: integral component of membrane (GO:0016021);; Cellular Component: cytoplasmic vesicle (GO:0016023);;	--	--	--	--	Domain of unknown function (DUF588);; Membrane-associating domain	CASP-like protein 4B4 OS=Oryza sativa subsp. japonica OX=39947 GN=Os05g0344400 PE=3 SV=1	S	Function unknown	PREDICTED: CASP-like protein 4B4 [Oryza sativa Japonica Group]	cellular component: cell (GO:0005623);; cellular component: membrane (GO:0016020);; cellular component: cell part (GO:0044464);; cellular component: membrane part (GO:0044425)
LOC_Os01g46040	LOC_Os01g46040	1.15367	50	1.10196	53	1.78004	90	0.59416	26	0.126776	6	0.045474	2	0.00345549	-2.24545	down	--	--	Biological Process: mitotic cell cycle (GO:0000278);; Molecular Function: nucleic acid binding (GO:0003676);; Molecular Function: histone acetyltransferase activity (GO:0004402);; Biological Process: defense response (GO:0006952);; Biological Process: DNA mediated transformation (GO:0009294);; Biological Process: response to light stimulus (GO:0009416);; Cellular Component: plastid (GO:0009536);;…	--	--	[K]	Transcription	Bromodomain;; Bromodomain extra-terminal - transcription regulation	Transcription factor GTE4 OS=Arabidopsis thaliana OX=3702 GN=GTE4 PE=2 SV=1	BK	Chromatin structure and dynamics;; Transcription	PREDICTED: transcription factor GTE4 [Oryza sativa Japonica Group]	biological process: cellular process (GO:0009987);; biological process: single-organism process (GO:0044699);; molecular function: binding (GO:0005488);; molecular function: catalytic activity (GO:0003824);; biological process: response to stimulus (GO:0050896);; biological process: multi-organism process (GO:0051704);; cellular component: cell (GO:0005623);; cellular component: organelle (GO:004…
LOC_Os05g40320	LOC_Os05g40320	0.63833	74	1.14548	147	0.801003	108	0.448616	53	0.168529	20	0.257261	29	0.00096778	-1.49491	down	--	--	Cellular Component: mitochondrion (GO:0005739);; Biological Process: carbohydrate metabolic process (GO:0005975);; Biological Process: nucleobase-containing compound metabolic process (GO:0006139);; Biological Process: phosphate-containing compound metabolic process (GO:0006796);; Biological Process: biosynthetic process (GO:0009058);; Biological Process: post-embryonic development (GO:0009791);;…	--	--	[R]	General function prediction only	PPR repeat family;; PPR repeat;; PPR repeat;; Pentatricopeptide repeat domain;; Pentacotripeptide-repeat region of PRORP	Pentatricopeptide repeat-containing protein At1g11900 OS=Arabidopsis thaliana OX=3702 GN=At1g11900 PE=2 SV=1	S	Function unknown	unknown protein [Oryza sativa Japonica Group]	cellular component: cell (GO:0005623);; cellular component: organelle (GO:0043226);; cellular component: cell part (GO:0044464);; biological process: metabolic process (GO:0008152);; biological process: cellular process (GO:0009987);; biological process: multicellular organismal process (GO:0032501);; biological process: single-organism process (GO:0044699);; biological process: cellular componen…
LOC_Os09g27135	LOC_Os09g27135	16.441	707	21.0729	1011	27.0061	1353	0.301535	14	0.071329	4	0.177706	8	5.14353e-66	-6.62351	down	--	--	Cellular Component: mitochondrion (GO:0005739);; Biological Process: defense response (GO:0006952);; Cellular Component: cytoplasmic vesicle (GO:0016023);; Molecular Function: hydrolase activity (GO:0016787);; Molecular Function: ADP binding (GO:0043531);;	K13528|5.73657e-157|osa:4347187|K13528 mediator of RNA polymerase II transcription subunit 20 | (RefSeq) mediator of RNA polymerase II transcription subunit 20a	--	--	--	Myb/SANT-like DNA-binding domain	--	--	--	Os09g0443400 [Oryza sativa Japonica Group]	cellular component: cell (GO:0005623);; cellular component: organelle (GO:0043226);; cellular component: cell part (GO:0044464);; biological process: response to stimulus (GO:0050896);; molecular function: catalytic activity (GO:0003824);; molecular function: binding (GO:0005488)
LOC_Os01g60770	LOC_Os01g60770	8.19898	413	7.95636	447	13.1483	771	0.620149	32	0.584597	31	0.287673	15	2.59768e-32	-4.17901	down	--	--	Molecular Function: structural constituent of cell wall (GO:0005199);; Cellular Component: extracellular region (GO:0005576);; Cellular Component: cell wall (GO:0005618);; Cellular Component: cytosol (GO:0005829);; Biological Process: syncytium formation (GO:0006949);; Cellular Component: plant-type cell wall (GO:0009505);; Cellular Component: plasmodesma (GO:0009506);; Cellular Component: chloro…	--	--	--	--	Pollen allergen;; Lytic transglycolase	Expansin-A2 OS=Oryza sativa subsp. japonica OX=39947 GN=EXPA2 PE=2 SV=2	G	Carbohydrate transport and metabolism	PREDICTED: expansin-A2 [Oryza sativa Japonica Group]	molecular function: structural molecule activity (GO:0005198);; cellular component: extracellular region (GO:0005576);; cellular component: cell (GO:0005623);; cellular component: cell part (GO:0044464);; biological process: cellular process (GO:0009987);; biological process: developmental process (GO:0032502);; biological process: single-organism process (GO:0044699);; cellular component: cell j…
LOC_Os06g45330	LOC_Os06g45330	5.95399	374	5.65297	397	6.42922	471	1.13715	73	1.17576	76	1.28732	80	1.69787e-28	-2.26933	down	[L]	Replication, recombination and repair	Molecular Function: endonuclease activity (GO:0004519);; Biological Process: DNA repair (GO:0006281);;	--	--	[R]	General function prediction only	Endonuclease V	--	L	Replication, recombination and repair	endonuclease V protein-like [Oryza sativa Japonica Group]	biological process: metabolic process (GO:0008152);; biological process: cellular process (GO:0009987);; molecular function: catalytic activity (GO:0003824);; biological process: response to stimulus (GO:0050896)
LOC_Os11g45040	LOC_Os11g45040	10.3128	208	12.1147	273	19.089	449	0.174852	4	0.053789	2	0.361616	8	1.48867e-28	-5.7303	down	--	--	Cellular Component: mitochondrion (GO:0005739);;	--	--	--	--	--	--	--	--	hypothetical protein LOC_Os11g45040 [Oryza sativa Japonica Group]	cellular component: cell (GO:0005623);; cellular component: organelle (GO:0043226);; cellular component: cell part (GO:0044464)
LOC_Os06g48620	LOC_Os06g48620	25.0083	2935	24.2607	3179	21.7042	2969	4.64934	553	5.69347	687	5.44098	628	4.94254e-49	-2.11894	down	[EH]	Amino acid transport and metabolism;; Coenzyme transport and metabolism	Biological Process: signal transduction (GO:0007165);; Biological Process: para-aminobenzoic acid biosynthetic process (GO:0008153);; Cellular Component: chloroplast (GO:0009507);; Biological Process: response to bacterium (GO:0009617);; Biological Process: response to fungus (GO:0009620);; Biological Process: response to abiotic stimulus (GO:0009628);; Biological Process: response to hormone (GO…	K13950|0|osa:4341959|K13950 para-aminobenzoate synthetase [EC:2.6.1.85] | (RefSeq) ADCS; probable aminodeoxychorismate synthase, chloroplastic	Folate biosynthesis (ko00790)	[J]	Translation, ribosomal structure and biogenesis	chorismate binding enzyme;; Glutamine amidotransferase class-I;; Anthranilate synthase component I, N terminal region	Probable aminodeoxychorismate synthase, chloroplastic OS=Oryza sativa subsp. japonica OX=39947 GN=ADCS PE=2 SV=1	E	Amino acid transport and metabolism	PREDICTED: probable aminodeoxychorismate synthase, chloroplastic isoform X1 [Oryza sativa Japonica Group]	biological process: cellular process (GO:0009987);; biological process: biological regulation (GO:0065007);; biological process: metabolic process (GO:0008152);; biological process: single-organism process (GO:0044699);; cellular component: cell (GO:0005623);; cellular component: organelle (GO:0043226);; cellular component: cell part (GO:0044464);; biological process: response to stimulus (GO:005…
LOC_Os07g31420	LOC_Os07g31420	5.88383	708	7.08011	951	5.64691	792	3.78515	461	2.49189	308	2.18582	259	1.42272e-06	-1.09401	down	--	--	Biological Process: cellular protein modification process (GO:0006464);; Biological Process: response to stress (GO:0006950);; Biological Process: circadian rhythm (GO:0007623);; Molecular Function: zinc ion binding (GO:0008270);; Biological Process: response to external stimulus (GO:0009605);; Biological Process: red or far-red light signaling pathway (GO:0010017);; Biological Process: response …	--	--	--	--	FAR1 DNA-binding domain;; MULE transposase domain;; SWIM zinc finger	Protein FAR1-RELATED SEQUENCE 6 OS=Arabidopsis thaliana OX=3702 GN=FRS6 PE=2 SV=1	S	Function unknown	PREDICTED: protein FAR1-RELATED SEQUENCE 6 isoform X1 [Oryza sativa Japonica Group]	biological process: metabolic process (GO:0008152);; biological process: cellular process (GO:0009987);; biological process: response to stimulus (GO:0050896);; biological process: rhythmic process (GO:0048511);; molecular function: binding (GO:0005488);; biological process: signaling (GO:0023052);; biological process: single-organism process (GO:0044699);; biological process: biological regulati…
LOC_Os09g04508	LOC_Os09g04508	13.4187	498	11.882	492	11.5616	500	2.76761	104	3.71532	142	2.82754	104	5.66224e-20	-1.92823	down	--	--	Cellular Component: mitochondrion (GO:0005739);;	--	--	--	--	--	--	--	--	hypothetical protein OsJ_28448 [Oryza sativa Japonica Group]	cellular component: cell (GO:0005623);; cellular component: organelle (GO:0043226);; cellular component: cell part (GO:0044464)
LOC_Os02g21090	LOC_Os02g21090	0.613261	59	0.485166	58	0.611885	67	0.158005	17	0.100291	11	0.074219	8	4.0941e-06	-2.16247	down	--	--	Biological Process: mRNA splicing, via spliceosome (GO:0000398);; Molecular Function: transcription antitermination factor activity, RNA binding (GO:0001072);; Molecular Function: double-stranded DNA binding (GO:0003690);; Molecular Function: single-stranded DNA binding (GO:0003697);; Molecular Function: transcription factor activity, sequence-specific DNA binding (GO:0003700);; Molecular Functio…	--	--	--	--	--	Transcription factor bHLH144 OS=Arabidopsis thaliana OX=3702 GN=BHLH144 PE=1 SV=1	K	Transcription	PREDICTED: transcription factor bHLH144 [Oryza sativa Japonica Group]	biological process: metabolic process (GO:0008152);; biological process: cellular process (GO:0009987);; biological process: biological regulation (GO:0065007);; molecular function: nucleic acid binding transcription factor activity (GO:0001071);; molecular function: binding (GO:0005488);; cellular component: extracellular region (GO:0005576);; cellular component: cell (GO:0005623);; cellular com…
Oryza_sativa_newGene_3232	--	2.05173	70	1.69087	61	1.45396	57	0	0	0	0	0	0	1.26999e-08	-7.34147	down	--	--	Molecular Function: ubiquitin-protein transferase activity (GO:0004842);; Cellular Component: mitochondrion (GO:0005739);; Cellular Component: membrane (GO:0016020);; Cellular Component: SCF ubiquitin ligase complex (GO:0019005);; Biological Process: SCF-dependent proteasomal ubiquitin-dependent protein catabolic process (GO:0031146);;	--	--	--	--	--	--	S	Function unknown	hypothetical protein OsJ_12023 [Oryza sativa Japonica Group]	molecular function: catalytic activity (GO:0003824);; cellular component: cell (GO:0005623);; cellular component: organelle (GO:0043226);; cellular component: cell part (GO:0044464);; cellular component: membrane (GO:0016020);; cellular component: macromolecular complex (GO:0032991);; biological process: metabolic process (GO:0008152);; biological process: cellular process (GO:0009987)
LOC_Os02g09310	LOC_Os02g09310	9.34683	499	10.3969	619	27.8378	1730	1.45097	79	0.516407	29	0.310033	17	5.00552e-08	-4.12614	down	[QV]	Secondary metabolites biosynthesis, transport and catabolism;; Defense mechanisms	Molecular Function: monooxygenase activity (GO:0004497);; Molecular Function: iron ion binding (GO:0005506);; Molecular Function: electron carrier activity (GO:0009055);; Cellular Component: membrane (GO:0016020);; Cellular Component: cytoplasmic vesicle (GO:0016023);; Biological Process: diterpenoid biosynthetic process (GO:0016102);; Molecular Function: oxidoreductase activity, acting on paired…	--	--	[Q]	Secondary metabolites biosynthesis, transport and catabolism	Cytochrome P450	Cytochrome P450 71D10 OS=Glycine max OX=3847 GN=CYP71D10 PE=2 SV=1	Q	Secondary metabolites biosynthesis, transport and catabolism	PREDICTED: germacrene A oxidase [Oryza sativa Japonica Group]	biological process: metabolic process (GO:0008152);; biological process: single-organism process (GO:0044699);; molecular function: catalytic activity (GO:0003824);; molecular function: binding (GO:0005488);; molecular function: electron carrier activity (GO:0009055);; cellular component: membrane (GO:0016020);; biological process: cellular process (GO:0009987);; cellular component: organelle (GO…
LOC_Os09g37480	LOC_Os09g37480	9.96111	227	10.3295	263	10.738	286	0.137008	4	1.16045	28	0.202748	5	1.64328e-12	-4.10182	down	--	--	Molecular Function: calmodulin binding (GO:0005516);; Cellular Component: mitochondrion (GO:0005739);; Biological Process: auxin-activated signaling pathway (GO:0009734);;	--	--	--	--	Auxin responsive protein	Auxin-responsive protein SAUR36 OS=Oryza sativa subsp. japonica OX=39947 GN=SAUR39 PE=2 SV=1	S	Function unknown	PREDICTED: auxin-responsive protein SAUR36-like [Oryza sativa Japonica Group]	molecular function: binding (GO:0005488);; cellular component: cell (GO:0005623);; cellular component: organelle (GO:0043226);; cellular component: cell part (GO:0044464);; biological process: cellular process (GO:0009987);; biological process: signaling (GO:0023052);; biological process: single-organism process (GO:0044699);; biological process: response to stimulus (GO:0050896);; biological pro…
LOC_Os09g06464	LOC_Os09g06464	204.179	11566	199.984	12648	201.745	13321	9.17133	527	10.6376	620	9.31056	519	7.44661e-294	-4.32923	down	--	--	Molecular Function: DNA binding (GO:0003677);; Molecular Function: transcription factor activity, sequence-specific DNA binding (GO:0003700);; Molecular Function: protein binding (GO:0005515);; Cellular Component: intracellular (GO:0005622);; Cellular Component: nucleolus (GO:0005730);; Biological Process: circadian rhythm (GO:0007623);; Molecular Function: zinc ion binding (GO:0008270);; Biologi…	--	--	[K]	Transcription	CCT motif;; B-box zinc finger	Zinc finger protein CO3 OS=Oryza sativa subsp. japonica OX=39947 GN=CO3 PE=2 SV=1	K	Transcription	PREDICTED: zinc finger protein CONSTANS-LIKE 2 isoform X1 [Oryza sativa Japonica Group]	molecular function: binding (GO:0005488);; biological process: biological regulation (GO:0065007);; molecular function: nucleic acid binding transcription factor activity (GO:0001071);; cellular component: cell (GO:0005623);; cellular component: cell part (GO:0044464);; cellular component: organelle (GO:0043226);; cellular component: organelle part (GO:0044422);; biological process: rhythmic proc…
LOC_Os03g37260	LOC_Os03g37260	1.88598	213	1.12303	142	0.882592	117	0.68694	79	0.57363	67	0.380802	43	0.00300454	-1.18184	down	--	--	Cellular Component: plastid (GO:0009536);; Biological Process: post-embryonic development (GO:0009791);; Cellular Component: membrane (GO:0016020);; Cellular Component: intracellular membrane-bounded organelle (GO:0043231);; Cellular Component: cytoplasmic part (GO:0044444);; Biological Process: single-organism developmental process (GO:0044767);; Biological Process: reproductive structure develo…	--	--	[R]	General function prediction only	PPR repeat;; PPR repeat family;; PPR repeat;; Pentatricopeptide repeat domain;; Pentacotripeptide-repeat region of PRORP;; Evolutionarily conserved signalling intermediate in Toll pathway;; Domain of unknown function (DUF3368)	Pentatricopeptide repeat-containing protein At1g09900 OS=Arabidopsis thaliana OX=3702 GN=At1g09900 PE=2 SV=1	S	Function unknown	hypothetical protein OsI_12306 [Oryza sativa Indica Group]	cellular component: cell (GO:0005623);; cellular component: organelle (GO:0043226);; cellular component: cell part (GO:0044464);; biological process: multicellular organismal process (GO:0032501);; biological process: single-organism process (GO:0044699);; cellular component: membrane (GO:0016020);; biological process: developmental process (GO:0032502);; biological process: reproduction (GO:0000…
LOC_Os07g36500	LOC_Os07g36500	3.67884	90	5.15731	140	4.75009	135	0.902744	23	0.625511	16	0.744303	18	6.99558e-12	-2.48135	down	--	--	Cellular Component: nucleosome (GO:0000786);; Molecular Function: DNA binding (GO:0003677);; Cellular Component: nucleolus (GO:0005730);; Cellular Component: mitochondrion (GO:0005739);; Cellular Component: vacuolar membrane (GO:0005774);; Cellular Component: Golgi apparatus (GO:0005794);; Cellular Component: cytosol (GO:0005829);; Cellular Component: plasma membrane (GO:0005886);; Biological Pro…	K11254|1.24465e-50|zma:103634846|K11254 histone H4 | (RefSeq) histone H4	--	[B]	Chromatin structure and dynamics	Centromere kinetochore component CENP-T histone fold;; TATA box binding protein associated factor (TAF)	Histone H4 OS=Glycine max OX=3847 PE=3 SV=1	B	Chromatin structure and dynamics	histone H4 [Zea mays]	cellular component: cell (GO:0005623);; cellular component: macromolecular complex (GO:0032991);; cellular component: organelle (GO:0043226);; cellular component: organelle part (GO:0044422);; cellular component: cell part (GO:0044464);; molecular function: binding (GO:0005488);; cellular component: membrane (GO:0016020);; biological process: cellular process (GO:0009987);; biological process: ce…
LOC_Os06g39640	LOC_Os06g39640	4.96594	589	5.67719	751	6.22754	860	1.79618	216	1.80017	220	1.79688	210	1.76949e-21	-1.597	down	--	--	Molecular Function: translation initiation factor activity (GO:0003743);; Molecular Function: endoribonuclease activity (GO:0004521);; Molecular Function: protein binding (GO:0005515);; Cellular Component: nucleolus organizer region (GO:0005731);; Cellular Component: cytoplasm (GO:0005737);; Cellular Component: mitochondrion (GO:0005739);; Cellular Component: cytosol (GO:0005829);; Biological Pro…	K11593|0|osa:9269490|K11593 eukaryotic translation initiation factor 2C | (RefSeq) OsPNH1, PHN1; protein argonaute PNH1	--	[J]	Translation, ribosomal structure and biogenesis	Piwi domain;; N-terminal domain of argonaute;; PAZ domain;; Argonaute linker 1 domain;; Argonaute linker 2 domain;; Mid domain of argonaute	Protein argonaute PNH1 OS=Oryza sativa subsp. japonica OX=39947 GN=PHN1 PE=2 SV=1	J	Translation, ribosomal structure and biogenesis	PREDICTED: protein argonaute PNH1 [Oryza sativa Japonica Group]	biological process: metabolic process (GO:0008152);; biological process: cellular process (GO:0009987);; molecular function: binding (GO:0005488);; molecular function: catalytic activity (GO:0003824);; cellular component: cell (GO:0005623);; cellular component: membrane-enclosed lumen (GO:0031974);; cellular component: macromolecular complex (GO:0032991);; cellular component: organelle (GO:004322…
LOC_Os08g10080	LOC_Os08g10080	41.7024	2036	54.3326	2962	67.8385	3861	0.20646	11	0.374742	19	0.549309	27	1.53888e-108	-7.03347	down	--	--	Biological Process: mRNA splicing, via spliceosome (GO:0000398);; Biological Process: RNA methylation (GO:0001510);; Molecular Function: DNA binding (GO:0003677);; Molecular Function: transcription factor activity, sequence-specific DNA binding (GO:0003700);; Cellular Component: cytosol (GO:0005829);; Biological Process: regulation of transcription, DNA-templated (GO:0006355);; Biological Process…	--	--	--	--	No apical meristem (NAM) protein	NAC domain-containing protein 21/22 OS=Arabidopsis thaliana OX=3702 GN=NAC021 PE=1 SV=2	S	Function unknown	PREDICTED: NAC domain-containing protein 21/22 isoform X1 [Oryza sativa Japonica Group]	biological process: metabolic process (GO:0008152);; biological process: cellular process (GO:0009987);; molecular function: binding (GO:0005488);; biological process: biological regulation (GO:0065007);; molecular function: nucleic acid binding transcription factor activity (GO:0001071);; cellular component: cell (GO:0005623);; cellular component: cell part (GO:0044464);; biological process: res…
LOC_Os07g49080	LOC_Os07g49080	4.27975	377	3.48989	343	3.8705	398	1.3528	121	1.32987	121	1.45847	127	9.39219e-13	-1.43959	down	--	--	Cellular Component: plasma membrane (GO:0005886);; Biological Process: carbohydrate metabolic process (GO:0005975);; Biological Process: response to abiotic stimulus (GO:0009628);; Biological Process: cell tip growth (GO:0009932);; Biological Process: cellulose microfibril organization (GO:0010215);; Cellular Component: cytoplasmic vesicle (GO:0016023);; Biological Process: cell growth (GO:001604…	--	--	--	--	COBRA-like protein;; Cellulose binding domain	COBRA-like protein 7 OS=Arabidopsis thaliana OX=3702 GN=COBL7 PE=1 SV=2	S	Function unknown	PREDICTED: COBRA-like protein 7 [Oryza sativa Japonica Group]	cellular component: cell (GO:0005623);; cellular component: membrane (GO:0016020);; cellular component: cell part (GO:0044464);; biological process: metabolic process (GO:0008152);; biological process: response to stimulus (GO:0050896);; biological process: cellular process (GO:0009987);; biological process: developmental process (GO:0032502);; biological process: growth (GO:0040007);; biological…
LOC_Os02g19970	LOC_Os02g19970	1.72478	110	1.82804	129	1.51621	112	0.091721	7	0.084895	6	0.152495	10	1.24817e-17	-3.70741	down	[E]	Amino acid transport and metabolism	Biological Process: regulation of cell growth by extracellular stimulus (GO:0001560);; Molecular Function: L-alanine:2-oxoglutarate aminotransferase activity (GO:0004021);; Molecular Function: L-aspartate:2-oxoglutarate aminotransferase activity (GO:0004069);; Molecular Function: cystathionine beta-lyase activity (GO:0004121);; Molecular Function: L-tyrosine:2-oxoglutarate aminotransferase activi…	K00815|0|dosa:Os02t0302700-01|K00815 tyrosine aminotransferase [EC:2.6.1.5] | (RAP-DB) Os02g0302700, NAAT2, NICOTINAMINE_AMINOTRANSFERASE_2; Similar to Nicotianamine aminotransferase A.	Ubiquinone and other terpenoid-quinone biosynthesis (ko00130);; Cysteine and methionine metabolism (ko00270);; Tyrosine metabolism (ko00350);; Phenylalanine metabolism (ko00360);; Phenylalanine, tyrosine and tryptophan biosynthesis (ko00400);; Isoquinoline alkaloid biosynthesis (ko00950);; Tropane, piperidine and pyridine alkaloid biosynthesis (ko00960);; Biosynthesis of amino acids (ko01230)	[E]	Amino acid transport and metabolism	Aminotransferase class I and II	Nicotianamine aminotransferase A OS=Hordeum vulgare OX=4513 GN=naat-A PE=1 SV=2	E	Amino acid transport and metabolism	putative nicotianamine aminotransferase A [Oryza sativa Japonica Group]	biological process: biological regulation (GO:0065007);; molecular function: catalytic activity (GO:0003824);; cellular component: cell (GO:0005623);; cellular component: organelle (GO:0043226);; cellular component: cell part (GO:0044464);; biological process: metabolic process (GO:0008152);; biological process: cellular process (GO:0009987);; biological process: single-organism process (GO:00446…
LOC_Os02g47605	LOC_Os02g47605	2.28593	320	2.54298	397	2.34649	383	0.370657	53	0.401333	58	0.329633	46	3.17201e-35	-2.63669	down	[L]	Replication, recombination and repair	Molecular Function: DNA binding (GO:0003677);; Molecular Function: ATP binding (GO:0005524);; Biological Process: DNA replication (GO:0006260);; Biological Process: DNA-dependent DNA replication (GO:0006261);; Biological Process: embryo development ending in seed dormancy (GO:0009793);; Biological Process: gene expression (GO:0010467);; Cellular Component: intracellular organelle (GO:0043229);; B…	--	--	[DL]	Cell cycle control, cell division, chromosome partitioning;; Replication, recombination and repair	DNA polymerase III, delta subunit;; ATPase family associated with various cellular activities (AAA)	Replication factor C subunit 3 OS=Arabidopsis thaliana OX=3702 GN=RFC3 PE=2 SV=1	L	Replication, recombination and repair	PREDICTED: uncharacterized protein LOC107275933 isoform X1 [Oryza sativa Japonica Group]	molecular function: binding (GO:0005488);; biological process: metabolic process (GO:0008152);; biological process: cellular process (GO:0009987);; biological process: reproduction (GO:0000003);; biological process: reproductive process (GO:0022414);; biological process: multicellular organismal process (GO:0032501);; biological process: developmental process (GO:0032502);; biological process: si…
Oryza_sativa_newGene_1513	--	55.663	3955	45.772	3631	28.839	2389	9.52713	686	3.08763	226	4.08188	286	4.97195e-14	-2.8948	down	--	--	--	--	--	--	--	--	--	--	--	Os01g0608300, partial [Oryza sativa Japonica Group]	--
LOC_Os01g09305	LOC_Os01g09305	44.5589	1280	39.6923	1273	45.1071	1510	8.98775	262	8.26095	244	7.26542	206	2.55012e-52	-2.35333	down	--	--	Biological Process: xylan metabolic process (GO:0045491);;	K13144|5.76956e-164|osa:4326768|K13144 integrator complex subunit 7 | (RefSeq) uncharacterized LOC4326768	--	[S]	Function unknown	--	--	S	Function unknown	PREDICTED: uncharacterized protein LOC4326768 isoform X1 [Oryza sativa Japonica Group]	biological process: metabolic process (GO:0008152);; biological process: cellular process (GO:0009987)
LOC_Os01g68470	LOC_Os01g68470	2.18123	74	1.98317	75	4.9412	195	1.52179	53	0.562471	20	1.04127	35	0.00625459	-1.46608	down	--	--	--	--	--	--	--	C1 domain	--	--	--	hypothetical protein OsJ_04512 [Oryza sativa Japonica Group]	--
LOC_Os11g14430	LOC_Os11g14430	36.0217	2456	39.0042	2970	45.122	3587	17.1835	1187	17.5833	1232	17.7302	1189	3.44409e-16	-1.152	down	[J]	Translation, ribosomal structure and biogenesis	Molecular Function: nucleotide binding (GO:0000166);; Molecular Function: double-stranded DNA binding (GO:0003690);; Molecular Function: single-stranded DNA binding (GO:0003697);; Molecular Function: RNA binding (GO:0003723);; Molecular Function: single-stranded RNA binding (GO:0003727);; Cellular Component: mitochondrion (GO:0005739);; Cellular Component: cytosol (GO:0005829);; Biological Proces…	K13161|0|dosa:Os11t0250000-01|K13161 heterogeneous nuclear ribonucleoprotein R | (RAP-DB) Os11g0250000; Similar to RNA recognition motif family protein, expressed.	--	[A]	RNA processing and modification	RNA recognition motif. (a.k.a. RRM, RBD, or RNP domain);; Occluded RNA-recognition motif;; RNA recognition motif;; RNA binding motif	Heterogeneous nuclear ribonucleoprotein Q OS=Arabidopsis thaliana OX=3702 GN=LIF2 PE=1 SV=1	S	Function unknown	PREDICTED: heterogeneous nuclear ribonucleoprotein R isoform X2 [Oryza sativa Japonica Group]	molecular function: binding (GO:0005488);; cellular component: cell (GO:0005623);; cellular component: organelle (GO:0043226);; cellular component: cell part (GO:0044464);; biological process: metabolic process (GO:0008152);; biological process: cellular process (GO:0009987);; biological process: single-organism process (GO:0044699);; biological process: response to stimulus (GO:0050896);; biolog…
LOC_Os05g16740	LOC_Os05g16740	5.54952	650	4.8934	640	4.63738	634	0.037958	5	0.088638	11	0.030693	4	4.32745e-65	-6.35501	down	[K]	Transcription	Molecular Function: protein serine/threonine kinase activity (GO:0004674);; Molecular Function: calmodulin binding (GO:0005516);; Molecular Function: ATP binding (GO:0005524);; Cellular Component: mitochondrion (GO:0005739);; Cellular Component: vacuole (GO:0005773);; Cellular Component: plasma membrane (GO:0005886);; Biological Process: protein phosphorylation (GO:0006468);; Cellular Component: …	--	--	--	--	Protein tyrosine kinase;; Protein kinase domain;; Di-glucose binding within endoplasmic reticulum;; Leucine rich repeat	Probable LRR receptor-like serine/threonine-protein kinase At1g56130 OS=Arabidopsis thaliana OX=3702 GN=At1g56130 PE=2 SV=2	S	Function unknown	hypothetical protein OsI_19211 [Oryza sativa Indica Group]	biological process: metabolic process (GO:0008152);; biological process: cellular process (GO:0009987);; molecular function: catalytic activity (GO:0003824);; molecular function: binding (GO:0005488);; cellular component: cell (GO:0005623);; cellular component: organelle (GO:0043226);; cellular component: cell part (GO:0044464);; cellular component: membrane (GO:0016020);; cellular component: cel…
LOC_Os06g44150	LOC_Os06g44150	13.9895	882	14.273	1005	14.4762	1064	4.79996	307	4.72088	306	3.62893	225	2.75778e-25	-1.65566	down	--	--	Cellular Component: vacuole (GO:0005773);; Cellular Component: plasma membrane (GO:0005886);; Cellular Component: plastid (GO:0009536);; Molecular Function: magnesium ion transmembrane transporter activity (GO:0015095);; Biological Process: magnesium ion transport (GO:0015693);; Cellular Component: integral component of membrane (GO:0016021);; Biological Process: response to stimulus (GO:0050896)…	K16075|0|osa:4341687|K16075 magnesium transporter | (RefSeq) MRS2-B; magnesium transporter MRS2-B	--	[P]	Inorganic ion transport and metabolism	CorA-like Mg2+ transporter protein	Magnesium transporter MRS2-B OS=Oryza sativa subsp. japonica OX=39947 GN=MRS2-B PE=2 SV=1	U	Intracellular trafficking, secretion, and vesicular transport	PREDICTED: magnesium transporter MRS2-B [Oryza sativa Japonica Group]	cellular component: cell (GO:0005623);; cellular component: organelle (GO:0043226);; cellular component: cell part (GO:0044464);; cellular component: membrane (GO:0016020);; biological process: localization (GO:0051179);; molecular function: transporter activity (GO:0005215);; cellular component: membrane part (GO:0044425);; biological process: response to stimulus (GO:0050896)
LOC_Os08g41830	LOC_Os08g41830	103.156	7960	94.633	8153	93.3024	8392	8.80381	688	13.2544	1051	6.83922	519	6.74146e-43	-3.2724	down	[C]	Energy production and conversion	Molecular Function: binding (GO:0005488);; Cellular Component: mitochondrion (GO:0005739);; Cellular Component: peroxisome (GO:0005777);; Cellular Component: cytosol (GO:0005829);; Biological Process: sulfur compound metabolic process (GO:0006790);; Molecular Function: sulfite oxidase activity (GO:0008482);; Molecular Function: nitrate reductase activity (GO:0008940);; Molecular Function: electro…	K00387|0|osa:4346125|K00387 sulfite oxidase [EC:1.8.3.1] | (RefSeq) OJ1770_H02.34, OJ1789_C07.13, OsMCP; sulfite oxidase	Sulfur metabolism (ko00920)	[C]	Energy production and conversion	Oxidoreductase molybdopterin binding domain;; Mo-co oxidoreductase dimerisation domain	Sulfite oxidase OS=Arabidopsis thaliana OX=3702 GN=SOX PE=1 SV=1	S	Function unknown	PREDICTED: sulfite oxidase [Oryza sativa Japonica Group]	molecular function: binding (GO:0005488);; cellular component: cell (GO:0005623);; cellular component: organelle (GO:0043226);; cellular component: cell part (GO:0044464);; biological process: metabolic process (GO:0008152);; biological process: cellular process (GO:0009987);; biological process: single-organism process (GO:0044699);; molecular function: catalytic activity (GO:0003824);; molecula…
LOC_Os03g38650	LOC_Os03g38650	4.35726	81	4.9181	101	6.78325	146	2.10415	40	1.50151	29	2.24768	41	0.000149336	-1.38901	down	--	--	Cellular Component: mitochondrion (GO:0005739);;	--	--	--	--	--	--	--	--	hypothetical protein [Oryza sativa Japonica Group]	cellular component: cell (GO:0005623);; cellular component: organelle (GO:0043226);; cellular component: cell part (GO:0044464)
LOC_Os08g33350	LOC_Os08g33350	3.20833	136	4.53327	215	3.57687	177	0.591763	26	0.120373	6	0.380065	16	1.36923e-12	-3.23504	down	--	--	Molecular Function: nucleotide binding (GO:0000166);; Molecular Function: nucleic acid binding (GO:0003676);; Biological Process: RNA processing (GO:0006396);; Biological Process: multicellular organism development (GO:0007275);; Biological Process: xylem and phloem pattern formation (GO:0010051);; Biological Process: ribosome biogenesis (GO:0042254);; Cellular Component: intracellular membrane-b…	--	--	--	--	RNA recognition motif. (a.k.a. RRM, RBD, or RNP domain);; Nup53/35/40-type RNA recognition motif	--	--	--	PREDICTED: uncharacterized protein LOC4345633 [Oryza sativa Japonica Group]	molecular function: binding (GO:0005488);; biological process: metabolic process (GO:0008152);; biological process: cellular process (GO:0009987);; biological process: multicellular organismal process (GO:0032501);; biological process: developmental process (GO:0032502);; biological process: single-organism process (GO:0044699);; biological process: cellular component organization or biogenesis (…
LOC_Os11g05800	LOC_Os11g05800	21.9383	1033	22.2361	1169	19.2016	1054	4.10496	196	2.14275	104	3.52575	164	3.62023e-29	-2.64222	down	--	--	Cellular Component: cytoplasmic vesicle (GO:0016023);;	--	--	[V]	Defense mechanisms	TB2/DP1, HVA22 family	HVA22-like protein j OS=Arabidopsis thaliana OX=3702 GN=HVA22J PE=2 SV=2	U	Intracellular trafficking, secretion, and vesicular transport	PREDICTED: putative HVA22-like protein g isoform X1 [Oryza sativa Japonica Group]	--
LOC_Os11g27540	LOC_Os11g27540	2.24374	73	1.46425	53	2.99716	113	0.334644	11	0	0	0.058533	2	2.43633e-06	-3.82099	down	--	--	Cellular Component: cytoplasmic vesicle (GO:0016023);;	--	--	--	--	--	--	S	Function unknown	PREDICTED: uncharacterized protein LOC4350481 [Oryza sativa Japonica Group]	--
LOC_Os01g53070	LOC_Os01g53070	2.92411	376	2.45976	353	3.24964	487	1.17346	153	1.05601	140	1.11632	141	2.69795e-10	-1.32388	down	[L]	Replication, recombination and repair	Molecular Function: DNA binding (GO:0003677);; Molecular Function: DNA-directed DNA polymerase activity (GO:0003887);; Molecular Function: ATP binding (GO:0005524);; Cellular Component: plasma membrane (GO:0005886);; Biological Process: DNA replication (GO:0006260);; Cellular Component: DNA polymerase III complex (GO:0009360);; Cellular Component: plastid (GO:0009536);; Biological Process: anatom…	--	--	[L]	Replication, recombination and repair	DNA polymerase III, delta subunit;; DNA polymerase III subunits gamma and tau domain III	Protein STICHEL-like 3 OS=Arabidopsis thaliana OX=3702 GN=At4g18820 PE=3 SV=1	L	Replication, recombination and repair	PREDICTED: protein STICHEL-like 3 isoform X1 [Oryza sativa Japonica Group]	molecular function: binding (GO:0005488);; biological process: metabolic process (GO:0008152);; biological process: cellular process (GO:0009987);; molecular function: catalytic activity (GO:0003824);; cellular component: cell (GO:0005623);; cellular component: membrane (GO:0016020);; cellular component: cell part (GO:0044464);; cellular component: macromolecular complex (GO:0032991);; cellular c…
LOC_Os09g28550	LOC_Os09g28550	2.55917	76	2.15334	71	2.4348	84	0.179786	6	0.060814	2	0	0	2.25338e-11	-4.5129	down	--	--	Molecular Function: catalytic activity (GO:0003824);; Molecular Function: protein binding (GO:0005515);; Biological Process: lipid metabolic process (GO:0006629);; Cellular Component: plastid (GO:0009536);; Biological Process: brassinosteroid mediated signaling pathway (GO:0009742);; Cellular Component: membrane (GO:0016020);; Biological Process: cellular component organization (GO:0016043);; Bio…	K14499|3.59915e-93|osa:4347277|K14499 BRI1 kinase inhibitor 1 | (RefSeq) BIP119, BKI1, OsJ_29642; probable BRI1 kinase inhibitor 1	Plant hormone signal transduction (ko04075)	--	--	--	Probable BRI1 kinase inhibitor 1 OS=Oryza sativa subsp. japonica OX=39947 GN=BKI1 PE=1 SV=1	T	Signal transduction mechanisms	PREDICTED: probable BRI1 kinase inhibitor 1 [Oryza sativa Japonica Group]	molecular function: catalytic activity (GO:0003824);; molecular function: binding (GO:0005488);; biological process: metabolic process (GO:0008152);; biological process: single-organism process (GO:0044699);; cellular component: cell (GO:0005623);; cellular component: organelle (GO:0043226);; cellular component: cell part (GO:0044464);; biological process: cellular process (GO:0009987);; biologic…
LOC_Os08g06520	LOC_Os08g06520	11.6027	439	12.9879	549	10.4783	467	2.23376	87	1.87499	74	2.79972	106	3.91229e-25	-2.27173	down	--	--	Biological Process: embryo development ending in seed dormancy (GO:0009793);;	--	--	--	--	Nnf1	--	S	Function unknown	PREDICTED: uncharacterized protein LOC4344732 [Oryza sativa Japonica Group]	biological process: reproduction (GO:0000003);; biological process: reproductive process (GO:0022414);; biological process: multicellular organismal process (GO:0032501);; biological process: developmental process (GO:0032502);; biological process: single-organism process (GO:0044699)
Oryza_sativa_newGene_3380	--	4.98505	260	4.48391	258	4.73061	288	0.64196	34	0.389099	21	0	0	0.00564393	-3.24888	down	--	--	Molecular Function: nucleic acid binding (GO:0003676);;	--	--	--	--	--	--	--	--	Os04g0115700 [Oryza sativa Japonica Group]	molecular function: binding (GO:0005488)
LOC_Os05g34180	LOC_Os05g34180	9.41473	409	11.2203	544	8.60557	436	5.23496	230	3.87398	173	4.21955	180	1.62091e-08	-1.0893	down	[I]	Lipid transport and metabolism	Molecular Function: isopentenyl-diphosphate delta-isomerase activity (GO:0004452);; Cellular Component: mitochondrion (GO:0005739);; Cellular Component: cytosol (GO:0005829);; Biological Process: glycolytic process (GO:0006096);; Biological Process: isoprenoid biosynthetic process (GO:0008299);; Biological Process: aerobic respiration (GO:0009060);; Biological Process: isopentenyl diphosphate bio…	K01823|0|osa:4338791|K01823 isopentenyl-diphosphate Delta-isomerase [EC:5.3.3.2] | (RefSeq) isopentenyl-diphosphate Delta-isomerase I	Terpenoid backbone biosynthesis (ko00900)	[Q]	Secondary metabolites biosynthesis, transport and catabolism	NUDIX domain	Isopentenyl-diphosphate Delta-isomerase I OS=Camptotheca acuminata OX=16922 GN=IPI1 PE=2 SV=1	I	Lipid transport and metabolism	PREDICTED: isopentenyl-diphosphate Delta-isomerase I [Oryza sativa Japonica Group]	molecular function: catalytic activity (GO:0003824);; cellular component: cell (GO:0005623);; cellular component: organelle (GO:0043226);; cellular component: cell part (GO:0044464);; biological process: metabolic process (GO:0008152);; biological process: cellular process (GO:0009987);; biological process: single-organism process (GO:0044699);; biological process: reproduction (GO:0000003);; bio…
LOC_Os02g48122	LOC_Os02g48122	0.952981	65	0.843725	65	0.551045	44	0.248167	18	0.131138	10	0.155546	11	7.17357e-05	-1.97193	down	--	--	Cellular Component: cell part (GO:0044464);;	--	--	[R]	General function prediction only	PPR repeat family;; PPR repeat;; PPR repeat;; Pentatricopeptide repeat domain	Pentatricopeptide repeat-containing protein At3g62540, mitochondrial OS=Arabidopsis thaliana OX=3702 GN=At3g62540 PE=2 SV=1	S	Function unknown	PREDICTED: pentatricopeptide repeat-containing protein At1g77360, mitochondrial [Oryza sativa Japonica Group]	cellular component: cell part (GO:0044464)
LOC_Os04g21320	LOC_Os04g21320	27.5285	1225	26.8924	1336	26.8489	1393	11.7081	528	9.20232	421	7.78645	341	1.10132e-17	-1.46003	down	--	--	Cellular Component: plasma membrane (GO:0005886);; Biological Process: floral organ abscission (GO:0010227);; Cellular Component: integral component of membrane (GO:0016021);; Biological Process: response to karrikin (GO:0080167);;	--	--	--	--	Domain of unknown function (DUF588)	CASP-like protein 2A1 OS=Oryza sativa subsp. japonica OX=39947 GN=Os04g0281900 PE=2 SV=1	S	Function unknown	PREDICTED: CASP-like protein 2A1 [Oryza sativa Japonica Group]	cellular component: cell (GO:0005623);; cellular component: membrane (GO:0016020);; cellular component: cell part (GO:0044464);; biological process: reproduction (GO:0000003);; biological process: reproductive process (GO:0022414);; biological process: multicellular organismal process (GO:0032501);; biological process: developmental process (GO:0032502);; biological process: single-organism proce…
LOC_Os06g16070	LOC_Os06g16070	0.759301	93	1.15594	158	1.02595	146	0.016966	3	0.05824	8	0	0	2.10881e-15	-4.83571	down	[K]	Transcription	Biological Process: developmental process involved in reproduction (GO:0003006);; Molecular Function: protein kinase activity (GO:0004672);; Molecular Function: protein serine/threonine kinase activity (GO:0004674);; Molecular Function: protein tyrosine kinase activity (GO:0004713);; Molecular Function: binding (GO:0005488);; Molecular Function: ATP binding (GO:0005524);; Cellular Component: plas…	--	--	--	--	Leucine rich repeat;; Protein tyrosine kinase;; Protein kinase domain;; Leucine Rich repeats (2 copies);; Leucine Rich Repeat;; Leucine rich repeat N-terminal domain;; ABC1 family	Probable LRR receptor-like serine/threonine-protein kinase At3g47570 OS=Arabidopsis thaliana OX=3702 GN=At3g47570 PE=2 SV=1	S	Function unknown	putative bacterial blight resistance protein [Oryza sativa Japonica Group]	biological process: reproduction (GO:0000003);; biological process: reproductive process (GO:0022414);; biological process: developmental process (GO:0032502);; biological process: metabolic process (GO:0008152);; biological process: cellular process (GO:0009987);; molecular function: catalytic activity (GO:0003824);; molecular function: binding (GO:0005488);; cellular component: cell (GO:0005623…
LOC_Os03g02020	LOC_Os03g02020	34.9333	1768	33.0162	1840	25.2379	1446	7.06219	384	8.29923	448	7.39812	387	3.31087e-26	-1.89443	down	--	--	Molecular Function: DNA binding (GO:0003677);; Biological Process: DNA methylation (GO:0006306);; Molecular Function: methyltransferase activity (GO:0008168);; Cellular Component: plastid (GO:0009536);;	--	--	--	--	Stress responsive A/B Barrel Domain	--	S	Function unknown	PREDICTED: uncharacterized protein LOC9267111 isoform X2 [Oryza sativa Japonica Group]	molecular function: binding (GO:0005488);; biological process: metabolic process (GO:0008152);; biological process: cellular process (GO:0009987);; molecular function: catalytic activity (GO:0003824);; cellular component: cell (GO:0005623);; cellular component: organelle (GO:0043226);; cellular component: cell part (GO:0044464)
Oryza_sativa_newGene_739	--	1.37572	47	1.10702	42	1.20492	48	0	0	0.110868	4	0	0	1.64869e-07	-4.57864	down	--	--	--	--	--	--	--	--	--	--	--	Os03g0277400 [Oryza sativa Japonica Group]	--
LOC_Os05g32810	LOC_Os05g32810	13.2835	654	12.6795	697	9.99064	574	3.15989	158	3.56027	181	4.12173	200	2.15697e-16	-1.67264	down	--	--	--	--	--	--	--	--	--	S	Function unknown	PREDICTED: protein Aatf isoform X1 [Oryza sativa Japonica Group]	--
LOC_Os08g02690	LOC_Os08g02690	24.7642	3072	23.3242	3231	31.262	4521	5.75048	723	4.36558	557	4.73336	578	2.06115e-39	-2.37554	down	--	--	Cellular Component: cytoplasm (GO:0005737);; Biological Process: RNA metabolic process (GO:0016070);; Biological Process: primary metabolic process (GO:0044238);; Biological Process: cellular biosynthetic process (GO:0044249);; Biological Process: cellular macromolecule metabolic process (GO:0044260);; Biological Process: organic substance biosynthetic process (GO:1901576);;	--	--	[T]	Signal transduction mechanisms	MA3 domain	Eukaryotic translation initiation factor 4G OS=Arabidopsis thaliana OX=3702 GN=EIF4G PE=1 SV=2	S	Function unknown	PREDICTED: uncharacterized protein LOC4344544 [Oryza sativa Japonica Group]	cellular component: cell (GO:0005623);; cellular component: cell part (GO:0044464);; biological process: metabolic process (GO:0008152);; biological process: cellular process (GO:0009987)
LOC_Os03g12700	LOC_Os03g12700	148.68	9714	133.687	10097	131.045	9868	0.628732	40	0.868688	53	0.760006	43	0	-7.59347	down	--	--	Cellular Component: plastid (GO:0009536);;	--	--	--	--	--	Uncharacterized protein At1g01500 OS=Arabidopsis thaliana OX=3702 GN=At1g01500 PE=2 SV=1	S	Function unknown	PREDICTED: uncharacterized protein At1g01500 [Oryza sativa Japonica Group]	cellular component: cell (GO:0005623);; cellular component: organelle (GO:0043226);; cellular component: cell part (GO:0044464)
LOC_Os10g38690	LOC_Os10g38690	7.55386	195	9.28647	267	9.41306	283	0	0	0	0	0	0	1.35449e-14	-9.0928	down	[O]	Posttranslational modification, protein turnover, chaperones	Biological Process: maltose metabolic process (GO:0000023);; Molecular Function: glutathione transferase activity (GO:0004364);; Cellular Component: nucleus (GO:0005634);; Cellular Component: vacuolar membrane (GO:0005774);; Cellular Component: cytosol (GO:0005829);; Cellular Component: plasma membrane (GO:0005886);; Biological Process: pentose-phosphate shunt (GO:0006098);; Biological Process: t…	--	--	[O]	Posttranslational modification, protein turnover, chaperones	Glutathione S-transferase, N-terminal domain;; Glutathione S-transferase, N-terminal domain;; Glutathione S-transferase, C-terminal domain;; Glutathione S-transferase, C-terminal domain;; Glutathione S-transferase, N-terminal domain;; Glutathione S-transferase, C-terminal domain	Probable glutathione S-transferase GSTU6 OS=Oryza sativa subsp. japonica OX=39947 GN=GSTU6 PE=2 SV=2	O	Posttranslational modification, protein turnover, chaperones	PREDICTED: probable glutathione S-transferase GSTU6 [Oryza sativa Japonica Group]	biological process: metabolic process (GO:0008152);; biological process: cellular process (GO:0009987);; biological process: single-organism process (GO:0044699);; molecular function: catalytic activity (GO:0003824);; cellular component: cell (GO:0005623);; cellular component: organelle (GO:0043226);; cellular component: cell part (GO:0044464);; cellular component: membrane (GO:0016020);; cellula…
LOC_Os03g25420	LOC_Os03g25420	6.44193	736	4.92249	628	6.30879	840	0.917325	107	0.776513	92	0.543554	61	4.05989e-32	-2.92211	down	--	--	Cellular Component: peroxisome (GO:0005777);;	--	--	--	--	NYN domain	--	S	Function unknown	PREDICTED: uncharacterized protein LOC4332933 [Oryza sativa Japonica Group]	cellular component: cell (GO:0005623);; cellular component: organelle (GO:0043226);; cellular component: cell part (GO:0044464)
LOC_Os05g13370	LOC_Os05g13370	1.48568	74	1.95762	109	1.39102	81	0.789821	40	0.587125	30	0.493276	25	0.000320287	-1.30002	down	[O]	Posttranslational modification, protein turnover, chaperones	Molecular Function: serine-type endopeptidase activity (GO:0004252);; Biological Process: proteolysis (GO:0006508);; Cellular Component: chloroplast (GO:0009507);; Cellular Component: integral component of membrane (GO:0016021);;	--	--	--	--	Rhomboid family	Rhomboid-like protein 11, chloroplastic OS=Arabidopsis thaliana OX=3702 GN=RBL11 PE=1 SV=1	S	Function unknown	PREDICTED: rhomboid-like protein 11, chloroplastic [Oryza sativa Japonica Group]	biological process: metabolic process (GO:0008152);; molecular function: catalytic activity (GO:0003824);; cellular component: cell (GO:0005623);; cellular component: organelle (GO:0043226);; cellular component: cell part (GO:0044464);; cellular component: membrane (GO:0016020);; cellular component: membrane part (GO:0044425)
LOC_Os03g31730	LOC_Os03g31730	169.071	20340	146.785	19715	105.453	14788	20.0585	2444	8.74689	1082	11.5509	1366	1.73166e-30	-3.32606	down	--	--	Biological Process: positive regulation of cell proliferation (GO:0008284);; Biological Process: embryo development ending in seed dormancy (GO:0009793);;	--	--	--	--	--	--	S	Function unknown	PREDICTED: putative leucine-rich repeat-containing protein DDB_G0290503 isoform X2 [Oryza sativa Japonica Group]	biological process: biological regulation (GO:0065007);; biological process: reproduction (GO:0000003);; biological process: reproductive process (GO:0022414);; biological process: multicellular organismal process (GO:0032501);; biological process: developmental process (GO:0032502);; biological process: single-organism process (GO:0044699)
Oryza_sativa_newGene_1917	--	3.97034	217	3.40305	202	4.21938	231	0.26477	16	0.362624	19	0.368693	21	1.69368e-26	-3.3513	down	--	--	Cellular Component: mitochondrion (GO:0005739);;	--	--	--	--	--	--	--	--	hypothetical protein [Oryza sativa Japonica Group]	cellular component: cell (GO:0005623);; cellular component: organelle (GO:0043226);; cellular component: cell part (GO:0044464)
LOC_Os11g14050	LOC_Os11g14050	1.57164	214	1.43018	218	1.7826	283	0.154751	22	0.123819	18	0.126543	17	7.35131e-29	-3.46125	down	[K]	Transcription	Molecular Function: nucleotide binding (GO:0000166);; Molecular Function: protein serine/threonine kinase activity (GO:0004674);; Molecular Function: ATP binding (GO:0005524);; Cellular Component: vacuole (GO:0005773);; Cellular Component: plasma membrane (GO:0005886);; Biological Process: protein phosphorylation (GO:0006468);; Biological Process: chromosome segregation (GO:0007059);; Biological …	--	--	--	--	Protein tyrosine kinase;; Protein kinase domain;; Leucine Rich repeats (2 copies);; Leucine rich repeat;; Leucine Rich Repeat;; Leucine rich repeat N-terminal domain	Probable leucine-rich repeat receptor-like protein kinase At5g49770 OS=Arabidopsis thaliana OX=3702 GN=At5g49770 PE=2 SV=1	S	Function unknown	PREDICTED: probable leucine-rich repeat receptor-like protein kinase At5g49770 [Oryza sativa Japonica Group]	molecular function: binding (GO:0005488);; biological process: metabolic process (GO:0008152);; biological process: cellular process (GO:0009987);; molecular function: catalytic activity (GO:0003824);; cellular component: cell (GO:0005623);; cellular component: organelle (GO:0043226);; cellular component: cell part (GO:0044464);; cellular component: membrane (GO:0016020);; biological process: sin…
LOC_Os01g50060	LOC_Os01g50060	6.88279	379	6.72806	413	5.44496	349	1.94794	109	2.07109	117	2.57669	140	2.08082e-11	-1.47461	down	[E]	Amino acid transport and metabolism	Molecular Function: catalytic activity (GO:0003824);; Biological Process: metabolic process (GO:0008152);; Molecular Function: pyridoxal phosphate binding (GO:0030170);;	--	--	--	--	--	Putative D-cysteine desulfhydrase 2, mitochondrial OS=Oryza sativa subsp. japonica OX=39947 GN=Os01g0695600 PE=3 SV=1	S	Function unknown	Os01g0695600 [Oryza sativa Japonica Group]	molecular function: catalytic activity (GO:0003824);; biological process: metabolic process (GO:0008152);; molecular function: binding (GO:0005488)
LOC_Os06g49050	LOC_Os06g49050	0.557871	51	0.578387	59	0.573702	61	0.17133	16	0.186961	18	0.230209	21	0.000452476	-1.45033	down	--	--	Molecular Function: nucleic acid binding (GO:0003676);;	--	--	--	--	Protein of unknown function (DUF 659)	--	S	Function unknown	PREDICTED: uncharacterized protein LOC4341991 isoform X2 [Oryza sativa Japonica Group]	molecular function: binding (GO:0005488)
ChrUn.fgenesh.gene.74	ChrUn.fgenesh.gene.74	1.86541	63	2.01994	76	1.28253	50	0.447531	16	0.595552	21	0.412212	14	0.000116205	-1.70591	down	[M]	Cell wall/membrane/envelope biogenesis	Cellular Component: plastid (GO:0009536);;	--	--	--	--	--	--	--	--	PREDICTED: uncharacterized protein LOC4325727 [Oryza sativa Japonica Group]	cellular component: cell (GO:0005623);; cellular component: organelle (GO:0043226);; cellular component: cell part (GO:0044464)
LOC_Os02g55030	LOC_Os02g55030	8.59543	897	9.67491	1127	8.06035	980	1.0788	114	1.65713	178	1.76627	182	1.26318e-27	-2.48363	down	[I]	Lipid transport and metabolism	Molecular Function: protein binding (GO:0005515);; Cellular Component: vacuole (GO:0005773);; Cellular Component: cytosol (GO:0005829);; Biological Process: proteolysis (GO:0006508);; Molecular Function: dipeptidyl-peptidase activity (GO:0008239);; Molecular Function: hydrolase activity (GO:0016787);;	--	--	--	--	NUDIX domain;; Peptidase family M49	Nudix hydrolase 3 OS=Arabidopsis thaliana OX=3702 GN=NUDT3 PE=1 SV=1	L	Replication, recombination and repair	PREDICTED: nudix hydrolase 3 [Oryza sativa Japonica Group]	molecular function: binding (GO:0005488);; cellular component: cell (GO:0005623);; cellular component: organelle (GO:0043226);; cellular component: cell part (GO:0044464);; biological process: metabolic process (GO:0008152);; molecular function: catalytic activity (GO:0003824)
LOC_Os10g28970	LOC_Os10g28970	1.53964	105	2.75469	209	2.07365	165	0	0	0.013799	1	0.021081	2	1.14109e-17	-6.69027	down	--	--	Molecular Function: protein binding (GO:0005515);; Cellular Component: nucleoplasm (GO:0005654);; Cellular Component: cytoplasm (GO:0005737);; Biological Process: response to osmotic stress (GO:0006970);; Biological Process: cell communication (GO:0007154);; Biological Process: multicellular organism development (GO:0007275);; Cellular Component: plastid (GO:0009536);; Biological Process: RNA met…	--	--	[DR]	Cell cycle control, cell division, chromosome partitioning;; General function prediction only	BTB/POZ domain	BTB/POZ and MATH domain-containing protein 2 OS=Arabidopsis thaliana OX=3702 GN=BPM2 PE=1 SV=1	S	Function unknown	Os10g0425400, partial [Oryza sativa Japonica Group]	molecular function: binding (GO:0005488);; cellular component: cell (GO:0005623);; cellular component: organelle (GO:0043226);; cellular component: organelle part (GO:0044422);; cellular component: cell part (GO:0044464);; biological process: response to stimulus (GO:0050896);; biological process: cellular process (GO:0009987);; biological process: multicellular organismal process (GO:0032501);; …
LOC_Os01g07890	LOC_Os01g07890	8.60747	233	10.1697	308	11.84	374	1.59331	44	0.469234	14	0.969943	26	3.19473e-17	-3.24057	down	--	--	--	--	--	--	--	Domain of unknown function (DUF4666)	MAPK kinase substrate protein At1g80180 OS=Arabidopsis thaliana OX=3702 GN=At1g80180 PE=1 SV=1	S	Function unknown	unknown protein [Oryza sativa Japonica Group]	--
LOC_Os01g65100	LOC_Os01g65100	57.9184	4844	57.5387	5427	40.3123	4025	18.4358	1493	5.38932	486	7.9179	643	1.41952e-10	-2.28396	down	[E]	Amino acid transport and metabolism	Molecular Function: transporter activity (GO:0005215);; Cellular Component: mitochondrion (GO:0005739);; Cellular Component: Golgi apparatus (GO:0005794);; Cellular Component: plasma membrane (GO:0005886);; Biological Process: nitrogen compound metabolic process (GO:0006807);; Biological Process: transport (GO:0006810);; Biological Process: cation transport (GO:0006812);; Cellular Component: plas…	--	--	[E]	Amino acid transport and metabolism	POT family	Protein NRT1/ PTR FAMILY 5.10 OS=Arabidopsis thaliana OX=3702 GN=NPF5.10 PE=2 SV=1	E	Amino acid transport and metabolism	PREDICTED: uncharacterized protein LOC4324944 [Oryza sativa Japonica Group]	molecular function: transporter activity (GO:0005215);; cellular component: cell (GO:0005623);; cellular component: organelle (GO:0043226);; cellular component: cell part (GO:0044464);; cellular component: membrane (GO:0016020);; biological process: metabolic process (GO:0008152);; biological process: localization (GO:0051179);; cellular component: cell junction (GO:0030054);; biological process:…
LOC_Os04g39270	LOC_Os04g39270	27.6694	1615	24.557	1600	25.4745	1733	5.30406	314	3.8168	229	3.28783	189	2.63937e-41	-2.60075	down	[E]	Amino acid transport and metabolism	Molecular Function: nucleic acid binding (GO:0003676);; Molecular Function: catalytic activity (GO:0003824);; Molecular Function: indole-3-glycerol-phosphate synthase activity (GO:0004425);; Molecular Function: ribonuclease activity (GO:0004540);; Molecular Function: copper ion binding (GO:0005507);; Cellular Component: nucleus (GO:0005634);; Biological Process: tryptophan metabolic process (GO:0…	K01609|0|osa:4336102|K01609 indole-3-glycerol phosphate synthase [EC:4.1.1.48] | (RefSeq) indole-3-glycerol phosphate synthase, chloroplastic	Phenylalanine, tyrosine and tryptophan biosynthesis (ko00400);; Biosynthesis of amino acids (ko01230)	[E]	Amino acid transport and metabolism	Indole-3-glycerol phosphate synthase	Indole-3-glycerol phosphate synthase, chloroplastic OS=Arabidopsis thaliana OX=3702 GN=IGPS PE=1 SV=2	E	Amino acid transport and metabolism	PREDICTED: indole-3-glycerol phosphate synthase, chloroplastic [Oryza sativa Japonica Group]	molecular function: binding (GO:0005488);; molecular function: catalytic activity (GO:0003824);; biological process: metabolic process (GO:0008152);; biological process: cellular process (GO:0009987);; cellular component: cell (GO:0005623);; cellular component: organelle (GO:0043226);; cellular component: cell part (GO:0044464);; biological process: single-organism process (GO:0044699);; biologic…
LOC_Os02g12750	LOC_Os02g12750	1.59251	76	1.67136	89	1.4929	83	0.346094	17	0.500601	25	0.296324	14	6.76864e-07	-1.96206	down	--	--	Cellular Component: Golgi apparatus (GO:0005794);; Cellular Component: plasma membrane (GO:0005886);; Biological Process: aging (GO:0007568);; Biological Process: regulation of cell size (GO:0008361);; Cellular Component: plasmodesma (GO:0009506);; Cellular Component: chloroplast (GO:0009507);; Biological Process: determination of bilateral symmetry (GO:0009855);; Biological Process: auxin polar …	--	--	--	--	Tetraspanin family	Tetraspanin-2 OS=Arabidopsis thaliana OX=3702 GN=TET2 PE=2 SV=1	S	Function unknown	PREDICTED: tetraspanin-2 [Oryza sativa Japonica Group]	cellular component: cell (GO:0005623);; cellular component: organelle (GO:0043226);; cellular component: cell part (GO:0044464);; cellular component: membrane (GO:0016020);; biological process: developmental process (GO:0032502);; biological process: single-organism process (GO:0044699);; biological process: cellular process (GO:0009987);; biological process: biological regulation (GO:0065007);; …
LOC_Os09g29200	LOC_Os09g29200	347.944	16160	440.442	22839	215.899	11689	103.784	4882	71.0119	3389	107.794	4922	1.05281e-11	-1.77045	down	[O]	Posttranslational modification, protein turnover, chaperones	Molecular Function: glutathione transferase activity (GO:0004364);; Cellular Component: nucleus (GO:0005634);; Cellular Component: vacuolar membrane (GO:0005774);; Cellular Component: cytosol (GO:0005829);; Cellular Component: plasma membrane (GO:0005886);; Biological Process: glucose metabolic process (GO:0006006);; Biological Process: fatty acid beta-oxidation (GO:0006635);; Biological Process:…	K00799|1.1016e-162|osa:4347319|K00799 glutathione S-transferase [EC:2.5.1.18] | (RefSeq) OJ1005_D12.39, P0676H02.1; glutathione transferase GST 23	Glutathione metabolism (ko00480)	[O]	Posttranslational modification, protein turnover, chaperones	Glutathione S-transferase, N-terminal domain;; Glutathione S-transferase, N-terminal domain;; Glutathione S-transferase, N-terminal domain;; Glutathione S-transferase, C-terminal domain;; Glutathione S-transferase, C-terminal domain	Glutathione transferase GST 23 OS=Zea mays OX=4577 PE=2 SV=1	O	Posttranslational modification, protein turnover, chaperones	PREDICTED: glutathione transferase GST 23 [Oryza sativa Japonica Group]	molecular function: catalytic activity (GO:0003824);; cellular component: cell (GO:0005623);; cellular component: organelle (GO:0043226);; cellular component: cell part (GO:0044464);; cellular component: membrane (GO:0016020);; cellular component: organelle part (GO:0044422);; biological process: metabolic process (GO:0008152);; biological process: single-organism process (GO:0044699);; biologica…
LOC_Os07g27350	LOC_Os07g27350	4.36253	410	5.0885	534	5.09441	558	1.62512	155	1.21327	118	1.59683	148	1.34114e-17	-1.66326	down	[ER]	Amino acid transport and metabolism;; General function prediction only	--	--	--	--	--	Acyclic terpene utilisation family protein AtuA	--	S	Function unknown	PREDICTED: uncharacterized protein LOC4343149 [Oryza sativa Japonica Group]	--
LOC_Os01g73100	LOC_Os01g73100	7.77127	269	8.38935	325	9.52224	385	2.86686	101	2.34616	84	1.92744	66	3.13049e-14	-1.79491	down	--	--	--	--	--	--	--	--	--	--	--	transposon protein, putative, unclassified [Oryza sativa Japonica Group]	--
LOC_Os12g31470	LOC_Os12g31470	0.686974	169	0.551541	151	0.642512	184	0.191806	48	0.177963	45	0.170463	42	2.64423e-10	-1.73654	down	[K]	Transcription	Biological Process: MAPK cascade (GO:0000165);; Molecular Function: nucleotide binding (GO:0000166);; Biological Process: immune response-regulating signaling pathway (GO:0002764);; Biological Process: regionalization (GO:0003002);; Molecular Function: RNA binding (GO:0003723);; Molecular Function: RNA-directed DNA polymerase activity (GO:0003964);; Molecular Function: aspartic-type endopeptidase…	--	--	--	--	Protein tyrosine kinase;; Protein kinase domain;; Leucine rich repeat;; Leucine Rich repeats (2 copies);; Retroviral aspartyl protease;; Retrotransposon gag protein;; Leucine rich repeat N-terminal domain;; gag-polyprotein putative aspartyl protease;; Leucine Rich Repeat	Receptor kinase-like protein Xa21 OS=Oryza sativa subsp. indica OX=39946 GN=XA21 PE=1 SV=1	L	Replication, recombination and repair	retrotransposon protein, putative, unclassified [Oryza sativa Japonica Group]	biological process: metabolic process (GO:0008152);; biological process: cellular process (GO:0009987);; biological process: signaling (GO:0023052);; biological process: single-organism process (GO:0044699);; biological process: response to stimulus (GO:0050896);; biological process: biological regulation (GO:0065007);; molecular function: binding (GO:0005488);; biological process: multicellular …
LOC_Os05g46470	LOC_Os05g46470	9.02307	225	7.57296	211	11.2034	326	1.68646	43	1.16023	30	1.59349	40	7.10988e-17	-2.5719	down	--	--	Cellular Component: cytoplasmic vesicle (GO:0016023);;	--	--	--	--	--	--	S	Function unknown	PREDICTED: uncharacterized protein LOC9268161 [Oryza sativa Japonica Group]	--
LOC_Os03g09270	LOC_Os03g09270	5.91362	336	7.58941	484	5.61056	380	3.71134	214	2.38485	141	2.55328	142	2.47556e-06	-1.10663	down	--	--	Molecular Function: obsolete ubiquitin thiolesterase activity (GO:0004221);; Molecular Function: thiol-dependent ubiquitin-specific protease activity (GO:0004843);; Cellular Component: nucleolus (GO:0005730);; Biological Process: ubiquitin-dependent protein catabolic process (GO:0006511);; Biological Process: sister chromatid cohesion (GO:0007062);; Biological Process: photomorphogenesis (GO:0009…	K11858|1.50627e-155|osa:4331918|K11858 ubiquitin carboxyl-terminal hydrolase 48 [EC:3.4.19.12] | (RefSeq) ubiquitin carboxyl-terminal hydrolase 26	--	[O]	Posttranslational modification, protein turnover, chaperones	--	Ubiquitin carboxyl-terminal hydrolase 26 OS=Oryza sativa subsp. japonica OX=39947 GN=UBP26 PE=3 SV=2	O	Posttranslational modification, protein turnover, chaperones	PREDICTED: ubiquitin carboxyl-terminal hydrolase 26 [Oryza sativa Japonica Group]	biological process: metabolic process (GO:0008152);; molecular function: catalytic activity (GO:0003824);; cellular component: cell (GO:0005623);; cellular component: organelle (GO:0043226);; cellular component: organelle part (GO:0044422);; cellular component: cell part (GO:0044464);; biological process: cellular process (GO:0009987);; biological process: single-organism process (GO:0044699);; b…
LOC_Os10g33490	LOC_Os10g33490	0.937841	73	1.15488	100	1.6161	146	0	0	0	0	0	0	1.80664e-10	-7.97525	down	--	--	Biological Process: proteolysis (GO:0006508);; Molecular Function: peptidase activity (GO:0008233);;	--	--	--	--	Trypsin-like peptidase domain	--	S	Function unknown	putative serine protease [Oryza sativa Japonica Group]	biological process: metabolic process (GO:0008152);; molecular function: catalytic activity (GO:0003824)
LOC_Os08g28010	LOC_Os08g28010	6.60271	546	6.137	566	7.82816	754	0.392379	33	0.21732	19	0.568653	47	1.21128e-36	-4.03214	down	--	--	--	--	--	--	--	Plant transposase (Ptta/En/Spm family);; TNP1/EN/SPM transposase	--	S	Function unknown	PREDICTED: uncharacterized protein LOC4342716 isoform X1 [Oryza sativa Japonica Group]	--
LOC_Os07g32560	LOC_Os07g32560	27.6373	1543	27.9058	1740	21.231	1382	5.42629	307	3.22106	185	4.07799	224	9.47407e-33	-2.54293	down	[S]	Function unknown	Molecular Function: catalytic activity (GO:0003824);; Molecular Function: ATP-dependent peptidase activity (GO:0004176);; Molecular Function: binding (GO:0005488);; Biological Process: proteolysis (GO:0006508);; Cellular Component: chloroplast (GO:0009507);; Cellular Component: membrane (GO:0016020);; Biological Process: multicellular organismal process (GO:0032501);; Biological Process: primary …	--	--	[O]	Posttranslational modification, protein turnover, chaperones	ATP-dependent protease La (LON) substrate-binding domain	--	O	Posttranslational modification, protein turnover, chaperones	PREDICTED: lon protease [Oryza sativa Japonica Group]	molecular function: catalytic activity (GO:0003824);; biological process: metabolic process (GO:0008152);; molecular function: binding (GO:0005488);; cellular component: cell (GO:0005623);; cellular component: organelle (GO:0043226);; cellular component: cell part (GO:0044464);; cellular component: membrane (GO:0016020);; biological process: multicellular organismal process (GO:0032501);; biologi…
LOC_Os10g19970	LOC_Os10g19970	26.5304	802	24.4929	826	28.8547	1016	2.05286	63	1.33022	42	0.961763	29	1.91955e-57	-4.12704	down	--	--	Molecular Function: binding (GO:0005488);; Cellular Component: cytoplasm (GO:0005737);; Cellular Component: mitochondrion (GO:0005739);; Cellular Component: plastid (GO:0009536);; Biological Process: cellular process (GO:0009987);; Biological Process: macromolecule metabolic process (GO:0043170);; Cellular Component: intracellular membrane-bounded organelle (GO:0043231);; Biological Process: sing…	--	--	--	--	--	--	--	--	expressed protein [Oryza sativa Japonica Group]	molecular function: binding (GO:0005488);; cellular component: cell (GO:0005623);; cellular component: cell part (GO:0044464);; cellular component: organelle (GO:0043226);; biological process: cellular process (GO:0009987);; biological process: metabolic process (GO:0008152);; biological process: single-organism process (GO:0044699)
LOC_Os09g20980	LOC_Os09g20980	0.663318	43	0.605257	44	0.598741	45	0.105313	7	0.028152	2	0.117005	8	1.17078e-05	-2.70384	down	--	--	Molecular Function: zinc ion binding (GO:0008270);; Cellular Component: membrane (GO:0016020);; Molecular Function: ligase activity (GO:0016874);; Biological Process: cellular metabolic process (GO:0044237);; Cellular Component: cell part (GO:0044464);; Biological Process: single-organism developmental process (GO:0044767);; Molecular Function: metal ion binding (GO:0046872);; Biological Process:…	--	--	[O]	Posttranslational modification, protein turnover, chaperones	Ring finger domain;; RING-like zinc finger;; RING-H2 zinc finger domain;; Zinc finger, C3HC4 type (RING finger);; Anaphase-promoting complex subunit 11 RING-H2 finger;; Zinc finger, C3HC4 type (RING finger);; RING-type zinc-finger	RING-H2 finger protein ATL46 OS=Arabidopsis thaliana OX=3702 GN=ATL46 PE=2 SV=1	O	Posttranslational modification, protein turnover, chaperones	PREDICTED: RING-H2 finger protein ATL46 [Oryza sativa Japonica Group]	molecular function: binding (GO:0005488);; cellular component: membrane (GO:0016020);; molecular function: catalytic activity (GO:0003824);; biological process: metabolic process (GO:0008152);; biological process: cellular process (GO:0009987);; cellular component: cell part (GO:0044464);; biological process: developmental process (GO:0032502);; biological process: single-organism process (GO:004…
LOC_Os05g40150	LOC_Os05g40150	0.958082	131	0.91728	140	0.740081	118	0.425901	59	0.40531	57	0.337433	46	8.82877e-05	-1.10427	down	--	--	Molecular Function: transcription factor activity, sequence-specific DNA binding (GO:0003700);; Molecular Function: catalytic activity (GO:0003824);; Molecular Function: binding (GO:0005488);; Biological Process: DNA metabolic process (GO:0006259);; Biological Process: regulation of transcription, DNA-templated (GO:0006355);; Biological Process: defense response (GO:0006952);; Molecular Function:…	--	--	[T]	Signal transduction mechanisms	NB-ARC domain	Disease resistance RPP13-like protein 4 OS=Arabidopsis thaliana OX=3702 GN=RPP13L4 PE=1 SV=2	S	Function unknown	PREDICTED: putative disease resistance RPP13-like protein 3 [Oryza sativa Japonica Group]	biological process: biological regulation (GO:0065007);; molecular function: nucleic acid binding transcription factor activity (GO:0001071);; molecular function: catalytic activity (GO:0003824);; molecular function: binding (GO:0005488);; biological process: metabolic process (GO:0008152);; biological process: cellular process (GO:0009987);; biological process: response to stimulus (GO:0050896)
LOC_Os05g40260	LOC_Os05g40260	9.68138	527	7.88291	479	10.2794	652	2.55147	141	1.29553	73	1.60228	86	2.46072e-16	-2.30179	down	[J]	Translation, ribosomal structure and biogenesis	Cellular Component: nucleus (GO:0005634);; Biological Process: pentose-phosphate shunt (GO:0006098);; Molecular Function: N-acetyltransferase activity (GO:0008080);; Cellular Component: chloroplast (GO:0009507);;	--	--	--	--	Acetyltransferase (GNAT) family;; Acetyltransferase (GNAT) domain;; Acetyltransferase (GNAT) domain;; FR47-like protein	Serotonin N-acetyltransferase 1, chloroplastic OS=Oryza sativa subsp. japonica OX=39947 GN=SNAT1 PE=1 SV=1	S	Function unknown	PREDICTED: probable acetyltransferase NSI [Oryza sativa Japonica Group]	cellular component: cell (GO:0005623);; cellular component: organelle (GO:0043226);; cellular component: cell part (GO:0044464);; biological process: metabolic process (GO:0008152);; biological process: cellular process (GO:0009987);; biological process: single-organism process (GO:0044699);; molecular function: catalytic activity (GO:0003824)
LOC_Os02g17350	LOC_Os02g17350	41.5664	4032	42.0961	4556	37.3906	4231	13.252	1310	12.0047	1207	9.75283	937	4.5091e-36	-1.73595	down	--	--	Cellular Component: intracellular (GO:0005622);; Biological Process: intracellular protein transport (GO:0006886);;	--	--	[U]	Intracellular trafficking, secretion, and vesicular transport	VHS domain;; GAT domain	TOM1-like protein 9 OS=Arabidopsis thaliana OX=3702 GN=TOL9 PE=1 SV=1	S	Function unknown	PREDICTED: TOM1-like protein 2 isoform X1 [Oryza sativa Japonica Group]	cellular component: cell (GO:0005623);; cellular component: cell part (GO:0044464);; biological process: localization (GO:0051179)
LOC_Os08g01380	LOC_Os08g01380	1461.39	51826	1281.79	50751	1562.11	64576	90.4338	3248	86.2725	3144	62.8868	2193	5.49273e-125	-4.12065	down	[C]	Energy production and conversion	Molecular Function: protein binding (GO:0005515);; Biological Process: pentose-phosphate shunt (GO:0006098);; Biological Process: ferredoxin metabolic process (GO:0006124);; Molecular Function: ferrous iron binding (GO:0008198);; Molecular Function: electron carrier activity (GO:0009055);; Biological Process: response to light stimulus (GO:0009416);; Cellular Component: chloroplast stroma (GO:000…	K02639|3.43056e-74|osa:4344439|K02639 ferredoxin | (RefSeq) ADI1, OJ1300_E01.1, OsJ_024720, ferredoxin; ferredoxin-1, chloroplastic	Photosynthesis (ko00195)	--	--	2Fe-2S iron-sulfur cluster binding domain	Ferredoxin-1, chloroplastic OS=Oryza sativa subsp. japonica OX=39947 GN=ADI1 PE=1 SV=1	C	Energy production and conversion	PREDICTED: ferredoxin-1, chloroplastic [Oryza sativa Japonica Group]	molecular function: binding (GO:0005488);; biological process: metabolic process (GO:0008152);; biological process: cellular process (GO:0009987);; biological process: single-organism process (GO:0044699);; molecular function: electron carrier activity (GO:0009055);; biological process: response to stimulus (GO:0050896);; cellular component: cell (GO:0005623);; cellular component: organelle (GO:0…
LOC_Os11g25560	LOC_Os11g25560	3.03841	252	2.69286	250	2.69949	261	0.086764	8	0.114984	10	0.207354	17	3.25429e-32	-4.23721	down	--	--	Biological Process: transcription, DNA-templated (GO:0006351);; Biological Process: response to gibberellin (GO:0009739);; Biological Process: cellular component organization (GO:0016043);; Biological Process: brassinosteroid biosynthetic process (GO:0016132);; Biological Process: regulation of cellular biosynthetic process (GO:0031326);; Biological Process: monocarboxylic acid metabolic process …	--	--	--	--	--	Transcription factor bHLH62 OS=Arabidopsis thaliana OX=3702 GN=BHLH62 PE=2 SV=1	S	Function unknown	expressed protein [Oryza sativa Japonica Group]	biological process: metabolic process (GO:0008152);; biological process: cellular process (GO:0009987);; biological process: response to stimulus (GO:0050896);; biological process: cellular component organization or biogenesis (GO:0071840);; biological process: single-organism process (GO:0044699);; biological process: biological regulation (GO:0065007);; molecular function: binding (GO:0005488);…
LOC_Os07g28470	LOC_Os07g28470	0.743954	72	0.783599	85	1.00367	113	0.142288	14	0.034854	4	0.185585	18	6.62212e-07	-2.66554	down	--	--	Molecular Function: DNA primase activity (GO:0003896);; Biological Process: DNA replication, synthesis of RNA primer (GO:0006269);;	--	--	--	--	Herpesviridae UL52/UL70 DNA primase	--	S	Function unknown	PREDICTED: DNA-directed primase/polymerase protein isoform X1 [Oryza sativa Japonica Group]	biological process: metabolic process (GO:0008152);; biological process: cellular process (GO:0009987);; molecular function: catalytic activity (GO:0003824)
LOC_Os06g22380	LOC_Os06g22380	5.91245	313	6.74055	337	6.89071	393	3.26971	133	2.66908	117	2.21131	104	9.61162e-13	-1.39672	down	--	--	Biological Process: telomere maintenance (GO:0000723);; Molecular Function: DNA helicase activity (GO:0003678);; Biological Process: DNA repair (GO:0006281);; Biological Process: DNA recombination (GO:0006310);; Biological Process: meiosis I (GO:0007127);; Biological Process: post-embryonic development (GO:0009791);; Cellular Component: membrane (GO:0016020);; Biological Process: DNA duplex unwin…	--	--	[D]	Cell cycle control, cell division, chromosome partitioning	Domain of unknown function DUF223	Replication protein A 70 kDa DNA-binding subunit B OS=Arabidopsis thaliana OX=3702 GN=RPA1B PE=3 SV=1	L	Replication, recombination and repair	Os06g0329200 [Oryza sativa Japonica Group]	biological process: metabolic process (GO:0008152);; biological process: cellular process (GO:0009987);; biological process: biological regulation (GO:0065007);; biological process: cellular component organization or biogenesis (GO:0071840);; molecular function: catalytic activity (GO:0003824);; biological process: response to stimulus (GO:0050896);; biological process: reproduction (GO:0000003);…
Oryza_sativa_newGene_3422	--	1.97519	190	2.30307	247	1.61863	181	0	0	0.027892	3	0	0	6.69007e-21	-7.08478	down	--	--	--	--	--	--	--	--	--	K	Transcription	hypothetical protein NitaMp081 [Nicotiana tabacum]	--
LOC_Os08g07060	LOC_Os08g07060	30.5988	1405	31.2077	1599	30.0838	1610	5.1923	242	2.23349	106	3.22781	146	4.75875e-30	-3.0524	down	[S]	Function unknown	Cellular Component: mitochondrion (GO:0005739);; Biological Process: aromatic amino acid family biosynthetic process (GO:0009073);; Cellular Component: chloroplast thylakoid membrane (GO:0009535);; Cellular Component: chloroplast stroma (GO:0009570);; Biological Process: NAD(P)H dehydrogenase complex assembly (GO:0010275);; Biological Process: iron-sulfur cluster assembly (GO:0016226);;	--	--	--	--	Chlororespiratory reduction 6	Protein CHLORORESPIRATORY REDUCTION 6, chloroplastic OS=Arabidopsis thaliana OX=3702 GN=CRR6 PE=2 SV=1	S	Function unknown	PREDICTED: protein CHLORORESPIRATORY REDUCTION 6, chloroplastic [Oryza sativa Japonica Group]	cellular component: cell (GO:0005623);; cellular component: organelle (GO:0043226);; cellular component: cell part (GO:0044464);; biological process: metabolic process (GO:0008152);; biological process: cellular process (GO:0009987);; biological process: single-organism process (GO:0044699);; cellular component: membrane (GO:0016020);; cellular component: organelle part (GO:0044422);; biological …
LOC_Os01g53500	LOC_Os01g53500	5.94824	132	5.16129	127	4.61028	119	1.71308	39	1.5009	34	1.79771	39	1.50318e-07	-1.5896	down	--	--	Molecular Function: ubiquitin-protein transferase activity (GO:0004842);; Molecular Function: zinc ion binding (GO:0008270);; Biological Process: response to zinc ion (GO:0010043);; Biological Process: protein ubiquitination (GO:0016567);; Cellular Component: intracellular membrane-bounded organelle (GO:0043231);; Molecular Function: metal ion binding (GO:0046872);;	--	--	[O]	Posttranslational modification, protein turnover, chaperones	Ring finger domain;; RING-H2 zinc finger domain;; RING-like zinc finger;; Zinc finger, C3HC4 type (RING finger);; Zinc finger, C3HC4 type (RING finger)	RING-H2 finger protein ATL68 OS=Arabidopsis thaliana OX=3702 GN=ATL68 PE=2 SV=1	O	Posttranslational modification, protein turnover, chaperones	PREDICTED: RING-H2 finger protein ATL67 [Oryza sativa Japonica Group]	molecular function: catalytic activity (GO:0003824);; molecular function: binding (GO:0005488);; biological process: response to stimulus (GO:0050896);; biological process: metabolic process (GO:0008152);; biological process: cellular process (GO:0009987);; cellular component: cell (GO:0005623);; cellular component: organelle (GO:0043226);; cellular component: cell part (GO:0044464)
LOC_Os06g28970	LOC_Os06g28970	25.3831	782	26.1865	901	22.8178	819	11.8819	371	9.79065	310	9.74083	295	8.92217e-17	-1.19999	down	[T]	Signal transduction mechanisms	Molecular Function: protein binding (GO:0005515);; Cellular Component: plant-type cell wall (GO:0009505);; Cellular Component: plasmodesma (GO:0009506);; Cellular Component: chloroplast (GO:0009507);; Cellular Component: membrane (GO:0016020);; Molecular Function: hydrolase activity (GO:0016787);; Biological Process: methylglyoxal catabolic process to D-lactate via S-lactoyl-glutathione (GO:00192…	--	--	[T]	Signal transduction mechanisms	BolA-like protein	Protein BOLA4, chloroplastic/mitochondrial OS=Arabidopsis thaliana OX=3702 GN=BOLA4 PE=1 SV=1	T	Signal transduction mechanisms	PREDICTED: protein BOLA4, chloroplastic/mitochondrial [Oryza sativa Japonica Group]	molecular function: binding (GO:0005488);; cellular component: cell (GO:0005623);; cellular component: cell part (GO:0044464);; cellular component: cell junction (GO:0030054);; cellular component: organelle (GO:0043226);; cellular component: membrane (GO:0016020);; molecular function: catalytic activity (GO:0003824);; biological process: metabolic process (GO:0008152);; biological process: cellul…
LOC_Os03g53860	LOC_Os03g53860	61.1287	6286	49.9455	5701	72.4942	8751	5.3476	558	3.26467	326	3.10677	309	1.22285e-55	-3.94884	down	[G]	Carbohydrate transport and metabolism	Molecular Function: hydrolase activity, hydrolyzing O-glycosyl compounds (GO:0004553);; Biological Process: carbohydrate metabolic process (GO:0005975);; Biological Process: metabolic process (GO:0008152);; Cellular Component: cytoplasmic vesicle (GO:0016023);; Molecular Function: hydrolase activity, acting on glycosyl bonds (GO:0016798);; Cellular Component: cell part (GO:0044464);;	K01188|0|osa:4334116|K01188 beta-glucosidase [EC:3.2.1.21] | (RefSeq) beta-glucosidase BoGH3B	Cyanoamino acid metabolism (ko00460);; Starch and sucrose metabolism (ko00500);; Phenylpropanoid biosynthesis (ko00940)	--	--	Glycosyl hydrolase family 3 N terminal domain;; Glycosyl hydrolase family 3 C-terminal domain	Beta-xylosidase/alpha-L-arabinofuranosidase 2 OS=Medicago sativa subsp. varia OX=36902 GN=Xyl2 PE=2 SV=1	G	Carbohydrate transport and metabolism	PREDICTED: beta-glucosidase BoGH3B isoform X1 [Oryza sativa Japonica Group]	molecular function: catalytic activity (GO:0003824);; biological process: metabolic process (GO:0008152);; cellular component: cell part (GO:0044464)
LOC_Os06g08650	LOC_Os06g08650	0.47726	54	0.699591	88	0.662997	87	0.187014	22	0.103469	12	0.170332	19	1.01423e-05	-1.908	down	--	--	Molecular Function: endonuclease activity (GO:0004519);; Biological Process: DNA metabolic process (GO:0006259);; Biological Process: meiosis I (GO:0007127);; Biological Process: response to light stimulus (GO:0009416);; Cellular Component: chloroplast (GO:0009507);; Cellular Component: plastid (GO:0009536);; Biological Process: chloroplast organization (GO:0009658);; Biological Process: phloem o…	--	--	[R]	General function prediction only	PPR repeat family;; PPR repeat;; PPR repeat;; Pentatricopeptide repeat domain;; Pentacotripeptide-repeat region of PRORP;; Tetratricopeptide repeat;; Tetratricopeptide repeat	Pentatricopeptide repeat-containing protein At2g03380, mitochondrial OS=Arabidopsis thaliana OX=3702 GN=PCMP-E47 PE=3 SV=1	S	Function unknown	PREDICTED: pentatricopeptide repeat-containing protein At2g03380, mitochondrial [Oryza sativa Japonica Group]	biological process: metabolic process (GO:0008152);; biological process: cellular process (GO:0009987);; molecular function: catalytic activity (GO:0003824);; biological process: reproduction (GO:0000003);; biological process: reproductive process (GO:0022414);; biological process: single-organism process (GO:0044699);; biological process: cellular component organization or biogenesis (GO:0071840…
LOC_Os02g35700	LOC_Os02g35700	1.64571	73	1.4541	71	1.36339	64	0.165593	9	0.290101	12	0.169097	8	1.05037e-08	-2.64153	down	[F]	Nucleotide transport and metabolism	Molecular Function: nucleoside diphosphate kinase activity (GO:0004550);; Molecular Function: ATP binding (GO:0005524);; Cellular Component: mitochondrion (GO:0005739);; Biological Process: nucleoside diphosphate phosphorylation (GO:0006165);; Biological Process: GTP biosynthetic process (GO:0006183);; Biological Process: UTP biosynthetic process (GO:0006228);; Biological Process: CTP biosyntheti…	K20790|1.08196e-116|osa:4329701|K20790 nucleoside diphosphate kinase homolog 5 | (RefSeq) probable nucleoside diphosphate kinase 5	Purine metabolism (ko00230);; Pyrimidine metabolism (ko00240)	[F]	Nucleotide transport and metabolism	Nucleoside diphosphate kinase	Probable nucleoside diphosphate kinase 5 OS=Arabidopsis thaliana OX=3702 GN=At1g17410 PE=2 SV=1	F	Nucleotide transport and metabolism	PREDICTED: probable nucleoside diphosphate kinase 5 [Oryza sativa Japonica Group]	biological process: metabolic process (GO:0008152);; biological process: cellular process (GO:0009987);; molecular function: catalytic activity (GO:0003824);; molecular function: binding (GO:0005488);; cellular component: cell (GO:0005623);; cellular component: organelle (GO:0043226);; cellular component: cell part (GO:0044464);; biological process: single-organism process (GO:0044699);; biologic…
LOC_Os01g13690	LOC_Os01g13690	563.343	40181	463.781	36914	427.322	35561	77.6229	5601	87.3545	6410	40.5738	2849	5.68953e-25	-2.76648	down	[EH]	Amino acid transport and metabolism;; Coenzyme transport and metabolism	Molecular Function: binding (GO:0005488);; Biological Process: metabolic process (GO:0008152);; Biological Process: para-aminobenzoic acid biosynthetic process (GO:0008153);; Molecular Function: transaminase activity (GO:0008483);; Molecular Function: 4-amino-4-deoxychorismate lyase activity (GO:0008696);; Cellular Component: chloroplast stroma (GO:0009570);; Cellular Component: membrane (GO:0016…	K18482|0|osa:4326358|K18482 4-amino-4-deoxychorismate lyase [EC:4.1.3.38] | (RefSeq) D-amino-acid transaminase, chloroplastic	Folate biosynthesis (ko00790)	[E]	Amino acid transport and metabolism	Amino-transferase class IV	D-amino-acid transaminase, chloroplastic OS=Arabidopsis thaliana OX=3702 GN=DAAT PE=1 SV=1	E	Amino acid transport and metabolism	PREDICTED: D-amino-acid transaminase, chloroplastic isoform X1 [Oryza sativa Japonica Group]	molecular function: binding (GO:0005488);; biological process: metabolic process (GO:0008152);; biological process: cellular process (GO:0009987);; biological process: single-organism process (GO:0044699);; molecular function: catalytic activity (GO:0003824);; cellular component: cell (GO:0005623);; cellular component: organelle (GO:0043226);; cellular component: organelle part (GO:0044422);; cel…
LOC_Os03g53150	LOC_Os03g53150	4.70414	244	3.31676	195	4.51646	273	0.312763	18	0.388187	22	0.701014	37	3.66189e-16	-3.01141	down	--	--	Biological Process: polysaccharide biosynthetic process (GO:0000271);; Cellular Component: nucleus (GO:0005634);; Biological Process: regulation of transcription, DNA-templated (GO:0006355);; Biological Process: regulation of translation (GO:0006417);; Biological Process: pattern specification process (GO:0007389);; Biological Process: regulation of cell size (GO:0008361);; Biological Process: re…	K14484|9.14878e-95|osa:4334069|K14484 auxin-responsive protein IAA | (RefSeq) IAA1, IAA13, OJ1365_D05.5, OsJ_012025; auxin-responsive protein IAA13	Plant hormone signal transduction (ko04075)	--	--	AUX/IAA family	Auxin-responsive protein IAA13 OS=Oryza sativa subsp. japonica OX=39947 GN=IAA13 PE=2 SV=1	K	Transcription	PREDICTED: auxin-responsive protein IAA13 [Oryza sativa Japonica Group]	biological process: metabolic process (GO:0008152);; biological process: single-organism process (GO:0044699);; cellular component: cell (GO:0005623);; cellular component: organelle (GO:0043226);; cellular component: cell part (GO:0044464);; biological process: biological regulation (GO:0065007);; biological process: multicellular organismal process (GO:0032501);; biological process: cellular pro…
LOC_Os04g39160	LOC_Os04g39160	1.67236	244	2.07992	339	2.24392	382	0.994174	147	0.910815	137	0.777148	112	4.88993e-07	-1.11416	down	--	--	Molecular Function: nucleotide binding (GO:0000166);; Biological Process: mRNA splicing, via spliceosome (GO:0000398);; Molecular Function: RNA binding (GO:0003723);; Molecular Function: RNA-directed 5'-3' RNA polymerase activity (GO:0003968);; Cellular Component: nucleolus (GO:0005730);; Biological Process: DNA methylation (GO:0006306);; Biological Process: methylation-dependent chromatin silenc…	K11699|0|osa:4336092|K11699 RNA-dependent RNA polymerase [EC:2.7.7.48] | (RefSeq) OsRDR2, RDR2; probable RNA-dependent RNA polymerase 2	--	[A]	RNA processing and modification	RNA dependent RNA polymerase	Probable RNA-dependent RNA polymerase 2 OS=Oryza sativa subsp. japonica OX=39947 GN=RDR2 PE=2 SV=1	K	Transcription	PREDICTED: probable RNA-dependent RNA polymerase 2 [Oryza sativa Japonica Group]	molecular function: binding (GO:0005488);; biological process: metabolic process (GO:0008152);; biological process: cellular process (GO:0009987);; molecular function: catalytic activity (GO:0003824);; cellular component: cell (GO:0005623);; cellular component: organelle (GO:0043226);; cellular component: organelle part (GO:0044422);; cellular component: cell part (GO:0044464);; biological proces…
LOC_Os01g66020	LOC_Os01g66020	6.64363	479	6.90178	555	7.16565	602	0.919474	68	0.931336	69	1.15771	82	1.74488e-43	-2.72725	down	[T]	Signal transduction mechanisms	Molecular Function: protein serine/threonine kinase activity (GO:0004674);; Molecular Function: protein tyrosine kinase activity (GO:0004713);; Molecular Function: ATP binding (GO:0005524);; Cellular Component: vacuole (GO:0005773);; Cellular Component: plasma membrane (GO:0005886);; Biological Process: polysaccharide metabolic process (GO:0005976);; Biological Process: protein phosphorylation (G…	--	--	[T]	Signal transduction mechanisms	Protein kinase domain;; Protein tyrosine kinase	Probable receptor-like protein kinase At1g11050 OS=Arabidopsis thaliana OX=3702 GN=At1g11050 PE=2 SV=1	T	Signal transduction mechanisms	PREDICTED: probable receptor-like protein kinase At1g11050 [Oryza sativa Japonica Group]	biological process: metabolic process (GO:0008152);; biological process: cellular process (GO:0009987);; molecular function: catalytic activity (GO:0003824);; molecular function: binding (GO:0005488);; cellular component: cell (GO:0005623);; cellular component: organelle (GO:0043226);; cellular component: cell part (GO:0044464);; cellular component: membrane (GO:0016020);; biological process: dev…
LOC_Os03g10070	LOC_Os03g10070	7.3849	527	6.36829	507	7.55287	628	2.22519	161	1.41075	104	1.60909	113	1.24335e-18	-1.97582	down	[K]	Transcription	Molecular Function: rDNA binding (GO:0000182);; Molecular Function: translation initiation factor activity (GO:0003743);; Biological Process: transcription, DNA-templated (GO:0006351);; Biological Process: DNA-templated transcription, initiation (GO:0006352);; Biological Process: regulation of transcription, DNA-templated (GO:0006355);; Biological Process: translational initiation (GO:0006413);; …	K03124|0|osa:4331943|K03124 transcription initiation factor TFIIB | (RefSeq) uncharacterized LOC4331943	Basal transcription factors (ko03022)	[K]	Transcription	Transcription factor TFIIB repeat	Plant-specific TFIIB-related protein 1 OS=Arabidopsis thaliana OX=3702 GN=PBRP1 PE=2 SV=1	K	Transcription	PREDICTED: uncharacterized protein LOC4331943 [Oryza sativa Japonica Group]	molecular function: binding (GO:0005488);; biological process: metabolic process (GO:0008152);; biological process: cellular process (GO:0009987);; biological process: biological regulation (GO:0065007);; cellular component: cell (GO:0005623);; cellular component: membrane (GO:0016020);; cellular component: organelle (GO:0043226);; cellular component: organelle part (GO:0044422);; cellular compon…
LOC_Os07g47450	LOC_Os07g47450	19.6617	330	21.344	400	40.2976	788	5.36378	92	5.02199	87	7.6974	127	2.96879e-09	-2.10476	down	--	--	Molecular Function: protein binding (GO:0005515);; Molecular Function: GTP binding (GO:0005525);; Cellular Component: plasma membrane (GO:0005886);; Biological Process: response to auxin (GO:0009733);; Biological Process: response to gibberellin (GO:0009739);; Biological Process: positive regulation of flower development (GO:0009911);; Biological Process: vegetative to reproductive phase transiti…	--	--	--	--	--	Flowering-promoting factor 1-like protein 5 OS=Oryza sativa subsp. japonica OX=39947 GN=Os07g0671000 PE=3 SV=1	S	Function unknown	PREDICTED: flowering-promoting factor 1-like protein 5 [Oryza sativa Japonica Group]	molecular function: binding (GO:0005488);; cellular component: cell (GO:0005623);; cellular component: membrane (GO:0016020);; cellular component: cell part (GO:0044464);; biological process: response to stimulus (GO:0050896);; biological process: biological regulation (GO:0065007);; biological process: reproduction (GO:0000003);; biological process: reproductive process (GO:0022414);; biological…
Oryza_sativa_newGene_1770	--	2.02496	126	0.966292	68	1.49582	109	0.196041	13	0.206113	14	0.032636	2	1.93627e-07	-3.15777	down	--	--	Molecular Function: DNA binding (GO:0003677);;	--	--	--	--	NUMOD3 motif (2 copies)	--	S	Function unknown	PREDICTED: uncharacterized protein LOC9271460 [Oryza sativa Japonica Group]	molecular function: binding (GO:0005488)
LOC_Os12g31480	LOC_Os12g31480	7.98624	506	7.77197	550	7.16936	530	1.30658	84	1.31149	86	1.31609	82	1.96257e-44	-2.48959	down	--	--	Biological Process: cell morphogenesis (GO:0000902);; Cellular Component: endoplasmic reticulum membrane (GO:0005789);; Biological Process: GPI anchor biosynthetic process (GO:0006506);; Cellular Component: integral component of membrane (GO:0016021);; Biological Process: cell growth (GO:0016049);; Molecular Function: kinase activity (GO:0016301);; Molecular Function: transferase activity, transf…	K07542|0|osa:4352265|K07542 phosphatidylinositol glycan, class V [EC:2.4.1.-] | (RefSeq) GPI mannosyltransferase 2	Glycosylphosphatidylinositol(GPI)-anchor biosynthesis (ko00563)	[R]	General function prediction only	Mannosyltransferase (PIG-V)	--	S	Function unknown	PREDICTED: GPI mannosyltransferase 2 [Oryza sativa Japonica Group]	biological process: cellular process (GO:0009987);; biological process: developmental process (GO:0032502);; biological process: single-organism process (GO:0044699);; biological process: cellular component organization or biogenesis (GO:0071840);; cellular component: cell (GO:0005623);; cellular component: membrane (GO:0016020);; cellular component: organelle (GO:0043226);; cellular component: o…
LOC_Os05g50560	LOC_Os05g50560	30.3764	2964	29.6434	3229	25.6102	2913	9.83303	972	13.7496	1379	11.559	1109	1.37865e-12	-1.23438	down	--	--	Biological Process: MAPK cascade (GO:0000165);; Molecular Function: MAP kinase activity (GO:0004707);; Molecular Function: ATP binding (GO:0005524);; Cellular Component: nucleus (GO:0005634);; Cellular Component: mitochondrion (GO:0005739);; Cellular Component: cytosol (GO:0005829);; Cellular Component: plasma membrane (GO:0005886);; Biological Process: protein phosphorylation (GO:0006468);; Biol…	--	--	[T]	Signal transduction mechanisms	--	Mitogen-activated protein kinase 9 OS=Oryza sativa subsp. japonica OX=39947 GN=MPK9 PE=3 SV=2	T	Signal transduction mechanisms	RecName: Full=Mitogen-activated protein kinase 9; Short=MAP kinase 9	biological process: metabolic process (GO:0008152);; biological process: cellular process (GO:0009987);; biological process: signaling (GO:0023052);; biological process: single-organism process (GO:0044699);; biological process: response to stimulus (GO:0050896);; biological process: biological regulation (GO:0065007);; molecular function: catalytic activity (GO:0003824);; molecular function: sig…
LOC_Os05g25430	LOC_Os05g25430	6.49939	839	6.4426	899	5.37641	825	2.14152	299	2.01815	315	2.89695	464	3.74533e-06	-1.07968	down	--	--	Molecular Function: protein kinase activity (GO:0004672);; Molecular Function: protein serine/threonine kinase activity (GO:0004674);; Molecular Function: ATP binding (GO:0005524);; Biological Process: glucose catabolic process (GO:0006007);; Biological Process: protein phosphorylation (GO:0006468);; Biological Process: response to osmotic stress (GO:0006970);; Biological Process: organelle organ…	--	--	[T]	Signal transduction mechanisms	Carbohydrate-binding protein of the ER;; Di-glucose binding within endoplasmic reticulum;; Protein tyrosine kinase;; Protein kinase domain	Receptor-like protein kinase FERONIA OS=Arabidopsis thaliana OX=3702 GN=FER PE=1 SV=1	T	Signal transduction mechanisms	hypothetical protein OsI_19448 [Oryza sativa Indica Group]	biological process: metabolic process (GO:0008152);; biological process: cellular process (GO:0009987);; molecular function: catalytic activity (GO:0003824);; molecular function: binding (GO:0005488);; biological process: single-organism process (GO:0044699);; biological process: response to stimulus (GO:0050896);; biological process: cellular component organization or biogenesis (GO:0071840);; c…
LOC_Os02g58170	LOC_Os02g58170	1.91128	183	1.63642	175	1.86919	209	0.197759	20	0.413936	41	0.170861	17	2.92431e-12	-2.67351	down	--	--	Molecular Function: nucleic acid binding (GO:0003676);; Molecular Function: binding (GO:0005488);; Molecular Function: protein binding (GO:0005515);; Cellular Component: cytosol (GO:0005829);; Biological Process: multicellular organism development (GO:0007275);; Cellular Component: chloroplast stroma (GO:0009570);; Cellular Component: cell part (GO:0044464);; Biological Process: single-organism c…	--	--	--	--	hAT family C-terminal dimerisation region	Zinc finger BED domain-containing protein RICESLEEPER 2 OS=Oryza sativa subsp. japonica OX=39947 GN=Os03g0733400 PE=2 SV=1	S	Function unknown	PREDICTED: uncharacterized protein LOC4331231 [Oryza sativa Japonica Group]	molecular function: binding (GO:0005488);; cellular component: cell (GO:0005623);; cellular component: cell part (GO:0044464);; biological process: multicellular organismal process (GO:0032501);; biological process: developmental process (GO:0032502);; biological process: single-organism process (GO:0044699);; cellular component: organelle (GO:0043226);; cellular component: organelle part (GO:004…
LOC_Os08g07850	LOC_Os08g07850	6.63219	781	6.57053	863	7.56423	1038	1.72462	206	2.00434	243	2.4146	280	5.97883e-18	-1.70579	down	[L]	Replication, recombination and repair	Molecular Function: DNA binding (GO:0003677);; Molecular Function: DNA-directed DNA polymerase activity (GO:0003887);; Cellular Component: nucleus (GO:0005634);; Cellular Component: mitochondrion (GO:0005739);; Biological Process: DNA replication (GO:0006260);; Biological Process: mitochondrial DNA replication (GO:0006264);; Biological Process: double-strand break repair (GO:0006302);; Molecular …	K02335|0|osa:4344791|K02335 DNA polymerase I [EC:2.7.7.7] | (RefSeq) OJ1134_B10.10; DNA polymerase I B, mitochondrial	Purine metabolism (ko00230);; Pyrimidine metabolism (ko00240);; DNA replication (ko03030);; Base excision repair (ko03410);; Nucleotide excision repair (ko03420);; Homologous recombination (ko03440)	[R]	General function prediction only	DNA polymerase family A	DNA polymerase I B, mitochondrial OS=Oryza sativa subsp. japonica OX=39947 GN=Os08g0175600 PE=3 SV=1	L	Replication, recombination and repair	PREDICTED: DNA polymerase I B, mitochondrial isoform X1 [Oryza sativa Japonica Group]	molecular function: binding (GO:0005488);; biological process: metabolic process (GO:0008152);; biological process: cellular process (GO:0009987);; molecular function: catalytic activity (GO:0003824);; cellular component: cell (GO:0005623);; cellular component: organelle (GO:0043226);; cellular component: cell part (GO:0044464);; biological process: cellular component organization or biogenesis (…
LOC_Os12g13660	LOC_Os12g13660	0.648518	106	0.542809	99	0.675431	129	0.265998	44	0.280305	47	0.252605	41	0.000113331	-1.17359	down	--	--	--	--	--	--	--	--	--	S	Function unknown	PREDICTED: uncharacterized protein LOC4351860 [Oryza sativa Japonica Group]	--
LOC_Os04g30160	LOC_Os04g30160	5.24676	516	5.40184	593	5.03067	577	0.443031	45	0.33645	34	0.51515	50	2.20394e-58	-3.5319	down	[M]	Cell wall/membrane/envelope biogenesis	Molecular Function: protein serine/threonine kinase activity (GO:0004674);; Molecular Function: calcium ion binding (GO:0005509);; Molecular Function: ATP binding (GO:0005524);; Cellular Component: plasma membrane (GO:0005886);; Biological Process: protein phosphorylation (GO:0006468);; Biological Process: biosynthetic process (GO:0009058);; Biological Process: oligosaccharide metabolic process (…	--	--	--	--	Protein kinase domain;; Protein tyrosine kinase;; Wall-associated receptor kinase galacturonan-binding	Wall-associated receptor kinase 2 OS=Arabidopsis thaliana OX=3702 GN=WAK2 PE=1 SV=1	T	Signal transduction mechanisms	PREDICTED: wall-associated receptor kinase 2 [Oryza sativa Japonica Group]	biological process: metabolic process (GO:0008152);; biological process: cellular process (GO:0009987);; molecular function: catalytic activity (GO:0003824);; molecular function: binding (GO:0005488);; cellular component: cell (GO:0005623);; cellular component: membrane (GO:0016020);; cellular component: cell part (GO:0044464);; biological process: single-organism process (GO:0044699);; biologica…
LOC_Os03g08070	LOC_Os03g08070	124.113	15125	114.789	15618	118.178	16793	9.67571	1188	10.2527	1283	7.18475	858	9.50938e-119	-3.67585	down	[P]	Inorganic ion transport and metabolism	Molecular Function: copper ion transmembrane transporter activity (GO:0005375);; Molecular Function: protein binding (GO:0005515);; Molecular Function: ATP binding (GO:0005524);; Cellular Component: cell wall (GO:0005618);; Cellular Component: endosome (GO:0005768);; Cellular Component: vacuolar membrane (GO:0005774);; Cellular Component: Golgi apparatus (GO:0005794);; Cellular Component: trans-G…	K01533|0|osa:4331814|K01533 Cu2+-exporting ATPase [EC:3.6.3.4] | (RefSeq) copper-transporting ATPase PAA2, chloroplastic	--	[P]	Inorganic ion transport and metabolism	E1-E2 ATPase;; haloacid dehalogenase-like hydrolase;; Heavy-metal-associated domain	Copper-transporting ATPase PAA2, chloroplastic OS=Arabidopsis thaliana OX=3702 GN=PAA2 PE=1 SV=1	P	Inorganic ion transport and metabolism	copper-translocating P-type ATPase family protein, expressed [Oryza sativa Japonica Group]	biological process: localization (GO:0051179);; molecular function: transporter activity (GO:0005215);; molecular function: binding (GO:0005488);; cellular component: cell (GO:0005623);; cellular component: cell part (GO:0044464);; cellular component: organelle (GO:0043226);; cellular component: membrane (GO:0016020);; cellular component: organelle part (GO:0044422);; cellular component: macromol…
LOC_Os01g36640	LOC_Os01g36640	0.993222	182	0.827887	170	1.23851	265	0.444537	83	0.282351	54	0.248368	45	1.3639e-06	-1.59452	down	[K]	Transcription	Molecular Function: binding (GO:0005488);; Molecular Function: ATP binding (GO:0005524);; Biological Process: apoptotic process (GO:0006915);; Biological Process: defense response (GO:0006952);; Cellular Component: cytoplasmic vesicle (GO:0016023);; Molecular Function: ADP binding (GO:0043531);; Cellular Component: cell part (GO:0044464);;	K13457|0|osa:4326180|K13457 disease resistance protein RPM1 | (RefSeq) disease resistance protein RPM1	Plant-pathogen interaction (ko04626)	[T]	Signal transduction mechanisms	NB-ARC domain	Disease resistance protein RPM1 OS=Arabidopsis thaliana OX=3702 GN=RPM1 PE=1 SV=1	S	Function unknown	PREDICTED: disease resistance protein RPM1 isoform X1 [Oryza sativa Japonica Group]	molecular function: binding (GO:0005488);; biological process: cellular process (GO:0009987);; biological process: single-organism process (GO:0044699);; biological process: response to stimulus (GO:0050896);; cellular component: cell part (GO:0044464)
LOC_Os11g02460	LOC_Os11g02460	0.627782	53	0.502348	52	0.618913	61	0.33631	31	0.116385	12	0.080111	8	0.00788341	-1.52069	down	[M]	Cell wall/membrane/envelope biogenesis	Cellular Component: vacuolar membrane (GO:0005774);; Biological Process: chloroplast organization (GO:0009658);; Biological Process: etioplast organization (GO:0009662);; Cellular Component: chloroplast outer membrane (GO:0009707);; Cellular Component: Toc complex (GO:0010006);; Biological Process: photosystem II assembly (GO:0010207);; Biological Process: protein transport (GO:0015031);; Molecul…	--	--	--	--	Surface antigen	Protein TOC75, chloroplastic OS=Oryza sativa subsp. japonica OX=39947 GN=TOC75 PE=2 SV=2	M	Cell wall/membrane/envelope biogenesis	chloroplastic outer envelope membrane protein, putative, expressed [Oryza sativa Japonica Group]	cellular component: cell (GO:0005623);; cellular component: membrane (GO:0016020);; cellular component: organelle (GO:0043226);; cellular component: organelle part (GO:0044422);; cellular component: cell part (GO:0044464);; biological process: cellular process (GO:0009987);; biological process: cellular component organization or biogenesis (GO:0071840);; cellular component: macromolecular complex…
LOC_Os01g09790	LOC_Os01g09790	1.2748	88	1.44505	111	1.68463	135	0.276659	20	0.340202	24	0.097639	7	5.44127e-08	-2.50645	down	--	--	Molecular Function: binding (GO:0005488);; Cellular Component: extracellular region (GO:0005576);; Cellular Component: mitochondrion (GO:0005739);; Cellular Component: plasma membrane (GO:0005886);; Biological Process: polysaccharide metabolic process (GO:0005976);; Biological Process: regulation of transcription, DNA-templated (GO:0006355);; Biological Process: phosphorus metabolic process (GO:0…	--	--	--	--	IQ calmodulin-binding motif	Protein IQ-DOMAIN 1 OS=Arabidopsis thaliana OX=3702 GN=IQD1 PE=1 SV=1	S	Function unknown	PREDICTED: protein IQ-DOMAIN 1 isoform X1 [Oryza sativa Japonica Group]	molecular function: binding (GO:0005488);; cellular component: extracellular region (GO:0005576);; cellular component: cell (GO:0005623);; cellular component: organelle (GO:0043226);; cellular component: cell part (GO:0044464);; cellular component: membrane (GO:0016020);; biological process: metabolic process (GO:0008152);; biological process: biological regulation (GO:0065007);; biological proce…
LOC_Os02g38170	LOC_Os02g38170	5.21155	103	7.93348	174	6.87455	157	0.907861	19	0.280154	6	0.425671	9	4.44297e-14	-3.44398	down	--	--	Molecular Function: binding (GO:0005488);; Cellular Component: plant-type cell wall (GO:0009505);;	--	--	--	--	--	--	S	Function unknown	hypothetical protein [Oryza sativa Japonica Group]	molecular function: binding (GO:0005488);; cellular component: cell (GO:0005623);; cellular component: cell part (GO:0044464)
LOC_Os05g02120	LOC_Os05g02120	2.22809	148	3.29656	244	2.61506	202	0.679842	46	0.377618	26	0.101093	7	2.65706e-07	-2.69456	down	--	--	Cellular Component: mitochondrion (GO:0005739);; Cellular Component: plastid (GO:0009536);;	--	--	[M]	Cell wall/membrane/envelope biogenesis	Pectinacetylesterase	Pectin acetylesterase 5 OS=Arabidopsis thaliana OX=3702 GN=PAE5 PE=2 SV=1	S	Function unknown	PREDICTED: pectin acetylesterase 5 [Oryza sativa Japonica Group]	cellular component: cell (GO:0005623);; cellular component: organelle (GO:0043226);; cellular component: cell part (GO:0044464)
LOC_Os06g29844	LOC_Os06g29844	18.3846	1274	22.0213	1704	12.9694	1048	1.15444	82	1.25741	90	2.24183	153	5.84511e-30	-3.43219	down	[V]	Defense mechanisms	Cellular Component: plasma membrane (GO:0005886);; Biological Process: dicarboxylic acid transport (GO:0006835);; Biological Process: drug transmembrane transport (GO:0006855);; Biological Process: response to nematode (GO:0009624);; Cellular Component: plant-type vacuole membrane (GO:0009705);; Biological Process: response to ethylene (GO:0009723);; Biological Process: proanthocyanidin biosynthe…	K03327|0|osa:4341093|K03327 multidrug resistance protein, MATE family | (RefSeq) protein DETOXIFICATION 16	--	[R]	General function prediction only	MatE	Protein DETOXIFICATION 16 OS=Arabidopsis thaliana OX=3702 GN=DTX16 PE=2 SV=1	V	Defense mechanisms	PREDICTED: protein DETOXIFICATION 16 [Oryza sativa Japonica Group]	cellular component: cell (GO:0005623);; cellular component: membrane (GO:0016020);; cellular component: cell part (GO:0044464);; biological process: single-organism process (GO:0044699);; biological process: localization (GO:0051179);; biological process: response to stimulus (GO:0050896);; biological process: multi-organism process (GO:0051704);; cellular component: organelle (GO:0043226);; cell…
LOC_Os01g13320	LOC_Os01g13320	2.16419	162	2.26161	189	2.40741	210	0.053008	5	0.018566	2	0.247998	19	1.94454e-12	-4.11726	down	[GI]	Carbohydrate transport and metabolism;; Lipid transport and metabolism	Molecular Function: enzyme inhibitor activity (GO:0004857);; Cellular Component: cell wall (GO:0005618);; Biological Process: protein targeting to membrane (GO:0006612);; Biological Process: water transport (GO:0006833);; Biological Process: amino acid transport (GO:0006865);; Cellular Component: plant-type cell wall (GO:0009505);; Biological Process: response to salt stress (GO:0009651);; Biolog…	--	--	--	--	Pectinesterase;; Plant invertase/pectin methylesterase inhibitor	Probable pectinesterase/pectinesterase inhibitor 34 OS=Arabidopsis thaliana OX=3702 GN=PME34 PE=2 SV=1	G	Carbohydrate transport and metabolism	PREDICTED: pectinesterase [Oryza sativa Japonica Group]	biological process: biological regulation (GO:0065007);; molecular function: molecular function regulator (GO:0098772);; cellular component: cell (GO:0005623);; cellular component: cell part (GO:0044464);; biological process: localization (GO:0051179);; biological process: single-organism process (GO:0044699);; biological process: response to stimulus (GO:0050896);; molecular function: catalytic …
LOC_Os01g69060	LOC_Os01g69060	9.90066	684	8.0499	621	9.63504	776	2.43523	171	1.39991	100	2.07845	142	1.67053e-19	-2.16991	down	[I]	Lipid transport and metabolism	Cellular Component: mitochondrion (GO:0005739);; Biological Process: mRNA modification (GO:0016556);; Molecular Function: hydrolase activity (GO:0016787);;	--	--	[R]	General function prediction only	alpha/beta hydrolase fold;; Alpha/beta hydrolase family	Probable 1-acylglycerol-3-phosphate O-acyltransferase OS=Oryza sativa subsp. japonica OX=39947 GN=Os09g0520200 PE=3 SV=3	S	Function unknown	PREDICTED: haloalkane dehalogenase [Oryza sativa Japonica Group]	cellular component: cell (GO:0005623);; cellular component: organelle (GO:0043226);; cellular component: cell part (GO:0044464);; biological process: metabolic process (GO:0008152);; biological process: cellular process (GO:0009987);; molecular function: catalytic activity (GO:0003824)
LOC_Os12g33130	LOC_Os12g33130	309.988	5957	261.238	5605	243.077	5445	5.78891	113	2.62677	52	8.729	165	1.27574e-58	-5.47111	down	--	--	Cellular Component: plastid (GO:0009536);;	--	--	--	--	--	--	S	Function unknown	PREDICTED: uncharacterized protein LOC4352346 [Oryza sativa Japonica Group]	cellular component: cell (GO:0005623);; cellular component: organelle (GO:0043226);; cellular component: cell part (GO:0044464)
LOC_Os09g10690	LOC_Os09g10690	21.2003	814	18.1039	777	20.0313	897	1.04422	41	0.869904	35	0.277252	11	6.23768e-43	-4.64849	down	--	--	Molecular Function: protein kinase activity (GO:0004672);; Molecular Function: binding (GO:0005488);; Cellular Component: cell wall (GO:0005618);; Biological Process: protein phosphorylation (GO:0006468);; Cellular Component: membrane (GO:0016020);; Biological Process: cellular component organization (GO:0016043);; Biological Process: single-organism cellular process (GO:0044763);;	--	--	--	--	--	--	--	--	PREDICTED: uncharacterized protein LOC107276982 [Oryza sativa Japonica Group]	biological process: metabolic process (GO:0008152);; biological process: cellular process (GO:0009987);; molecular function: catalytic activity (GO:0003824);; molecular function: binding (GO:0005488);; cellular component: cell (GO:0005623);; cellular component: cell part (GO:0044464);; cellular component: membrane (GO:0016020);; biological process: cellular component organization or biogenesis (G…
LOC_Os10g28210	LOC_Os10g28210	35.335	1188	40.7551	1530	47.88	1876	13.7875	470	7.19977	249	7.04334	233	2.84591e-14	-2.09977	down	--	--	Cellular Component: nucleus (GO:0005634);; Cellular Component: plastid (GO:0009536);; Biological Process: cellular process (GO:0009987);; Cellular Component: intracellular organelle part (GO:0044446);;	--	--	--	--	PDDEXK-like family of unknown function	--	S	Function unknown	PREDICTED: uncharacterized protein LOC4348637 [Oryza sativa Japonica Group]	cellular component: cell (GO:0005623);; cellular component: organelle (GO:0043226);; cellular component: cell part (GO:0044464);; biological process: cellular process (GO:0009987);; cellular component: organelle part (GO:0044422)
LOC_Os04g48370	LOC_Os04g48370	0.774355	62	0.532669	48	0.551979	51	0	0	0.022598	2	0.034238	3	2.88359e-09	-4.58101	down	--	--	Cellular Component: DNA-directed RNA polymerase IV complex (GO:0000418);; Molecular Function: DNA binding (GO:0003677);; Molecular Function: DNA-directed 5'-3' RNA polymerase activity (GO:0003899);; Molecular Function: copper ion binding (GO:0005507);; Molecular Function: protein binding (GO:0005515);; Biological Process: DNA metabolic process (GO:0006259);; Biological Process: DNA methylation (G…	K16250|0|osa:4336722|K16250 DNA-directed RNA polymerase IV subunit 1 [EC:2.7.7.6] | (RefSeq) DNA-directed RNA polymerase IV subunit 1	--	[K]	Transcription	Protein of unknown function (DUF3223)	DNA-directed RNA polymerase IV subunit 1 OS=Arabidopsis thaliana OX=3702 GN=NRPD1 PE=1 SV=1	K	Transcription	PREDICTED: DNA-directed RNA polymerase IV subunit 1 isoform X1 [Oryza sativa Japonica Group]	cellular component: cell (GO:0005623);; cellular component: membrane-enclosed lumen (GO:0031974);; cellular component: macromolecular complex (GO:0032991);; cellular component: organelle (GO:0043226);; cellular component: organelle part (GO:0044422);; cellular component: cell part (GO:0044464);; molecular function: binding (GO:0005488);; molecular function: catalytic activity (GO:0003824);; biolo…
LOC_Os11g46880	LOC_Os11g46880	7.51538	595	7.73121	683	5.44586	503	0.376732	31	0.22122	18	0.372514	29	4.42113e-53	-4.32769	down	[T]	Signal transduction mechanisms	Molecular Function: catalytic activity (GO:0003824);; Molecular Function: protein serine/threonine kinase activity (GO:0004674);; Molecular Function: protein tyrosine kinase activity (GO:0004713);; Molecular Function: calcium ion binding (GO:0005509);; Molecular Function: ATP binding (GO:0005524);; Biological Process: protein phosphorylation (GO:0006468);; Biological Process: phosphate-containing…	--	--	--	--	Protein tyrosine kinase;; Protein kinase domain;; Wall-associated receptor kinase galacturonan-binding	Wall-associated receptor kinase 5 OS=Arabidopsis thaliana OX=3702 GN=WAK5 PE=2 SV=1	T	Signal transduction mechanisms	protein kinase [Oryza sativa Japonica Group]	molecular function: catalytic activity (GO:0003824);; biological process: metabolic process (GO:0008152);; biological process: cellular process (GO:0009987);; molecular function: binding (GO:0005488);; biological process: multicellular organismal process (GO:0032501);; biological process: single-organism process (GO:0044699);; biological process: developmental process (GO:0032502);; biological pr…
LOC_Os06g02780	LOC_Os06g02780	5.57001	390	3.5003	274	3.99374	326	0.933729	67	1.22592	89	0.850385	59	4.10723e-12	-2.04764	down	--	--	Molecular Function: DNA binding (GO:0003677);; Molecular Function: aspartic-type endopeptidase activity (GO:0004190);; Molecular Function: binding (GO:0005488);; Biological Process: proteolysis (GO:0006508);; Biological Process: cellular aromatic compound metabolic process (GO:0006725);; Biological Process: defense response (GO:0006952);; Molecular Function: peptidase activity (GO:0008233);; Biol…	--	--	[O]	Posttranslational modification, protein turnover, chaperones	Xylanase inhibitor N-terminal;; Xylanase inhibitor C-terminal;; Eukaryotic aspartyl protease	Aspartyl protease family protein At5g10770 OS=Arabidopsis thaliana OX=3702 GN=At5g10770 PE=2 SV=1	O	Posttranslational modification, protein turnover, chaperones	PREDICTED: protein ASPARTIC PROTEASE IN GUARD CELL 2 [Oryza sativa Japonica Group]	molecular function: binding (GO:0005488);; biological process: metabolic process (GO:0008152);; molecular function: catalytic activity (GO:0003824);; biological process: cellular process (GO:0009987);; biological process: response to stimulus (GO:0050896);; biological process: cellular component organization or biogenesis (GO:0071840);; cellular component: cell (GO:0005623);; cellular component: …
LOC_Os11g40610	LOC_Os11g40610	11.4896	513	12.2638	597	9.92411	528	8.41413	358	4.15643	179	2.31413	100	0.00200391	-1.20893	down	--	--	Cellular Component: nucleus (GO:0005634);; Biological Process: entrainment of circadian clock (GO:0009649);; Biological Process: regulation of flower development (GO:0009909);; Biological Process: red or far-red light signaling pathway (GO:0010017);; Biological Process: response to red light (GO:0010114);; Biological Process: positive regulation of circadian rhythm (GO:0042753);; Molecular Functi…	--	--	--	--	Protein of unknown function (DUF1313)	Protein ELF4-LIKE 4 OS=Arabidopsis thaliana OX=3702 GN=EFL4 PE=2 SV=1	S	Function unknown	PREDICTED: protein ELF4-LIKE 4 isoform X1 [Oryza sativa Japonica Group]	cellular component: cell (GO:0005623);; cellular component: organelle (GO:0043226);; cellular component: cell part (GO:0044464);; biological process: response to stimulus (GO:0050896);; biological process: biological regulation (GO:0065007);; biological process: cellular process (GO:0009987);; biological process: signaling (GO:0023052);; biological process: single-organism process (GO:0044699);; …
LOC_Os10g41220	LOC_Os10g41220	1.18308	128	0.798155	97	1.46378	185	0.466224	51	0.424836	48	0.369238	40	0.000107105	-1.39156	down	[J]	Translation, ribosomal structure and biogenesis	Cellular Component: ubiquitin ligase complex (GO:0000151);; Molecular Function: protein kinase activity (GO:0004672);; Molecular Function: protein serine/threonine kinase activity (GO:0004674);; Molecular Function: protein tyrosine kinase activity (GO:0004713);; Molecular Function: ubiquitin-protein transferase activity (GO:0004842);; Molecular Function: ATP binding (GO:0005524);; Cellular Compon…	--	--	--	--	Protein kinase domain;; Protein tyrosine kinase;; U-box domain;; Universal stress protein family	U-box domain-containing protein 51 OS=Arabidopsis thaliana OX=3702 GN=PUB51 PE=2 SV=2	T	Signal transduction mechanisms	PREDICTED: U-box domain-containing protein 35 [Oryza sativa Japonica Group]	cellular component: cell (GO:0005623);; cellular component: macromolecular complex (GO:0032991);; cellular component: cell part (GO:0044464);; biological process: metabolic process (GO:0008152);; biological process: cellular process (GO:0009987);; molecular function: catalytic activity (GO:0003824);; molecular function: binding (GO:0005488);; cellular component: membrane (GO:0016020);; biological…
LOC_Os07g32890	LOC_Os07g32890	4.28041	491	4.53099	580	4.1716	558	1.71124	199	1.44536	171	1.36973	155	3.57784e-20	-1.47241	down	[J]	Translation, ribosomal structure and biogenesis	Molecular Function: nucleotide binding (GO:0000166);; Molecular Function: nucleic acid binding (GO:0003676);; Cellular Component: intracellular (GO:0005622);; Biological Process: nucleobase-containing compound metabolic process (GO:0006139);; Molecular Function: 3'-5' exonuclease activity (GO:0008408);;	K12951|0|dosa:Os07t0513100-01|K12951 cation-transporting P-type ATPase D [EC:3.6.3.-] | (RAP-DB) Os07g0513100; Similar to RRP6-like protein 3.	--	[J]	Translation, ribosomal structure and biogenesis	3'-5' exonuclease;; HRDC domain	Protein RRP6-like 3 OS=Arabidopsis thaliana OX=3702 GN=RRP6L3 PE=2 SV=1	S	Function unknown	Os07g0513100 [Oryza sativa Japonica Group]	molecular function: binding (GO:0005488);; cellular component: cell (GO:0005623);; cellular component: cell part (GO:0044464);; biological process: metabolic process (GO:0008152);; biological process: cellular process (GO:0009987);; molecular function: catalytic activity (GO:0003824)
LOC_Os12g42420	LOC_Os12g42420	53.4307	4266	54.976	4900	56.9496	5300	13.1713	1065	5.76972	474	7.68162	603	1.49081e-22	-2.58814	down	--	--	Molecular Function: acetylglucosaminyltransferase activity (GO:0008375);; Cellular Component: membrane (GO:0016020);; Cellular Component: cytoplasmic vesicle (GO:0016023);; Cellular Component: intracellular part (GO:0044424);; Cellular Component: cell periphery (GO:0071944);;	--	--	--	--	Core-2/I-Branching enzyme	--	S	Function unknown	PREDICTED: uncharacterized protein LOC4352812 [Oryza sativa Japonica Group]	molecular function: catalytic activity (GO:0003824);; cellular component: membrane (GO:0016020);; cellular component: cell (GO:0005623);; cellular component: cell part (GO:0044464)
LOC_Os08g01170	LOC_Os08g01170	21.6907	727	18.2741	684	18.6014	727	1.21141	42	0.463283	16	0.447454	15	1.99963e-43	-4.68374	down	[J]	Translation, ribosomal structure and biogenesis	Molecular Function: protein kinase activity (GO:0004672);; Cellular Component: cell wall (GO:0005618);; Cellular Component: nucleus (GO:0005634);; Biological Process: carbohydrate metabolic process (GO:0005975);; Biological Process: protein phosphorylation (GO:0006468);; Molecular Function: N-acetyltransferase activity (GO:0008080);; Cellular Component: chloroplast (GO:0009507);; Cellular Compone…	--	--	--	--	Acetyltransferase (GNAT) family;; Acetyltransferase (GNAT) domain;; Acetyltransferase (GNAT) domain	Serotonin N-acetyltransferase 2, chloroplastic OS=Oryza sativa subsp. japonica OX=39947 GN=SNAT2 PE=1 SV=1	S	Function unknown	PREDICTED: uncharacterized N-acetyltransferase ycf52 [Oryza sativa Japonica Group]	biological process: metabolic process (GO:0008152);; biological process: cellular process (GO:0009987);; molecular function: catalytic activity (GO:0003824);; cellular component: cell (GO:0005623);; cellular component: cell part (GO:0044464);; cellular component: organelle (GO:0043226);; cellular component: membrane (GO:0016020);; biological process: cellular component organization or biogenesis …
LOC_Os01g40640	LOC_Os01g40640	10.8412	580	9.4667	664	10.1601	630	3.16945	177	1.55142	115	1.4835	105	3.15644e-21	-2.07829	down	[J]	Translation, ribosomal structure and biogenesis	Molecular Function: RNA binding (GO:0003723);; Cellular Component: ribosome (GO:0005840);; Cellular Component: plastid (GO:0009536);; Biological Process: cellular process (GO:0009987);; Cellular Component: intracellular membrane-bounded organelle (GO:0043231);; Cellular Component: intracellular organelle part (GO:0044446);;	K02945|0|osa:4324446|K02945 small subunit ribosomal protein S1 | (RefSeq) P0415C01.8; 30S ribosomal protein S1 homolog A	Ribosome (ko03010)	--	--	S1 RNA binding domain	30S ribosomal protein S1, chloroplastic OS=Arabidopsis thaliana OX=3702 GN=RPS1 PE=1 SV=1	J	Translation, ribosomal structure and biogenesis	PREDICTED: 30S ribosomal protein S1 homolog A [Oryza sativa Japonica Group]	molecular function: binding (GO:0005488);; cellular component: cell (GO:0005623);; cellular component: macromolecular complex (GO:0032991);; cellular component: organelle (GO:0043226);; cellular component: cell part (GO:0044464);; biological process: cellular process (GO:0009987);; cellular component: organelle part (GO:0044422)
Oryza_sativa_newGene_111	--	3.43884	266	3.32055	285	3.38037	315	0.663856	65	1.11348	79	0.567817	53	6.2439e-17	-1.96966	down	--	--	--	--	--	--	--	--	--	--	--	--	--
LOC_Os08g39990	LOC_Os08g39990	2.29594	143	2.61983	182	2.33525	170	0.17429	11	0.029427	2	0.075597	5	8.74967e-22	-4.53141	down	--	--	Molecular Function: catalytic activity (GO:0003824);; Biological Process: cellular process (GO:0009987);; Biological Process: macromolecule metabolic process (GO:0043170);; Biological Process: primary metabolic process (GO:0044238);;	--	--	--	--	--	--	S	Function unknown	PREDICTED: uncharacterized protein LOC4346004 [Oryza sativa Japonica Group]	molecular function: catalytic activity (GO:0003824);; biological process: cellular process (GO:0009987);; biological process: metabolic process (GO:0008152)
LOC_Os05g38640	LOC_Os05g38640	93.473	3933	83.9635	3944	84.3982	4139	34.4283	1467	24.3649	1054	26.1449	1082	2.52435e-24	-1.58396	down	--	--	Cellular Component: nucleosome (GO:0000786);; Molecular Function: DNA binding (GO:0003677);; Cellular Component: nucleus (GO:0005634);; Cellular Component: nucleolus (GO:0005730);; Biological Process: nucleosome assembly (GO:0006334);; Molecular Function: protein heterodimerization activity (GO:0046982);;	K11251|1.05468e-49|osa:4339022|K11251 histone H2A | (RefSeq) OJ1281_H05.14, OJ1525_A02.1, OsJ_018061; probable histone H2A.4	--	[B]	Chromatin structure and dynamics	C-terminus of histone H2A;; Core histone H2A/H2B/H3/H4	Probable histone H2A.4 OS=Oryza sativa subsp. japonica OX=39947 GN=Os05g0461400 PE=2 SV=1	B	Chromatin structure and dynamics	PREDICTED: probable histone H2A.4 [Oryza sativa Japonica Group]	cellular component: cell (GO:0005623);; cellular component: macromolecular complex (GO:0032991);; cellular component: organelle (GO:0043226);; cellular component: organelle part (GO:0044422);; cellular component: cell part (GO:0044464);; molecular function: binding (GO:0005488);; biological process: cellular process (GO:0009987);; biological process: cellular component organization or biogenesis …
LOC_Os08g16050	LOC_Os08g16050	4.04282	195	3.97967	214	9.98229	561	0.651215	32	1.35639	68	1.52242	73	3.22616e-06	-2.25	down	--	--	Cellular Component: extracellular region (GO:0005576);; Cellular Component: Golgi apparatus (GO:0005794);; Cellular Component: plasma membrane (GO:0005886);; Biological Process: microtubule nucleation (GO:0007020);; Cellular Component: plasmodesma (GO:0009506);; Biological Process: response to wounding (GO:0009611);; Biological Process: response to mechanical stimulus (GO:0009612);; Biological Pr…	--	--	--	--	Tetraspanin family	Tetraspanin-7 OS=Arabidopsis thaliana OX=3702 GN=TET7 PE=2 SV=1	S	Function unknown	PREDICTED: tetraspanin-7 [Oryza sativa Japonica Group]	cellular component: extracellular region (GO:0005576);; cellular component: cell (GO:0005623);; cellular component: organelle (GO:0043226);; cellular component: cell part (GO:0044464);; cellular component: membrane (GO:0016020);; biological process: cellular process (GO:0009987);; biological process: cellular component organization or biogenesis (GO:0071840);; cellular component: cell junction (G…
LOC_Os08g26820	LOC_Os08g26820	6.47566	572	7.28371	718	5.99415	617	0.41746	38	0.724507	66	0.637171	56	2.19586e-44	-3.39204	down	--	--	Cellular Component: cell part (GO:0044464);;	--	--	--	--	Plant protein of unknown function	--	S	Function unknown	PREDICTED: uncharacterized protein LOC4345359 [Oryza sativa Japonica Group]	cellular component: cell part (GO:0044464)
LOC_Os07g44330	LOC_Os07g44330	404.795	28250	425.754	32910	447.697	36108	246.699	17277	179.564	12906	176.99	12134	2.00872e-12	-1.04183	down	[T]	Signal transduction mechanisms	Molecular Function: phosphorelay sensor kinase activity (GO:0000155);; Molecular Function: pyruvate dehydrogenase (acetyl-transferring) kinase activity (GO:0004740);; Molecular Function: ATP binding (GO:0005524);; Cellular Component: mitochondrion (GO:0005739);; Biological Process: signal transduction (GO:0007165);; Molecular Function: histidine phosphotransfer kinase activity (GO:0009927);; Biol…	K00898|0|osa:4344039|K00898 pyruvate dehydrogenase kinase 2/3/4 [EC:2.7.11.2] | (RefSeq) OJ1136_D11.126; pyruvate dehydrogenase (acetyl-transferring) kinase, mitochondrial	--	[T]	Signal transduction mechanisms	Mitochondrial branched-chain alpha-ketoacid dehydrogenase kinase;; Histidine kinase-, DNA gyrase B-, and HSP90-like ATPase	[Pyruvate dehydrogenase (acetyl-transferring)] kinase, mitochondrial OS=Arabidopsis thaliana OX=3702 GN=PDK PE=1 SV=1	T	Signal transduction mechanisms	PREDICTED: pyruvate dehydrogenase (acetyl-transferring) kinase, mitochondrial isoform X1 [Oryza sativa Japonica Group]	biological process: metabolic process (GO:0008152);; biological process: cellular process (GO:0009987);; biological process: signaling (GO:0023052);; biological process: single-organism process (GO:0044699);; biological process: response to stimulus (GO:0050896);; biological process: biological regulation (GO:0065007);; molecular function: catalytic activity (GO:0003824);; molecular function: sig…
Oryza_sativa_newGene_387	--	3.45192	135	3.32461	137	5.57063	254	0.273198	11	0.072537	3	0	0	7.58386e-14	-4.88823	down	--	--	Biological Process: alpha-amino acid metabolic process (GO:1901605);;	--	--	--	--	--	--	--	--	Os02g0566000, partial [Oryza sativa Japonica Group]	biological process: metabolic process (GO:0008152);; biological process: cellular process (GO:0009987);; biological process: single-organism process (GO:0044699)
LOC_Os07g28280	LOC_Os07g28280	6.54616	178	8.04662	244	7.29585	231	3.07508	85	2.73718	77	1.98006	53	2.85566e-08	-1.43392	down	[H]	Coenzyme transport and metabolism	Cellular Component: cytoplasm (GO:0005737);; Biological Process: tRNA thio-modification (GO:0034227);;	K12161|5.58824e-53|osa:4343175|K12161 ubiquitin related modifier 1 | (RefSeq) OsJ_023216, Rurm1, URM1; ubiquitin-related modifier 1 homolog	Sulfur relay system (ko04122)	[O]	Posttranslational modification, protein turnover, chaperones	Urm1 (Ubiquitin related modifier)	Ubiquitin-related modifier 1 homolog OS=Oryza sativa subsp. japonica OX=39947 GN=URM1 PE=3 SV=1	O	Posttranslational modification, protein turnover, chaperones	hypothetical protein OsI_25925 [Oryza sativa Indica Group]	cellular component: cell (GO:0005623);; cellular component: cell part (GO:0044464);; biological process: metabolic process (GO:0008152);; biological process: cellular process (GO:0009987)
LOC_Os06g50000	LOC_Os06g50000	35.891	1067	36.3671	1204	31.9525	1105	18.8568	566	14.6195	444	16.844	492	1.44661e-12	-1.01008	down	--	--	Molecular Function: catalytic activity (GO:0003824);; Cellular Component: vacuolar membrane (GO:0005774);; Cellular Component: plasma membrane (GO:0005886);; Biological Process: carbohydrate metabolic process (GO:0005975);; Biological Process: ubiquitin-dependent protein catabolic process (GO:0006511);; Biological Process: photorespiration (GO:0009853);; Cellular Component: mitochondrial membrane…	K03965|2.7952e-78|osa:4342058|K03965 NADH dehydrogenase (ubiquinone) 1 beta subcomplex subunit 9 | (RefSeq) OJ1136_F03.17; NADH dehydrogenase [ubiquinone] 1 beta subcomplex subunit 9	Oxidative phosphorylation (ko00190)	[C]	Energy production and conversion	Complex 1 protein (LYR family)	NADH dehydrogenase [ubiquinone] 1 beta subcomplex subunit 9 OS=Arabidopsis thaliana OX=3702 GN=CIB22 PE=1 SV=1	C	Energy production and conversion	PREDICTED: NADH dehydrogenase [ubiquinone] 1 beta subcomplex subunit 9 [Oryza sativa Japonica Group]	molecular function: catalytic activity (GO:0003824);; cellular component: cell (GO:0005623);; cellular component: membrane (GO:0016020);; cellular component: organelle (GO:0043226);; cellular component: organelle part (GO:0044422);; cellular component: cell part (GO:0044464);; biological process: metabolic process (GO:0008152);; biological process: cellular process (GO:0009987);; cellular compone…
LOC_Os08g34550	LOC_Os08g34550	0.737733	65	0.736889	72	1.10211	112	0.411111	37	0.18043	17	0.240703	21	0.000604167	-1.5448	down	--	--	Biological Process: defense response (GO:0006952);; Molecular Function: zinc ion binding (GO:0008270);; Biological Process: response to fungus (GO:0009620);; Biological Process: response to endogenous stimulus (GO:0009719);; Biological Process: embryo development ending in seed dormancy (GO:0009793);; Biological Process: response to organic substance (GO:0010033);; Biological Process: programmed …	--	--	[O]	Posttranslational modification, protein turnover, chaperones	Ring finger domain;; RING-like zinc finger;; RING-H2 zinc finger domain;; Anaphase-promoting complex subunit 11 RING-H2 finger;; Zinc finger, C3HC4 type (RING finger);; Zinc finger, C3HC4 type (RING finger)	Putative RING-H2 finger protein ATL49 OS=Arabidopsis thaliana OX=3702 GN=ATL49 PE=3 SV=1	O	Posttranslational modification, protein turnover, chaperones	PREDICTED: RING-H2 finger protein ATL13 [Oryza sativa Japonica Group]	biological process: response to stimulus (GO:0050896);; molecular function: binding (GO:0005488);; biological process: multi-organism process (GO:0051704);; biological process: reproduction (GO:0000003);; biological process: reproductive process (GO:0022414);; biological process: multicellular organismal process (GO:0032501);; biological process: developmental process (GO:0032502);; biological pr…
LOC_Os12g23180	LOC_Os12g23180	958.628	55404	843.975	54459	881.193	59366	97.8057	5725	152.268	9044	67.9196	3859	5.05785e-29	-3.01545	down	[M]	Cell wall/membrane/envelope biogenesis	Biological Process: MAPK cascade (GO:0000165);; Molecular Function: RNA binding (GO:0003723);; Molecular Function: catalytic activity (GO:0003824);; Molecular Function: protein binding (GO:0005515);; Cellular Component: vacuole (GO:0005773);; Cellular Component: peroxisome (GO:0005777);; Cellular Component: Golgi apparatus (GO:0005794);; Cellular Component: ribosome (GO:0005840);; Biological Proc…	--	--	--	--	NAD dependent epimerase/dehydratase family;; GDP-mannose 4,6 dehydratase;; NAD(P)H-binding;; 3-beta hydroxysteroid dehydrogenase/isomerase family	Chloroplast stem-loop binding protein of 41 kDa b, chloroplastic OS=Arabidopsis thaliana OX=3702 GN=CSP41B PE=1 SV=1	S	Function unknown	PREDICTED: chloroplast stem-loop binding protein of 41 kDa b, chloroplastic [Oryza sativa Japonica Group]	biological process: metabolic process (GO:0008152);; biological process: cellular process (GO:0009987);; biological process: signaling (GO:0023052);; biological process: single-organism process (GO:0044699);; biological process: response to stimulus (GO:0050896);; biological process: biological regulation (GO:0065007);; molecular function: binding (GO:0005488);; molecular function: catalytic acti…
LOC_Os08g44930	LOC_Os08g44930	4.91774	130	5.81363	171	4.88639	148	0.496297	15	0.185522	6	0.076188	2	2.53872e-15	-4.04273	down	--	--	Molecular Function: SNAP receptor activity (GO:0005484);; Cellular Component: nucleus (GO:0005634);; Cellular Component: Golgi apparatus (GO:0005794);; Cellular Component: plasma membrane (GO:0005886);; Biological Process: ER to Golgi vesicle-mediated transport (GO:0006888);; Biological Process: membrane fusion (GO:0006944);; Molecular Function: protein transporter activity (GO:0008565);;	K08504|5.91833e-83|osa:4346340|K08504 blocked early in transport 1 | (RefSeq) bet1-like SNARE 1-1	SNARE interactions in vesicular transport (ko04130)	[U]	Intracellular trafficking, secretion, and vesicular transport	--	Bet1-like SNARE 1-1 OS=Arabidopsis thaliana OX=3702 GN=BET11 PE=1 SV=1	U	Intracellular trafficking, secretion, and vesicular transport	PREDICTED: bet1-like SNARE 1-1 [Oryza sativa Japonica Group]	molecular function: binding (GO:0005488);; cellular component: cell (GO:0005623);; cellular component: organelle (GO:0043226);; cellular component: cell part (GO:0044464);; cellular component: membrane (GO:0016020);; biological process: localization (GO:0051179);; molecular function: transporter activity (GO:0005215)
LOC_Os01g52090	LOC_Os01g52090	3.65237	179	4.98086	270	5.77652	326	2.45996	123	1.28993	66	1.32827	63	2.08559e-05	-1.44255	down	--	--	Molecular Function: transcription factor activity, sequence-specific DNA binding (GO:0003700);; Cellular Component: nucleolus (GO:0005730);; Biological Process: regulation of transcription, DNA-templated (GO:0006355);; Biological Process: response to auxin (GO:0009733);; Biological Process: embryo development ending in seed dormancy (GO:0009793);; Biological Process: regulation of seed germinatio…	--	--	[K]	Transcription	Myb/SANT-like DNA-binding domain;; Alcohol dehydrogenase transcription factor Myb/SANT-like	Trihelix transcription factor ASIL1 OS=Arabidopsis thaliana OX=3702 GN=ASIL1 PE=1 SV=1	K	Transcription	Os01g0718900 [Oryza sativa Japonica Group]	biological process: biological regulation (GO:0065007);; molecular function: nucleic acid binding transcription factor activity (GO:0001071);; cellular component: cell (GO:0005623);; cellular component: organelle (GO:0043226);; cellular component: organelle part (GO:0044422);; cellular component: cell part (GO:0044464);; biological process: response to stimulus (GO:0050896);; biological process: …
LOC_Os03g11550	LOC_Os03g11550	18.0839	1126	17.3861	1209	16.1236	1170	4.92575	311	4.68497	300	2.90683	178	1.85086e-20	-1.99477	down	--	--	Cellular Component: nucleus (GO:0005634);; Biological Process: response to salt stress (GO:0009651);; Biological Process: negative regulation of abscisic acid-activated signaling pathway (GO:0009788);; Biological Process: regulation of starch biosynthetic process (GO:0010581);; Biological Process: positive regulation of transcription, DNA-templated (GO:0045893);;	--	--	--	--	Putative nuclear localisation signal;; Ethylene-responsive binding factor-associated repression;; TPL-binding domain in jasmonate signalling	Ninja-family protein MODD OS=Oryza sativa subsp. japonica OX=39947 GN=MODD PE=1 SV=1	S	Function unknown	PREDICTED: ninja-family protein Os03g0214200 [Oryza sativa Japonica Group]	cellular component: cell (GO:0005623);; cellular component: organelle (GO:0043226);; cellular component: cell part (GO:0044464);; biological process: response to stimulus (GO:0050896);; biological process: biological regulation (GO:0065007)
LOC_Os04g53214	LOC_Os04g53214	13.9998	864	14.019	962	15.5583	1127	0.977004	63	0.935844	61	1.17759	73	3.6336e-85	-3.73019	down	[CIR]	Energy production and conversion;; Lipid transport and metabolism;; General function prediction only	Biological Process: transition metal ion transport (GO:0000041);; Cellular Component: nucleus (GO:0005634);; Cellular Component: vacuole (GO:0005773);; Cellular Component: peroxisome (GO:0005777);; Molecular Function: glycolate oxidase activity (GO:0008891);; Cellular Component: plasmodesma (GO:0009506);; Cellular Component: chloroplast stroma (GO:0009570);; Biological Process: oxidative photosyn…	--	--	[C]	Energy production and conversion	FMN-dependent dehydrogenase	Peroxisomal (S)-2-hydroxy-acid oxidase GLO2 OS=Oryza sativa subsp. japonica OX=39947 GN=GLO2 PE=3 SV=3	C	Energy production and conversion	OSJNBa0053K19.9 [Oryza sativa Japonica Group]	biological process: localization (GO:0051179);; cellular component: cell (GO:0005623);; cellular component: organelle (GO:0043226);; cellular component: cell part (GO:0044464);; biological process: metabolic process (GO:0008152);; biological process: single-organism process (GO:0044699);; molecular function: catalytic activity (GO:0003824);; cellular component: cell junction (GO:0030054);; cellul…
LOC_Os09g16920	LOC_Os09g16920	2.12495	169	2.07928	185	1.69212	157	0.781269	63	0.758057	62	0.623582	49	8.64834e-08	-1.39307	down	[I]	Lipid transport and metabolism	Molecular Function: iron ion binding (GO:0005506);; Molecular Function: protein binding (GO:0005515);; Cellular Component: endoplasmic reticulum (GO:0005783);; Biological Process: glucose catabolic process (GO:0006007);; Biological Process: fatty acid biosynthetic process (GO:0006633);; Biological Process: nitrogen compound metabolic process (GO:0006807);; Biological Process: lipid biosynthetic p…	K13076|0|osa:4346776|K13076 Delta8-fatty-acid desaturase [EC:1.14.19.4] | (RefSeq) OJ1118_A10.27; delta(8)-fatty-acid desaturase 2	--	[I]	Lipid transport and metabolism	Fatty acid desaturase;; Cytochrome b5-like Heme/Steroid binding domain	Delta(8)-fatty-acid desaturase 2 OS=Arabidopsis thaliana OX=3702 GN=SLD2 PE=1 SV=1	I	Lipid transport and metabolism	PREDICTED: delta(8)-fatty-acid desaturase 2 [Oryza sativa Japonica Group]	molecular function: binding (GO:0005488);; cellular component: cell (GO:0005623);; cellular component: organelle (GO:0043226);; cellular component: cell part (GO:0044464);; biological process: metabolic process (GO:0008152);; biological process: single-organism process (GO:0044699);; biological process: cellular process (GO:0009987);; cellular component: membrane (GO:0016020);; cellular component…
LOC_Os03g41110	LOC_Os03g41110	20.1758	969	22.4994	1206	22.263	1246	5.46444	266	2.68057	133	3.47796	165	1.19964e-22	-2.43076	down	--	--	Biological Process: MAPK cascade (GO:0000165);; Molecular Function: DNA binding (GO:0003677);; Molecular Function: transcription factor activity, sequence-specific DNA binding (GO:0003700);; Molecular Function: protein binding (GO:0005515);; Cellular Component: nucleoplasm (GO:0005654);; Cellular Component: cytosol (GO:0005829);; Biological Process: RNA processing (GO:0006396);; Biological Proces…	--	--	--	--	--	Zinc finger protein 7 OS=Arabidopsis thaliana OX=3702 GN=ZFP7 PE=1 SV=1	S	Function unknown	PREDICTED: zinc finger protein 1 [Oryza sativa Japonica Group]	biological process: metabolic process (GO:0008152);; biological process: cellular process (GO:0009987);; biological process: signaling (GO:0023052);; biological process: single-organism process (GO:0044699);; biological process: response to stimulus (GO:0050896);; biological process: biological regulation (GO:0065007);; molecular function: binding (GO:0005488);; molecular function: nucleic acid b…
LOC_Os07g05365	LOC_Os07g05365	15.0912	367	22.228	603	23.6863	670	0.899002	23	0.353798	9	0	0	7.83101e-06	-4.88961	down	--	--	Molecular Function: protein binding (GO:0005515);; Cellular Component: chloroplast thylakoid membrane (GO:0009535);; Biological Process: response to blue light (GO:0009637);; Biological Process: response to high light intensity (GO:0009644);; Cellular Component: photosystem II oxygen evolving complex (GO:0009654);; Biological Process: response to sucrose (GO:0009744);; Biological Process: respons…	K03541|1.85481e-95|osa:107276047|K03541 photosystem II 10kDa protein | (RefSeq) photosystem II 10 kDa polypeptide, chloroplastic-like	--	--	--	Photosystem II 10 kDa polypeptide PsbR	Photosystem II 10 kDa polypeptide, chloroplastic OS=Hordeum vulgare OX=4513 GN=PSBR PE=3 SV=1	S	Function unknown	PREDICTED: photosystem II 10 kDa polypeptide, chloroplastic-like [Oryza sativa Japonica Group]	molecular function: binding (GO:0005488);; cellular component: cell (GO:0005623);; cellular component: membrane (GO:0016020);; cellular component: organelle (GO:0043226);; cellular component: organelle part (GO:0044422);; cellular component: cell part (GO:0044464);; biological process: response to stimulus (GO:0050896);; cellular component: macromolecular complex (GO:0032991);; cellular component…
LOC_Os04g59210	LOC_Os04g59210	2.72085	229	2.21043	208	2.38947	234	1.03877	89	0.617685	54	0.782939	65	2.76918e-08	-1.53106	down	--	--	Molecular Function: peroxidase activity (GO:0004601);; Cellular Component: extracellular region (GO:0005576);; Cellular Component: vacuole (GO:0005773);; Biological Process: defense response (GO:0006952);; Biological Process: response to oxidative stress (GO:0006979);; Cellular Component: plant-type cell wall (GO:0009505);; Cellular Component: plasmodesma (GO:0009506);; Biological Process: lignin…	K00430|0|dosa:Os04t0688600-01|K00430 peroxidase [EC:1.11.1.7] | (RAP-DB) Os04g0688600; Peroxidase (EC 1.11.1.7).	Phenylpropanoid biosynthesis (ko00940)	--	--	Peroxidase	Peroxidase 12 OS=Arabidopsis thaliana OX=3702 GN=PER12 PE=1 SV=1	S	Function unknown	PREDICTED: cationic peroxidase SPC4 isoform X3 [Oryza sativa Japonica Group]	biological process: metabolic process (GO:0008152);; biological process: cellular process (GO:0009987);; biological process: single-organism process (GO:0044699);; biological process: response to stimulus (GO:0050896);; biological process: detoxification (GO:0098754);; molecular function: catalytic activity (GO:0003824);; molecular function: antioxidant activity (GO:0016209);; cellular component:…
LOC_Os02g37120	LOC_Os02g37120	19.4732	1562	16.6598	1508	18.5452	1733	4.76257	387	4.07478	337	4.11585	330	2.70934e-46	-2.03093	down	--	--	--	--	--	--	--	--	--	S	Function unknown	hypothetical protein OsI_07821 [Oryza sativa Indica Group]	--
LOC_Os03g55010	LOC_Os03g55010	12.3236	729	15.0734	996	12.1306	837	4.70432	282	3.34554	204	4.99604	291	7.80453e-15	-1.54939	down	--	--	Cellular Component: cytoplasm (GO:0005737);; Biological Process: signal transduction (GO:0007165);; Biological Process: metabolic process (GO:0008152);; Biological Process: response to abiotic stimulus (GO:0009628);; Molecular Function: transferase activity, transferring hexosyl groups (GO:0016758);; Biological Process: secondary metabolic process (GO:0019748);; Biological Process: cellular respo…	--	--	[GC]	Carbohydrate transport and metabolism;; Energy production and conversion	UDP-glucoronosyl and UDP-glucosyl transferase	UDP-glycosyltransferase 83A1 OS=Arabidopsis thaliana OX=3702 GN=UGT83A1 PE=2 SV=1	S	Function unknown	PREDICTED: UDP-glycosyltransferase 83A1 [Oryza sativa Japonica Group]	cellular component: cell (GO:0005623);; cellular component: cell part (GO:0044464);; biological process: cellular process (GO:0009987);; biological process: biological regulation (GO:0065007);; biological process: metabolic process (GO:0008152);; biological process: response to stimulus (GO:0050896);; molecular function: catalytic activity (GO:0003824);; biological process: single-organism proces…
LOC_Os07g06850	LOC_Os07g06850	24.7404	1632	28.8589	2126	37.3531	2872	5.88805	394	3.78029	257	4.84259	314	1.5085e-30	-2.60052	down	[I]	Lipid transport and metabolism	Biological Process: amino acid transport (GO:0006865);; Biological Process: defense response (GO:0006952);; Biological Process: metabolic process (GO:0008152);; Biological Process: response to abiotic stimulus (GO:0009628);; Biological Process: anatomical structure morphogenesis (GO:0009653);; Biological Process: gibberellic acid mediated signaling pathway (GO:0009740);; Biological Process: post-…	--	--	[V]	Defense mechanisms	alpha/beta hydrolase fold;; Carboxylesterase family	Probable carboxylesterase 15 OS=Arabidopsis thaliana OX=3702 GN=CXE15 PE=2 SV=1	I	Lipid transport and metabolism	PREDICTED: probable carboxylesterase 15 [Oryza sativa Japonica Group]	biological process: single-organism process (GO:0044699);; biological process: localization (GO:0051179);; biological process: response to stimulus (GO:0050896);; biological process: metabolic process (GO:0008152);; biological process: developmental process (GO:0032502);; biological process: cellular process (GO:0009987);; biological process: signaling (GO:0023052);; biological process: biologica…
Oryza_sativa_newGene_1197	--	1.29221	36	1.5992	45	2.75507	81	0.055807	2	0.041982	2	0	0	8.32329e-09	-4.82098	down	--	--	--	--	--	--	--	--	--	--	--	Os04g0362375, partial [Oryza sativa Japonica Group]	--
LOC_Os03g20410	LOC_Os03g20410	8.8106	386	8.52821	417	7.12751	364	2.46423	110	2.62507	118	2.83751	122	1.23702e-15	-1.57473	down	--	--	Molecular Function: transporter activity (GO:0005215);; Cellular Component: endoplasmic reticulum (GO:0005783);; Biological Process: transport (GO:0006810);; Cellular Component: integral component of membrane (GO:0016021);; Molecular Function: substrate-specific transmembrane transporter activity (GO:0022891);; Biological Process: single-organism transport (GO:0044765);; Biological Process: respo…	K09875|2.1508e-167|dosa:Os03t0320000-01|K09875 aquaporin SIP | (RAP-DB) Os03g0320000; Similar to Small basic membrane integral protein ZmSIP2-1.	--	[G]	Carbohydrate transport and metabolism	Major intrinsic protein	Aquaporin SIP2-1 OS=Oryza sativa subsp. japonica OX=39947 GN=SIP2-1 PE=2 SV=1	G	Carbohydrate transport and metabolism	RecName: Full=Aquaporin SIP2-1; AltName: Full=OsSIP2;1; AltName: Full=Small basic intrinsic protein 2-1	molecular function: transporter activity (GO:0005215);; cellular component: cell (GO:0005623);; cellular component: organelle (GO:0043226);; cellular component: cell part (GO:0044464);; biological process: localization (GO:0051179);; cellular component: membrane (GO:0016020);; cellular component: membrane part (GO:0044425);; biological process: single-organism process (GO:0044699);; biological pr…
LOC_Os01g02560	LOC_Os01g02560	39.1461	2990	37.5707	3204	29.7627	2650	3.70603	287	3.20732	252	5.30041	398	5.05309e-44	-3.0646	down	[T]	Signal transduction mechanisms	Biological Process: MAPK cascade (GO:0000165);; Biological Process: response to molecule of bacterial origin (GO:0002237);; Molecular Function: protein kinase activity (GO:0004672);; Molecular Function: protein serine/threonine kinase activity (GO:0004674);; Molecular Function: protein tyrosine kinase activity (GO:0004713);; Molecular Function: ATP binding (GO:0005524);; Cellular Component: plasm…	--	--	--	--	Protein kinase domain;; Protein tyrosine kinase;; Wall-associated receptor kinase galacturonan-binding	Rust resistance kinase Lr10 OS=Triticum aestivum OX=4565 GN=LRK10 PE=2 SV=1	T	Signal transduction mechanisms	PREDICTED: probable receptor-like protein kinase At1g67000 [Oryza sativa Japonica Group]	biological process: metabolic process (GO:0008152);; biological process: cellular process (GO:0009987);; biological process: signaling (GO:0023052);; biological process: single-organism process (GO:0044699);; biological process: response to stimulus (GO:0050896);; biological process: biological regulation (GO:0065007);; molecular function: catalytic activity (GO:0003824);; molecular function: bin…
LOC_Os04g52330	LOC_Os04g52330	34.1545	1934	31.8158	2011	32.7266	2160	7.86564	451	4.46241	260	4.25587	237	6.09349e-27	-2.52826	down	--	--	--	--	--	--	--	Uncharacterized conserved protein (DUF2358)	--	S	Function unknown	PREDICTED: uncharacterized protein LOC4336973 [Oryza sativa Japonica Group]	--
LOC_Os12g09190	LOC_Os12g09190	6.26001	673	6.57064	789	6.13068	769	1.49234	163	0.748868	83	1.05426	112	4.95191e-24	-2.47135	down	--	--	Cellular Component: mitochondrion (GO:0005739);; Cellular Component: plastid (GO:0009536);;	--	--	--	--	Protein of unknown function (DUF3615)	--	S	Function unknown	PREDICTED: uncharacterized protein LOC9266606 [Oryza sativa Japonica Group]	cellular component: cell (GO:0005623);; cellular component: organelle (GO:0043226);; cellular component: cell part (GO:0044464)
LOC_Os07g45570	LOC_Os07g45570	61.5413	7751	31.2019	4388	68.7988	10100	1.63325	209	6.47569	839	6.99297	866	2.31985e-06	-3.23109	down	--	--	Molecular Function: phosphorelay sensor kinase activity (GO:0000155);; Biological Process: phosphorelay signal transduction system (GO:0000160);; Cellular Component: membrane (GO:0016020);; Biological Process: signal transduction by protein phosphorylation (GO:0023014);;	--	--	--	--	--	--	S	Function unknown	PREDICTED: uncharacterized protein LOC4344126 [Oryza sativa Japonica Group]	biological process: metabolic process (GO:0008152);; biological process: cellular process (GO:0009987);; biological process: signaling (GO:0023052);; biological process: single-organism process (GO:0044699);; biological process: response to stimulus (GO:0050896);; biological process: biological regulation (GO:0065007);; molecular function: catalytic activity (GO:0003824);; molecular function: sig…
LOC_Os09g20390	LOC_Os09g20390	13.4187	812	16.6922	1114	17.6937	1232	2.68556	166	2.67289	170	3.91111	238	5.79511e-24	-2.27316	down	[G]	Carbohydrate transport and metabolism	Biological Process: transition metal ion transport (GO:0000041);; Molecular Function: trehalose-phosphatase activity (GO:0004805);; Cellular Component: nucleus (GO:0005634);; Biological Process: trehalose biosynthetic process (GO:0005992);; Biological Process: response to stress (GO:0006950);; Biological Process: response to cold (GO:0009409);; Cellular Component: chloroplast (GO:0009507);; Biolo…	K01087|0|osa:4346885|K01087 trehalose 6-phosphate phosphatase [EC:3.1.3.12] | (RefSeq) OJ1759_F09.33, OsTPP7, TPP7; probable trehalose-phosphate phosphatase 7	Starch and sucrose metabolism (ko00500)	[G]	Carbohydrate transport and metabolism	Trehalose-phosphatase	Probable trehalose-phosphate phosphatase 7 OS=Oryza sativa subsp. japonica OX=39947 GN=TPP7 PE=2 SV=2	G	Carbohydrate transport and metabolism	PREDICTED: probable trehalose-phosphate phosphatase 7 [Oryza sativa Japonica Group]	biological process: localization (GO:0051179);; biological process: metabolic process (GO:0008152);; biological process: cellular process (GO:0009987);; molecular function: catalytic activity (GO:0003824);; cellular component: cell (GO:0005623);; cellular component: organelle (GO:0043226);; cellular component: cell part (GO:0044464);; biological process: single-organism process (GO:0044699);; bio…
LOC_Os05g05040	LOC_Os05g05040	5.40248	132	9.49026	259	7.33214	209	1.93701	48	1.93847	49	3.68607	89	9.76757e-05	-1.48113	down	--	--	--	--	--	--	--	--	--	S	Function unknown	PREDICTED: uncharacterized protein LOC4337768 [Oryza sativa Japonica Group]	--
LOC_Os01g58500	LOC_Os01g58500	1.09546	93	1.70514	162	1.17483	117	0.254529	22	0.354932	31	0.245658	21	6.93796e-09	-2.13311	down	--	--	Cellular Component: mitochondrion (GO:0005739);; Biological Process: cellular process (GO:0009987);; Cellular Component: membrane (GO:0016020);; Cellular Component: cytoplasmic vesicle (GO:0016023);; Cellular Component: intracellular membrane-bounded organelle (GO:0043231);;	--	--	--	--	Domain of unknown function (DUF4220);; Protein of unknown function, DUF594	--	S	Function unknown	PREDICTED: uncharacterized protein LOC4327628 [Oryza sativa Japonica Group]	cellular component: cell (GO:0005623);; cellular component: organelle (GO:0043226);; cellular component: cell part (GO:0044464);; biological process: cellular process (GO:0009987);; cellular component: membrane (GO:0016020)
LOC_Os10g10175	LOC_Os10g10175	10.3311	401	9.53304	413	13.1149	593	0.529739	21	0.0482	2	0.296374	12	1.22143e-27	-5.07333	down	--	--	Cellular Component: plastid (GO:0009536);; Biological Process: chloroplast relocation (GO:0009902);; Biological Process: thylakoid membrane organization (GO:0010027);; Biological Process: stomatal complex morphogenesis (GO:0010103);; Biological Process: mRNA modification (GO:0016556);; Biological Process: isopentenyl diphosphate biosynthetic process, methylerythritol 4-phosphate pathway (GO:00192…	--	--	--	--	--	--	--	--	Os10g0181333, partial [Oryza sativa Japonica Group]	cellular component: cell (GO:0005623);; cellular component: organelle (GO:0043226);; cellular component: cell part (GO:0044464);; biological process: cellular process (GO:0009987);; biological process: localization (GO:0051179);; biological process: cellular component organization or biogenesis (GO:0071840);; biological process: single-organism process (GO:0044699);; biological process: developme…
LOC_Os01g55040	LOC_Os01g55040	7.64343	1851	7.77384	2102	6.69433	1890	3.12583	767	2.82886	704	2.88793	688	1.21827e-29	-1.27803	down	--	--	Biological Process: reproduction (GO:0000003);; Cellular Component: 1,3-beta-D-glucan synthase complex (GO:0000148);; Molecular Function: 1,3-beta-D-glucan synthase activity (GO:0003843);; Cellular Component: Golgi apparatus (GO:0005794);; Biological Process: (1->3)-beta-D-glucan biosynthetic process (GO:0006075);; Biological Process: protein targeting to membrane (GO:0006612);; Biological Proces…	K11000|0|osa:4325131|K11000 callose synthase [EC:2.4.1.-] | (RefSeq) callose synthase 12	--	[M]	Cell wall/membrane/envelope biogenesis	1,3-beta-glucan synthase component;; 1,3-beta-glucan synthase subunit FKS1, domain-1	Callose synthase 12 OS=Arabidopsis thaliana OX=3702 GN=CALS12 PE=2 SV=1	S	Function unknown	PREDICTED: callose synthase 12 [Oryza sativa Japonica Group]	biological process: reproduction (GO:0000003);; cellular component: cell (GO:0005623);; cellular component: membrane (GO:0016020);; cellular component: macromolecular complex (GO:0032991);; cellular component: membrane part (GO:0044425);; cellular component: cell part (GO:0044464);; molecular function: catalytic activity (GO:0003824);; cellular component: organelle (GO:0043226);; biological proce…
LOC_Os01g32460	LOC_Os01g32460	32.9419	944	60.1739	1924	53.8354	1798	9.14299	266	4.63921	137	7.9393	224	2.02639e-19	-2.69416	down	--	--	--	--	--	--	--	NPR1 interacting	NRR repressor homolog 2 OS=Oryza sativa subsp. japonica OX=39947 GN=RH2 PE=1 SV=1	--	--	PREDICTED: uncharacterized protein LOC4324018 [Oryza sativa Japonica Group]	--
LOC_Os10g06540	LOC_Os10g06540	21.4657	1129	21.8001	1266	24.26	1479	11.7696	623	8.8673	484	9.8664	505	5.03425e-13	-1.10333	down	--	--	Cellular Component: endosome (GO:0005768);; Cellular Component: vacuole (GO:0005773);; Cellular Component: vacuolar membrane (GO:0005774);; Cellular Component: Golgi apparatus (GO:0005794);; Cellular Component: plasma membrane (GO:0005886);; Biological Process: protein targeting to vacuole (GO:0006623);; Biological Process: vacuole organization (GO:0007033);; Cellular Component: cell plate (GO:00…	K08515|8.7844e-149|osa:4348130|K08515 vesicle-associated membrane protein 7 | (RefSeq) vesicle-associated membrane protein 714	SNARE interactions in vesicular transport (ko04130)	[U]	Intracellular trafficking, secretion, and vesicular transport	Synaptobrevin;; Regulated-SNARE-like domain	Vesicle-associated membrane protein 714 OS=Arabidopsis thaliana OX=3702 GN=VAMP714 PE=1 SV=1	U	Intracellular trafficking, secretion, and vesicular transport	PREDICTED: vesicle-associated membrane protein 714 [Oryza sativa Japonica Group]	cellular component: cell (GO:0005623);; cellular component: organelle (GO:0043226);; cellular component: cell part (GO:0044464);; cellular component: membrane (GO:0016020);; cellular component: organelle part (GO:0044422);; biological process: localization (GO:0051179);; biological process: cellular process (GO:0009987);; biological process: cellular component organization or biogenesis (GO:00718…
LOC_Os11g22350	LOC_Os11g22350	12.1486	1663	8.86128	1355	12.4612	1989	1.54371	214	1.46529	207	2.30206	310	1.32853e-25	-2.60114	down	[V]	Defense mechanisms	Molecular Function: ATP binding (GO:0005524);; Cellular Component: plasma membrane (GO:0005886);; Biological Process: obsolete ATP catabolic process (GO:0006200);; Biological Process: response to stress (GO:0006950);; Biological Process: response to nematode (GO:0009624);; Biological Process: response to abiotic stimulus (GO:0009628);; Cellular Component: chloroplast envelope (GO:0009941);; Cellu…	--	--	[Q]	Secondary metabolites biosynthesis, transport and catabolism	ABC transporter	ABC transporter G family member 28 OS=Arabidopsis thaliana OX=3702 GN=ABCG28 PE=3 SV=1	V	Defense mechanisms	PREDICTED: ABC transporter G family member 28 [Oryza sativa Japonica Group]	molecular function: binding (GO:0005488);; cellular component: cell (GO:0005623);; cellular component: membrane (GO:0016020);; cellular component: cell part (GO:0044464);; biological process: response to stimulus (GO:0050896);; biological process: multi-organism process (GO:0051704);; cellular component: organelle (GO:0043226);; cellular component: organelle part (GO:0044422);; molecular function…
LOC_Os12g36194	LOC_Os12g36194	12.0616	706	10.2079	667	10.3733	707	3.94954	234	3.66493	221	2.86789	165	2.22861e-17	-1.59321	down	[F]	Nucleotide transport and metabolism	Molecular Function: nucleoside diphosphate kinase activity (GO:0004550);; Molecular Function: ATP binding (GO:0005524);; Cellular Component: nucleus (GO:0005634);; Cellular Component: mitochondrial inner membrane (GO:0005743);; Cellular Component: vacuole (GO:0005773);; Cellular Component: peroxisome (GO:0005777);; Cellular Component: Golgi apparatus (GO:0005794);; Cellular Component: cytosol (GO…	K00940|4.50669e-101|osa:4352460|K00940 nucleoside-diphosphate kinase [EC:2.7.4.6] | (RefSeq) bip114; nucleoside diphosphate kinase 2, chloroplastic	Purine metabolism (ko00230);; Pyrimidine metabolism (ko00240)	[F]	Nucleotide transport and metabolism	Nucleoside diphosphate kinase	Nucleoside diphosphate kinase 2, chloroplastic OS=Nicotiana tabacum OX=4097 GN=NDPK2 PE=1 SV=1	F	Nucleotide transport and metabolism	PREDICTED: nucleoside diphosphate kinase 2, chloroplastic [Oryza sativa Japonica Group]	biological process: metabolic process (GO:0008152);; biological process: cellular process (GO:0009987);; molecular function: catalytic activity (GO:0003824);; molecular function: binding (GO:0005488);; cellular component: cell (GO:0005623);; cellular component: organelle (GO:0043226);; cellular component: cell part (GO:0044464);; cellular component: membrane (GO:0016020);; cellular component: org…
LOC_Os02g35460	LOC_Os02g35460	3.84746	75	2.76175	60	3.08202	70	0.246952	5	0	0	0.137341	3	2.13334e-10	-4.34066	down	--	--	Molecular Function: nucleic acid binding (GO:0003676);; Molecular Function: transcription factor activity, sequence-specific DNA binding (GO:0003700);; Cellular Component: nucleus (GO:0005634);; Biological Process: regulation of transcription, DNA-templated (GO:0006355);; Molecular Function: zinc ion binding (GO:0008270);; Biological Process: photomorphogenesis (GO:0009640);; Biological Process: …	--	--	--	--	--	Zinc finger protein 2 OS=Arabidopsis thaliana OX=3702 GN=ZFP2 PE=1 SV=1	--	--	hypothetical protein [Oryza sativa Japonica Group]	molecular function: binding (GO:0005488);; biological process: biological regulation (GO:0065007);; molecular function: nucleic acid binding transcription factor activity (GO:0001071);; cellular component: cell (GO:0005623);; cellular component: organelle (GO:0043226);; cellular component: cell part (GO:0044464);; biological process: multicellular organismal process (GO:0032501);; biological proc…
LOC_Os06g30560	LOC_Os06g30560	0.723654	72	0.47152	53	1.51252	176	0.113417	12	0.062758	7	0.02044	2	1.84975e-07	-3.53713	down	--	--	Biological Process: proteolysis (GO:0006508);; Molecular Function: cysteine-type peptidase activity (GO:0008234);; Cellular Component: cytoplasmic vesicle (GO:0016023);;	--	--	--	--	Transposase family tnp2;; Domain of unknown function (DUF4216)	--	--	--	OSJNBa0024J22.6 [Oryza sativa Japonica Group]	biological process: metabolic process (GO:0008152);; molecular function: catalytic activity (GO:0003824)
LOC_Os03g18120	LOC_Os03g18120	1.27458	101	0.87697	77	2.45629	226	0.025027	2	0	0	0.012945	2	3.15818e-14	-6.07811	down	--	--	Cellular Component: vacuole (GO:0005773);; Cellular Component: Golgi apparatus (GO:0005794);; Cellular Component: plasma membrane (GO:0005886);; Biological Process: response to water deprivation (GO:0009414);; Cellular Component: plasmodesma (GO:0009506);; Biological Process: response to salt stress (GO:0009651);; Biological Process: plant-type cell wall modification (GO:0009827);; Biological Pro…	--	--	--	--	GDSL/SGNH-like Acyl-Esterase family found in Pmr5 and Cas1p;; PMR5 N terminal Domain	Protein trichome birefringence-like 3 OS=Arabidopsis thaliana OX=3702 GN=TBL3 PE=2 SV=1	S	Function unknown	PREDICTED: protein trichome birefringence-like 3 [Oryza sativa Japonica Group]	cellular component: cell (GO:0005623);; cellular component: organelle (GO:0043226);; cellular component: cell part (GO:0044464);; cellular component: membrane (GO:0016020);; biological process: response to stimulus (GO:0050896);; cellular component: cell junction (GO:0030054);; biological process: cellular process (GO:0009987);; biological process: cellular component organization or biogenesis (G…
LOC_Os11g02080	LOC_Os11g02080	10.5076	444	7.76268	367	12.5463	618	3.10263	133	0.540342	24	1.45845	61	4.60783e-07	-2.51495	down	--	--	Cellular Component: plastid (GO:0009536);; Cellular Component: integral component of membrane (GO:0016021);;	--	--	--	--	Hypoxia induced protein conserved region	--	S	Function unknown	PREDICTED: uncharacterized protein LOC4351298 [Oryza sativa Japonica Group]	cellular component: cell (GO:0005623);; cellular component: organelle (GO:0043226);; cellular component: cell part (GO:0044464);; cellular component: membrane (GO:0016020);; cellular component: membrane part (GO:0044425)
LOC_Os01g42770	LOC_Os01g42770	14.4063	403	15.7718	493	14.4204	471	2.02216	58	1.1461	33	1.35902	38	1.32887e-39	-3.2307	down	--	--	Molecular Function: GTPase activity (GO:0003924);; Molecular Function: GTP binding (GO:0005525);; Cellular Component: vacuole (GO:0005773);; Biological Process: obsolete GTP catabolic process (GO:0006184);; Cellular Component: chloroplast (GO:0009507);; Cellular Component: protein complex (GO:0043234);; Biological Process: protein polymerization (GO:0051258);;	--	--	--	--	Conserved hypothetical protein (Lin0512_fam)	--	S	Function unknown	PREDICTED: uncharacterized protein LOC4325323 [Oryza sativa Japonica Group]	molecular function: catalytic activity (GO:0003824);; molecular function: binding (GO:0005488);; cellular component: cell (GO:0005623);; cellular component: organelle (GO:0043226);; cellular component: cell part (GO:0044464);; cellular component: macromolecular complex (GO:0032991);; biological process: cellular process (GO:0009987);; biological process: cellular component organization or biogene…
LOC_Os04g38310	LOC_Os04g38310	1.9966	108	1.28056	82	2.04587	131	0.424764	25	0.449189	27	0.350123	20	2.08734e-07	-1.98111	down	--	--	Cellular Component: nucleus (GO:0005634);; Cellular Component: cytoplasm (GO:0005737);;	--	--	--	--	Protein of unknown function (DUF4057)	--	S	Function unknown	PREDICTED: uncharacterized protein LOC4336021 [Oryza sativa Japonica Group]	cellular component: cell (GO:0005623);; cellular component: organelle (GO:0043226);; cellular component: cell part (GO:0044464)
LOC_Os11g13850	LOC_Os11g13850	171.654	8215	151.678	8113	142.313	7928	6.10105	288	11.5911	564	5.82605	269	1.67774e-54	-4.25596	down	[PQ]	Inorganic ion transport and metabolism;; Secondary metabolites biosynthesis, transport and catabolism	Biological Process: defense response to insect (GO:0002213);; Molecular Function: chitinase activity (GO:0004568);; Cellular Component: extracellular region (GO:0005576);; Biological Process: chitin catabolic process (GO:0006032);; Cellular Component: plasmodesma (GO:0009506);; Cellular Component: chloroplast thylakoid membrane (GO:0009535);; Cellular Component: chloroplast envelope (GO:0009941);…	--	--	--	--	Rieske-like [2Fe-2S] domain	--	C	Energy production and conversion	PREDICTED: uncharacterized protein LOC4350172 [Oryza sativa Japonica Group]	biological process: response to stimulus (GO:0050896);; molecular function: catalytic activity (GO:0003824);; cellular component: extracellular region (GO:0005576);; biological process: metabolic process (GO:0008152);; cellular component: cell junction (GO:0030054);; cellular component: cell (GO:0005623);; cellular component: membrane (GO:0016020);; cellular component: organelle (GO:0043226);; ce…
LOC_Os02g44104	LOC_Os02g44104	6.96821	659	6.99048	706	7.35781	789	1.86221	173	1.04889	157	1.23759	162	3.7827e-37	-1.96714	down	--	--	Cellular Component: ubiquitin ligase complex (GO:0000151);; Molecular Function: binding (GO:0005488);; Cellular Component: nucleus (GO:0005634);; Cellular Component: cytoplasm (GO:0005737);; Biological Process: response to hormone (GO:0009725);; Biological Process: cellular protein metabolic process (GO:0044267);; Biological Process: regulation of cellular process (GO:0050794);; Biological Proces…	K10268|0|osa:4330211|K10268 F-box and leucine-rich repeat protein 2/20 | (RefSeq) OJ1112_F09.25-1; F-box protein At5g51370	--	[R]	General function prediction only	--	F-box protein At5g51380 OS=Arabidopsis thaliana OX=3702 GN=At5g51380 PE=2 SV=1	S	Function unknown	PREDICTED: F-box protein At5g51370 isoform X2 [Oryza sativa Japonica Group]	cellular component: cell (GO:0005623);; cellular component: macromolecular complex (GO:0032991);; cellular component: cell part (GO:0044464);; molecular function: binding (GO:0005488);; cellular component: organelle (GO:0043226);; biological process: response to stimulus (GO:0050896);; biological process: metabolic process (GO:0008152);; biological process: cellular process (GO:0009987);; biologi…
ChrUn.fgenesh.gene.19	ChrUn.fgenesh.gene.19	0.857127	52	1.35993	91	0.928418	65	0.143474	9	0.202084	13	0.22683	14	8.14645e-07	-2.30928	down	--	--	Cellular Component: mitochondrion (GO:0005739);; Cellular Component: plastid (GO:0009536);; Cellular Component: membrane (GO:0016020);;	--	--	--	--	HGWP repeat	--	S	Function unknown	HGWP repeat containing protein-like protein [Oryza sativa Japonica Group]	cellular component: cell (GO:0005623);; cellular component: organelle (GO:0043226);; cellular component: cell part (GO:0044464);; cellular component: membrane (GO:0016020)
LOC_Os09g32470	LOC_Os09g32470	1.86349	111	0.818317	55	1.7125	119	0.143295	9	0.296677	19	0.524138	31	0.000343265	-2.05344	down	--	--	Cellular Component: plasma membrane (GO:0005886);; Biological Process: protein targeting to membrane (GO:0006612);; Cellular Component: plasmodesma (GO:0009506);; Biological Process: response to insect (GO:0009625);; Biological Process: systemic acquired resistance, salicylic acid mediated signaling pathway (GO:0009862);; Biological Process: positive regulation of flavonoid biosynthetic process (…	--	--	[T]	Signal transduction mechanisms	Protein of unknown function (DUF568);; Eukaryotic cytochrome b561	Cytochrome b561 and DOMON domain-containing protein At5g47530 OS=Arabidopsis thaliana OX=3702 GN=At5g47530 PE=2 SV=1	S	Function unknown	PREDICTED: cytochrome b561 and DOMON domain-containing protein At3g25290 [Oryza sativa Japonica Group]	cellular component: cell (GO:0005623);; cellular component: membrane (GO:0016020);; cellular component: cell part (GO:0044464);; biological process: localization (GO:0051179);; cellular component: cell junction (GO:0030054);; biological process: response to stimulus (GO:0050896);; biological process: multi-organism process (GO:0051704);; biological process: cellular process (GO:0009987);; biologi…
LOC_Os07g08460	LOC_Os07g08460	30.8473	1353	17.0676	833	27.8839	1423	1.61674	72	1.71385	78	1.40487	62	8.52696e-45	-3.92067	down	--	--	Cellular Component: nucleus (GO:0005634);; Biological Process: regulation of transcription, DNA-templated (GO:0006355);; Biological Process: regulation of translation (GO:0006417);; Cellular Component: plastid (GO:0009536);; Biological Process: auxin-activated signaling pathway (GO:0009734);; Molecular Function: protein dimerization activity (GO:0046983);; Biological Process: lateral root develop…	K14484|2.08016e-118|osa:4342573|K14484 auxin-responsive protein IAA | (RefSeq) IAA24, OJ1506_G02.8; auxin-responsive protein IAA24	Plant hormone signal transduction (ko04075)	--	--	AUX/IAA family	Auxin-responsive protein IAA24 OS=Oryza sativa subsp. japonica OX=39947 GN=IAA24 PE=2 SV=1	K	Transcription	PREDICTED: auxin-responsive protein IAA24 [Oryza sativa Japonica Group]	cellular component: cell (GO:0005623);; cellular component: organelle (GO:0043226);; cellular component: cell part (GO:0044464);; biological process: biological regulation (GO:0065007);; biological process: cellular process (GO:0009987);; biological process: signaling (GO:0023052);; biological process: single-organism process (GO:0044699);; biological process: response to stimulus (GO:0050896);; …
LOC_Os06g05600	LOC_Os06g05600	1.78512	113	1.33403	94	1.12287	83	0.638158	41	0.303095	20	0.265472	17	0.000117778	-1.73232	down	--	--	--	--	--	--	--	Protein of unknown function (DUF295);; F-box-like;; F-box domain	F-box protein At2g17690 OS=Arabidopsis thaliana OX=3702 GN=SDC PE=2 SV=1	S	Function unknown	PREDICTED: uncharacterized protein LOC4340133 [Oryza sativa Japonica Group]	--
LOC_Os04g35864	LOC_Os04g35864	14.0876	411	13.8182	453	12.4095	421	2.82521	84	2.64498	81	1.26562	38	1.3109e-17	-2.4963	down	--	--	--	--	--	[B]	Chromatin structure and dynamics	Williams-Beuren syndrome DDT (WSD), D-TOX E motif	Homeobox-DDT domain protein RLT1 OS=Arabidopsis thaliana OX=3702 GN=RLT1 PE=1 SV=1	BK	Chromatin structure and dynamics;; Transcription	hypothetical protein OsJ_14909 [Oryza sativa Japonica Group]	--
LOC_Os03g03470	LOC_Os03g03470	6.04939	397	6.76365	496	3.78625	290	0.631685	42	0.377406	27	0.364565	24	2.92774e-26	-3.48685	down	--	--	Cellular Component: plastid (GO:0009536);; Molecular Function: oxidoreductase activity, acting on the CH-OH group of donors, NAD or NADP as acceptor (GO:0016616);; Molecular Function: cofactor binding (GO:0048037);; Biological Process: oxidation-reduction process (GO:0055114);;	--	--	--	--	--	--	S	Function unknown	Unknown protein [Oryza sativa Japonica Group]	cellular component: cell (GO:0005623);; cellular component: organelle (GO:0043226);; cellular component: cell part (GO:0044464);; biological process: metabolic process (GO:0008152);; biological process: single-organism process (GO:0044699);; molecular function: catalytic activity (GO:0003824);; molecular function: binding (GO:0005488)
LOC_Os05g32230	LOC_Os05g32230	58.6109	3875	53.5781	3955	51.2845	3952	12.7947	857	12.1293	824	12.4906	812	3.32318e-79	-2.0836	down	--	--	Biological Process: defense response to insect (GO:0002213);; Molecular Function: nucleic acid binding (GO:0003676);; Molecular Function: chitinase activity (GO:0004568);; Molecular Function: protein binding (GO:0005515);; Cellular Component: extracellular region (GO:0005576);; Cellular Component: nucleus (GO:0005634);; Cellular Component: mitochondrion (GO:0005739);; Biological Process: chitin c…	--	--	--	--	Protein RETICULATA-related	Protein RETICULATA-RELATED 4, chloroplastic OS=Arabidopsis thaliana OX=3702 GN=RER4 PE=2 SV=1	S	Function unknown	PREDICTED: protein RETICULATA-RELATED 4, chloroplastic [Oryza sativa Japonica Group]	biological process: response to stimulus (GO:0050896);; molecular function: binding (GO:0005488);; molecular function: catalytic activity (GO:0003824);; cellular component: extracellular region (GO:0005576);; cellular component: cell (GO:0005623);; cellular component: organelle (GO:0043226);; cellular component: cell part (GO:0044464);; biological process: metabolic process (GO:0008152);; biologi…
LOC_Os01g71980	LOC_Os01g71980	39.2798	2305	38.5165	2535	37.5146	2575	11.6871	686	12.7015	759	11.6228	659	6.82438e-49	-1.65692	down	--	--	--	--	--	[BK]	Chromatin structure and dynamics;; Transcription	Divergent CRAL/TRIO domain	--	S	Function unknown	PREDICTED: ganglioside-induced differentiation-associated protein 2 [Oryza sativa Japonica Group]	--
LOC_Os06g01290	LOC_Os06g01290	3.80309	127	3.21274	120	2.51607	98	0.28201	10	0.380948	14	0.156768	6	1.07155e-13	-3.31985	down	--	--	Cellular Component: plasma membrane (GO:0005886);; Molecular Function: protein transporter activity (GO:0008565);; Biological Process: protein secretion (GO:0009306);; Cellular Component: chloroplast thylakoid membrane (GO:0009535);; Cellular Component: chloroplast envelope (GO:0009941);; Molecular Function: proton motive force dependent protein transmembrane transporter activity (GO:0009977);; C…	--	--	--	--	mttA/Hcf106 family	Sec-independent protein translocase protein TATB, chloroplastic OS=Oryza sativa subsp. japonica OX=39947 GN=TATB PE=2 SV=2	--	--	unnamed protein product [Oryza sativa Japonica Group]	cellular component: cell (GO:0005623);; cellular component: membrane (GO:0016020);; cellular component: cell part (GO:0044464);; biological process: localization (GO:0051179);; molecular function: transporter activity (GO:0005215);; biological process: cellular process (GO:0009987);; biological process: single-organism process (GO:0044699);; cellular component: organelle (GO:0043226);; cellular c…
LOC_Os01g12900	LOC_Os01g12900	2.55215	110	1.98173	101	2.15298	109	0.094864	5	0.252619	12	0.023829	2	1.64768e-12	-3.82441	down	--	--	Biological Process: microtubule cytoskeleton organization (GO:0000226);; Biological Process: RNA splicing, via endonucleolytic cleavage and ligation (GO:0000394);; Molecular Function: GTPase activity (GO:0003924);; Molecular Function: GTP binding (GO:0005525);; Cellular Component: extracellular region (GO:0005576);; Cellular Component: nucleolus (GO:0005730);; Cellular Component: cytoplasm (GO:00…	K04392|9.296e-75|osa:4325879|K04392 Ras-related C3 botulinum toxin substrate 1 | (RefSeq) OsRac1, Rac1; rac-like GTP-binding protein 1	Phagosome (ko04145);; AGE-RAGE signaling pathway in diabetic complications (ko04933)	[R]	General function prediction only	Ras family	Rac-like GTP-binding protein 1 OS=Oryza sativa subsp. japonica OX=39947 GN=RAC1 PE=1 SV=1	S	Function unknown	PREDICTED: rac-like GTP-binding protein 1 [Oryza sativa Japonica Group]	biological process: cellular process (GO:0009987);; biological process: cellular component organization or biogenesis (GO:0071840);; biological process: metabolic process (GO:0008152);; molecular function: catalytic activity (GO:0003824);; molecular function: binding (GO:0005488);; cellular component: extracellular region (GO:0005576);; cellular component: cell (GO:0005623);; cellular component: …
LOC_Os05g01290	LOC_Os05g01290	35.232	1287	32.2147	1313	35.4077	1507	5.59129	207	5.11189	192	2.49252	90	6.42237e-26	-2.90498	down	--	--	Cellular Component: cytoplasmic vesicle (GO:0016023);;	--	--	--	--	Protein of unknown function (DUF3339)	--	S	Function unknown	PREDICTED: uncharacterized protein LOC4337541 [Oryza sativa Japonica Group]	--
LOC_Os01g41900	LOC_Os01g41900	35.0308	2082	31.7089	2104	38.0568	2637	4.22669	255	3.64419	223	3.13597	184	2.70696e-82	-3.20287	down	--	--	Molecular Function: DNA binding (GO:0003677);; Molecular Function: chromatin binding (GO:0003682);; Molecular Function: protein binding (GO:0005515);; Molecular Function: zinc ion binding (GO:0008270);; Cellular Component: plant-type cell wall (GO:0009505);; Cellular Component: plasmodesma (GO:0009506);; Biological Process: flower development (GO:0009908);; Biological Process: cellular process (G…	--	--	--	--	Myb-like DNA-binding domain	Transcription factor MYBS3 OS=Oryza sativa subsp. japonica OX=39947 GN=MYBS3 PE=2 SV=1	K	Transcription	PREDICTED: uncharacterized protein LOC4324094 [Oryza sativa Japonica Group]	molecular function: binding (GO:0005488);; cellular component: cell (GO:0005623);; cellular component: cell part (GO:0044464);; cellular component: cell junction (GO:0030054);; biological process: reproduction (GO:0000003);; biological process: reproductive process (GO:0022414);; biological process: multicellular organismal process (GO:0032501);; biological process: developmental process (GO:0032…
LOC_Os12g40470	LOC_Os12g40470	2.16454	60	2.94759	90	3.17034	101	0	0	0.24961	7	0	0	9.05688e-09	-4.6803	down	--	--	Molecular Function: binding (GO:0005488);; Biological Process: RNA processing (GO:0006396);; Cellular Component: nuclear lumen (GO:0031981);; Biological Process: single-organism cellular process (GO:0044763);; Biological Process: regulation of biological process (GO:0050789);;	--	--	--	--	C1 domain	--	S	Function unknown	DC1 domain-containing protein, putative, expressed [Oryza sativa Japonica Group]	molecular function: binding (GO:0005488);; biological process: metabolic process (GO:0008152);; biological process: cellular process (GO:0009987);; cellular component: cell (GO:0005623);; cellular component: membrane-enclosed lumen (GO:0031974);; cellular component: organelle (GO:0043226);; cellular component: organelle part (GO:0044422);; cellular component: cell part (GO:0044464);; biological p…
LOC_Os01g09640	LOC_Os01g09640	14.673	963	14.4926	1062	10.7151	820	3.76727	251	3.11693	211	1.71244	111	4.25038e-14	-2.15496	down	--	--	Molecular Function: DNA binding (GO:0003677);; Molecular Function: chromatin binding (GO:0003682);; Biological Process: response to stress (GO:0006950);; Biological Process: circadian rhythm (GO:0007623);; Molecular Function: zinc ion binding (GO:0008270);; Biological Process: response to hormone (GO:0009725);; Biological Process: flower development (GO:0009908);; Biological Process: regulation o…	--	--	--	--	Myb-like DNA-binding domain	Transcription factor MYBS3 OS=Oryza sativa subsp. japonica OX=39947 GN=MYBS3 PE=2 SV=1	K	Transcription	PREDICTED: transcription factor MYB1R1 [Oryza sativa Japonica Group]	molecular function: binding (GO:0005488);; biological process: response to stimulus (GO:0050896);; biological process: rhythmic process (GO:0048511);; biological process: reproduction (GO:0000003);; biological process: reproductive process (GO:0022414);; biological process: multicellular organismal process (GO:0032501);; biological process: developmental process (GO:0032502);; biological process:…
LOC_Os04g44930	LOC_Os04g44930	0.860247	86	1.24147	132	0.440421	62	0.162189	20	0.238282	30	0.132131	16	4.52305e-05	-1.88987	down	--	--	--	--	--	--	--	--	--	--	--	Os04g0531800 [Oryza sativa Japonica Group]	--
[truncated: 5,961 more rows]
