# Supplementary material for: An Integration of MicroRNA and Transcriptome Sequencing Analysis Reveal Regulatory Roles of miRNAs in Response to Chilling Stress in Wild Rice
Source: Plants (Basel). 2022 Apr 3;11(7):977. doi: 10.3390/plants11070977 (PMC9002458; doi:10.3390/plants11070977)
Supplement: Supplementary file 1 [file plants-11-00977-s001.zip › Table S6. Upregulated differentially expressed genes (DEGs) identified in the comparison of DC90-0 h vs. DC90-96 h (log2(FC) í▌ 1 and FDR í▄ 0.01).xlsx]

## Sheet: Table S6
Table S6. Upregulated differentially expressed genes (DEGs) identified in the comparison of DC90-0 h vs. DC90-96 h (|log2(FC)| ≥ 1 and FDR ≤ 0.01).
#ID	gene_name	DC90-0h-1a1_FPKM	DC90-0h-1_count	DC90-0h-2a2_FPKM	DC90-0h-2_count	DC90-0h-3a3_FPKM	DC90-0h-3_count	DC90-96h-1b1_FPKM	DC90-96h-1_count	DC90-96h-2b2_FPKM	DC90-96h-2_count	DC90-96h-3b3_FPKM	DC90-96h-3_count	FDRc	log2FC	regulated	COG_class	COG_class_annotation	GO_annotation	KEGG_annotation	KEGG_pathway_annotation	KOG_class	KOG_class_annotation	Pfam_annotation	Swiss_Prot_annotation	eggNOG_class	eggNOG_class_annotation	NR_annotation	GO_second_level_annotation
LOC_Os03g10210	LOC_Os03g10210	0.383641	18	0.309721	15	0.039813	2	2.21392	117	3.46848	168	1.62794	72	4.83147e-08	3.31282	up	--	--	Molecular Function: transcription regulatory region sequence-specific DNA binding (GO:0000976);; Molecular Function: transcription factor activity, sequence-specific DNA binding (GO:0003700);; Cellular Component: nucleus (GO:0005634);; Biological Process: regulation of transcription, DNA-templated (GO:0006355);; Biological Process: positive regulation of transcription, DNA-templated (GO:0045893);;	K09338|5.90701e-93|osa:4331956|K09338 homeobox-leucine zipper protein | (RefSeq) HOX12, OsHox12, OsJ_009423; homeobox-leucine zipper protein HOX12	--	[K]	Transcription	Homeobox domain	Homeobox-leucine zipper protein HOX12 OS=Oryza sativa subsp. japonica OX=39947 GN=HOX12 PE=2 SV=1	K	Transcription	PREDICTED: homeobox-leucine zipper protein HOX12 [Oryza sativa Japonica Group]	molecular function: binding (GO:0005488);; biological process: biological regulation (GO:0065007);; molecular function: nucleic acid binding transcription factor activity (GO:0001071);; cellular component: cell (GO:0005623);; cellular component: organelle (GO:0043226);; cellular component: cell part (GO:0044464)
LOC_Os07g29320	LOC_Os07g29320	6.58165	320	4.9047	260	4.68309	252	26.1129	1500	30.1547	1593	27.0217	1297	1.07395e-47	2.5139	up	--	--	Biological Process: RNA methylation (GO:0001510);; Cellular Component: nucleus (GO:0005634);; Biological Process: protein import into nucleus (GO:0006606);; Biological Process: protein targeting to mitochondrion (GO:0006626);;	K14823|2.68768e-151|osa:4343215|K14823 rRNA-processing protein EBP2 | (RefSeq) probable rRNA-processing protein EBP2 homolog	--	[A]	RNA processing and modification	Eukaryotic rRNA processing protein EBP2	Probable rRNA-processing protein EBP2 homolog OS=Arabidopsis thaliana OX=3702 GN=EBP2 PE=1 SV=1	S	Function unknown	PREDICTED: probable rRNA-processing protein EBP2 homolog [Oryza sativa Japonica Group]	biological process: metabolic process (GO:0008152);; biological process: cellular process (GO:0009987);; cellular component: cell (GO:0005623);; cellular component: organelle (GO:0043226);; cellular component: cell part (GO:0044464);; biological process: single-organism process (GO:0044699);; biological process: localization (GO:0051179)
LOC_Os02g11760	LOC_Os02g11760	2.45652	398	2.87283	505	2.10333	376	8.46691	1618	6.98175	1227	6.26401	1000	3.86055e-20	1.69084	up	[V]	Defense mechanisms	Molecular Function: ATP binding (GO:0005524);; Cellular Component: mitochondrion (GO:0005739);; Cellular Component: vacuolar membrane (GO:0005774);; Cellular Component: cytosol (GO:0005829);; Cellular Component: plasma membrane (GO:0005886);; Biological Process: obsolete ATP catabolic process (GO:0006200);; Biological Process: protein targeting to membrane (GO:0006612);; Biological Process: drug …	--	--	[Q]	Secondary metabolites biosynthesis, transport and catabolism	ABC-2 type transporter;; ABC transporter;; Plant PDR ABC transporter associated;; ABC-transporter extracellular N-terminal;; AAA domain, putative AbiEii toxin, Type IV TA system;; AAA domain;; ATPase family associated with various cellular activities (AAA)	ABC transporter G family member 39 OS=Oryza sativa subsp. japonica OX=39947 GN=ABCG39 PE=3 SV=1	V	Defense mechanisms	RecName: Full=ABC transporter G family member 39; Short=OsABCG39; AltName: Full=Pleiotropic drug resistance protein 7; Short=OsPDR7	molecular function: binding (GO:0005488);; cellular component: cell (GO:0005623);; cellular component: organelle (GO:0043226);; cellular component: cell part (GO:0044464);; cellular component: membrane (GO:0016020);; cellular component: organelle part (GO:0044422);; biological process: localization (GO:0051179);; biological process: single-organism process (GO:0044699);; biological process: respo…
LOC_Os03g26990	LOC_Os03g26990	1.37865	67	1.04628	55	0.697268	38	2.43524	139	2.41619	127	3.16806	151	3.09041e-05	1.50725	up	--	--	Cellular Component: plastid (GO:0009536);; Cellular Component: cell part (GO:0044464);;	--	--	--	--	VQ motif	--	S	Function unknown	Os03g0387300, partial [Oryza sativa Japonica Group]	cellular component: cell (GO:0005623);; cellular component: organelle (GO:0043226);; cellular component: cell part (GO:0044464)
LOC_Os09g02250	LOC_Os09g02250	0.048791	6	0.220636	27	0.150769	19	0.309204	41	0.415802	51	0.50827	56	0.00970404	1.60789	up	[K]	Transcription	Molecular Function: protein kinase activity (GO:0004672);; Molecular Function: ATP binding (GO:0005524);; Biological Process: polysaccharide metabolic process (GO:0005976);; Biological Process: protein phosphorylation (GO:0006468);; Biological Process: anatomical structure morphogenesis (GO:0009653);; Biological Process: response to endogenous stimulus (GO:0009719);; Biological Process: tissue de…	--	--	--	--	Protein kinase domain;; Protein tyrosine kinase;; Leucine Rich repeats (2 copies);; Leucine rich repeat;; Leucine Rich Repeat;; Leucine rich repeat N-terminal domain;; Leucine Rich repeat	Receptor protein kinase-like protein At4g34220 OS=Arabidopsis thaliana OX=3702 GN=At4g34220 PE=2 SV=1	T	Signal transduction mechanisms	PREDICTED: probable LRR receptor-like serine/threonine-protein kinase At4g37250 [Oryza sativa Japonica Group]	biological process: metabolic process (GO:0008152);; biological process: cellular process (GO:0009987);; molecular function: catalytic activity (GO:0003824);; molecular function: binding (GO:0005488);; biological process: developmental process (GO:0032502);; biological process: response to stimulus (GO:0050896);; cellular component: membrane (GO:0016020);; cellular component: membrane part (GO:00…
LOC_Os03g56250	LOC_Os03g56250	15.2596	1475	11.7723	1236	9.22326	985	65.0134	7420	66.7516	7007	105.711	10080	1.85681e-25	2.8738	up	[K]	Transcription	Molecular Function: protein kinase activity (GO:0004672);; Molecular Function: protein binding (GO:0005515);; Molecular Function: ATP binding (GO:0005524);; Cellular Component: plasma membrane (GO:0005886);; Biological Process: protein phosphorylation (GO:0006468);; Biological Process: defense response (GO:0006952);; Biological Process: signal transduction (GO:0007165);; Biological Process: metab…	--	--	--	--	Protein tyrosine kinase;; Protein kinase domain;; Leucine Rich repeats (2 copies);; Leucine Rich Repeat	Probable LRR receptor-like serine/threonine-protein kinase At2g16250 OS=Arabidopsis thaliana OX=3702 GN=At2g16250 PE=2 SV=1	S	Function unknown	PREDICTED: probable LRR receptor-like serine/threonine-protein kinase At2g16250 [Oryza sativa Japonica Group]	biological process: metabolic process (GO:0008152);; biological process: cellular process (GO:0009987);; molecular function: catalytic activity (GO:0003824);; molecular function: binding (GO:0005488);; cellular component: cell (GO:0005623);; cellular component: membrane (GO:0016020);; cellular component: cell part (GO:0044464);; biological process: response to stimulus (GO:0050896);; biological p…
LOC_Os06g41930	LOC_Os06g41930	75.6883	5190	81.7057	6153	65.9554	4980	163.068	13261	163.91	12224	182.604	12288	7.31964e-18	1.3432	up	--	--	--	--	--	--	--	PLATZ transcription factor	--	S	Function unknown	PREDICTED: uncharacterized protein LOC9268257 isoform X1 [Oryza sativa Japonica Group]	--
LOC_Os02g48110	LOC_Os02g48110	19.5103	2235	17.343	2158	12.8181	1622	39.0918	5288	36.152	4498	37.402	4227	8.14426e-15	1.34044	up	[O]	Posttranslational modification, protein turnover, chaperones	Molecular Function: nucleotide binding (GO:0000166);; Molecular Function: ATP binding (GO:0005524);; Cellular Component: vacuolar membrane (GO:0005774);; Cellular Component: endoplasmic reticulum (GO:0005783);; Cellular Component: Golgi apparatus (GO:0005794);; Cellular Component: cytosol (GO:0005829);; Cellular Component: plasma membrane (GO:0005886);; Biological Process: protein folding (GO:000…	K09486|0|osa:4330492|K09486 hypoxia up-regulated 1 | (RefSeq) OJ1038_A06.19, OJ1311_H06.29; heat shock 70 kDa protein 17	Protein processing in endoplasmic reticulum (ko04141)	[O]	Posttranslational modification, protein turnover, chaperones	NAD-specific glutamate dehydrogenase	Heat shock 70 kDa protein 17 OS=Arabidopsis thaliana OX=3702 GN=HSP70-17 PE=2 SV=1	O	Posttranslational modification, protein turnover, chaperones	PREDICTED: heat shock 70 kDa protein 17 [Oryza sativa Japonica Group]	molecular function: binding (GO:0005488);; cellular component: cell (GO:0005623);; cellular component: membrane (GO:0016020);; cellular component: organelle (GO:0043226);; cellular component: organelle part (GO:0044422);; cellular component: cell part (GO:0044464);; biological process: cellular process (GO:0009987);; biological process: localization (GO:0051179);; biological process: response to …
LOC_Os04g43922	LOC_Os04g43922	3.61873	185	3.39648	189	3.23783	183	10.2044	617	8.66531	482	8.13259	411	2.33937e-17	1.54476	up	[J]	Translation, ribosomal structure and biogenesis	Cellular Component: exosome (RNase complex) (GO:0000178);; Molecular Function: RNA binding (GO:0003723);; Molecular Function: structural constituent of ribosome (GO:0003735);; Molecular Function: exonuclease activity (GO:0004527);; Cellular Component: mitochondrion (GO:0005739);; Cellular Component: ribosome (GO:0005840);; Biological Process: translation (GO:0006412);; Biological Process: megagam…	K03679|0|osa:4336421|K03679 exosome complex component RRP4 | (RefSeq) exosome complex component RRP4 homolog	RNA degradation (ko03018)	[A]	RNA processing and modification	KH domain	Exosome complex component RRP4 homolog OS=Arabidopsis thaliana OX=3702 GN=RRP4 PE=1 SV=1	J	Translation, ribosomal structure and biogenesis	PREDICTED: exosome complex component RRP4 homolog [Oryza sativa Japonica Group]	cellular component: cell (GO:0005623);; cellular component: macromolecular complex (GO:0032991);; cellular component: cell part (GO:0044464);; molecular function: binding (GO:0005488);; molecular function: structural molecule activity (GO:0005198);; biological process: metabolic process (GO:0008152);; biological process: cellular process (GO:0009987);; molecular function: catalytic activity (GO:0…
Oryza_sativa_newGene_2119	--	0	0	0	0	0	0	1.30979	113	1.18641	94	1.46376	106	3.93269e-12	8.01567	up	--	--	Cellular Component: plastid (GO:0009536);; Cellular Component: integral component of membrane (GO:0016021);;	--	--	--	--	--	--	--	--	Os07g0620700, partial [Oryza sativa Japonica Group]	cellular component: cell (GO:0005623);; cellular component: organelle (GO:0043226);; cellular component: cell part (GO:0044464);; cellular component: membrane (GO:0016020);; cellular component: membrane part (GO:0044425)
LOC_Os01g74152	LOC_Os01g74152	0.291422	14	0.033376	2	0.302466	16	0.78275	42	2.84002	141	1.2801	58	8.76239e-05	2.84946	up	[H]	Coenzyme transport and metabolism	Biological Process: metabolic process (GO:0008152);; Molecular Function: hydrolase activity (GO:0016787);;	--	--	[R]	General function prediction only	Haloacid dehalogenase-like hydrolase	--	S	Function unknown	PREDICTED: uncharacterized protein LOC4326398 [Oryza sativa Japonica Group]	biological process: metabolic process (GO:0008152);; molecular function: catalytic activity (GO:0003824)
LOC_Os02g57220	LOC_Os02g57220	8.218	457	8.4186	509	6.62646	407	35.8555	2353	34.814	2102	38.4852	2110	1.25385e-46	2.38392	up	[R]	General function prediction only	Molecular Function: nucleotide binding (GO:0000166);; Molecular Function: actin binding (GO:0003779);; Cellular Component: nucleus (GO:0005634);; Cellular Component: cytoplasm (GO:0005737);; Cellular Component: cytoskeleton (GO:0005856);; Cellular Component: Arp2/3 protein complex (GO:0005885);; Biological Process: actin filament organization (GO:0007015);; Biological Process: regulation of actin…	K05757|0|osa:4331146|K05757 actin related protein 2/3 complex, subunit 1A/1B | (RefSeq) OJ1136_C12.12; actin-related protein 2/3 complex subunit 1B	Endocytosis (ko04144)	[Z]	Cytoskeleton	WD domain, G-beta repeat;; Anaphase-promoting complex subunit 4 WD40 domain;; WD40-like Beta Propeller Repeat	Actin-related protein 2/3 complex subunit 1B OS=Arabidopsis thaliana OX=3702 GN=ARPC1B PE=2 SV=1	S	Function unknown	PREDICTED: actin-related protein 2/3 complex subunit 1B [Oryza sativa Japonica Group]	molecular function: binding (GO:0005488);; cellular component: cell (GO:0005623);; cellular component: organelle (GO:0043226);; cellular component: cell part (GO:0044464);; cellular component: macromolecular complex (GO:0032991);; cellular component: organelle part (GO:0044422);; biological process: cellular process (GO:0009987);; biological process: single-organism process (GO:0044699);; biologi…
LOC_Os01g08850	LOC_Os01g08850	2.02135	125	1.46096	98	1.3346	91	4.57688	334	3.3612	226	2.95015	180	2.44065e-06	1.32326	up	[J]	Translation, ribosomal structure and biogenesis	Molecular Function: ATP binding (GO:0005524);; Molecular Function: GTP binding (GO:0005525);; Cellular Component: nucleus (GO:0005634);; Biological Process: mRNA processing (GO:0006397);; Biological Process: Mo-molybdopterin cofactor biosynthetic process (GO:0006777);; Biological Process: flower development (GO:0009908);; Biological Process: regulation of gene expression (GO:0010468);; Biological…	K06947|0|osa:4325340|K06947 polynucleotide 5'-hydroxyl-kinase GRC3/NOL9 [EC:2.7.1.-] | (RefSeq) polynucleotide 5'-hydroxyl-kinase NOL9	--	[R]	General function prediction only	mRNA cleavage and polyadenylation factor CLP1 P-loop	Polynucleotide 5&apos;-hydroxyl-kinase NOL9 OS=Arabidopsis thaliana OX=3702 GN=At5g11010 PE=2 SV=1	S	Function unknown	hypothetical protein OsJ_00655 [Oryza sativa Japonica Group]	molecular function: binding (GO:0005488);; cellular component: cell (GO:0005623);; cellular component: organelle (GO:0043226);; cellular component: cell part (GO:0044464);; biological process: metabolic process (GO:0008152);; biological process: cellular process (GO:0009987);; biological process: reproduction (GO:0000003);; biological process: reproductive process (GO:0022414);; biological proces…
LOC_Os09g32370	LOC_Os09g32370	0	0	0	0	0	0	3.50697	325	3.01579	257	1.78312	138	3.11426e-16	9.01245	up	[R]	General function prediction only	Biological Process: cellular process (GO:0009987);; Cellular Component: intracellular organelle (GO:0043229);; Cellular Component: cell periphery (GO:0071944);;	--	--	--	--	Domain of unknown function (DUF2828)	--	S	Function unknown	PREDICTED: uncharacterized protein LOC4347476 [Oryza sativa Japonica Group]	biological process: cellular process (GO:0009987);; cellular component: cell (GO:0005623);; cellular component: organelle (GO:0043226);; cellular component: cell part (GO:0044464)
LOC_Os11g03900	LOC_Os11g03900	5.33442	467	5.33419	507	4.21805	408	46.8795	4840	53.0252	5035	65.0273	5609	5.45883e-69	3.62109	up	[M]	Cell wall/membrane/envelope biogenesis	Molecular Function: glutamine-fructose-6-phosphate transaminase (isomerizing) activity (GO:0004360);; Cellular Component: mitochondrion (GO:0005739);; Cellular Component: cytosol (GO:0005829);; Biological Process: glucosamine biosynthetic process (GO:0006042);; Biological Process: gluconeogenesis (GO:0006094);; Biological Process: cytoskeleton organization (GO:0007010);; Biological Process: prote…	K00820|0|osa:4349694|K00820 glucosamine--fructose-6-phosphate aminotransferase (isomerizing) [EC:2.6.1.16] | (RefSeq) glutamine--fructose-6-phosphate aminotransferase [isomerizing] 2	--	[M]	Cell wall/membrane/envelope biogenesis	SIS domain;; Glutamine amidotransferase domain;; Glutamine amidotransferase domain	Glutamine--fructose-6-phosphate aminotransferase [isomerizing] OS=Cyanidium caldarium OX=2771 GN=glmS PE=3 SV=3	M	Cell wall/membrane/envelope biogenesis	PREDICTED: glutamine--fructose-6-phosphate aminotransferase [isomerizing] 2 isoform X1 [Oryza sativa Japonica Group]	molecular function: catalytic activity (GO:0003824);; cellular component: cell (GO:0005623);; cellular component: organelle (GO:0043226);; cellular component: cell part (GO:0044464);; biological process: metabolic process (GO:0008152);; biological process: single-organism process (GO:0044699);; biological process: cellular process (GO:0009987);; biological process: cellular component organization…
LOC_Os04g42140	LOC_Os04g42140	23.0851	2510	22.316	2636	20.4124	2452	62.3158	8001	67.8643	8014	59.4463	6377	1.74119e-60	1.67677	up	--	--	Molecular Function: DNA binding (GO:0003677);; Molecular Function: translation initiation factor activity (GO:0003743);; Cellular Component: nucleus (GO:0005634);; Cellular Component: cytosol (GO:0005829);; Biological Process: translational initiation (GO:0006413);; Biological Process: regulation of translation (GO:0006417);; Biological Process: cell cycle (GO:0007049);; Biological Process: nucle…	K03260|0|osa:4336300|K03260 translation initiation factor 4G | (RefSeq) RYMV1; eukaryotic translation initiation factor isoform 4G-1	RNA transport (ko03013)	[J]	Translation, ribosomal structure and biogenesis	MIF4G domain;; MA3 domain	Eukaryotic translation initiation factor isoform 4G-1 OS=Oryza sativa subsp. japonica OX=39947 GN=Os04g0499300 PE=2 SV=2	J	Translation, ribosomal structure and biogenesis	PREDICTED: eukaryotic translation initiation factor isoform 4G-1 [Oryza sativa Japonica Group]	molecular function: binding (GO:0005488);; biological process: metabolic process (GO:0008152);; biological process: cellular process (GO:0009987);; cellular component: cell (GO:0005623);; cellular component: organelle (GO:0043226);; cellular component: cell part (GO:0044464);; biological process: biological regulation (GO:0065007);; biological process: single-organism process (GO:0044699);; biolo…
LOC_Os05g30710	LOC_Os05g30710	1.20754	103	1.35811	126	1.09726	103	2.25457	226	2.51654	232	2.77987	233	2.61398e-06	1.18905	up	--	--	Biological Process: RNA modification (GO:0009451);; Cellular Component: chloroplast (GO:0009507);; Biological Process: regulation of gene expression (GO:0010468);; Biological Process: heterocycle biosynthetic process (GO:0018130);; Biological Process: aromatic compound biosynthetic process (GO:0019438);; Biological Process: photosynthesis, light reaction (GO:0019684);; Biological Process: regulat…	--	--	[R]	General function prediction only	PPR repeat;; PPR repeat family;; DYW family of nucleic acid deaminases;; PPR repeat;; Pentatricopeptide repeat domain;; Pentacotripeptide-repeat region of PRORP	Pentatricopeptide repeat-containing protein At1g20230 OS=Arabidopsis thaliana OX=3702 GN=PCMP-H21 PE=2 SV=2	S	Function unknown	PREDICTED: pentatricopeptide repeat-containing protein At1g20230 isoform X1 [Oryza sativa Japonica Group]	biological process: metabolic process (GO:0008152);; biological process: cellular process (GO:0009987);; cellular component: cell (GO:0005623);; cellular component: organelle (GO:0043226);; cellular component: cell part (GO:0044464);; biological process: biological regulation (GO:0065007);; biological process: cellular component organization or biogenesis (GO:0071840);; biological process: single…
LOC_Os01g62460	LOC_Os01g62460	51.8267	5622	66.6036	7881	52.3423	6278	184.191	24474	163.236	19939	197.65	21871	4.67839e-24	1.8759	up	--	--	Biological Process: immune system process (GO:0002376);; Biological Process: regulation of transcription, DNA-templated (GO:0006355);; Biological Process: tryptophan metabolic process (GO:0006568);; Biological Process: defense response (GO:0006952);; Biological Process: signal transduction (GO:0007165);; Biological Process: multicellular organism development (GO:0007275);; Biological Process: res…	--	--	--	--	GRAS domain family	Scarecrow-like protein 9 OS=Arabidopsis thaliana OX=3702 GN=SCL9 PE=2 SV=1	K	Transcription	PREDICTED: scarecrow-like protein 9 isoform X1 [Oryza sativa Japonica Group]	biological process: immune system process (GO:0002376);; biological process: biological regulation (GO:0065007);; biological process: metabolic process (GO:0008152);; biological process: cellular process (GO:0009987);; biological process: single-organism process (GO:0044699);; biological process: response to stimulus (GO:0050896);; biological process: multicellular organismal process (GO:0032501)…
LOC_Os03g57140	LOC_Os03g57140	26.1025	956	25.3011	1007	22.1708	897	86.6868	3748	78.4387	3119	66.001	2384	2.29176e-41	1.79691	up	--	--	Cellular Component: cytoplasm (GO:0005737);; Biological Process: cell death (GO:0008219);; Biological Process: response to salicylic acid (GO:0009751);; Biological Process: defense response to bacterium, incompatible interaction (GO:0009816);; Molecular Function: sphingosine transmembrane transporter activity (GO:0010175);; Biological Process: vesicle-mediated transport (GO:0016192);; Molecular F…	--	--	[S]	Function unknown	Glycolipid transfer protein (GLTP)	Accelerated cell death 11 OS=Arabidopsis thaliana OX=3702 GN=ACD11 PE=1 SV=1	U	Intracellular trafficking, secretion, and vesicular transport	PREDICTED: accelerated cell death 11 [Oryza sativa Japonica Group]	cellular component: cell (GO:0005623);; cellular component: cell part (GO:0044464);; biological process: cellular process (GO:0009987);; biological process: single-organism process (GO:0044699);; biological process: response to stimulus (GO:0050896);; biological process: immune system process (GO:0002376);; biological process: multi-organism process (GO:0051704);; biological process: localization…
LOC_Os06g37660	LOC_Os06g37660	29.4922	1578	32.6293	1897	24.0517	1422	111.319	7034	131.576	7646	122.109	6446	1.42296e-45	2.23388	up	[T]	Signal transduction mechanisms	Cellular Component: protein phosphatase type 2A complex (GO:0000159);; Molecular Function: phosphoprotein phosphatase activity (GO:0004721);; Molecular Function: protein serine/threonine phosphatase activity (GO:0004722);; Cellular Component: nucleus (GO:0005634);; Cellular Component: nucleolus (GO:0005730);; Cellular Component: cytoplasm (GO:0005737);; Cellular Component: cytosol (GO:0005829);; …	K04382|0|osa:4341364|K04382 serine/threonine-protein phosphatase 2A catalytic subunit [EC:3.1.3.16] | (RefSeq) OsJ_020918, PP2A1; serine/threonine-protein phosphatase PP2A-1 catalytic subunit	mRNA surveillance pathway (ko03015)	[T]	Signal transduction mechanisms	Calcineurin-like phosphoesterase	Serine/threonine-protein phosphatase PP2A-1 catalytic subunit OS=Oryza sativa subsp. japonica OX=39947 GN=PP2A1 PE=2 SV=1	T	Signal transduction mechanisms	PREDICTED: serine/threonine-protein phosphatase PP2A-1 catalytic subunit [Oryza sativa Japonica Group]	cellular component: cell (GO:0005623);; cellular component: macromolecular complex (GO:0032991);; cellular component: cell part (GO:0044464);; biological process: metabolic process (GO:0008152);; biological process: cellular process (GO:0009987);; molecular function: catalytic activity (GO:0003824);; cellular component: organelle (GO:0043226);; cellular component: organelle part (GO:0044422);; ce…
LOC_Os07g47090	LOC_Os07g47090	30.9594	1370	35.5881	1709	21.9814	1075	58.6134	3063	55.1791	2651	58.7695	2564	1.67345e-08	1.12115	up	--	--	--	--	--	--	--	KIP1-like protein	Protein NETWORKED 3A OS=Arabidopsis thaliana OX=3702 GN=NET3A PE=2 SV=1	S	Function unknown	PREDICTED: protein NETWORKED 3A [Oryza sativa Japonica Group]	--
LOC_Os01g09230	LOC_Os01g09230	0.825345	41	1.01161	55	0.859805	48	2.3441	138	3.05295	165	2.71332	133	1.54635e-08	1.71168	up	--	--	Cellular Component: membrane (GO:0016020);; Biological Process: cellular component organization (GO:0016043);; Cellular Component: intracellular membrane-bounded organelle (GO:0043231);; Biological Process: single-organism cellular process (GO:0044763);;	--	--	--	--	--	--	--	--	PREDICTED: uncharacterized protein LOC4325663 [Oryza sativa Japonica Group]	cellular component: membrane (GO:0016020);; biological process: cellular process (GO:0009987);; biological process: cellular component organization or biogenesis (GO:0071840);; cellular component: cell (GO:0005623);; cellular component: organelle (GO:0043226);; cellular component: cell part (GO:0044464);; biological process: single-organism process (GO:0044699)
LOC_Os11g37230	LOC_Os11g37230	44.1776	2249	50.1476	2787	47.1985	2628	94.1371	5907	102.802	5923	102.569	5366	8.1091e-19	1.29423	up	--	--	Molecular Function: ubiquitin-protein transferase activity (GO:0004842);; Cellular Component: mitochondrion (GO:0005739);; Molecular Function: zinc ion binding (GO:0008270);; Cellular Component: amyloplast (GO:0009501);; Biological Process: gravitropism (GO:0009630);; Biological Process: response to endogenous stimulus (GO:0009719);; Biological Process: response to organic substance (GO:0010033);…	--	--	[O]	Posttranslational modification, protein turnover, chaperones	Ring finger domain;; RING-like zinc finger;; Zinc finger, C3HC4 type (RING finger)	E3 ubiquitin-protein ligase RING1-like OS=Arabidopsis thaliana OX=3702 GN=At3g19950 PE=1 SV=1	O	Posttranslational modification, protein turnover, chaperones	PREDICTED: E3 ubiquitin-protein ligase SDIR1 [Oryza sativa Japonica Group]	molecular function: catalytic activity (GO:0003824);; cellular component: cell (GO:0005623);; cellular component: organelle (GO:0043226);; cellular component: cell part (GO:0044464);; molecular function: binding (GO:0005488);; biological process: response to stimulus (GO:0050896);; cellular component: membrane (GO:0016020);; biological process: metabolic process (GO:0008152);; biological process:…
LOC_Os11g07470	LOC_Os11g07470	12.0587	1794	12.6477	2044	10.3046	1693	27.1593	4771	24.7153	3993	25.6848	3770	7.89166e-21	1.30227	up	--	--	Molecular Function: protein kinase activity (GO:0004672);; Molecular Function: binding (GO:0005488);; Cellular Component: nucleus (GO:0005634);; Cellular Component: cytosol (GO:0005829);; Cellular Component: plasma membrane (GO:0005886);; Biological Process: RNA processing (GO:0006396);; Biological Process: endocytosis (GO:0006897);; Biological Process: signal transduction (GO:0007165);; Cellular…	--	--	--	--	--	Protein TPLATE OS=Arabidopsis thaliana OX=3702 GN=TPLATE PE=1 SV=1	S	Function unknown	hypothetical protein OsI_35314 [Oryza sativa Indica Group]	biological process: metabolic process (GO:0008152);; biological process: cellular process (GO:0009987);; molecular function: catalytic activity (GO:0003824);; molecular function: binding (GO:0005488);; cellular component: cell (GO:0005623);; cellular component: organelle (GO:0043226);; cellular component: cell part (GO:0044464);; cellular component: membrane (GO:0016020);; biological process: loc…
LOC_Os05g38710	LOC_Os05g38710	38.2706	5424	39.9403	6170	33.3431	5242	87.5275	14643	119.564	18457	104.676	14648	9.69274e-24	1.63143	up	--	--	Biological Process: lipid metabolic process (GO:0006629);; Molecular Function: phosphatidate phosphatase activity (GO:0008195);; Cellular Component: membrane (GO:0016020);; Biological Process: cellular response to phosphate starvation (GO:0016036);; Cellular Component: apoplast (GO:0048046);;	K15728|0|osa:4339026|K15728 phosphatidate phosphatase LPIN [EC:3.1.3.4] | (RefSeq) phosphatidate phosphatase PAH1	Glycerolipid metabolism (ko00561);; Glycerophospholipid metabolism (ko00564)	[NI]	Cell motility;; Lipid transport and metabolism	LNS2 (Lipin/Ned1/Smp2);; lipin, N-terminal conserved region;; Lipin/Ned1/Smp2 multi-domain protein middle domain	Phosphatidate phosphatase PAH1 OS=Arabidopsis thaliana OX=3702 GN=PAH1 PE=1 SV=1	S	Function unknown	PREDICTED: phosphatidate phosphatase PAH1 isoform X1 [Oryza sativa Japonica Group]	biological process: metabolic process (GO:0008152);; biological process: single-organism process (GO:0044699);; biological process: cellular process (GO:0009987);; molecular function: catalytic activity (GO:0003824);; cellular component: membrane (GO:0016020);; biological process: response to stimulus (GO:0050896);; cellular component: extracellular region (GO:0005576)
LOC_Os09g01960	LOC_Os09g01960	13.629	915	11.8948	867	10.3355	766	42.6278	3378	50.4228	3675	31.8544	2109	1.05104e-28	1.93861	up	--	--	Biological Process: tryptophan biosynthetic process (GO:0000162);; Biological Process: cytokinesis by cell plate formation (GO:0000911);; Biological Process: cell fate specification (GO:0001708);; Biological Process: defense response to insect (GO:0002213);; Molecular Function: DNA binding (GO:0003677);; Molecular Function: chromatin binding (GO:0003682);; Molecular Function: transcription factor…	K09422|5.39369e-143|osa:4346379|K09422 myb proto-oncogene protein, plant | (RefSeq) transcription factor MYB44	--	[K]	Transcription	Myb-like DNA-binding domain;; Myb-like DNA-binding domain	Transcription factor MYB44 OS=Arabidopsis thaliana OX=3702 GN=MYB44 PE=1 SV=1	K	Transcription	PREDICTED: transcription factor MYB44 [Oryza sativa Japonica Group]	biological process: metabolic process (GO:0008152);; biological process: cellular process (GO:0009987);; biological process: single-organism process (GO:0044699);; biological process: developmental process (GO:0032502);; biological process: response to stimulus (GO:0050896);; molecular function: binding (GO:0005488);; biological process: biological regulation (GO:0065007);; molecular function: nu…
LOC_Os04g58110	LOC_Os04g58110	59.2594	5062	58.1196	5394	48.5259	4580	237.791	23990	220.286	20440	216.913	18283	1.98232e-71	2.17763	up	[T]	Signal transduction mechanisms	Molecular Function: magnesium ion binding (GO:0000287);; Molecular Function: pyruvate kinase activity (GO:0004743);; Molecular Function: ATP binding (GO:0005524);; Cellular Component: plasma membrane (GO:0005886);; Biological Process: gluconeogenesis (GO:0006094);; Biological Process: glycolytic process (GO:0006096);; Biological Process: fatty acid biosynthetic process (GO:0006633);; Biological P…	K00873|0|osa:4337406|K00873 pyruvate kinase [EC:2.7.1.40] | (RefSeq) pyruvate kinase, cytosolic isozyme	Glycolysis / Gluconeogenesis (ko00010);; Purine metabolism (ko00230);; Pyruvate metabolism (ko00620);; Carbon metabolism (ko01200);; Biosynthesis of amino acids (ko01230)	[G]	Carbohydrate transport and metabolism	Pyruvate kinase, barrel domain;; Pyruvate kinase, alpha/beta domain	Pyruvate kinase, cytosolic isozyme OS=Glycine max OX=3847 PE=2 SV=1	G	Carbohydrate transport and metabolism	PREDICTED: pyruvate kinase, cytosolic isozyme [Oryza sativa Japonica Group]	molecular function: binding (GO:0005488);; molecular function: catalytic activity (GO:0003824);; cellular component: cell (GO:0005623);; cellular component: membrane (GO:0016020);; cellular component: cell part (GO:0044464);; biological process: metabolic process (GO:0008152);; biological process: single-organism process (GO:0044699);; biological process: cellular process (GO:0009987);; biologica…
LOC_Os02g37890	LOC_Os02g37890	0.229225	11	0.42966	22	0.227294	12	1.89084	103	1.49279	75	0.857126	39	8.87046e-06	2.28834	up	[Q]	Secondary metabolites biosynthesis, transport and catabolism	Cellular Component: mitochondrion (GO:0005739);; Biological Process: response to stress (GO:0006950);; Cellular Component: plastid (GO:0009536);; Biological Process: response to abiotic stimulus (GO:0009628);; Biological Process: gibberellin metabolic process (GO:0009685);; Cellular Component: membrane (GO:0016020);; Molecular Function: oxidoreductase activity, acting on paired donors, with incor…	--	--	[QR]	Secondary metabolites biosynthesis, transport and catabolism;; General function prediction only	Zinc finger found in FPG and IleRS	2-oxoglutarate-dependent dioxygenase DAO OS=Oryza sativa subsp. japonica OX=39947 GN=DAO PE=2 SV=2	S	Function unknown	OSJNBb0016D16.14 [Oryza sativa Japonica Group]	cellular component: cell (GO:0005623);; cellular component: organelle (GO:0043226);; cellular component: cell part (GO:0044464);; biological process: response to stimulus (GO:0050896);; biological process: metabolic process (GO:0008152);; biological process: cellular process (GO:0009987);; biological process: single-organism process (GO:0044699);; cellular component: membrane (GO:0016020);; molec…
LOC_Os08g27860	LOC_Os08g27860	10.6241	430	8.47772	373	9.12602	408	21.4318	1025	23.7996	1046	15.8202	632	7.93827e-12	1.2521	up	--	--	Molecular Function: protein kinase activity (GO:0004672);; Cellular Component: cell wall (GO:0005618);; Cellular Component: nucleus (GO:0005634);; Cellular Component: mitochondrion (GO:0005739);; Biological Process: protein phosphorylation (GO:0006468);; Biological Process: entrainment of circadian clock (GO:0009649);; Biological Process: plant-type cell wall organization (GO:0009664);; Biologica…	--	--	--	--	Protein of unknown function (DUF1313)	Protein ELF4-LIKE 4 OS=Arabidopsis thaliana OX=3702 GN=EFL4 PE=2 SV=1	S	Function unknown	PREDICTED: protein ELF4-LIKE 4 [Oryza sativa Japonica Group]	biological process: metabolic process (GO:0008152);; biological process: cellular process (GO:0009987);; molecular function: catalytic activity (GO:0003824);; cellular component: cell (GO:0005623);; cellular component: cell part (GO:0044464);; cellular component: organelle (GO:0043226);; biological process: response to stimulus (GO:0050896);; biological process: biological regulation (GO:0065007)…
LOC_Os03g20090	LOC_Os03g20090	4.00757	243	3.13177	206	3.34726	224	13.7218	981	14.9694	984	14.9392	892	1.30554e-35	2.20616	up	--	--	Biological Process: cell fate specification (GO:0001708);; Molecular Function: DNA binding (GO:0003677);; Molecular Function: chromatin binding (GO:0003682);; Molecular Function: transcription factor activity, sequence-specific DNA binding (GO:0003700);; Molecular Function: protein binding (GO:0005515);; Cellular Component: nucleus (GO:0005634);; Biological Process: toxin catabolic process (GO:00…	K09422|0|osa:4332651|K09422 myb proto-oncogene protein, plant | (RefSeq) myb-related protein Myb4-like	--	[K]	Transcription	Myb-like DNA-binding domain;; Myb-like DNA-binding domain	Transcription factor MYB2 OS=Oryza sativa subsp. japonica OX=39947 GN=MYB2 PE=2 SV=1	K	Transcription	PREDICTED: myb-related protein Myb4-like [Oryza sativa Japonica Group]	biological process: cellular process (GO:0009987);; biological process: developmental process (GO:0032502);; biological process: single-organism process (GO:0044699);; molecular function: binding (GO:0005488);; biological process: biological regulation (GO:0065007);; molecular function: nucleic acid binding transcription factor activity (GO:0001071);; cellular component: cell (GO:0005623);; cellu…
LOC_Os11g07930	LOC_Os11g07930	21.5665	1084	27.8899	1523	14.8538	825	42.734	2537	69.1675	3777	83.6457	4149	1.76253e-08	1.76303	up	[IQR]	Lipid transport and metabolism;; Secondary metabolites biosynthesis, transport and catabolism;; General function prediction only	Cellular Component: plasma membrane (GO:0005886);; Biological Process: carbohydrate metabolic process (GO:0005975);; Biological Process: nucleobase-containing compound metabolic process (GO:0006139);; Biological Process: transport (GO:0006810);; Cellular Component: chloroplast inner membrane (GO:0009706);; Biological Process: cellular component organization (GO:0016043);; Molecular Function: oxid…	--	--	[Q]	Secondary metabolites biosynthesis, transport and catabolism	short chain dehydrogenase;; Enoyl-(Acyl carrier protein) reductase;; KR domain;; NAD dependent epimerase/dehydratase family	Short-chain dehydrogenase TIC 32, chloroplastic OS=Arabidopsis thaliana OX=3702 GN=TIC32 PE=2 SV=1	S	Function unknown	hypothetical protein OsI_35356 [Oryza sativa Indica Group]	cellular component: cell (GO:0005623);; cellular component: membrane (GO:0016020);; cellular component: cell part (GO:0044464);; biological process: metabolic process (GO:0008152);; biological process: cellular process (GO:0009987);; biological process: localization (GO:0051179);; cellular component: organelle (GO:0043226);; cellular component: organelle part (GO:0044422);; biological process: ce…
LOC_Os01g74010	LOC_Os01g74010	36.0058	1649	37.7512	1878	33.3699	1685	105.731	5730	97.1643	4841	91.7609	4153	6.31038e-42	1.6128	up	[J]	Translation, ribosomal structure and biogenesis	Cellular Component: membrane (GO:0016020);; Cellular Component: intracellular membrane-bounded organelle (GO:0043231);; Cellular Component: cytoplasmic part (GO:0044444);; Cellular Component: cell periphery (GO:0071944);;	--	--	--	--	Polyketide cyclase / dehydrase and lipid transport;; Polyketide cyclase / dehydrase and lipid transport	--	S	Function unknown	PREDICTED: uncharacterized protein LOC4323848 isoform X1 [Oryza sativa Japonica Group]	cellular component: membrane (GO:0016020);; cellular component: cell (GO:0005623);; cellular component: organelle (GO:0043226);; cellular component: cell part (GO:0044464)
LOC_Os01g45640	LOC_Os01g45640	38.096	1014	24.8189	718	15.805	465	46.1147	1449	48.9414	1414	46.1317	1211	0.00036947	1.00493	up	--	--	--	--	--	--	--	--	--	S	Function unknown	PREDICTED: uncharacterized protein LOC4326569 [Oryza sativa Japonica Group]	--
LOC_Os05g39374	LOC_Os05g39374	4.1523	138	2.83508	105	3.1887	119	12.145	524	13.2143	515	12.7265	443	5.73768e-25	2.14536	up	--	--	--	--	--	--	--	--	--	--	--	hypothetical protein OsJ_18879 [Oryza sativa Japonica Group]	--
LOC_Os07g17330	LOC_Os07g17330	18.4993	379	13.9196	310	8.24776	187	204.444	4943	191.9	4267	207.92	4200	7.67306e-57	4.03777	up	--	--	Cellular Component: peroxisome (GO:0005777);;	--	--	--	--	NADH-ubiquinone reductase complex 1 MLRQ subunit	--	S	Function unknown	PREDICTED: uncharacterized protein LOC4342911 [Oryza sativa Japonica Group]	cellular component: cell (GO:0005623);; cellular component: organelle (GO:0043226);; cellular component: cell part (GO:0044464)
LOC_Os02g58330	LOC_Os02g58330	0.385732	29	0.477354	39	0.271043	23	1.23132	108	1.05535	85	0.808646	59	8.76907e-05	1.54674	up	--	--	Cellular Component: chloroplast (GO:0009507);; Biological Process: mRNA modification (GO:0016556);; Biological Process: chloroplast RNA processing (GO:0031425);;	--	--	[R]	General function prediction only	PPR repeat;; PPR repeat family;; PPR repeat;; Pentatricopeptide repeat domain;; Pentacotripeptide-repeat region of PRORP;; Tetratricopeptide repeat	Putative pentatricopeptide repeat-containing protein At3g15930 OS=Arabidopsis thaliana OX=3702 GN=PCMP-E51 PE=3 SV=2	S	Function unknown	pentatricopeptide repeat-containing protein-like [Oryza sativa Japonica Group]	cellular component: cell (GO:0005623);; cellular component: organelle (GO:0043226);; cellular component: cell part (GO:0044464);; biological process: metabolic process (GO:0008152);; biological process: cellular process (GO:0009987)
LOC_Os07g46555	LOC_Os07g46555	20.3591	629	20.4573	686	21.3256	727	69.6977	2541	77.1266	2586	63.7266	1941	4.65128e-49	1.90313	up	--	--	Molecular Function: ubiquitin-protein transferase activity (GO:0004842);; Cellular Component: nucleus (GO:0005634);; Cellular Component: mitochondrion (GO:0005739);; Biological Process: ubiquitin-dependent protein catabolic process (GO:0006511);; Biological Process: multicellular organism development (GO:0007275);; Molecular Function: zinc ion binding (GO:0008270);; Biological Process: protein ub…	--	--	--	--	F-box-like;; F-box domain	F-box protein SKIP5 OS=Arabidopsis thaliana OX=3702 GN=SKIP5 PE=1 SV=1	S	Function unknown	PREDICTED: F-box protein SKIP5 [Oryza sativa Japonica Group]	molecular function: catalytic activity (GO:0003824);; cellular component: cell (GO:0005623);; cellular component: organelle (GO:0043226);; cellular component: cell part (GO:0044464);; biological process: metabolic process (GO:0008152);; biological process: cellular process (GO:0009987);; biological process: multicellular organismal process (GO:0032501);; biological process: developmental process …
LOC_Os12g43870	LOC_Os12g43870	1.0472	12	0.277641	4	0.637842	8	2.79829	38	2.88756	36	3.77501	42	0.000220047	2.31399	up	--	--	Molecular Function: binding (GO:0005488);; Cellular Component: nucleoplasm (GO:0005654);; Biological Process: RNA splicing (GO:0008380);;	--	--	--	--	VQ motif	--	--	--	hypothetical protein LOC_Os12g43870 [Oryza sativa Japonica Group]	molecular function: binding (GO:0005488);; cellular component: cell (GO:0005623);; cellular component: organelle (GO:0043226);; cellular component: organelle part (GO:0044422);; cellular component: cell part (GO:0044464);; biological process: metabolic process (GO:0008152);; biological process: cellular process (GO:0009987)
LOC_Os02g52220	LOC_Os02g52220	3.41279	309	4.15265	408	2.73542	273	6.54026	698	9.41234	924	13.8807	1237	2.42838e-07	1.69392	up	--	--	Biological Process: metabolic process (GO:0008152);; Biological Process: post-embryonic development (GO:0009791);; Cellular Component: intracellular membrane-bounded organelle (GO:0043231);; Cellular Component: cytoplasmic part (GO:0044444);; Biological Process: single-organism cellular process (GO:0044763);; Biological Process: single-organism developmental process (GO:0044767);; Biological Proc…	--	--	[R]	General function prediction only	PPR repeat family;; PPR repeat;; PPR repeat;; Pentatricopeptide repeat domain;; Pentacotripeptide-repeat region of PRORP	Pentatricopeptide repeat-containing protein At1g73400, mitochondrial OS=Arabidopsis thaliana OX=3702 GN=At1g73400 PE=2 SV=2	S	Function unknown	PREDICTED: pentatricopeptide repeat-containing protein At1g73400, mitochondrial [Oryza sativa Japonica Group]	biological process: metabolic process (GO:0008152);; biological process: multicellular organismal process (GO:0032501);; biological process: single-organism process (GO:0044699);; cellular component: cell (GO:0005623);; cellular component: organelle (GO:0043226);; cellular component: cell part (GO:0044464);; biological process: cellular process (GO:0009987);; biological process: developmental pro…
LOC_Os03g59220	LOC_Os03g59220	35.1523	1101	30.8481	1050	27.4107	948	103.466	3826	98.9533	3365	99.3242	3069	2.50801e-42	1.84638	up	--	--	Cellular Component: mitochondrial respiratory chain complex III (GO:0005750);; Cellular Component: vacuolar membrane (GO:0005774);; Cellular Component: plasma membrane (GO:0005886);; Biological Process: glycolytic process (GO:0006096);; Biological Process: mitochondrial electron transport, ubiquinol to cytochrome c (GO:0006122);; Biological Process: ubiquitin-dependent protein catabolic process (…	K00417|3.04883e-78|osa:4334506|K00417 ubiquinol-cytochrome c reductase subunit 7 | (RefSeq) cytochrome b-c1 complex subunit 7	Oxidative phosphorylation (ko00190)	[C]	Energy production and conversion	Ubiquinol-cytochrome C reductase complex 14kD subunit	Cytochrome b-c1 complex subunit 7 OS=Solanum tuberosum OX=4113 PE=1 SV=1	C	Energy production and conversion	PREDICTED: cytochrome b-c1 complex subunit 7 [Oryza sativa Japonica Group]	cellular component: cell (GO:0005623);; cellular component: membrane (GO:0016020);; cellular component: macromolecular complex (GO:0032991);; cellular component: organelle (GO:0043226);; cellular component: organelle part (GO:0044422);; cellular component: membrane part (GO:0044425);; cellular component: cell part (GO:0044464);; biological process: metabolic process (GO:0008152);; biological proc…
LOC_Os07g34589	LOC_Os07g34589	1002.48	31744	915.684	31573	929.54	32785	2022.68	77563	1629.6	57495	1487.62	47487	7.4703e-13	1.02806	up	--	--	Molecular Function: translation initiation factor activity (GO:0003743);; Cellular Component: nucleus (GO:0005634);; Cellular Component: cytoplasm (GO:0005737);; Biological Process: DNA repair (GO:0006281);; Biological Process: translational initiation (GO:0006413);; Biological Process: regulation of translation (GO:0006417);; Biological Process: virus induced gene silencing (GO:0009616);; Biolog…	K03113|6.63738e-68|osa:4343445|K03113 translation initiation factor 1 | (RefSeq) GOS2; protein translation factor SUI1 homolog	RNA transport (ko03013)	[J]	Translation, ribosomal structure and biogenesis	Translation initiation factor SUI1	Protein translation factor SUI1 homolog OS=Oryza sativa subsp. japonica OX=39947 GN=GOS2 PE=3 SV=1	J	Translation, ribosomal structure and biogenesis	PREDICTED: protein translation factor SUI1 homolog [Oryza sativa Japonica Group]	biological process: metabolic process (GO:0008152);; biological process: cellular process (GO:0009987);; molecular function: binding (GO:0005488);; cellular component: cell (GO:0005623);; cellular component: organelle (GO:0043226);; cellular component: cell part (GO:0044464);; biological process: response to stimulus (GO:0050896);; biological process: biological regulation (GO:0065007);; biologic…
LOC_Os08g37790	LOC_Os08g37790	71.0072	4397	62.9421	4235	60.0369	4107	195.252	14280	226.984	15268	235.686	14401	7.62722e-36	1.91809	up	[E]	Amino acid transport and metabolism	Molecular Function: 3-deoxy-7-phosphoheptulonate synthase activity (GO:0003849);; Cellular Component: mitochondrion (GO:0005739);; Biological Process: aromatic amino acid family biosynthetic process (GO:0009073);; Biological Process: chorismate biosynthetic process (GO:0009423);; Cellular Component: chloroplast (GO:0009507);; Cellular Component: plastid (GO:0009536);; Biological Process: response…	K01626|0|osa:4345872|K01626 3-deoxy-7-phosphoheptulonate synthase [EC:2.5.1.54] | (RefSeq) phospho-2-dehydro-3-deoxyheptonate aldolase 1, chloroplastic-like	Phenylalanine, tyrosine and tryptophan biosynthesis (ko00400);; Biosynthesis of amino acids (ko01230)	--	--	Class-II DAHP synthetase family	Phospho-2-dehydro-3-deoxyheptonate aldolase 1, chloroplastic OS=Oryza sativa subsp. japonica OX=39947 GN=DAHPS1 PE=2 SV=2	E	Amino acid transport and metabolism	PREDICTED: phospho-2-dehydro-3-deoxyheptonate aldolase 1, chloroplastic-like [Oryza sativa Japonica Group]	molecular function: catalytic activity (GO:0003824);; cellular component: cell (GO:0005623);; cellular component: organelle (GO:0043226);; cellular component: cell part (GO:0044464);; biological process: metabolic process (GO:0008152);; biological process: cellular process (GO:0009987);; biological process: single-organism process (GO:0044699);; biological process: response to stimulus (GO:005089…
LOC_Os02g41510	LOC_Os02g41510	2.16686	78	1.22905	48	1.43467	57	17.6464	748	18.7295	730	26.85	950	6.93725e-36	3.84776	up	--	--	Biological Process: tryptophan biosynthetic process (GO:0000162);; Biological Process: MAPK cascade (GO:0000165);; Biological Process: defense response to insect (GO:0002213);; Molecular Function: DNA binding (GO:0003677);; Molecular Function: chromatin binding (GO:0003682);; Molecular Function: transcription factor activity, sequence-specific DNA binding (GO:0003700);; Cellular Component: nucleu…	K09422|1.00365e-129|osa:4330027|K09422 myb proto-oncogene protein, plant | (RefSeq) myb-related protein Myb4-like	--	[K]	Transcription	Myb-like DNA-binding domain;; Myb-like DNA-binding domain	Transcription factor MYB30 OS=Oryza sativa subsp. japonica OX=39947 GN=MYB30 PE=1 SV=1	K	Transcription	PREDICTED: myb-related protein Myb4-like [Oryza sativa Japonica Group]	biological process: metabolic process (GO:0008152);; biological process: cellular process (GO:0009987);; biological process: single-organism process (GO:0044699);; biological process: signaling (GO:0023052);; biological process: response to stimulus (GO:0050896);; biological process: biological regulation (GO:0065007);; molecular function: binding (GO:0005488);; molecular function: nucleic acid b…
LOC_Os04g44540	LOC_Os04g44540	7.70348	426	7.67593	461	5.34895	321	18.4581	1173	18.8912	1089	20.5304	1078	1.58818e-15	1.59524	up	--	--	Molecular Function: adenine nucleotide transmembrane transporter activity (GO:0000295);; Molecular Function: purine ribonucleotide transmembrane transporter activity (GO:0005346);; Cellular Component: mitochondrial inner membrane (GO:0005743);; Biological Process: generation of precursor metabolites and energy (GO:0006091);; Biological Process: nucleobase-containing compound metabolic process (GO…	--	--	--	--	Mitochondrial carrier protein	Mitochondrial thiamine diphosphate carrier 2 OS=Zea mays OX=4577 GN=GRMZM2G124911 PE=2 SV=1	S	Function unknown	PREDICTED: uncharacterized protein LOC4336461 [Oryza sativa Japonica Group]	biological process: single-organism process (GO:0044699);; biological process: localization (GO:0051179);; molecular function: transporter activity (GO:0005215);; cellular component: cell (GO:0005623);; cellular component: membrane (GO:0016020);; cellular component: organelle (GO:0043226);; cellular component: organelle part (GO:0044422);; cellular component: cell part (GO:0044464);; biological p…
LOC_Os03g22180	LOC_Os03g22180	43.8172	1345	36.3226	1211	33.0849	1122	143.102	5187	141.813	4727	149.258	4520	2.48279e-44	2.09578	up	--	--	Molecular Function: structural constituent of ribosome (GO:0003735);; Cellular Component: vacuole (GO:0005773);; Cellular Component: Golgi apparatus (GO:0005794);; Cellular Component: plasma membrane (GO:0005886);; Biological Process: translation (GO:0006412);; Cellular Component: plasmodesma (GO:0009506);; Cellular Component: chloroplast (GO:0009507);; Cellular Component: membrane (GO:0016020);;…	K02883|6.76951e-132|osa:4332793|K02883 large subunit ribosomal protein L18e | (RefSeq) 60S ribosomal protein L18-3	Ribosome (ko03010)	[J]	Translation, ribosomal structure and biogenesis	Ribosomal protein 60S L18 and 50S L18e	60S ribosomal protein L18-3 OS=Arabidopsis thaliana OX=3702 GN=RPL18C PE=2 SV=1	J	Translation, ribosomal structure and biogenesis	PREDICTED: 60S ribosomal protein L18-3 [Oryza sativa Japonica Group]	molecular function: structural molecule activity (GO:0005198);; cellular component: cell (GO:0005623);; cellular component: organelle (GO:0043226);; cellular component: cell part (GO:0044464);; cellular component: membrane (GO:0016020);; biological process: metabolic process (GO:0008152);; biological process: cellular process (GO:0009987);; cellular component: cell junction (GO:0030054);; cellula…
LOC_Os04g43164	LOC_Os04g43164	1.35072	68	1.08891	58	1.67946	92	5.3083	311	5.0051	273	4.4093	216	3.77344e-13	1.96962	up	[E]	Amino acid transport and metabolism	Cellular Component: mitochondrion (GO:0005739);;	--	--	--	--	--	--	S	Function unknown	PREDICTED: uncharacterized protein LOC4336373 [Oryza sativa Japonica Group]	cellular component: cell (GO:0005623);; cellular component: organelle (GO:0043226);; cellular component: cell part (GO:0044464)
LOC_Os07g47780	LOC_Os07g47780	18.6556	569	15.469	514	13.8869	469	42.1422	1519	36.7223	1221	36.8131	1111	1.1312e-18	1.42429	up	[J]	Translation, ribosomal structure and biogenesis	Molecular Function: structural constituent of ribosome (GO:0003735);; Cellular Component: vacuole (GO:0005773);; Cellular Component: Golgi apparatus (GO:0005794);; Cellular Component: plasma membrane (GO:0005886);; Biological Process: translation (GO:0006412);; Cellular Component: plasmodesma (GO:0009506);; Cellular Component: chloroplast (GO:0009507);; Cellular Component: membrane (GO:0016020);;…	K02883|6.21259e-139|osa:4344265|K02883 large subunit ribosomal protein L18e | (RefSeq) 60S ribosomal protein L18-3	Ribosome (ko03010)	[J]	Translation, ribosomal structure and biogenesis	Ribosomal protein 60S L18 and 50S L18e;; Ribosomal proteins 50S-L15, 50S-L18e, 60S-L27A	60S ribosomal protein L18-3 OS=Arabidopsis thaliana OX=3702 GN=RPL18C PE=2 SV=1	J	Translation, ribosomal structure and biogenesis	PREDICTED: 60S ribosomal protein L18-3 isoform X1 [Oryza sativa Japonica Group]	molecular function: structural molecule activity (GO:0005198);; cellular component: cell (GO:0005623);; cellular component: organelle (GO:0043226);; cellular component: cell part (GO:0044464);; cellular component: membrane (GO:0016020);; biological process: metabolic process (GO:0008152);; biological process: cellular process (GO:0009987);; cellular component: cell junction (GO:0030054);; cellula…
LOC_Os07g40130	LOC_Os07g40130	1.30643	53	1.5088	66	1.09653	49	8.69349	412	2.53017	111	3.12402	124	5.51825e-05	1.96583	up	--	--	Biological Process: multicellular organism development (GO:0007275);; Cellular Component: membrane (GO:0016020);; Biological Process: anatomical structure development (GO:0048856);; Cellular Component: cell periphery (GO:0071944);;	--	--	--	--	--	--	--	--	--	biological process: multicellular organismal process (GO:0032501);; biological process: developmental process (GO:0032502);; biological process: single-organism process (GO:0044699);; cellular component: membrane (GO:0016020);; cellular component: cell (GO:0005623);; cellular component: cell part (GO:0044464)
LOC_Os07g03040	LOC_Os07g03040	0.666063	88	0.377438	54	0.261577	31	4.14201	519	6.03208	648	9.29031	909	2.18654e-18	3.69361	up	--	--	Cellular Component: mitochondrion (GO:0005739);;	--	--	--	--	Domain of unknown function (DUF1719)	--	S	Function unknown	hypothetical protein OsJ_22928 [Oryza sativa Japonica Group]	cellular component: cell (GO:0005623);; cellular component: organelle (GO:0043226);; cellular component: cell part (GO:0044464)
LOC_Os01g14880	LOC_Os01g14880	0.514385	5	0.414236	4	0.049811	1	4.52882	45	6.82491	62	7.44704	62	2.33669e-09	4.02468	up	--	--	--	--	--	--	--	--	--	S	Function unknown	unknown protein [Oryza sativa Japonica Group]	--
LOC_Os01g68440	LOC_Os01g68440	5.94457	313	6.32973	355	6.38567	373	43.1167	2657	43.7511	2443	43.9621	2255	4.88599e-86	2.94046	up	--	--	Molecular Function: DNA binding (GO:0003677);; Cellular Component: nucleus (GO:0005634);; Biological Process: snRNA transcription (GO:0009301);; Biological Process: animal organ morphogenesis (GO:0009887);; Biological Process: auxin polar transport (GO:0009926);; Biological Process: longitudinal axis specification (GO:0009942);; Biological Process: radial axis specification (GO:0009945);; Biologi…	K15210|0|osa:4324317|K15210 snRNA-activating protein complex subunit 3 | (RefSeq) OsSRD2; snRNA-activating protein complex subunit	--	[K]	Transcription	snRNA-activating protein of 50kDa MW C terminal	snRNA-activating protein complex subunit OS=Arabidopsis thaliana OX=3702 GN=SRD2 PE=1 SV=1	S	Function unknown	hypothetical protein OsJ_04509 [Oryza sativa Japonica Group]	molecular function: binding (GO:0005488);; cellular component: cell (GO:0005623);; cellular component: organelle (GO:0043226);; cellular component: cell part (GO:0044464);; biological process: metabolic process (GO:0008152);; biological process: cellular process (GO:0009987);; biological process: developmental process (GO:0032502);; biological process: single-organism process (GO:0044699);; biolo…
LOC_Os08g17500	LOC_Os08g17500	0.12224	6	0.067578	4	0.099451	6	6.0338	349	7.78626	414	5.31391	257	1.29838e-44	5.98341	up	[M]	Cell wall/membrane/envelope biogenesis	Biological Process: alternative mRNA splicing, via spliceosome (GO:0000380);; Molecular Function: double-stranded DNA binding (GO:0003690);; Molecular Function: single-stranded DNA binding (GO:0003697);; Molecular Function: mRNA binding (GO:0003729);; Molecular Function: protein kinase activity (GO:0004672);; Molecular Function: calmodulin binding (GO:0005516);; Cellular Component: cell wall (GO:…	--	--	[V]	Defense mechanisms	NAD dependent epimerase/dehydratase family;; NAD(P)H-binding;; 3-beta hydroxysteroid dehydrogenase/isomerase family;; GDP-mannose 4,6 dehydratase;; NmrA-like family;; Male sterility protein;; Polysaccharide biosynthesis protein	Cinnamoyl-CoA reductase 1 OS=Arabidopsis thaliana OX=3702 GN=CCR1 PE=1 SV=1	M	Cell wall/membrane/envelope biogenesis	PREDICTED: cinnamoyl-CoA reductase 1 [Oryza sativa Japonica Group]	biological process: metabolic process (GO:0008152);; biological process: cellular process (GO:0009987);; molecular function: binding (GO:0005488);; molecular function: catalytic activity (GO:0003824);; cellular component: cell (GO:0005623);; cellular component: cell part (GO:0044464);; cellular component: organelle (GO:0043226);; cellular component: organelle part (GO:0044422);; cellular componen…
LOC_Os03g05980	LOC_Os03g05980	90.9053	3297	82.3004	3245	69.7893	2796	246.601	10564	233.479	9197	218.654	7825	4.7422e-41	1.67708	up	[J]	Translation, ribosomal structure and biogenesis	Biological Process: RNA methylation (GO:0001510);; Molecular Function: RNA binding (GO:0003723);; Molecular Function: structural constituent of ribosome (GO:0003735);; Cellular Component: cell wall (GO:0005618);; Cellular Component: nucleolus (GO:0005730);; Cellular Component: mitochondrion (GO:0005739);; Cellular Component: vacuolar membrane (GO:0005774);; Cellular Component: Golgi apparatus (GO…	K02997|5.95863e-131|osa:9268088|K02997 small subunit ribosomal protein S9e | (RefSeq) 40S ribosomal protein S9-2	Ribosome (ko03010)	[J]	Translation, ribosomal structure and biogenesis	S4 domain;; Ribosomal protein S4/S9 N-terminal domain	40S ribosomal protein S9-2 OS=Arabidopsis thaliana OX=3702 GN=RPS9C PE=1 SV=1	J	Translation, ribosomal structure and biogenesis	PREDICTED: 40S ribosomal protein S9-2 [Oryza sativa Japonica Group]	biological process: metabolic process (GO:0008152);; biological process: cellular process (GO:0009987);; molecular function: binding (GO:0005488);; molecular function: structural molecule activity (GO:0005198);; cellular component: cell (GO:0005623);; cellular component: cell part (GO:0044464);; cellular component: organelle (GO:0043226);; cellular component: organelle part (GO:0044422);; cellula…
LOC_Os03g10450	LOC_Os03g10450	10.187	442	8.50391	400	7.41294	353	16.0219	828	18.8409	887	17.975	768	5.44945e-11	1.17945	up	[J]	Translation, ribosomal structure and biogenesis	Molecular Function: double-stranded RNA binding (GO:0003725);; Cellular Component: mitochondrion (GO:0005739);;	--	--	[J]	Translation, ribosomal structure and biogenesis	Telomere recombination	--	J	Translation, ribosomal structure and biogenesis	PREDICTED: yrdC domain-containing protein, mitochondrial [Oryza sativa Japonica Group]	molecular function: binding (GO:0005488);; cellular component: cell (GO:0005623);; cellular component: organelle (GO:0043226);; cellular component: cell part (GO:0044464)
LOC_Os08g04540	LOC_Os08g04540	3.30104	218	0.795101	57	0.369164	27	24.7775	1927	39.9389	2857	62.7153	4075	7.86385e-08	4.64285	up	[E]	Amino acid transport and metabolism	Molecular Function: aromatic-L-amino-acid decarboxylase activity (GO:0004058);; Molecular Function: tyrosine decarboxylase activity (GO:0004837);; Molecular Function: binding (GO:0005488);; Cellular Component: cytoplasm (GO:0005737);; Biological Process: cellular amino acid metabolic process (GO:0006520);; Biological Process: L-phenylalanine catabolic process (GO:0006559);; Biological Process: re…	K01592|0|osa:4344636|K01592 tyrosine decarboxylase [EC:4.1.1.25] | (RefSeq) OJ1368_G08.14; aromatic-L-amino-acid decarboxylase	Tyrosine metabolism (ko00350);; Isoquinoline alkaloid biosynthesis (ko00950)	[E]	Amino acid transport and metabolism	Pyridoxal-dependent decarboxylase conserved domain	Aromatic-L-amino-acid decarboxylase OS=Catharanthus roseus OX=4058 GN=TDC PE=2 SV=1	E	Amino acid transport and metabolism	PREDICTED: aromatic-L-amino-acid decarboxylase [Oryza sativa Japonica Group]	molecular function: catalytic activity (GO:0003824);; molecular function: binding (GO:0005488);; cellular component: cell (GO:0005623);; cellular component: cell part (GO:0044464);; biological process: metabolic process (GO:0008152);; biological process: cellular process (GO:0009987);; biological process: single-organism process (GO:0044699);; biological process: response to stimulus (GO:0050896)…
LOC_Os10g21192	LOC_Os10g21192	21.3679	781	15.5886	619	6.83769	276	37.0235	1598	23.7229	942	1183.53	42665	0.00160297	4.05078	up	--	--	Molecular Function: iron ion binding (GO:0005506);; Cellular Component: mitochondrion (GO:0005739);; Cellular Component: photosystem II (GO:0009523);; Cellular Component: chloroplast thylakoid membrane (GO:0009535);; Biological Process: response to herbicide (GO:0009635);; Biological Process: photosynthetic electron transport in photosystem II (GO:0009772);; Cellular Component: plastoglobule (GO:…	K02703|0|osa:3131409|K02703 photosystem II P680 reaction center D1 protein [EC:1.10.3.9] | (RefSeq) psbA, OrsajCp002; photosystem II protein D1	Photosynthesis (ko00195)	--	--	Photosynthetic reaction centre protein	Photosystem II protein D1 OS=Oryza sativa subsp. japonica OX=39947 GN=psbA PE=3 SV=1	C	Energy production and conversion	Putative PSII 32kDa protein from chromosome 10 chloroplast insertion [Oryza sativa Japonica Group]	molecular function: binding (GO:0005488);; cellular component: cell (GO:0005623);; cellular component: organelle (GO:0043226);; cellular component: cell part (GO:0044464);; cellular component: membrane (GO:0016020);; cellular component: macromolecular complex (GO:0032991);; cellular component: membrane part (GO:0044425);; cellular component: organelle part (GO:0044422);; biological process: respo…
LOC_Os01g38990	LOC_Os01g38990	2.0941	168	1.4221	124	1.61125	143	4.43545	420	5.84219	509	4.67254	370	1.72456e-13	1.68754	up	--	--	Molecular Function: ATP transmembrane transporter activity (GO:0005347);; Cellular Component: mitochondrion (GO:0005739);; Cellular Component: mitochondrial inner membrane (GO:0005743);; Cellular Component: vacuolar membrane (GO:0005774);; Biological Process: glucose catabolic process (GO:0006007);; Biological Process: response to stress (GO:0006950);; Biological Process: aerobic respiration (GO:…	K15084|0|osa:4326348|K15084 solute carrier family 25 (mitochondrial carrier protein), member 16 | (RefSeq) mitochondrial substrate carrier family protein P	--	[C]	Energy production and conversion	Mitochondrial carrier protein	Mitochondrial carrier protein CoAc1 OS=Zea mays OX=4577 GN=COAC1 PE=2 SV=1	S	Function unknown	PREDICTED: mitochondrial substrate carrier family protein P [Oryza sativa Japonica Group]	biological process: single-organism process (GO:0044699);; biological process: localization (GO:0051179);; molecular function: transporter activity (GO:0005215);; cellular component: cell (GO:0005623);; cellular component: organelle (GO:0043226);; cellular component: cell part (GO:0044464);; cellular component: membrane (GO:0016020);; cellular component: organelle part (GO:0044422);; biological p…
LOC_Os03g09870	LOC_Os03g09870	22.5638	753	21.6882	787	19.6318	724	75.0257	2957	77.1566	2797	73.8265	2431	1.30067e-59	1.97432	up	--	--	Cellular Component: mitochondrial inner membrane presequence translocase complex (GO:0005744);; Biological Process: circadian rhythm (GO:0007623);; Biological Process: embryo development ending in seed dormancy (GO:0009793);; Cellular Component: chloroplast envelope (GO:0009941);; Biological Process: protein transport (GO:0015031);; Molecular Function: P-P-bond-hydrolysis-driven protein transmemb…	--	--	[U]	Intracellular trafficking, secretion, and vesicular transport	Tim17/Tim22/Tim23/Pmp24 family	Mitochondrial import inner membrane translocase subunit TIM22-3 OS=Arabidopsis thaliana OX=3702 GN=TIM22-3 PE=2 SV=1	O	Posttranslational modification, protein turnover, chaperones	PREDICTED: mitochondrial import inner membrane translocase subunit TIM22-3 [Oryza sativa Japonica Group]	cellular component: cell (GO:0005623);; cellular component: membrane (GO:0016020);; cellular component: macromolecular complex (GO:0032991);; cellular component: organelle (GO:0043226);; cellular component: organelle part (GO:0044422);; cellular component: membrane part (GO:0044425);; cellular component: cell part (GO:0044464);; biological process: rhythmic process (GO:0048511);; biological proce…
LOC_Os02g13840	LOC_Os02g13840	55.9299	4180	56.3774	4577	44.7031	3691	138.399	12214	184.749	14995	136.668	10077	7.41695e-28	1.69582	up	[C]	Energy production and conversion	Molecular Function: citrate (Si)-synthase activity (GO:0004108);; Cellular Component: peroxisome (GO:0005777);; Cellular Component: cytosol (GO:0005829);; Biological Process: glyoxylate cycle (GO:0006097);; Biological Process: tricarboxylic acid cycle (GO:0006099);; Biological Process: fatty acid beta-oxidation (GO:0006635);; Biological Process: peroxisome organization (GO:0007031);; Biological P…	K01647|0|osa:4328812|K01647 citrate synthase [EC:2.3.3.1] | (RefSeq) OJ1705_E12.26; citrate synthase 3, peroxisomal	Citrate cycle (TCA cycle) (ko00020);; Glyoxylate and dicarboxylate metabolism (ko00630);; Carbon metabolism (ko01200);; 2-Oxocarboxylic acid metabolism (ko01210);; Biosynthesis of amino acids (ko01230)	[C]	Energy production and conversion	Citrate synthase, C-terminal domain	Citrate synthase, glyoxysomal OS=Cucurbita maxima OX=3661 PE=1 SV=1	C	Energy production and conversion	Os02g0232400, partial [Oryza sativa Japonica Group]	molecular function: catalytic activity (GO:0003824);; cellular component: cell (GO:0005623);; cellular component: organelle (GO:0043226);; cellular component: cell part (GO:0044464);; biological process: metabolic process (GO:0008152);; biological process: cellular process (GO:0009987);; biological process: single-organism process (GO:0044699);; biological process: cellular component organization…
LOC_Os07g06440	LOC_Os07g06440	1.53552	66	1.07288	50	1.15837	55	3.86864	195	2.86104	133	1.86662	79	0.000308991	1.31165	up	[N]	Cell motility	Cellular Component: nucleus (GO:0005634);; Molecular Function: endodeoxyribonuclease activity, producing 5'-phosphomonoesters (GO:0016888);;	K03424|0|dosa:Os07t0158200-01|K03424 TatD DNase family protein [EC:3.1.21.-] | (RAP-DB) Os07g0158200; Deoxyribonuclease, TatD Mg-dependent domain containing protein.	--	[L]	Replication, recombination and repair	TatD related DNase	--	L	Replication, recombination and repair	PREDICTED: putative deoxyribonuclease TATDN1 isoform X2 [Oryza sativa Japonica Group]	cellular component: cell (GO:0005623);; cellular component: organelle (GO:0043226);; cellular component: cell part (GO:0044464);; biological process: metabolic process (GO:0008152);; biological process: cellular process (GO:0009987);; molecular function: catalytic activity (GO:0003824)
LOC_Os10g39160	LOC_Os10g39160	0.279854	10	0	0	0.162406	6	11.8488	461	6.10007	219	10.2295	333	4.89109e-26	5.89783	up	--	--	Biological Process: transition metal ion transport (GO:0000041);; Molecular Function: peroxidase activity (GO:0004601);; Cellular Component: nucleus (GO:0005634);; Cellular Component: mitochondrion (GO:0005739);; Biological Process: anion transport (GO:0006820);; Biological Process: response to oxidative stress (GO:0006979);; Biological Process: response to desiccation (GO:0009269);; Biological P…	--	--	--	--	Peroxidase	Peroxidase 5 OS=Vitis vinifera OX=29760 GN=GSVIVT00037159001 PE=1 SV=2	S	Function unknown	PREDICTED: peroxidase 5 [Oryza sativa Japonica Group]	biological process: localization (GO:0051179);; biological process: metabolic process (GO:0008152);; biological process: cellular process (GO:0009987);; biological process: single-organism process (GO:0044699);; biological process: response to stimulus (GO:0050896);; biological process: detoxification (GO:0098754);; molecular function: catalytic activity (GO:0003824);; molecular function: antioxi…
LOC_Os03g59710	LOC_Os03g59710	35.7043	1031	33.7893	1060	32.7362	1044	101.276	3453	113.303	3553	79.2609	2258	6.16345e-33	1.66303	up	[J]	Translation, ribosomal structure and biogenesis	Molecular Function: nucleotide binding (GO:0000166);; Molecular Function: nucleic acid binding (GO:0003676);; Molecular Function: RNA binding (GO:0003723);; Molecular Function: calmodulin binding (GO:0005516);; Cellular Component: U2 snRNP (GO:0005686);; Cellular Component: nucleolus (GO:0005730);; Cellular Component: vacuole (GO:0005773);; Biological Process: regulation of transcription, DNA-tem…	K12833|2.60056e-78|osa:4334543|K12833 pre-mRNA branch site protein p14 | (RefSeq) splicing factor 3B subunit 6-like protein	Spliceosome (ko03040)	[R]	General function prediction only	RNA recognition motif. (a.k.a. RRM, RBD, or RNP domain);; RNA recognition motif. (a.k.a. RRM, RBD, or RNP domain)	Splicing factor 3B subunit 6-like protein OS=Arabidopsis thaliana OX=3702 GN=At5g12190 PE=2 SV=1	A	RNA processing and modification	PREDICTED: splicing factor 3B subunit 6-like protein [Oryza sativa Japonica Group]	molecular function: binding (GO:0005488);; cellular component: cell (GO:0005623);; cellular component: macromolecular complex (GO:0032991);; cellular component: organelle (GO:0043226);; cellular component: organelle part (GO:0044422);; cellular component: cell part (GO:0044464);; biological process: biological regulation (GO:0065007);; biological process: response to stimulus (GO:0050896);; cellu…
LOC_Os02g41890	LOC_Os02g41890	2.05633	256	1.89907	257	1.99645	275	19.6153	2879	19.3946	2618	22.1109	2711	1.68952e-93	3.50506	up	[K]	Transcription	Molecular Function: nucleotide binding (GO:0000166);; Molecular Function: peptide receptor activity (GO:0001653);; Molecular Function: protein serine/threonine kinase activity (GO:0004674);; Molecular Function: transmembrane signaling receptor activity (GO:0004888);; Molecular Function: ATP binding (GO:0005524);; Cellular Component: plasma membrane (GO:0005886);; Biological Process: polysaccharid…	--	--	--	--	Leucine rich repeat;; Protein kinase domain;; Protein tyrosine kinase;; Leucine Rich repeats (2 copies);; Leucine Rich Repeat;; FNIP Repeat;; Leucine Rich repeat;; Leucine rich repeat N-terminal domain	Phytosulfokine receptor 1 OS=Daucus carota OX=4039 GN=PSKR PE=1 SV=1	S	Function unknown	PREDICTED: phytosulfokine receptor 1 [Oryza sativa Japonica Group]	molecular function: binding (GO:0005488);; biological process: cellular process (GO:0009987);; biological process: signaling (GO:0023052);; biological process: single-organism process (GO:0044699);; biological process: response to stimulus (GO:0050896);; biological process: biological regulation (GO:0065007);; molecular function: signal transducer activity (GO:0004871);; molecular function: molec…
LOC_Os02g08360	LOC_Os02g08360	17.5401	2226	17.9508	2475	16.0199	2246	27.2385	4082	30.8213	4248	35.5614	4452	1.48022e-08	1.02143	up	--	--	Molecular Function: nucleotide binding (GO:0000166);; Molecular Function: RNA binding (GO:0003723);; Molecular Function: mRNA binding (GO:0003729);; Cellular Component: nucleus (GO:0005634);; Cellular Component: mitochondrion (GO:0005739);; Cellular Component: plasma membrane (GO:0005886);; Biological Process: RNA processing (GO:0006396);; Biological Process: response to stress (GO:0006950);; Bio…	K12842|0|osa:4328504|K12842 U2-associated protein SR140 | (RefSeq) U2 snRNP-associated SURP motif-containing protein	--	[R]	General function prediction only	Surp module;; RNA recognition motif. (a.k.a. RRM, RBD, or RNP domain);; cwf21 domain	Protein RRC1 OS=Arabidopsis thaliana OX=3702 GN=RRC1 PE=1 SV=1	S	Function unknown	hypothetical protein OsI_06097 [Oryza sativa Indica Group]	molecular function: binding (GO:0005488);; cellular component: cell (GO:0005623);; cellular component: organelle (GO:0043226);; cellular component: cell part (GO:0044464);; cellular component: membrane (GO:0016020);; biological process: metabolic process (GO:0008152);; biological process: cellular process (GO:0009987);; biological process: response to stimulus (GO:0050896);; biological process: m…
LOC_Os03g23020	LOC_Os03g23020	10.8114	345	10.0742	350	9.4348	333	29.6403	1117	26.9413	934	24.4292	769	1.27452e-26	1.56456	up	--	--	Biological Process: mRNA splicing, via spliceosome (GO:0000398);; Biological Process: defense response to insect (GO:0002213);; Molecular Function: chitinase activity (GO:0004568);; Molecular Function: protein binding (GO:0005515);; Cellular Component: extracellular region (GO:0005576);; Biological Process: chitin catabolic process (GO:0006032);; Biological Process: double-strand break repair (GO…	K14851|8.88028e-95|osa:4332857|K14851 ribosomal RNA-processing protein 17 | (RefSeq) ribosomal RNA-processing protein 17	--	[S]	Function unknown	Nucleolar protein 12 (25kDa)	--	S	Function unknown	PREDICTED: ribosomal RNA-processing protein 17 [Oryza sativa Japonica Group]	biological process: metabolic process (GO:0008152);; biological process: cellular process (GO:0009987);; biological process: response to stimulus (GO:0050896);; molecular function: catalytic activity (GO:0003824);; molecular function: binding (GO:0005488);; cellular component: extracellular region (GO:0005576);; biological process: single-organism process (GO:0044699);; biological process: cellul…
LOC_Os05g49130	LOC_Os05g49130	0.78362	75	0.746346	77	0.626483	71	2.05469	257	2.18538	237	2.14735	209	1.72918e-14	1.76899	up	[J]	Translation, ribosomal structure and biogenesis	Biological Process: maltose metabolic process (GO:0000023);; Cellular Component: ribosome (GO:0005840);; Biological Process: rRNA processing (GO:0006364);; Cellular Component: plastid (GO:0009536);; Biological Process: production of ta-siRNAs involved in RNA interference (GO:0010267);; Molecular Function: nucleotidyltransferase activity (GO:0016779);; Biological Process: starch biosynthetic proce…	--	--	[M]	Cell wall/membrane/envelope biogenesis	RimM N-terminal domain;; PRC-barrel domain	--	J	Translation, ribosomal structure and biogenesis	unknown protein [Oryza sativa Japonica Group]	biological process: metabolic process (GO:0008152);; biological process: cellular process (GO:0009987);; biological process: single-organism process (GO:0044699);; cellular component: cell (GO:0005623);; cellular component: macromolecular complex (GO:0032991);; cellular component: organelle (GO:0043226);; cellular component: cell part (GO:0044464);; biological process: response to stimulus (GO:00…
LOC_Os09g27010	LOC_Os09g27010	1.55109	96	1.83124	122	2.34675	159	11.1741	809	13.0988	872	10.6853	646	7.04209e-33	2.72787	up	[T]	Signal transduction mechanisms	Biological Process: RNA splicing, via endonucleolytic cleavage and ligation (GO:0000394);; Biological Process: respiratory burst involved in defense response (GO:0002679);; Molecular Function: protein serine/threonine kinase activity (GO:0004674);; Molecular Function: protein binding (GO:0005515);; Molecular Function: ATP binding (GO:0005524);; Cellular Component: nucleolus (GO:0005730);; Cellula…	--	--	[T]	Signal transduction mechanisms	Protein tyrosine kinase;; Protein kinase domain	Serine/threonine-protein kinase RIPK OS=Arabidopsis thaliana OX=3702 GN=RIPK PE=1 SV=1	T	Signal transduction mechanisms	PREDICTED: probable receptor-like protein kinase At5g56460 [Oryza sativa Japonica Group]	biological process: metabolic process (GO:0008152);; biological process: cellular process (GO:0009987);; biological process: immune system process (GO:0002376);; biological process: single-organism process (GO:0044699);; molecular function: catalytic activity (GO:0003824);; molecular function: binding (GO:0005488);; cellular component: cell (GO:0005623);; cellular component: organelle (GO:0043226…
LOC_Os06g41770	LOC_Os06g41770	14.7771	751	16.3723	904	13.62	765	28.469	1708	35.3557	1951	30.415	1524	1.8597e-15	1.22166	up	--	--	Biological Process: MAPK cascade (GO:0000165);; Biological Process: respiratory burst involved in defense response (GO:0002679);; Molecular Function: DNA binding (GO:0003677);; Molecular Function: transcription factor activity, sequence-specific DNA binding (GO:0003700);; Cellular Component: endoplasmic reticulum membrane (GO:0005789);; Biological Process: regulation of transcription, DNA-templat…	--	--	--	--	bZIP transcription factor;; Basic region leucine zipper	bZIP transcription factor 50 OS=Oryza sativa subsp. japonica OX=39947 GN=BZIP50 PE=2 SV=1	K	Transcription	PREDICTED: bZIP transcription factor 60 [Oryza sativa Japonica Group]	biological process: metabolic process (GO:0008152);; biological process: cellular process (GO:0009987);; biological process: signaling (GO:0023052);; biological process: single-organism process (GO:0044699);; biological process: response to stimulus (GO:0050896);; biological process: biological regulation (GO:0065007);; biological process: immune system process (GO:0002376);; molecular function: …
LOC_Os08g41390	LOC_Os08g41390	29.4214	3607	28.4898	3805	22.2716	3021	115.498	16802	96.0571	12878	73.2227	8878	1.79883e-28	1.97422	up	[O]	Posttranslational modification, protein turnover, chaperones	Biological Process: protein peptidyl-prolyl isomerization (GO:0000413);; Biological Process: RNA methylation (GO:0001510);; Molecular Function: peptidyl-prolyl cis-trans isomerase activity (GO:0003755);; Molecular Function: calmodulin binding (GO:0005516);; Molecular Function: FK506 binding (GO:0005528);; Cellular Component: nucleolus (GO:0005730);; Cellular Component: vacuole (GO:0005773);; Cell…	K09571|0|osa:4346090|K09571 FK506-binding protein 4/5 [EC:5.2.1.8] | (RefSeq) OJ1191_A10.119; 70 kDa peptidyl-prolyl isomerase	--	[O]	Posttranslational modification, protein turnover, chaperones	FKBP-type peptidyl-prolyl cis-trans isomerase;; Tetratricopeptide repeat;; Tetratricopeptide repeat;; Tetratricopeptide repeat;; Tetratricopeptide repeat;; TPR repeat	70 kDa peptidyl-prolyl isomerase OS=Triticum aestivum OX=4565 GN=FKBP70 PE=1 SV=1	O	Posttranslational modification, protein turnover, chaperones	PREDICTED: 70 kDa peptidyl-prolyl isomerase [Oryza sativa Japonica Group]	biological process: metabolic process (GO:0008152);; biological process: cellular process (GO:0009987);; molecular function: catalytic activity (GO:0003824);; molecular function: binding (GO:0005488);; cellular component: cell (GO:0005623);; cellular component: organelle (GO:0043226);; cellular component: organelle part (GO:0044422);; cellular component: cell part (GO:0044464);; biological proces…
LOC_Os12g08930	LOC_Os12g08930	1.92425	37	3.02232	63	1.0246	22	15.4464	347	27.869	575	21.7859	409	7.48568e-20	3.53361	up	--	--	--	--	--	--	--	--	--	S	Function unknown	expressed protein [Oryza sativa Japonica Group]	--
LOC_Os01g71860	LOC_Os01g71860	0	0	0	0	0	0	3.01123	291	1.75966	157	1.6781	136	5.1357e-15	8.74722	up	--	--	Molecular Function: hydrolase activity, hydrolyzing O-glycosyl compounds (GO:0004553);; Cellular Component: extracellular region (GO:0005576);; Cellular Component: cell wall (GO:0005618);; Cellular Component: vacuole (GO:0005773);; Cellular Component: plasma membrane (GO:0005886);; Biological Process: carbohydrate metabolic process (GO:0005975);; Biological Process: defense response (GO:0006952);…	--	--	--	--	Glycosyl hydrolases family 17	Glucan endo-1,3-beta-glucosidase GV OS=Hordeum vulgare OX=4513 PE=2 SV=2	S	Function unknown	PREDICTED: uncharacterized protein LOC4325834 [Oryza sativa Japonica Group]	molecular function: catalytic activity (GO:0003824);; cellular component: extracellular region (GO:0005576);; cellular component: cell (GO:0005623);; cellular component: cell part (GO:0044464);; cellular component: organelle (GO:0043226);; cellular component: membrane (GO:0016020);; biological process: metabolic process (GO:0008152);; biological process: response to stimulus (GO:0050896);; biolog…
LOC_Os11g37660	LOC_Os11g37660	0.431899	45	0.874883	98	0.662685	75	2.07792	252	1.23613	138	1.344	136	0.000419772	1.35805	up	--	--	Biological Process: meiotic cell cycle (GO:0007126);; Biological Process: RNA modification (GO:0009451);; Biological Process: plastid organization (GO:0009657);; Biological Process: xylem and phloem pattern formation (GO:0010051);; Cellular Component: intracellular membrane-bounded organelle (GO:0043231);; Cellular Component: cytoplasmic part (GO:0044444);; Biological Process: anatomical structur…	--	--	[R]	General function prediction only	PPR repeat family;; PPR repeat;; PPR repeat;; Pentatricopeptide repeat domain;; Pentacotripeptide-repeat region of PRORP;; Tetratricopeptide repeat	Pentatricopeptide repeat-containing protein At4g13650 OS=Arabidopsis thaliana OX=3702 GN=PCMP-H42 PE=2 SV=2	S	Function unknown	PREDICTED: pentatricopeptide repeat-containing protein At3g53360, mitochondrial [Oryza sativa Japonica Group]	biological process: metabolic process (GO:0008152);; biological process: cellular process (GO:0009987);; biological process: cellular component organization or biogenesis (GO:0071840);; biological process: multicellular organismal process (GO:0032501);; biological process: developmental process (GO:0032502);; biological process: single-organism process (GO:0044699);; cellular component: cell (GO:…
LOC_Os03g19720	LOC_Os03g19720	62.5142	1123	68.5068	1337	63.6585	1263	116.548	2472	112.156	2188	135.162	2395	2.64707e-09	1.0587	up	--	--	Molecular Function: binding (GO:0005488);; Molecular Function: calcium ion binding (GO:0005509);; Cellular Component: cytosol (GO:0005829);; Biological Process: hyperosmotic salinity response (GO:0042538);; Cellular Component: intracellular membrane-bounded organelle (GO:0043231);; Cellular Component: cytoplasmic part (GO:0044444);; Biological Process: single-organism cellular process (GO:0044763…	--	--	[T]	Signal transduction mechanisms	EF hand;; EF hand;; EF-hand domain pair;; EF-hand domain;; EF-hand domain pair	Calcium-binding protein CP1 OS=Arabidopsis thaliana OX=3702 GN=CP1 PE=2 SV=1	DTZ	Cell cycle control, cell division, chromosome partitioning;; Signal transduction mechanisms;; Cytoskeleton	PREDICTED: squidulin [Oryza sativa Japonica Group]	molecular function: binding (GO:0005488);; cellular component: cell (GO:0005623);; cellular component: cell part (GO:0044464);; biological process: response to stimulus (GO:0050896);; cellular component: organelle (GO:0043226);; biological process: cellular process (GO:0009987);; biological process: single-organism process (GO:0044699)
LOC_Os09g17930	LOC_Os09g17930	0.25527	20	0.227899	19	0.150337	13	0.818985	73	0.761687	62	0.54566	41	6.1542e-05	1.81998	up	--	--	Cellular Component: mitochondrion (GO:0005739);; Cellular Component: cytosol (GO:0005829);; Cellular Component: plasma membrane (GO:0005886);; Biological Process: DNA metabolic process (GO:0006259);; Biological Process: response to stress (GO:0006950);; Biological Process: RNA splicing (GO:0008380);; Cellular Component: plastid (GO:0009536);; Biological Process: vegetative meristem growth (GO:001…	--	--	--	--	Plant transposase (Ptta/En/Spm family)	Autonomous transposable element EN-1 mosaic protein OS=Zea mays OX=4577 PE=2 SV=1	S	Function unknown	hypothetical protein OsJ_29009 [Oryza sativa Japonica Group]	cellular component: cell (GO:0005623);; cellular component: organelle (GO:0043226);; cellular component: cell part (GO:0044464);; cellular component: membrane (GO:0016020);; biological process: metabolic process (GO:0008152);; biological process: cellular process (GO:0009987);; biological process: response to stimulus (GO:0050896);; biological process: developmental process (GO:0032502);; biologi…
LOC_Os01g68060	LOC_Os01g68060	18.6694	1482	19.5838	1688	17.2458	1512	226.587	21230	207.453	17877	264.376	20695	4.58106e-103	3.80512	up	--	--	Molecular Function: ubiquitin-protein transferase activity (GO:0004842);; Cellular Component: nucleolus (GO:0005730);; Cellular Component: peroxisome (GO:0005777);; Cellular Component: plasma membrane (GO:0005886);; Molecular Function: zinc ion binding (GO:0008270);; Biological Process: cytokinin metabolic process (GO:0009690);; Biological Process: auxin metabolic process (GO:0009850);; Biologica…	K16280|0|osa:4324990|K16280 E3 ubiquitin-protein ligase RGLG [EC:2.3.2.27] | (RefSeq) CLP; E3 ubiquitin-protein ligase RGLG2	--	[T]	Signal transduction mechanisms	Copine;; Zinc finger, C3HC4 type (RING finger)	E3 ubiquitin-protein ligase RGLG2 OS=Arabidopsis thaliana OX=3702 GN=RGLG2 PE=1 SV=1	S	Function unknown	PREDICTED: E3 ubiquitin-protein ligase RGLG2 [Oryza sativa Japonica Group]	molecular function: catalytic activity (GO:0003824);; cellular component: cell (GO:0005623);; cellular component: organelle (GO:0043226);; cellular component: organelle part (GO:0044422);; cellular component: cell part (GO:0044464);; cellular component: membrane (GO:0016020);; molecular function: binding (GO:0005488);; biological process: metabolic process (GO:0008152);; biological process: cellu…
LOC_Os05g44340	LOC_Os05g44340	1.22678	138	1.76733	216	0.992126	124	25.162	3337	30.8762	3766	18.2928	2027	1.32628e-69	4.32968	up	[O]	Posttranslational modification, protein turnover, chaperones	Molecular Function: ATP-dependent peptidase activity (GO:0004176);; Molecular Function: ATP binding (GO:0005524);; Cellular Component: cell wall (GO:0005618);; Cellular Component: nucleus (GO:0005634);; Cellular Component: mitochondrion (GO:0005739);; Cellular Component: cytosol (GO:0005829);; Biological Process: obsolete ATP catabolic process (GO:0006200);; Biological Process: protein folding (G…	K03695|0|osa:4339343|K03695 ATP-dependent Clp protease ATP-binding subunit ClpB | (RefSeq) CLPB1, OsJ_19232, P0483D07.3, hsp101; chaperone protein ClpB1	--	[O]	Posttranslational modification, protein turnover, chaperones	AAA domain (Cdc48 subfamily);; ATPase family associated with various cellular activities (AAA);; C-terminal, D2-small domain, of ClpB protein;; Clp amino terminal domain, pathogenicity island component;; AAA domain (dynein-related subfamily);; AAA ATPase domain;; AAA domain;; Sigma-54 interaction domain;; AAA domain;; IstB-like ATP binding protein;; AAA domain;; RNA helicase;; Holliday junction D…	Chaperone protein ClpB1 OS=Oryza sativa subsp. japonica OX=39947 GN=CLPB1 PE=2 SV=1	O	Posttranslational modification, protein turnover, chaperones	PREDICTED: chaperone protein ClpB1 [Oryza sativa Japonica Group]	biological process: metabolic process (GO:0008152);; molecular function: catalytic activity (GO:0003824);; molecular function: binding (GO:0005488);; cellular component: cell (GO:0005623);; cellular component: cell part (GO:0044464);; cellular component: organelle (GO:0043226);; biological process: cellular process (GO:0009987);; cellular component: membrane (GO:0016020);; cellular component: org…
LOC_Os06g30750	LOC_Os06g30750	29.9449	1435	36.7976	1916	27.6694	1464	63.286	3586	60.1365	3130	58.7811	2780	2.27256e-12	1.10068	up	--	--	Molecular Function: nucleic acid binding (GO:0003676);; Cellular Component: nucleus (GO:0005634);; Cellular Component: mitochondrion (GO:0005739);; Cellular Component: vacuole (GO:0005773);; Cellular Component: Golgi apparatus (GO:0005794);; Cellular Component: plasma membrane (GO:0005886);; Biological Process: glucose catabolic process (GO:0006007);; Biological Process: protein targeting to memb…	--	--	[U]	Intracellular trafficking, secretion, and vesicular transport	Reticulon	Reticulon-like protein B2 OS=Arabidopsis thaliana OX=3702 GN=RTNLB2 PE=1 SV=1	U	Intracellular trafficking, secretion, and vesicular transport	PREDICTED: reticulon-like protein B2 [Oryza sativa Japonica Group]	molecular function: binding (GO:0005488);; cellular component: cell (GO:0005623);; cellular component: organelle (GO:0043226);; cellular component: cell part (GO:0044464);; cellular component: membrane (GO:0016020);; biological process: metabolic process (GO:0008152);; biological process: single-organism process (GO:0044699);; biological process: localization (GO:0051179);; cellular component: ce…
LOC_Os02g08420	LOC_Os02g08420	7.48244	437	9.75532	619	8.42201	544	32.1802	2219	36.3872	2308	35.9448	2071	1.27094e-33	2.17015	up	[M]	Cell wall/membrane/envelope biogenesis	Biological Process: alternative mRNA splicing, via spliceosome (GO:0000380);; Molecular Function: double-stranded DNA binding (GO:0003690);; Molecular Function: single-stranded DNA binding (GO:0003697);; Molecular Function: mRNA binding (GO:0003729);; Molecular Function: protein kinase activity (GO:0004672);; Molecular Function: calmodulin binding (GO:0005516);; Cellular Component: cell wall (GO:…	--	--	[V]	Defense mechanisms	NAD dependent epimerase/dehydratase family;; NAD(P)H-binding;; 3-beta hydroxysteroid dehydrogenase/isomerase family;; GDP-mannose 4,6 dehydratase;; NmrA-like family;; Male sterility protein;; Polysaccharide biosynthesis protein;; KR domain	Cinnamoyl-CoA reductase 2 OS=Arabidopsis thaliana OX=3702 GN=CCR2 PE=1 SV=1	M	Cell wall/membrane/envelope biogenesis	PREDICTED: cinnamoyl-CoA reductase 2 [Oryza sativa Japonica Group]	biological process: metabolic process (GO:0008152);; biological process: cellular process (GO:0009987);; molecular function: binding (GO:0005488);; molecular function: catalytic activity (GO:0003824);; cellular component: cell (GO:0005623);; cellular component: cell part (GO:0044464);; cellular component: organelle (GO:0043226);; cellular component: organelle part (GO:0044422);; cellular componen…
LOC_Os04g32470	LOC_Os04g32470	2.34354	85	1.81992	72	2.14985	87	5.82021	250	6.08916	240	5.36069	192	2.12005e-11	1.5889	up	--	--	Molecular Function: binding (GO:0005488);; Cellular Component: extracellular region (GO:0005576);; Cellular Component: cell wall (GO:0005618);; Biological Process: protein targeting to mitochondrion (GO:0006626);; Biological Process: defense response (GO:0006952);; Biological Process: catabolic process (GO:0009056);; Biological Process: embryo sac egg cell differentiation (GO:0009560);; Biologica…	--	--	--	--	--	--	S	Function unknown	PREDICTED: histone H2A.Z-specific chaperone CHZ1 [Oryza sativa Japonica Group]	molecular function: binding (GO:0005488);; cellular component: extracellular region (GO:0005576);; cellular component: cell (GO:0005623);; cellular component: cell part (GO:0044464);; biological process: localization (GO:0051179);; biological process: response to stimulus (GO:0050896);; biological process: metabolic process (GO:0008152);; biological process: reproduction (GO:0000003);; biological…
LOC_Os10g43060	LOC_Os10g43060	10.2602	559	7.48419	443	8.29294	499	134.054	8622	136.228	8059	155.946	8380	3.81389e-117	4.18232	up	--	--	Biological Process: protein targeting to membrane (GO:0006612);; Biological Process: salicylic acid mediated signaling pathway (GO:0009863);; Biological Process: jasmonic acid mediated signaling pathway (GO:0009867);; Biological Process: regulation of plant-type hypersensitive response (GO:0010363);;	--	--	--	--	--	--	S	Function unknown	PREDICTED: uncharacterized protein LOC4349524 [Oryza sativa Japonica Group]	biological process: localization (GO:0051179);; biological process: cellular process (GO:0009987);; biological process: signaling (GO:0023052);; biological process: single-organism process (GO:0044699);; biological process: response to stimulus (GO:0050896);; biological process: biological regulation (GO:0065007)
LOC_Os04g56350	LOC_Os04g56350	10.2259	708	10.2346	769	8.68747	664	34.3469	2805	29.732	2234	25.839	1763	5.47619e-34	1.77086	up	--	--	Cellular Component: cytosol (GO:0005829);; Biological Process: rRNA processing (GO:0006364);; Biological Process: protein import into nucleus (GO:0006606);; Cellular Component: membrane (GO:0016020);; Cellular Component: preribosome, small subunit precursor (GO:0030688);; Cellular Component: intracellular organelle (GO:0043229);; Cellular Component: cell periphery (GO:0071944);;	K14849|0|osa:4337268|K14849 ribosomal RNA-processing protein 1 | (RefSeq) 24K23.8; ribosomal RNA processing protein 1 homolog	--	--	--	Nucleolar protein,Nop52	--	J	Translation, ribosomal structure and biogenesis	PREDICTED: ribosomal RNA processing protein 1 homolog [Oryza sativa Japonica Group]	cellular component: cell (GO:0005623);; cellular component: cell part (GO:0044464);; biological process: metabolic process (GO:0008152);; biological process: cellular process (GO:0009987);; biological process: single-organism process (GO:0044699);; biological process: localization (GO:0051179);; cellular component: membrane (GO:0016020);; cellular component: macromolecular complex (GO:0032991);; …
LOC_Os07g03020	LOC_Os07g03020	1.41237	70	1.00181	54	0.233649	13	4.65735	272	6.00754	323	8.95541	437	1.04971e-08	3.00152	up	--	--	--	--	--	--	--	Domain of unknown function (DUF1719)	--	S	Function unknown	hypothetical protein OsJ_22926 [Oryza sativa Japonica Group]	--
LOC_Os01g65060	LOC_Os01g65060	0.261415	16	0.078857	6	0.078057	6	0.903839	65	0.952252	63	0.910399	54	9.25799e-07	2.7281	up	--		Molecular Function: protein kinase activity (GO:0004672);; Molecular Function: protein serine/threonine kinase activity (GO:0004674);; Molecular Function: binding (GO:0005488);; Molecular Function: ATP binding (GO:0005524);; Cellular Component: mitochondrion (GO:0005739);; Cellular Component: plasma membrane (GO:0005886);; Biological Process: protein phosphorylation (GO:0006468);; Cellular Compon…	--	--	--	--	Protein kinase domain;; Protein tyrosine kinase;; S-locus glycoprotein domain;; PAN-like domain	G-type lectin S-receptor-like serine/threonine-protein kinase At2g19130 OS=Arabidopsis thaliana OX=3702 GN=At2g19130 PE=2 SV=1	--	--	hypothetical protein OsJ_04237 [Oryza sativa Japonica Group]	biological process: metabolic process (GO:0008152);; biological process: cellular process (GO:0009987);; molecular function: catalytic activity (GO:0003824);; molecular function: binding (GO:0005488);; cellular component: cell (GO:0005623);; cellular component: organelle (GO:0043226);; cellular component: cell part (GO:0044464);; cellular component: membrane (GO:0016020);; biological process: rep…
LOC_Os02g56530	LOC_Os02g56530	19.6776	1563	18.4576	1593	17.7628	1559	44.945	4215	50.4877	4355	51.7429	4054	8.68134e-27	1.55084	up	--	--	Molecular Function: catalytic activity (GO:0003824);; Cellular Component: plasma membrane (GO:0005886);; Cellular Component: membrane (GO:0016020);; Biological Process: cellular component organization (GO:0016043);; Biological Process: macromolecule metabolic process (GO:0043170);; Biological Process: cellular metabolic process (GO:0044237);; Biological Process: primary metabolic process (GO:0044…	--	--	[R]	General function prediction only	GPCR-chaperone	--	S	Function unknown	PREDICTED: ankyrin repeat domain-containing protein 13C-B-like [Oryza sativa Japonica Group]	molecular function: catalytic activity (GO:0003824);; cellular component: cell (GO:0005623);; cellular component: membrane (GO:0016020);; cellular component: cell part (GO:0044464);; biological process: cellular process (GO:0009987);; biological process: cellular component organization or biogenesis (GO:0071840);; biological process: metabolic process (GO:0008152);; biological process: single-org…
LOC_Os03g55874	LOC_Os03g55874	3.20233	114	2.7563	106	1.37098	54	8.98792	375	3.18643	123	10.0322	350	0.000344376	1.74697	up	[C]	Energy production and conversion	Cellular Component: mitochondrial proton-transporting ATP synthase complex, catalytic core F(1) (GO:0000275);; Molecular Function: copper ion binding (GO:0005507);; Molecular Function: ATP binding (GO:0005524);; Cellular Component: cell wall (GO:0005618);; Cellular Component: nucleolus (GO:0005730);; Cellular Component: mitochondrial respiratory chain complex I (GO:0005747);; Cellular Component: …	K02112|0|mtr:MTR_0002s0650|K02112 F-type H+-transporting ATPase subunit beta [EC:3.6.3.14] | (RefSeq) F0F1-type ATP synthase, beta subunit	Oxidative phosphorylation (ko00190);; Photosynthesis (ko00195)	[C]	Energy production and conversion	ATP synthase alpha/beta family, nucleotide-binding domain;; ATP synthase, Delta/Epsilon chain, beta-sandwich domain;; ATP synthase, Delta/Epsilon chain, long alpha-helix domain	ATP synthase subunit beta, chloroplastic OS=Oryza sativa subsp. japonica OX=39947 GN=atpB PE=1 SV=2	C	Energy production and conversion	ATP synthase beta chain, putative [Oryza sativa Japonica Group]	cellular component: cell (GO:0005623);; cellular component: membrane (GO:0016020);; cellular component: macromolecular complex (GO:0032991);; cellular component: organelle (GO:0043226);; cellular component: organelle part (GO:0044422);; cellular component: membrane part (GO:0044425);; cellular component: cell part (GO:0044464);; molecular function: binding (GO:0005488);; biological process: respo…
LOC_Os09g38268	LOC_Os09g38268	0.89811	44	0.606597	32	0.648001	35	3.24454	184	2.5668	134	3.20779	152	3.72974e-11	2.18438	up	--	--	Cellular Component: DNA-directed RNA polymerase IV complex (GO:0000418);; Molecular Function: DNA binding (GO:0003677);; Molecular Function: DNA-directed 5'-3' RNA polymerase activity (GO:0003899);; Molecular Function: copper ion binding (GO:0005507);; Molecular Function: protein binding (GO:0005515);; Biological Process: DNA methylation (GO:0006306);; Biological Process: methylation-dependent ch…	K16250|1.15642e-112|dosa:Os09t0555200-01|K16250 DNA-directed RNA polymerase IV subunit 1 [EC:2.7.7.6] | (RAP-DB) Os09g0555200; Similar to DNA-directed RNA polymerase.	--	--	--	Protein of unknown function (DUF3223)	DNA-directed RNA polymerase IV subunit 1 OS=Arabidopsis thaliana OX=3702 GN=NRPD1 PE=1 SV=1	S	Function unknown	unnamed protein product [Oryza sativa Japonica Group]	cellular component: cell (GO:0005623);; cellular component: membrane-enclosed lumen (GO:0031974);; cellular component: macromolecular complex (GO:0032991);; cellular component: organelle (GO:0043226);; cellular component: organelle part (GO:0044422);; cellular component: cell part (GO:0044464);; molecular function: binding (GO:0005488);; molecular function: catalytic activity (GO:0003824);; biolo…
LOC_Os03g10140	LOC_Os03g10140	7.48423	616	5.51914	494	6.08279	553	57.5567	5594	46.6718	4172	45.2108	3671	2.1266e-75	3.11339	up	--	--	Biological Process: MAPK cascade (GO:0000165);; Molecular Function: nucleic acid binding (GO:0003676);; Molecular Function: transcription factor activity, sequence-specific DNA binding (GO:0003700);; Cellular Component: nucleus (GO:0005634);; Biological Process: regulation of translation (GO:0006417);; Biological Process: protein targeting to membrane (GO:0006612);; Biological Process: fatty acid…	--	--	[R]	General function prediction only	Zinc-finger double-stranded RNA-binding	Protein indeterminate-domain 2 OS=Arabidopsis thaliana OX=3702 GN=IDD2 PE=1 SV=1	S	Function unknown	PREDICTED: protein indeterminate-domain 1 [Oryza sativa Japonica Group]	biological process: metabolic process (GO:0008152);; biological process: cellular process (GO:0009987);; biological process: signaling (GO:0023052);; biological process: single-organism process (GO:0044699);; biological process: response to stimulus (GO:0050896);; biological process: biological regulation (GO:0065007);; molecular function: binding (GO:0005488);; molecular function: nucleic acid b…
LOC_Os07g12510	LOC_Os07g12510	6.49699	271	6.72868	305	6.66965	307	21.0436	1035	18.9625	858	18.1184	745	3.27317e-27	1.69072	up	--	--	Molecular Function: DNA binding (GO:0003677);; Molecular Function: transcription factor activity, sequence-specific DNA binding (GO:0003700);; Molecular Function: protein binding (GO:0005515);; Cellular Component: nucleus (GO:0005634);; Cellular Component: nucleolus (GO:0005730);; Biological Process: regulation of transcription, DNA-templated (GO:0006355);; Biological Process: nucleocytoplasmic t…	--	--	--	--	AP2 domain	Ethylene-responsive transcription factor ERF105 OS=Arabidopsis thaliana OX=3702 GN=ERF105 PE=2 SV=1	--	--	PREDICTED: formin-like protein 3 [Oryza sativa Japonica Group]	molecular function: binding (GO:0005488);; biological process: biological regulation (GO:0065007);; molecular function: nucleic acid binding transcription factor activity (GO:0001071);; cellular component: cell (GO:0005623);; cellular component: organelle (GO:0043226);; cellular component: cell part (GO:0044464);; cellular component: organelle part (GO:0044422);; biological process: localization …
LOC_Os02g03110	LOC_Os02g03110	13.8446	667	13.9733	732	12.4869	665	35.7558	2032	40.8574	2135	39.9169	1895	1.57131e-30	1.6815	up	[I]	Lipid transport and metabolism	Molecular Function: CDP-diacylglycerol-inositol 3-phosphatidyltransferase activity (GO:0003881);; Biological Process: phospholipid biosynthetic process (GO:0008654);; Cellular Component: membrane (GO:0016020);; Cellular Component: cytoplasmic vesicle (GO:0016023);; Molecular Function: oxidoreductase activity (GO:0016491);; Biological Process: oxidation-reduction process (GO:0055114);;	K00999|1.22074e-146|osa:4328140|K00999 CDP-diacylglycerol--inositol 3-phosphatidyltransferase [EC:2.7.8.11] | (RefSeq) probable CDP-diacylglycerol--inositol 3-phosphatidyltransferase 2	Inositol phosphate metabolism (ko00562);; Glycerophospholipid metabolism (ko00564);; Phosphatidylinositol signaling system (ko04070)	[I]	Lipid transport and metabolism	CDP-alcohol phosphatidyltransferase	CDP-diacylglycerol--inositol 3-phosphatidyltransferase 1 OS=Arabidopsis thaliana OX=3702 GN=PIS1 PE=1 SV=2	I	Lipid transport and metabolism	PREDICTED: probable CDP-diacylglycerol--inositol 3-phosphatidyltransferase 2 [Oryza sativa Japonica Group]	molecular function: catalytic activity (GO:0003824);; biological process: metabolic process (GO:0008152);; biological process: cellular process (GO:0009987);; biological process: single-organism process (GO:0044699);; cellular component: membrane (GO:0016020)
LOC_Os04g39440	LOC_Os04g39440	63.9247	2651	67.5795	3093	58.2634	2788	184.484	8585	239.266	10245	168.191	6496	9.70705e-30	1.67725	up	[R]	General function prediction only	Biological Process: RNA splicing, via endonucleolytic cleavage and ligation (GO:0000394);; Biological Process: cell morphogenesis (GO:0000902);; Biological Process: cytokinesis (GO:0000910);; Molecular Function: GTPase activity (GO:0003924);; Molecular Function: protein binding (GO:0005515);; Molecular Function: GTP binding (GO:0005525);; Cellular Component: nucleus (GO:0005634);; Cellular Compon…	K07877|4.99756e-127|osa:4336117|K07877 Ras-related protein Rab-2A | (RefSeq) ras-related protein Rab-2-B	--	[U]	Intracellular trafficking, secretion, and vesicular transport	Ras family;; Ras of Complex, Roc, domain of DAPkinase;; ADP-ribosylation factor family	Ras-related protein Rab-2-B OS=Zea mays OX=4577 GN=RAB2B PE=2 SV=1	S	Function unknown	PREDICTED: ras-related protein Rab-2-B [Oryza sativa Japonica Group]	biological process: metabolic process (GO:0008152);; biological process: cellular process (GO:0009987);; biological process: developmental process (GO:0032502);; biological process: single-organism process (GO:0044699);; biological process: cellular component organization or biogenesis (GO:0071840);; molecular function: catalytic activity (GO:0003824);; molecular function: binding (GO:0005488);; …
LOC_Os09g28440	LOC_Os09g28440	1.26851	49	0.890049	37	0.458165	20	2.23585	100	4.03958	167	3.82057	143	4.83151e-06	2.05633	up	--	--	Biological Process: MAPK cascade (GO:0000165);; Biological Process: respiratory burst involved in defense response (GO:0002679);; Molecular Function: DNA binding (GO:0003677);; Molecular Function: transcription factor activity, sequence-specific DNA binding (GO:0003700);; Molecular Function: protein binding (GO:0005515);; Cellular Component: nucleus (GO:0005634);; Cellular Component: nucleolus (G…	--	--	--	--	AP2 domain	Ethylene-responsive transcription factor ERF109 OS=Arabidopsis thaliana OX=3702 GN=ERF109 PE=1 SV=1	K	Transcription	PREDICTED: ethylene-responsive transcription factor ERF109 [Oryza sativa Japonica Group]	biological process: metabolic process (GO:0008152);; biological process: cellular process (GO:0009987);; biological process: signaling (GO:0023052);; biological process: single-organism process (GO:0044699);; biological process: response to stimulus (GO:0050896);; biological process: biological regulation (GO:0065007);; biological process: immune system process (GO:0002376);; molecular function: …
LOC_Os06g33520	LOC_Os06g33520	0.655936	79	0.725574	94	0.380837	51	7.50112	1056	6.53752	846	7.34538	864	2.93623e-50	3.73212	up	[L]	Replication, recombination and repair	Molecular Function: RNA binding (GO:0003723);; Molecular Function: ATP binding (GO:0005524);; Cellular Component: nucleolus (GO:0005730);; Cellular Component: mitochondrion (GO:0005739);; Biological Process: nucleobase-containing compound metabolic process (GO:0006139);; Biological Process: response to stress (GO:0006950);; Biological Process: multicellular organism development (GO:0007275);; Mol…	--	--	[A]	RNA processing and modification	DEAD/DEAH box helicase;; Helicase conserved C-terminal domain;; Type III restriction enzyme, res subunit	DEAD-box ATP-dependent RNA helicase 31 OS=Oryza sativa subsp. japonica OX=39947 GN=Os06g0526600 PE=3 SV=2	L	Replication, recombination and repair	PREDICTED: DEAD-box ATP-dependent RNA helicase 31 [Oryza sativa Japonica Group]	molecular function: binding (GO:0005488);; cellular component: cell (GO:0005623);; cellular component: organelle (GO:0043226);; cellular component: organelle part (GO:0044422);; cellular component: cell part (GO:0044464);; biological process: metabolic process (GO:0008152);; biological process: cellular process (GO:0009987);; biological process: response to stimulus (GO:0050896);; biological proc…
LOC_Os06g33980	LOC_Os06g33980	0.28254	16	0.484174	28	0.432757	25	0.88788	56	0.915348	52	0.801502	43	0.00645334	1.22558	up	[J]	Translation, ribosomal structure and biogenesis	Molecular Function: tRNA-intron endonuclease activity (GO:0000213);; Molecular Function: nucleic acid binding (GO:0003676);; Cellular Component: cell wall (GO:0005618);; Cellular Component: nucleus (GO:0005634);; Cellular Component: mitochondrion (GO:0005739);; Cellular Component: vacuole (GO:0005773);; Cellular Component: peroxisome (GO:0005777);; Cellular Component: plasma membrane (GO:0005886)…	K15322|0|osa:4341203|K15322 tRNA-splicing endonuclease subunit Sen2 [EC:3.1.27.9] | (RefSeq) probable tRNA-splicing endonuclease subunit Sen2	--	[J]	Translation, ribosomal structure and biogenesis	tRNA intron endonuclease, catalytic C-terminal domain;; tRNA intron endonuclease, N-terminal domain	Probable tRNA-splicing endonuclease subunit Sen2 OS=Oryza sativa subsp. japonica OX=39947 GN=Os06g0530700 PE=2 SV=1	J	Translation, ribosomal structure and biogenesis	PREDICTED: probable tRNA-splicing endonuclease subunit Sen2 [Oryza sativa Japonica Group]	biological process: metabolic process (GO:0008152);; biological process: cellular process (GO:0009987);; molecular function: catalytic activity (GO:0003824);; molecular function: binding (GO:0005488);; cellular component: cell (GO:0005623);; cellular component: cell part (GO:0044464);; cellular component: organelle (GO:0043226);; cellular component: membrane (GO:0016020);; biological process: res…
LOC_Os01g05610	LOC_Os01g05610	0.787625	27	0.718171	27	0.761504	29	4.27281	170	4.84001	177	3.60467	120	6.73644e-17	2.57597	up	--	--	Cellular Component: nucleosome (GO:0000786);; Molecular Function: DNA binding (GO:0003677);; Cellular Component: nucleolus (GO:0005730);; Biological Process: nucleosome assembly (GO:0006334);; Cellular Component: chloroplast (GO:0009507);; Molecular Function: protein heterodimerization activity (GO:0046982);;	K11252|6.4337e-59|osa:4324495|K11252 histone H2B | (RefSeq) H2B.10, OsJ_000397, P0030H07.8; histone H2B.10	--	[B]	Chromatin structure and dynamics	Core histone H2A/H2B/H3/H4	Histone H2B.10 OS=Oryza sativa subsp. indica OX=39946 GN=H2B.10 PE=3 SV=1	B	Chromatin structure and dynamics	RecName: Full=Histone H2B.10	cellular component: cell (GO:0005623);; cellular component: macromolecular complex (GO:0032991);; cellular component: organelle (GO:0043226);; cellular component: organelle part (GO:0044422);; cellular component: cell part (GO:0044464);; molecular function: binding (GO:0005488);; biological process: cellular process (GO:0009987);; biological process: cellular component organization or biogenesis …
LOC_Os07g38480	LOC_Os07g38480	1.34058	74	0.843109	51	0.902753	55	1.83575	120	1.76049	106	2.28536	125	0.00177942	1.08957	up	--	--	Cellular Component: cell part (GO:0044464);;	--	--	--	--	Protein of unknown function (DUF295)	--	S	Function unknown	F-box domain containing protein-like [Oryza sativa Japonica Group]	cellular component: cell part (GO:0044464)
LOC_Os08g24770	LOC_Os08g24770	3.36851	300	4.31569	418	2.1598	213	15.6277	1643	18.1158	1752	20.8319	1830	2.57483e-22	2.61992	up	--		Biological Process: MAPK cascade (GO:0000165);; Biological Process: response to molecule of bacterial origin (GO:0002237);; Molecular Function: protein kinase activity (GO:0004672);; Molecular Function: protein serine/threonine kinase activity (GO:0004674);; Molecular Function: ATP binding (GO:0005524);; Cellular Component: plasma membrane (GO:0005886);; Biological Process: regulation of transcri…	--	--	[T]	Signal transduction mechanisms	Legume lectin domain;; Protein kinase domain;; Protein tyrosine kinase	LEAF RUST 10 DISEASE-RESISTANCE LOCUS RECEPTOR-LIKE PROTEIN KINASE-like 2.1 OS=Arabidopsis thaliana OX=3702 GN=LRK10L-2.1 PE=3 SV=1	T	Signal transduction mechanisms	PREDICTED: L-type lectin-domain containing receptor kinase IX.2 isoform X2 [Oryza sativa Japonica Group]	biological process: metabolic process (GO:0008152);; biological process: cellular process (GO:0009987);; biological process: signaling (GO:0023052);; biological process: single-organism process (GO:0044699);; biological process: response to stimulus (GO:0050896);; biological process: biological regulation (GO:0065007);; molecular function: catalytic activity (GO:0003824);; molecular function: bin…
LOC_Os05g06770	LOC_Os05g06770	113.502	3355	91.608	2942	89.1346	2910	296.163	10337	288.801	9271	289.307	8436	2.67992e-37	1.72627	up	[O]	Posttranslational modification, protein turnover, chaperones	Molecular Function: structural constituent of ribosome (GO:0003735);; Cellular Component: nucleus (GO:0005634);; Cellular Component: ribosome (GO:0005840);; Biological Process: translation (GO:0006412);; Molecular Function: metal ion binding (GO:0046872);;	K02977|1.67387e-90|osa:4337883|K02977 small subunit ribosomal protein S27Ae | (RefSeq) OsJ_17209, RPS27AB, UBQ6; ubiquitin-40S ribosomal protein S27a-2	Ribosome (ko03010)	[J]	Translation, ribosomal structure and biogenesis	Ubiquitin family;; Ribosomal protein S27a;; Ubiquitin-2 like Rad60 SUMO-like;; Ubiquitin-like domain	Ubiquitin-40S ribosomal protein S27a-2 OS=Oryza sativa subsp. japonica OX=39947 GN=RPS27AB PE=2 SV=3	J	Translation, ribosomal structure and biogenesis	PREDICTED: ubiquitin-40S ribosomal protein S27a [Oryza brachyantha]	molecular function: structural molecule activity (GO:0005198);; cellular component: cell (GO:0005623);; cellular component: organelle (GO:0043226);; cellular component: cell part (GO:0044464);; cellular component: macromolecular complex (GO:0032991);; biological process: metabolic process (GO:0008152);; biological process: cellular process (GO:0009987);; molecular function: binding (GO:0005488)
LOC_Os02g09480	LOC_Os02g09480	2.37477	140	2.57876	165	3.05113	198	10.4655	726	9.67635	618	6.07455	352	5.81511e-13	1.82818	up	--	--	Biological Process: MAPK cascade (GO:0000165);; Biological Process: cytokinesis by cell plate formation (GO:0000911);; Biological Process: cell fate specification (GO:0001708);; Molecular Function: DNA binding (GO:0003677);; Molecular Function: chromatin binding (GO:0003682);; Molecular Function: transcription factor activity, sequence-specific DNA binding (GO:0003700);; Molecular Function: trans…	K09422|2.73737e-162|osa:4328551|K09422 myb proto-oncogene protein, plant | (RefSeq) OJ1073_F05.29, OJ1145_F01.4; transcription factor MYB44	--	[K]	Transcription	Myb-like DNA-binding domain;; Myb-like DNA-binding domain	Transcription factor MYB44 OS=Arabidopsis thaliana OX=3702 GN=MYB44 PE=1 SV=1	K	Transcription	PREDICTED: transcription factor MYB44 [Oryza sativa Japonica Group]	biological process: metabolic process (GO:0008152);; biological process: cellular process (GO:0009987);; biological process: signaling (GO:0023052);; biological process: single-organism process (GO:0044699);; biological process: response to stimulus (GO:0050896);; biological process: biological regulation (GO:0065007);; biological process: developmental process (GO:0032502);; molecular function: …
LOC_Os02g05950	LOC_Os02g05950	0.204877	25	0.281598	36	0.122127	16	1.05698	147	1.12515	144	1.5104	175	2.94078e-11	2.70777	up	[K]	Transcription	Molecular Function: peptide receptor activity (GO:0001653);; Molecular Function: protein kinase activity (GO:0004672);; Molecular Function: protein serine/threonine kinase activity (GO:0004674);; Molecular Function: transmembrane signaling receptor activity (GO:0004888);; Molecular Function: protein binding (GO:0005515);; Molecular Function: ATP binding (GO:0005524);; Cellular Component: plasma m…	--	--	--	--	Protein kinase domain;; Protein tyrosine kinase;; Leucine rich repeat;; Leucine Rich repeats (2 copies);; Leucine Rich Repeat;; Leucine rich repeat N-terminal domain	Tyrosine-sulfated glycopeptide receptor 1 OS=Arabidopsis thaliana OX=3702 GN=PSY1R PE=1 SV=1	S	Function unknown	PREDICTED: tyrosine-sulfated glycopeptide receptor 1 [Oryza sativa Japonica Group]	biological process: cellular process (GO:0009987);; biological process: signaling (GO:0023052);; biological process: single-organism process (GO:0044699);; biological process: response to stimulus (GO:0050896);; biological process: biological regulation (GO:0065007);; molecular function: signal transducer activity (GO:0004871);; molecular function: molecular transducer activity (GO:0060089);; bio…
LOC_Os03g60000	LOC_Os03g60000	0	0	0.132446	7	0.469346	23	2.59672	134	2.88297	137	3.69927	159	8.71507e-07	3.7437	up	[O]	Posttranslational modification, protein turnover, chaperones	Biological Process: karyogamy (GO:0000741);; Biological Process: RNA methylation (GO:0001510);; Cellular Component: cell wall (GO:0005618);; Cellular Component: nucleolus (GO:0005730);; Cellular Component: mitochondrial respiratory chain complex I (GO:0005747);; Cellular Component: vacuole (GO:0005773);; Cellular Component: vacuolar membrane (GO:0005774);; Cellular Component: Golgi apparatus (GO:…	K17081|0|dosa:Os03t0814600-00|K17081 prohibitin 2 | (RAP-DB) Os03g0814600; Similar to Mitochondrial prohibitin complex protein 2.	--	[O]	Posttranslational modification, protein turnover, chaperones	SPFH domain / Band 7 family	Prohibitin-2, mitochondrial OS=Arabidopsis thaliana OX=3702 GN=PHB2 PE=1 SV=1	O	Posttranslational modification, protein turnover, chaperones	putative prohibitin [Oryza sativa Japonica Group]	biological process: cellular process (GO:0009987);; biological process: cellular component organization or biogenesis (GO:0071840);; biological process: metabolic process (GO:0008152);; cellular component: cell (GO:0005623);; cellular component: cell part (GO:0044464);; cellular component: organelle (GO:0043226);; cellular component: organelle part (GO:0044422);; cellular component: membrane (GO:…
LOC_Os10g21236	LOC_Os10g21236	0.709788	19	1.35885	38	0.87277	25	4.22293	128	2.24625	63	9.14551	231	1.82704e-05	2.49242	up	[C]	Energy production and conversion	Cellular Component: plasma membrane (GO:0005886);; Cellular Component: chloroplast thylakoid membrane (GO:0009535);; Cellular Component: integral component of membrane (GO:0016021);; Biological Process: plasma membrane ATP synthesis coupled proton transport (GO:0042777);; Cellular Component: proton-transporting ATP synthase complex, coupling factor F(o) (GO:0045263);; Molecular Function: proton-t…	K02108|6.04165e-151|osa:3131393|K02108 F-type H+-transporting ATPase subunit a | (RefSeq) atpI, OrsajCp019; ATPase IV subunit	Oxidative phosphorylation (ko00190);; Photosynthesis (ko00195)	[C]	Energy production and conversion	ATP synthase A chain	ATP synthase subunit a, chloroplastic OS=Oryza sativa subsp. japonica OX=39947 GN=atpI PE=3 SV=1	C	Energy production and conversion	Putative ATPase a subunit from chromosome 10 chloroplast insertion [Oryza sativa Japonica Group]	cellular component: cell (GO:0005623);; cellular component: membrane (GO:0016020);; cellular component: cell part (GO:0044464);; cellular component: organelle (GO:0043226);; cellular component: organelle part (GO:0044422);; cellular component: membrane part (GO:0044425);; biological process: metabolic process (GO:0008152);; biological process: cellular process (GO:0009987);; biological process: s…
LOC_Os02g17870	LOC_Os02g17870	31.3281	2142	36.2973	2696	29.4023	2221	129.383	10446	122.898	9126	119.601	8067	1.63298e-54	2.08777	up	--	--	Cellular Component: chloroplast (GO:0009507);; Biological Process: anatomical structure morphogenesis (GO:0009653);; Biological Process: cellular component organization (GO:0016043);; Biological Process: cell differentiation (GO:0030154);; Biological Process: multicellular organismal process (GO:0032501);; Cellular Component: cell part (GO:0044464);; Biological Process: developmental growth (GO:0…	K13110|3.67996e-160|osa:4329017|K13110 microfibrillar-associated protein 1 | (RefSeq) microfibrillar-associated protein 1	--	[Z]	Cytoskeleton	Microfibril-associated/Pre-mRNA processing	--	S	Function unknown	PREDICTED: microfibrillar-associated protein 1 [Oryza sativa Japonica Group]	cellular component: cell (GO:0005623);; cellular component: organelle (GO:0043226);; cellular component: cell part (GO:0044464);; biological process: developmental process (GO:0032502);; biological process: cellular process (GO:0009987);; biological process: cellular component organization or biogenesis (GO:0071840);; biological process: single-organism process (GO:0044699);; biological process: …
LOC_Os07g43980	LOC_Os07g43980	6.13071	388	6.07795	418	5.54049	387	21.0449	1571	21.8503	1500	20.0291	1249	1.28896e-52	1.97335	up	[L]	Replication, recombination and repair	Molecular Function: RNA binding (GO:0003723);; Molecular Function: protein binding (GO:0005515);; Molecular Function: ATP binding (GO:0005524);; Cellular Component: nucleus (GO:0005634);; Biological Process: rRNA processing (GO:0006364);; Biological Process: protein import into nucleus (GO:0006606);; Molecular Function: ATP-dependent helicase activity (GO:0008026);; Biological Process: megagameto…	K14778|0|osa:4344011|K14778 ATP-dependent RNA helicase DDX49/DBP8 [EC:3.6.4.13] | (RefSeq) OsJ_25257; DEAD-box ATP-dependent RNA helicase 36	--	[A]	RNA processing and modification	DEAD/DEAH box helicase;; Helicase conserved C-terminal domain	DEAD-box ATP-dependent RNA helicase 36 OS=Oryza sativa subsp. japonica OX=39947 GN=Os07g0633500 PE=3 SV=1	J	Translation, ribosomal structure and biogenesis	PREDICTED: DEAD-box ATP-dependent RNA helicase 36 [Oryza sativa Japonica Group]	molecular function: binding (GO:0005488);; cellular component: cell (GO:0005623);; cellular component: organelle (GO:0043226);; cellular component: cell part (GO:0044464);; biological process: metabolic process (GO:0008152);; biological process: cellular process (GO:0009987);; biological process: single-organism process (GO:0044699);; biological process: localization (GO:0051179);; molecular func…
LOC_Os03g11680	LOC_Os03g11680	0.32922	22	0.319911	23	0.388927	29	0.572467	45	0.699376	51	0.944074	62	0.00982871	1.22177	up	--	--	Molecular Function: nucleic acid binding (GO:0003676);; Biological Process: regulation of transcription, DNA-templated (GO:0006355);; Biological Process: ion transport (GO:0006811);; Biological Process: photomorphogenesis (GO:0009640);; Biological Process: anatomical structure morphogenesis (GO:0009653);; Biological Process: cytokinin-activated signaling pathway (GO:0009736);; Biological Process:…	--	--	--	--	--	Zinc finger protein 8 OS=Arabidopsis thaliana OX=3702 GN=ZFP8 PE=1 SV=1	S	Function unknown	PREDICTED: zinc finger protein 8 [Oryza sativa Japonica Group]	molecular function: binding (GO:0005488);; biological process: biological regulation (GO:0065007);; biological process: localization (GO:0051179);; biological process: multicellular organismal process (GO:0032501);; biological process: developmental process (GO:0032502);; biological process: single-organism process (GO:0044699);; biological process: response to stimulus (GO:0050896);; biological …
LOC_Os04g50940	LOC_Os04g50940	0.753876	63	0.106486	13	0.017131	2	10.8629	1187	13.3457	1303	21.7171	1965	6.58443e-07	5.23265	up	[E]	Amino acid transport and metabolism	Molecular Function: transporter activity (GO:0005215);; Molecular Function: binding (GO:0005488);; Cellular Component: Golgi apparatus (GO:0005794);; Cellular Component: plasma membrane (GO:0005886);; Biological Process: nitrogen compound metabolic process (GO:0006807);; Biological Process: transport (GO:0006810);; Biological Process: lipid transport (GO:0006869);; Biological Process: intra-Golgi…	--	--	[E]	Amino acid transport and metabolism	POT family	Protein NRT1/ PTR FAMILY 8.3 OS=Arabidopsis thaliana OX=3702 GN=NPF8.3 PE=1 SV=1	E	Amino acid transport and metabolism	PREDICTED: protein NRT1/ PTR FAMILY 8.3 [Oryza sativa Japonica Group]	molecular function: transporter activity (GO:0005215);; molecular function: binding (GO:0005488);; cellular component: cell (GO:0005623);; cellular component: organelle (GO:0043226);; cellular component: cell part (GO:0044464);; cellular component: membrane (GO:0016020);; biological process: metabolic process (GO:0008152);; biological process: localization (GO:0051179);; biological process: singl…
LOC_Os02g46090	LOC_Os02g46090	4.64669	375	3.6729	322	3.22533	287	7.0496	671	6.96511	610	7.24871	576	6.33911e-08	1.03851	up	[M]	Cell wall/membrane/envelope biogenesis	Biological Process: MAPK cascade (GO:0000165);; Molecular Function: protein serine/threonine kinase activity (GO:0004674);; Molecular Function: calmodulin-dependent protein kinase activity (GO:0004683);; Molecular Function: protein tyrosine kinase activity (GO:0004713);; Molecular Function: calcium ion binding (GO:0005509);; Molecular Function: ATP binding (GO:0005524);; Cellular Component: nucle…	K13412|0|osa:4330351|K13412 calcium-dependent protein kinase [EC:2.7.11.1] | (RefSeq) calcium-dependent protein kinase 26	Plant-pathogen interaction (ko04626)	[T]	Signal transduction mechanisms	Protein kinase domain;; EF hand;; Protein tyrosine kinase;; EF-hand domain pair;; EF-hand domain;; EF hand;; EF-hand domain pair;; Cytoskeletal-regulatory complex EF hand;; Lipopolysaccharide kinase (Kdo/WaaP) family	Calcium-dependent protein kinase 5 OS=Oryza sativa subsp. japonica OX=39947 GN=CPK5 PE=3 SV=1	T	Signal transduction mechanisms	PREDICTED: calcium-dependent protein kinase 26 [Oryza sativa Japonica Group]	biological process: metabolic process (GO:0008152);; biological process: cellular process (GO:0009987);; biological process: signaling (GO:0023052);; biological process: single-organism process (GO:0044699);; biological process: response to stimulus (GO:0050896);; biological process: biological regulation (GO:0065007);; molecular function: catalytic activity (GO:0003824);; molecular function: bin…
LOC_Os01g68610	LOC_Os01g68610	0.147247	10	0.036017	3	0.11389	8	0.920329	67	0.612154	41	0.943274	58	8.46811e-07	2.99296	up	--	--	Cellular Component: mitochondrion (GO:0005739);; Cellular Component: chloroplast (GO:0009507);; Biological Process: chloroplast RNA processing (GO:0031425);; Biological Process: single-organism cellular process (GO:0044763);; Biological Process: mitochondrial mRNA modification (GO:0080156);;	--	--	[R]	General function prediction only	PPR repeat;; PPR repeat family;; PPR repeat;; Pentatricopeptide repeat domain	Pentatricopeptide repeat-containing protein At3g29230 OS=Arabidopsis thaliana OX=3702 GN=PCMP-E27 PE=2 SV=1	S	Function unknown	PREDICTED: pentatricopeptide repeat-containing protein At3g29230 [Oryza sativa Japonica Group]	cellular component: cell (GO:0005623);; cellular component: organelle (GO:0043226);; cellular component: cell part (GO:0044464);; biological process: metabolic process (GO:0008152);; biological process: cellular process (GO:0009987);; biological process: single-organism process (GO:0044699)
LOC_Os03g24730	LOC_Os03g24730	13.422	1537	15.0819	1877	12.6591	1602	38.9606	5269	42.3127	5263	39.9357	4512	5.2413e-38	1.70825	up	--	--	Cellular Component: membrane (GO:0016020);; Cellular Component: cytoplasmic vesicle (GO:0016023);; Biological Process: cellular metabolic process (GO:0044237);; Cellular Component: nuclear part (GO:0044428);; Biological Process: organic substance metabolic process (GO:0071704);;	--	--	--	--	--	--	S	Function unknown	PREDICTED: uncharacterized protein LOC4332894 [Oryza sativa Japonica Group]	cellular component: membrane (GO:0016020);; biological process: metabolic process (GO:0008152);; biological process: cellular process (GO:0009987);; cellular component: cell (GO:0005623);; cellular component: organelle (GO:0043226);; cellular component: organelle part (GO:0044422);; cellular component: cell part (GO:0044464)
LOC_Os07g48840	LOC_Os07g48840	2.61025	153	3.46754	235	2.50661	188	6.62311	538	6.8603	503	5.94572	372	6.02179e-11	1.4016	up	[T]	Signal transduction mechanisms	Molecular Function: protein serine/threonine phosphatase activity (GO:0004722);; Cellular Component: plasma membrane (GO:0005886);; Molecular Function: metal ion binding (GO:0046872);; Molecular Function: ADP-ribose diphosphatase activity (GO:0047631);; Molecular Function: CDP-glycerol diphosphatase activity (GO:0047734);;	K01517|0|osa:4344352|K01517 manganese-dependent ADP-ribose/CDP-alcohol diphosphatase [EC:3.6.1.13 3.6.1.16 3.6.1.53] | (RefSeq) OJ1150_E04.129, OJ1165_F02.106, OsJ_25650; manganese-dependent ADP-ribose/CDP-alcohol diphosphatase	Purine metabolism (ko00230);; Glycerophospholipid metabolism (ko00564)	--	--	Calcineurin-like phosphoesterase	Manganese-dependent ADP-ribose/CDP-alcohol diphosphatase OS=Oryza sativa subsp. japonica OX=39947 GN=Os07g0688000 PE=2 SV=1	S	Function unknown	PREDICTED: manganese-dependent ADP-ribose/CDP-alcohol diphosphatase [Oryza sativa Japonica Group]	biological process: metabolic process (GO:0008152);; biological process: cellular process (GO:0009987);; molecular function: catalytic activity (GO:0003824);; cellular component: cell (GO:0005623);; cellular component: membrane (GO:0016020);; cellular component: cell part (GO:0044464);; molecular function: binding (GO:0005488)
LOC_Os04g41320	LOC_Os04g41320	5.46181	470	5.4193	507	3.61036	344	13.2529	1347	17.2922	1616	17.7099	1503	4.48158e-17	1.89072	up	--	--	Cellular Component: Golgi membrane (GO:0000139);; Molecular Function: nucleotide-sugar transmembrane transporter activity (GO:0005338);; Molecular Function: sugar:proton symporter activity (GO:0005351);; Cellular Component: Golgi apparatus (GO:0005794);; Biological Process: carbohydrate transport (GO:0008643);; Cellular Component: chloroplast (GO:0009507);; Biological Process: nucleotide-sugar tr…	--	--	[G]	Carbohydrate transport and metabolism	Nucleotide-sugar transporter	CMP-sialic acid transporter 4 OS=Oryza sativa subsp. japonica OX=39947 GN=CSTLP4 PE=3 SV=2	EG	Amino acid transport and metabolism;; Carbohydrate transport and metabolism	PREDICTED: CMP-sialic acid transporter 4 [Oryza sativa Japonica Group]	cellular component: cell (GO:0005623);; cellular component: membrane (GO:0016020);; cellular component: organelle (GO:0043226);; cellular component: organelle part (GO:0044422);; cellular component: cell part (GO:0044464);; biological process: single-organism process (GO:0044699);; biological process: localization (GO:0051179);; molecular function: transporter activity (GO:0005215);; cellular com…
LOC_Os07g39510	LOC_Os07g39510	16.5925	501	16.7333	550	14.0263	473	43.1212	1544	56.6965	1868	53.8093	1614	9.00522e-25	1.85153	up	--	--	Cellular Component: nucleus (GO:0005634);; Biological Process: fatty acid beta-oxidation (GO:0006635);; Biological Process: cell wall modification involved in abscission (GO:0009830);;	--	--	[R]	General function prediction only	Yippee zinc-binding/DNA-binding /Mis18, centromere assembly	Putative yippee-like protein Os10g0369500 OS=Oryza sativa subsp. japonica OX=39947 GN=Os10g0369500 PE=3 SV=1	S	Function unknown	PREDICTED: putative yippee-like protein Os10g0369500 [Oryza sativa Japonica Group]	cellular component: cell (GO:0005623);; cellular component: organelle (GO:0043226);; cellular component: cell part (GO:0044464);; biological process: metabolic process (GO:0008152);; biological process: cellular process (GO:0009987);; biological process: single-organism process (GO:0044699);; biological process: cellular component organization or biogenesis (GO:0071840)
LOC_Os04g43300	LOC_Os04g43300	1.17277	97	1.00659	91	0.844634	78	14.8651	1449	14.2657	1279	15.8255	1289	3.58863e-94	4.0318	up	--	--	Molecular Function: DNA binding (GO:0003677);; Molecular Function: ubiquitin-protein transferase activity (GO:0004842);; Cellular Component: nucleus (GO:0005634);; Biological Process: DNA repair (GO:0006281);; Biological Process: double-strand break repair (GO:0006302);; Biological Process: DNA recombination (GO:0006310);; Molecular Function: zinc ion binding (GO:0008270);; Biological Process: re…	K10683|0|osa:4336384|K10683 BRCA1-associated RING domain protein 1 | (RefSeq) BRCA1-associated RING domain protein 1	--	[LK]	Replication, recombination and repair;; Transcription	BRCA1 C Terminus (BRCT) domain;; PHD-like zinc-binding domain;; BRCT domain, a BRCA1 C-terminus domain;; PHD-zinc-finger like domain;; twin BRCT domain;; RING-type zinc-finger;; Zinc finger, C3HC4 type (RING finger)	BRCA1-associated RING domain protein 1 OS=Arabidopsis thaliana OX=3702 GN=BARD1 PE=1 SV=1	S	Function unknown	PREDICTED: BRCA1-associated RING domain protein 1 isoform X1 [Oryza sativa Japonica Group]	molecular function: binding (GO:0005488);; molecular function: catalytic activity (GO:0003824);; cellular component: cell (GO:0005623);; cellular component: organelle (GO:0043226);; cellular component: cell part (GO:0044464);; biological process: metabolic process (GO:0008152);; biological process: cellular process (GO:0009987);; biological process: response to stimulus (GO:0050896)
LOC_Os01g45910	LOC_Os01g45910	22.0934	1717	21.7094	1833	22.3864	1922	57.4343	5270	75.7691	6394	81.2934	6231	2.44862e-21	1.84806	up	[C]	Energy production and conversion	Molecular Function: ATP:ADP antiporter activity (GO:0005471);; Molecular Function: ATP binding (GO:0005524);; Biological Process: transport (GO:0006810);; Cellular Component: chloroplast envelope (GO:0009941);; Cellular Component: integral component of membrane (GO:0016021);; Cellular Component: chloroplast membrane (GO:0031969);;	K03301|0|osa:4325928|K03301 ATP:ADP antiporter, AAA family | (RefSeq) ADP,ATP carrier protein 2, chloroplastic	--	--	--	TLC ATP/ADP transporter	Plastidic ATP/ADP-transporter OS=Solanum tuberosum OX=4113 PE=2 SV=2	C	Energy production and conversion	PREDICTED: ADP,ATP carrier protein 2, chloroplastic [Oryza sativa Japonica Group]	biological process: single-organism process (GO:0044699);; biological process: localization (GO:0051179);; molecular function: transporter activity (GO:0005215);; molecular function: binding (GO:0005488);; cellular component: cell (GO:0005623);; cellular component: organelle (GO:0043226);; cellular component: organelle part (GO:0044422);; cellular component: cell part (GO:0044464);; cellular comp…
LOC_Os06g48700	LOC_Os06g48700	3.3539	224	2.31476	168	2.41522	178	6.53877	515	7.76037	562	7.16597	472	3.45978e-13	1.5597	up	--	--	Molecular Function: acetylglucosaminyltransferase activity (GO:0008375);; Cellular Component: membrane (GO:0016020);;	--	--	--	--	Core-2/I-Branching enzyme	--	S	Function unknown	PREDICTED: uncharacterized protein LOC4341964 isoform X1 [Oryza sativa Japonica Group]	molecular function: catalytic activity (GO:0003824);; cellular component: membrane (GO:0016020)
LOC_Os02g45180	LOC_Os02g45180	13.1054	502	11.1687	465	10.303	436	52.5174	2375	62.0095	2580	55.8674	2111	1.93424e-61	2.45151	up	--	--	Cellular Component: integral component of membrane (GO:0016021);;	--	--	[S]	Function unknown	ORMDL family	--	S	Function unknown	PREDICTED: ORM1-like protein 3 [Phoenix dactylifera]	cellular component: membrane (GO:0016020);; cellular component: membrane part (GO:0044425)
LOC_Os11g47800	LOC_Os11g47800	0.645875	45	0.818081	61	0.436154	33	3.29227	266	3.83005	285	3.17899	215	1.7358e-18	2.56167	up	[DL]	Cell cycle control, cell division, chromosome partitioning;; Replication, recombination and repair	Molecular Function: magnesium ion binding (GO:0000287);; Molecular Function: GTPase activity (GO:0003924);; Molecular Function: GTP binding (GO:0005525);; Cellular Component: mitochondrion (GO:0005739);; Biological Process: obsolete GTP catabolic process (GO:0006184);; Biological Process: rRNA processing (GO:0006364);; Biological Process: response to light stimulus (GO:0009416);; Biological Proce…	--	--	[R]	General function prediction only	GTP1/OBG;; 50S ribosome-binding GTPase;; Ferrous iron transport protein B	Probable GTP-binding protein OBGM, mitochondrial OS=Oryza sativa subsp. japonica OX=39947 GN=OBGM PE=2 SV=1	S	Function unknown	PREDICTED: probable GTP-binding protein OBGM, mitochondrial [Oryza sativa Japonica Group]	molecular function: binding (GO:0005488);; molecular function: catalytic activity (GO:0003824);; cellular component: cell (GO:0005623);; cellular component: organelle (GO:0043226);; cellular component: cell part (GO:0044464);; biological process: metabolic process (GO:0008152);; biological process: cellular process (GO:0009987);; biological process: response to stimulus (GO:0050896);; cellular co…
LOC_Os12g03110	LOC_Os12g03110	4.84009	124	6.27408	174	5.61533	159	20.1231	607	20.2478	562	23.2505	586	2.50011e-20	2.06907	up	--	--	Molecular Function: DNA binding (GO:0003677);; Molecular Function: transcription factor activity, sequence-specific DNA binding (GO:0003700);; Molecular Function: protein binding (GO:0005515);; Cellular Component: nucleus (GO:0005634);; Cellular Component: mitochondrion (GO:0005739);; Biological Process: photomorphogenesis (GO:0009640);; Biological Process: gibberellin biosynthetic process (GO:00…	--	--	--	--	ZF-HD protein dimerisation region	Mini zinc finger protein 2 OS=Oryza sativa subsp. japonica OX=39947 GN=MIF2 PE=3 SV=1	S	Function unknown	ZF-HD protein dimerisation region containing protein [Oryza sativa Japonica Group]	molecular function: binding (GO:0005488);; biological process: biological regulation (GO:0065007);; molecular function: nucleic acid binding transcription factor activity (GO:0001071);; cellular component: cell (GO:0005623);; cellular component: organelle (GO:0043226);; cellular component: cell part (GO:0044464);; biological process: multicellular organismal process (GO:0032501);; biological proc…
LOC_Os02g45380	LOC_Os02g45380	0.373031	24	0.234257	17	0.136564	10	0.929277	70	0.914063	64	0.762118	48	8.87509e-05	1.89865	up	[V]	Defense mechanisms	Biological Process: drug transmembrane transport (GO:0006855);; Biological Process: cellular process (GO:0009987);; Molecular Function: drug transmembrane transporter activity (GO:0015238);; Molecular Function: antiporter activity (GO:0015297);; Cellular Component: membrane (GO:0016020);; Molecular Function: transmembrane transporter activity (GO:0022857);; Biological Process: response to chemica…	K03327|0|osa:4330303|K03327 multidrug resistance protein, MATE family | (RefSeq) protein DETOXIFICATION 49	--	[R]	General function prediction only	MatE	Protein DETOXIFICATION 50 OS=Arabidopsis thaliana OX=3702 GN=DTX50 PE=2 SV=1	V	Defense mechanisms	PREDICTED: protein DETOXIFICATION 49 [Oryza sativa Japonica Group]	biological process: single-organism process (GO:0044699);; biological process: response to stimulus (GO:0050896);; biological process: localization (GO:0051179);; biological process: cellular process (GO:0009987);; molecular function: transporter activity (GO:0005215);; cellular component: membrane (GO:0016020);; cellular component: cell (GO:0005623);; cellular component: organelle (GO:0043226);;…
LOC_Os08g29770	LOC_Os08g29770	0.274611	23	0.742005	68	0.318959	30	1.80656	179	1.76902	161	2.20694	183	4.22737e-07	2.22074	up	[G]	Carbohydrate transport and metabolism	Cellular Component: extracellular region (GO:0005576);; Cellular Component: mitochondrion (GO:0005739);; Cellular Component: Golgi apparatus (GO:0005794);; Cellular Component: cytosol (GO:0005829);; Cellular Component: plasma membrane (GO:0005886);; Molecular Function: cellulase activity (GO:0008810);; Cellular Component: plant-type cell wall (GO:0009505);; Cellular Component: plasmodesma (GO:000…	--	--	--	--	Glycosyl hydrolase family 9	Endoglucanase 20 OS=Oryza sativa subsp. japonica OX=39947 GN=GLU15 PE=2 SV=1	G	Carbohydrate transport and metabolism	PREDICTED: endoglucanase 20 [Oryza sativa Japonica Group]	cellular component: extracellular region (GO:0005576);; cellular component: cell (GO:0005623);; cellular component: organelle (GO:0043226);; cellular component: cell part (GO:0044464);; cellular component: membrane (GO:0016020);; molecular function: catalytic activity (GO:0003824);; cellular component: cell junction (GO:0030054);; biological process: response to stimulus (GO:0050896);; biological…
LOC_Os11g31640	LOC_Os11g31640	44.9543	3301	49.4389	3944	38.8572	3152	91.9547	7973	121.865	9718	120.177	8706	5.42823e-16	1.48038	up	[IQ]	Lipid transport and metabolism;; Secondary metabolites biosynthesis, transport and catabolism	Molecular Function: serine C-palmitoyltransferase activity (GO:0004758);; Molecular Function: protein binding (GO:0005515);; Cellular Component: vacuole (GO:0005773);; Cellular Component: endoplasmic reticulum membrane (GO:0005789);; Molecular Function: transaminase activity (GO:0008483);; Cellular Component: chloroplast (GO:0009507);; Biological Process: pollen development (GO:0009555);; Biologi…	K00654|0|osa:4350591|K00654 serine palmitoyltransferase [EC:2.3.1.50] | (RefSeq) OsJ_34042; long chain base biosynthesis protein 2a	Sphingolipid metabolism (ko00600)	[O]	Posttranslational modification, protein turnover, chaperones	Aminotransferase class I and II	Long chain base biosynthesis protein 2a OS=Oryza sativa subsp. japonica OX=39947 GN=Os11g0516000 PE=2 SV=1	H	Coenzyme transport and metabolism	PREDICTED: long chain base biosynthesis protein 2a [Oryza sativa Japonica Group]	molecular function: catalytic activity (GO:0003824);; molecular function: binding (GO:0005488);; cellular component: cell (GO:0005623);; cellular component: organelle (GO:0043226);; cellular component: cell part (GO:0044464);; cellular component: membrane (GO:0016020);; cellular component: organelle part (GO:0044422);; cellular component: membrane part (GO:0044425);; biological process: multicell…
LOC_Os11g47820	LOC_Os11g47820	11.2395	811	11.5148	903	9.16055	731	84.6481	7213	95.7067	7500	79.8006	5681	6.58759e-135	3.17326	up	--	--	Cellular Component: cell wall (GO:0005618);; Cellular Component: endoplasmic reticulum (GO:0005783);; Biological Process: carbohydrate metabolic process (GO:0005975);; Biological Process: chromatin silencing (GO:0006342);; Biological Process: defense response (GO:0006952);; Biological Process: cell communication (GO:0007154);; Cellular Component: plant-type cell wall (GO:0009505);; Cellular Compo…	--	--	--	--	Glycosyl hydrolases family 17;; X8 domain	Glucan endo-1,3-beta-glucosidase OS=Triticum aestivum OX=4565 GN=GLC1 PE=2 SV=1	G	Carbohydrate transport and metabolism	PREDICTED: glucan endo-1,3-beta-glucosidase [Oryza sativa Japonica Group]	cellular component: cell (GO:0005623);; cellular component: cell part (GO:0044464);; cellular component: organelle (GO:0043226);; biological process: metabolic process (GO:0008152);; biological process: cellular process (GO:0009987);; biological process: single-organism process (GO:0044699);; biological process: biological regulation (GO:0065007);; biological process: cellular component organizat…
LOC_Os07g10660	LOC_Os07g10660	9.70638	409	7.47005	342	7.91924	369	36.6908	1824	42.5503	1945	37.8731	1573	3.51156e-51	2.36934	up	[J]	Translation, ribosomal structure and biogenesis	Biological Process: RNA methylation (GO:0001510);; Molecular Function: RNA binding (GO:0003723);; Molecular Function: structural constituent of ribosome (GO:0003735);; Cellular Component: cell wall (GO:0005618);; Cellular Component: nucleus (GO:0005634);; Cellular Component: nucleolus (GO:0005730);; Cellular Component: Golgi apparatus (GO:0005794);; Cellular Component: plasma membrane (GO:0005886…	K02981|8.18256e-158|osa:4342695|K02981 small subunit ribosomal protein S2e | (RefSeq) OJ1119_B04.29; 40S ribosomal protein S2-3	Ribosome (ko03010)	[J]	Translation, ribosomal structure and biogenesis	Ribosomal protein S5, N-terminal domain;; Ribosomal protein S5, C-terminal domain	40S ribosomal protein S2-4 OS=Arabidopsis thaliana OX=3702 GN=RPS2D PE=2 SV=1	J	Translation, ribosomal structure and biogenesis	PREDICTED: 40S ribosomal protein S2-3 [Oryza sativa Japonica Group]	biological process: metabolic process (GO:0008152);; biological process: cellular process (GO:0009987);; molecular function: binding (GO:0005488);; molecular function: structural molecule activity (GO:0005198);; cellular component: cell (GO:0005623);; cellular component: cell part (GO:0044464);; cellular component: organelle (GO:0043226);; cellular component: organelle part (GO:0044422);; cellula…
LOC_Os02g36710	LOC_Os02g36710	15.0164	765	12.3957	686	11.3281	637	46.996	2825	41.7806	2310	40.9466	2056	4.28652e-37	1.89582	up	--	--	Molecular Function: DNA binding (GO:0003677);; Molecular Function: chromatin binding (GO:0003682);; Cellular Component: nucleus (GO:0005634);; Cellular Component: cytoplasm (GO:0005737);; Cellular Component: cytosol (GO:0005829);; Biological Process: gluconeogenesis (GO:0006094);; Biological Process: glycolytic process (GO:0006096);; Biological Process: nucleosome assembly (GO:0006334);; Biologic…	K11290|1.94386e-135|osa:4329757|K11290 template-activating factor I | (RefSeq) NAP1-related protein 2	--	[L]	Replication, recombination and repair	Nucleosome assembly protein (NAP)	NAP1-related protein 2 OS=Oryza sativa subsp. japonica OX=39947 GN=Os02g0576700 PE=2 SV=1	S	Function unknown	nucleosome chromatin assembly protein, partial [Oryza sativa Indica Group]	molecular function: binding (GO:0005488);; cellular component: cell (GO:0005623);; cellular component: organelle (GO:0043226);; cellular component: cell part (GO:0044464);; biological process: metabolic process (GO:0008152);; biological process: single-organism process (GO:0044699);; biological process: cellular process (GO:0009987);; biological process: cellular component organization or biogene…
LOC_Os06g40600	LOC_Os06g40600	8.3068	1019	7.76248	1034	6.76008	916	16.559	2398	16.7213	2227	15.1191	1829	1.44783e-24	1.23609	up	[J]	Translation, ribosomal structure and biogenesis	Molecular Function: nucleotide binding (GO:0000166);; Molecular Function: translation elongation factor activity (GO:0003746);; Molecular Function: GTPase activity (GO:0003924);; Molecular Function: GTP binding (GO:0005525);; Cellular Component: cell wall (GO:0005618);; Cellular Component: nucleolus (GO:0005730);; Cellular Component: mitochondrion (GO:0005739);; Cellular Component: plasma membran…	K12852|0|osa:4341492|K12852 116 kDa U5 small nuclear ribonucleoprotein component | (RefSeq) 116 kDa U5 small nuclear ribonucleoprotein component	Spliceosome (ko03040)	[J]	Translation, ribosomal structure and biogenesis	Elongation factor Tu GTP binding domain;; 116 kDa U5 small nuclear ribonucleoprotein component N-terminus;; Elongation factor G, domain IV;; Elongation factor G C-terminus;; Elongation factor Tu domain 2;; Elongation Factor G, domain II;; 50S ribosome-binding GTPase	110 kDa U5 small nuclear ribonucleoprotein component CLO OS=Arabidopsis thaliana OX=3702 GN=CLO PE=1 SV=1	J	Translation, ribosomal structure and biogenesis	PREDICTED: 116 kDa U5 small nuclear ribonucleoprotein component [Oryza sativa Japonica Group]	molecular function: binding (GO:0005488);; biological process: metabolic process (GO:0008152);; biological process: cellular process (GO:0009987);; molecular function: catalytic activity (GO:0003824);; cellular component: cell (GO:0005623);; cellular component: cell part (GO:0044464);; cellular component: organelle (GO:0043226);; cellular component: organelle part (GO:0044422);; cellular componen…
LOC_Os03g61790	LOC_Os03g61790	14.7984	831	14.8496	905	11.7308	727	27.8715	1845	26.5146	1615	21.9924	1217	2.0086e-12	1.03206	up	[A]	RNA processing and modification	Molecular Function: RNA-3'-phosphate cyclase activity (GO:0003963);; Cellular Component: nucleolus (GO:0005730);; Cellular Component: mitochondrion (GO:0005739);; Biological Process: RNA processing (GO:0006396);; Biological Process: ribosome biogenesis (GO:0042254);;	K11108|0|osa:4334688|K11108 RNA 3'-terminal phosphate cyclase-like protein | (RefSeq) probable RNA 3'-terminal phosphate cyclase-like protein	Ribosome biogenesis in eukaryotes (ko03008)	[A]	RNA processing and modification	RNA 3'-terminal phosphate cyclase;; RNA 3'-terminal phosphate cyclase (RTC), insert domain	Probable RNA 3&apos;-terminal phosphate cyclase-like protein OS=Arabidopsis thaliana OX=3702 GN=At5g22100 PE=2 SV=1	A	RNA processing and modification	PREDICTED: probable RNA 3&apos;-terminal phosphate cyclase-like protein [Oryza sativa Japonica Group]	molecular function: catalytic activity (GO:0003824);; cellular component: cell (GO:0005623);; cellular component: organelle (GO:0043226);; cellular component: organelle part (GO:0044422);; cellular component: cell part (GO:0044464);; biological process: metabolic process (GO:0008152);; biological process: cellular process (GO:0009987);; biological process: cellular component organization or bioge…
LOC_Os02g01170	LOC_Os02g01170	30.0543	3331	31.5743	3802	25.5201	3124	56.7431	7426	66.6015	8017	52.3955	5729	3.68925e-19	1.15955	up	--	--	Molecular Function: ubiquitin-protein transferase activity (GO:0004842);; Cellular Component: nucleus (GO:0005634);; Cellular Component: cytoplasm (GO:0005737);; Cellular Component: plasma membrane (GO:0005886);; Biological Process: trichome branching (GO:0010091);; Biological Process: vegetative to reproductive phase transition of meristem (GO:0010228);; Biological Process: protein desumoylation…	K10590|0|osa:4327983|K10590 E3 ubiquitin-protein ligase TRIP12 [EC:2.3.2.26] | (RefSeq) OJ1435_F07.10; E3 ubiquitin-protein ligase UPL3	Ubiquitin mediated proteolysis (ko04120)	[O]	Posttranslational modification, protein turnover, chaperones	HECT-domain (ubiquitin-transferase)	E3 ubiquitin-protein ligase UPL3 OS=Arabidopsis thaliana OX=3702 GN=UPL3 PE=1 SV=1	O	Posttranslational modification, protein turnover, chaperones	PREDICTED: E3 ubiquitin-protein ligase UPL3 [Oryza sativa Japonica Group]	molecular function: catalytic activity (GO:0003824);; cellular component: cell (GO:0005623);; cellular component: organelle (GO:0043226);; cellular component: cell part (GO:0044464);; cellular component: membrane (GO:0016020);; biological process: cellular process (GO:0009987);; biological process: developmental process (GO:0032502);; biological process: single-organism process (GO:0044699);; bio…
LOC_Os03g50120	LOC_Os03g50120	1.03935	64	0.970813	65	0.928124	63	9.35041	674	8.15534	541	8.10848	489	4.40699e-56	3.2524	up	--	--	Molecular Function: binding (GO:0005488);; Cellular Component: intracellular (GO:0005622);; Biological Process: defense response (GO:0006952);; Molecular Function: zinc ion binding (GO:0008270);; Biological Process: catabolic process (GO:0009056);; Biological Process: pyrimidine ribonucleotide biosynthetic process (GO:0009220);; Cellular Component: plant-type cell wall (GO:0009505);; Cellular Com…	--	--	[R]	General function prediction only	Zn-finger in Ran binding protein and others;; Rubredoxin	Zinc finger protein VAR3, chloroplastic OS=Arabidopsis thaliana OX=3702 GN=VAR3 PE=1 SV=2	S	Function unknown	PREDICTED: zinc finger protein VAR3, chloroplastic [Oryza sativa Japonica Group]	molecular function: binding (GO:0005488);; cellular component: cell (GO:0005623);; cellular component: cell part (GO:0044464);; biological process: response to stimulus (GO:0050896);; biological process: metabolic process (GO:0008152);; biological process: cellular process (GO:0009987);; biological process: single-organism process (GO:0044699);; cellular component: membrane (GO:0016020);; biologi…
LOC_Os06g22670	LOC_Os06g22670	3.45726	238	3.84136	287	2.94081	223	8.78842	713	8.00229	597	7.54457	511	4.31514e-15	1.39629	up	--	--	Biological Process: microtubule cytoskeleton organization (GO:0000226);; Cellular Component: mitochondrion (GO:0005739);; Biological Process: DNA metabolic process (GO:0006259);; Biological Process: regulation of transcription, DNA-templated (GO:0006355);; Biological Process: regulation of meristem growth (GO:0010075);; Biological Process: gene silencing (GO:0016458);; Biological Process: histone…	--	--	[P]	Inorganic ion transport and metabolism	Tesmin/TSO1-like CXC domain, cysteine-rich domain	Protein tesmin/TSO1-like CXC 5 OS=Arabidopsis thaliana OX=3702 GN=TCX5 PE=1 SV=1	S	Function unknown	PREDICTED: protein tesmin/TSO1-like CXC 7 [Oryza sativa Japonica Group]	biological process: cellular process (GO:0009987);; biological process: cellular component organization or biogenesis (GO:0071840);; cellular component: cell (GO:0005623);; cellular component: organelle (GO:0043226);; cellular component: cell part (GO:0044464);; biological process: metabolic process (GO:0008152);; biological process: biological regulation (GO:0065007);; biological process: single…
LOC_Os03g36279	LOC_Os03g36279	1.19006	63	1.7988	104	0.45064	27	2.51357	158	3.39727	196	3.52233	184	0.000700494	1.58869	up	[X]	Mobilome: prophages, transposons	Molecular Function: DNA binding (GO:0003677);; Molecular Function: RNA binding (GO:0003723);; Molecular Function: RNA-directed DNA polymerase activity (GO:0003964);; Molecular Function: RNA-DNA hybrid ribonuclease activity (GO:0004523);; Biological Process: RNA-dependent DNA biosynthetic process (GO:0006278);; Biological Process: DNA recombination (GO:0006310);; Biological Process: DNA integratio…	--	--	[R]	General function prediction only	Integrase core domain	--	L	Replication, recombination and repair	retrotransposon protein, putative, Ty3-gypsy subclass, expressed [Oryza sativa Japonica Group]	molecular function: binding (GO:0005488);; biological process: metabolic process (GO:0008152);; biological process: cellular process (GO:0009987);; molecular function: catalytic activity (GO:0003824)
LOC_Os10g34910	LOC_Os10g34910	12.2559	353	13.2582	415	7.07723	225	382.408	12990	400.427	12510	237.278	6734	1.58772e-91	5.07941	up	--	--	Cellular Component: nucleus (GO:0005634);; Biological Process: RNA processing (GO:0006396);; Cellular Component: plastid (GO:0009536);; Cellular Component: cytoplasmic vesicle (GO:0016023);;	--	--	--	--	Peptidase of plants and bacteria	Basic secretory protease (Fragments) OS=Boswellia serrata OX=613112 PE=1 SV=1	S	Function unknown	PREDICTED: uncharacterized protein LOC4348972 [Oryza sativa Japonica Group]	cellular component: cell (GO:0005623);; cellular component: organelle (GO:0043226);; cellular component: cell part (GO:0044464);; biological process: metabolic process (GO:0008152);; biological process: cellular process (GO:0009987)
LOC_Os03g16920	LOC_Os03g16920	0.1927	17	1.04752	98	0.312312	30	9.64402	974	6.76572	629	9.4574	798	2.08579e-16	4.09226	up	[O]	Posttranslational modification, protein turnover, chaperones	Molecular Function: protease binding (GO:0002020);; Molecular Function: receptor activity (GO:0004872);; Molecular Function: KDEL sequence binding (GO:0005046);; Molecular Function: ATP binding (GO:0005524);; Cellular Component: cell wall (GO:0005618);; Cellular Component: mitochondrion (GO:0005739);; Cellular Component: vacuolar membrane (GO:0005774);; Cellular Component: endoplasmic reticulum l…	K03283|0|osa:4332420|K03283 heat shock 70kDa protein 1/8 | (RefSeq) heat shock cognate 70 kDa protein	Spliceosome (ko03040);; Protein processing in endoplasmic reticulum (ko04141);; Endocytosis (ko04144)	[O]	Posttranslational modification, protein turnover, chaperones	Hsp70 protein;; MreB/Mbl protein	Heat shock cognate 70 kDa protein OS=Petunia hybrida OX=4102 GN=HSP70 PE=2 SV=1	O	Posttranslational modification, protein turnover, chaperones	PREDICTED: heat shock cognate 70 kDa protein [Oryza sativa Japonica Group]	molecular function: binding (GO:0005488);; molecular function: molecular transducer activity (GO:0060089);; cellular component: cell (GO:0005623);; cellular component: cell part (GO:0044464);; cellular component: organelle (GO:0043226);; cellular component: membrane (GO:0016020);; cellular component: organelle part (GO:0044422);; cellular component: membrane-enclosed lumen (GO:0031974);; biologic…
LOC_Os03g52340	LOC_Os03g52340	7.01722	435	5.17517	353	3.77142	261	38.644	2905	43.9896	2976	46.226	2862	2.24597e-45	3.1778	up	--	--	Molecular Function: protein disulfide isomerase activity (GO:0003756);; Cellular Component: nucleus (GO:0005634);; Cellular Component: endoplasmic reticulum (GO:0005783);; Cellular Component: endoplasmic reticulum membrane (GO:0005789);; Cellular Component: Golgi apparatus (GO:0005794);; Biological Process: protein folding (GO:0006457);; Biological Process: ER-nucleus signaling pathway (GO:000698…	K10950|0|osa:4334011|K10950 ERO1-like protein alpha [EC:1.8.4.-] | (RefSeq) endoplasmic reticulum oxidoreductin-1	Protein processing in endoplasmic reticulum (ko04141)	[OU]	Posttranslational modification, protein turnover, chaperones;; Intracellular trafficking, secretion, and vesicular transport	Endoplasmic Reticulum Oxidoreductin 1 (ERO1)	Endoplasmic reticulum oxidoreductin-1 OS=Arabidopsis thaliana OX=3702 GN=AERO1 PE=1 SV=1	OU	Posttranslational modification, protein turnover, chaperones;; Intracellular trafficking, secretion, and vesicular transport	PREDICTED: endoplasmic reticulum oxidoreductin-1 [Oryza sativa Japonica Group]	molecular function: catalytic activity (GO:0003824);; cellular component: cell (GO:0005623);; cellular component: organelle (GO:0043226);; cellular component: cell part (GO:0044464);; cellular component: membrane (GO:0016020);; cellular component: organelle part (GO:0044422);; cellular component: membrane part (GO:0044425);; biological process: cellular process (GO:0009987);; biological process: …
LOC_Os09g32500	LOC_Os09g32500	11.0267	306	7.87861	238	8.33158	255	55.7786	1825	48.4167	1456	54.5974	1493	2.74468e-45	2.69359	up	[J]	Translation, ribosomal structure and biogenesis	Molecular Function: structural constituent of ribosome (GO:0003735);; Cellular Component: nucleolus (GO:0005730);; Cellular Component: mitochondrion (GO:0005739);; Biological Process: translation (GO:0006412);; Cellular Component: chloroplast (GO:0009507);; Cellular Component: plastid (GO:0009536);; Cellular Component: cytosolic large ribosomal subunit (GO:0022625);; Biological Process: ribosome …	K02912|4.39596e-83|osa:9268508|K02912 large subunit ribosomal protein L32e | (RefSeq) 60S ribosomal protein L32-1	Ribosome (ko03010)	[J]	Translation, ribosomal structure and biogenesis	Ribosomal protein L32	60S ribosomal protein L32-1 OS=Arabidopsis thaliana OX=3702 GN=RPL32A PE=2 SV=2	J	Translation, ribosomal structure and biogenesis	PREDICTED: 60S ribosomal protein L32-1 [Oryza sativa Japonica Group]	molecular function: structural molecule activity (GO:0005198);; cellular component: cell (GO:0005623);; cellular component: organelle (GO:0043226);; cellular component: organelle part (GO:0044422);; cellular component: cell part (GO:0044464);; biological process: metabolic process (GO:0008152);; biological process: cellular process (GO:0009987);; cellular component: macromolecular complex (GO:003…
LOC_Os01g65710	LOC_Os01g65710	0.869394	21	1.08777	28	0.646011	17	2.5753	71	2.65559	68	2.26684	53	9.33012e-05	1.62991	up	--	--	Cellular Component: nucleus (GO:0005634);; Biological Process: RNA processing (GO:0006396);; Cellular Component: cytoplasmic vesicle (GO:0016023);;	--	--	--	--	Dirigent-like protein	--	--	--	PREDICTED: uncharacterized protein LOC107275679 [Oryza sativa Japonica Group]	cellular component: cell (GO:0005623);; cellular component: organelle (GO:0043226);; cellular component: cell part (GO:0044464);; biological process: metabolic process (GO:0008152);; biological process: cellular process (GO:0009987)
LOC_Os02g50680	LOC_Os02g50680	5.30338	429	5.58637	478	4.41308	389	15.0651	1435	19.0186	1668	15.7446	1250	5.21297e-31	1.86594	up	[O]	Posttranslational modification, protein turnover, chaperones	Cellular Component: proteasome complex (GO:0000502);; Biological Process: cell morphogenesis involved in differentiation (GO:0000904);; Biological Process: developmental process involved in reproduction (GO:0003006);; Molecular Function: protein binding (GO:0005515);; Molecular Function: ATP binding (GO:0005524);; Cellular Component: mitochondrion (GO:0005739);; Cellular Component: cytosol (GO:00…	--	--	[O]	Posttranslational modification, protein turnover, chaperones	ATPase family associated with various cellular activities (AAA);; AAA domain (dynein-related subfamily);; Holliday junction DNA helicase ruvB N-terminus	26S proteasome regulatory subunit S10B homolog B OS=Arabidopsis thaliana OX=3702 GN=RPT4B PE=1 SV=1	O	Posttranslational modification, protein turnover, chaperones	PREDICTED: 26S protease regulatory subunit 6B homolog isoform X1 [Oryza sativa Japonica Group]	cellular component: cell (GO:0005623);; cellular component: macromolecular complex (GO:0032991);; cellular component: cell part (GO:0044464);; biological process: cellular process (GO:0009987);; biological process: developmental process (GO:0032502);; biological process: single-organism process (GO:0044699);; biological process: cellular component organization or biogenesis (GO:0071840);; biologi…
LOC_Os04g53030	LOC_Os04g53030	0.631314	112	1.14937	222	0.734052	144	1.37543	288	1.98506	382	1.79478	314	0.000186236	1.17187	up	[R]	General function prediction only	Molecular Function: binding (GO:0005488);; Biological Process: defense response (GO:0006952);; Cellular Component: intracellular membrane-bounded organelle (GO:0043231);; Molecular Function: ADP binding (GO:0043531);; Cellular Component: cytoplasmic part (GO:0044444);;	--	--	[T]	Signal transduction mechanisms	NB-ARC domain;; zinc-binding in reverse transcriptase	Putative disease resistance protein RGA1 OS=Solanum bulbocastanum OX=147425 GN=RGA1 PE=2 SV=2	S	Function unknown	OSJNBb0085C12.5 [Oryza sativa Japonica Group]	molecular function: binding (GO:0005488);; biological process: response to stimulus (GO:0050896);; cellular component: cell (GO:0005623);; cellular component: organelle (GO:0043226);; cellular component: cell part (GO:0044464)
LOC_Os01g64440	LOC_Os01g64440	7.47774	207	10.1141	304	7.05785	216	25.3124	825	38.2364	1146	37.3607	1018	1.5971e-17	2.17346	up	--	--	--	--	--	--	--	--	--	S	Function unknown	PREDICTED: uncharacterized protein LOC4324789 [Oryza sativa Japonica Group]	--
LOC_Os09g05030	LOC_Os09g05030	2.39826	218	1.38124	159	2.08596	232	5.14629	603	3.61102	415	3.49596	353	6.51476e-07	1.2623	up	--	--	Molecular Function: ubiquitin-protein transferase activity (GO:0004842);; Biological Process: defense response (GO:0006952);; Biological Process: signal transduction (GO:0007165);; Biological Process: protein ubiquitination (GO:0016567);; Cellular Component: intracellular organelle (GO:0043229);; Biological Process: single-organism developmental process (GO:0044767);; Biological Process: negative…	--	--	[S]	Function unknown	Armadillo/beta-catenin-like repeat	--	S	Function unknown	PREDICTED: uncharacterized protein LOC4346471 [Oryza sativa Japonica Group]	molecular function: catalytic activity (GO:0003824);; biological process: response to stimulus (GO:0050896);; biological process: cellular process (GO:0009987);; biological process: biological regulation (GO:0065007);; biological process: metabolic process (GO:0008152);; cellular component: cell (GO:0005623);; cellular component: organelle (GO:0043226);; cellular component: cell part (GO:0044464)…
LOC_Os04g45730	LOC_Os04g45730	0.550359	31	0.10264	7	0.356734	23	2.29269	153	4.78936	293	3.89455	217	9.87555e-12	3.47759	up	[M]	Cell wall/membrane/envelope biogenesis	Biological Process: transition metal ion transport (GO:0000041);; Biological Process: immune system process (GO:0002376);; Molecular Function: protein serine/threonine kinase activity (GO:0004674);; Molecular Function: ATP binding (GO:0005524);; Biological Process: protein phosphorylation (GO:0006468);; Biological Process: anion transport (GO:0006820);; Biological Process: defense response (GO:00…	--	--	[T]	Signal transduction mechanisms	Protein kinase domain;; Protein tyrosine kinase;; Phosphotransferase enzyme family	Probable receptor-like protein kinase At1g33260 OS=Arabidopsis thaliana OX=3702 GN=At1g33260 PE=2 SV=1	T	Signal transduction mechanisms	PREDICTED: probable receptor-like protein kinase At1g33260 [Oryza sativa Japonica Group]	biological process: localization (GO:0051179);; biological process: immune system process (GO:0002376);; biological process: metabolic process (GO:0008152);; biological process: cellular process (GO:0009987);; molecular function: catalytic activity (GO:0003824);; molecular function: binding (GO:0005488);; biological process: response to stimulus (GO:0050896);; biological process: multi-organism p…
LOC_Os11g09010	LOC_Os11g09010	15.3811	1280	15.2767	1383	14.9648	1357	103.956	10283	106.776	9697	118.595	9790	3.09096e-90	3.01749	up	--	--	Biological Process: MAPK cascade (GO:0000165);; Biological Process: response to hypoxia (GO:0001666);; Biological Process: defense response to insect (GO:0002213);; Biological Process: respiratory burst involved in defense response (GO:0002679);; Molecular Function: triglyceride lipase activity (GO:0004806);; Molecular Function: protein binding (GO:0005515);; Biological Process: regulation of tra…	--	--	--	--	Lipase (class 3)	Lipase-like PAD4 OS=Arabidopsis thaliana OX=3702 GN=PAD4 PE=1 SV=1	S	Function unknown	PREDICTED: lipase-like PAD4 isoform X1 [Oryza sativa Japonica Group]	biological process: metabolic process (GO:0008152);; biological process: cellular process (GO:0009987);; biological process: signaling (GO:0023052);; biological process: single-organism process (GO:0044699);; biological process: response to stimulus (GO:0050896);; biological process: biological regulation (GO:0065007);; biological process: immune system process (GO:0002376);; molecular function: …
LOC_Os04g33390	LOC_Os04g33390	20.1646	1153	16.6697	1036	19.9279	1259	95.3041	6436	108.748	6754	117.25	6615	3.35579e-50	2.65011	up	[E]	Amino acid transport and metabolism	Molecular Function: prephenate dehydratase activity (GO:0004664);; Cellular Component: cytosol (GO:0005829);; Biological Process: tyrosine biosynthetic process (GO:0006571);; Biological Process: protein targeting to membrane (GO:0006612);; Biological Process: L-phenylalanine biosynthetic process (GO:0009094);; Cellular Component: chloroplast (GO:0009507);; Cellular Component: plastid (GO:0009536)…	K05359|0|osa:4335756|K05359 arogenate/prephenate dehydratase [EC:4.2.1.91 4.2.1.51] | (RefSeq) arogenate dehydratase/prephenate dehydratase 6, chloroplastic	Phenylalanine, tyrosine and tryptophan biosynthesis (ko00400);; Biosynthesis of amino acids (ko01230)	[E]	Amino acid transport and metabolism	Prephenate dehydratase	Arogenate dehydratase/prephenate dehydratase 6, chloroplastic OS=Arabidopsis thaliana OX=3702 GN=ADT6 PE=1 SV=1	E	Amino acid transport and metabolism	PREDICTED: arogenate dehydratase/prephenate dehydratase 6, chloroplastic [Oryza sativa Japonica Group]	molecular function: catalytic activity (GO:0003824);; cellular component: cell (GO:0005623);; cellular component: cell part (GO:0044464);; biological process: metabolic process (GO:0008152);; biological process: cellular process (GO:0009987);; biological process: single-organism process (GO:0044699);; biological process: localization (GO:0051179);; cellular component: organelle (GO:0043226);; bio…
LOC_Os01g43460	LOC_Os01g43460	8.32152	688	12.173	1094	4.93295	449	117.6	11574	83.5668	7557	112.289	9204	4.36886e-35	3.76871	up	[V]	Defense mechanisms	Cellular Component: mitochondrion (GO:0005739);; Cellular Component: plasma membrane (GO:0005886);; Biological Process: polyamine catabolic process (GO:0006598);; Biological Process: purine nucleobase transport (GO:0006863);; Biological Process: cellular ion homeostasis (GO:0006873);; Molecular Function: voltage-gated anion channel activity (GO:0008308);; Biological Process: response to humidity …	--	--	--	--	Voltage-dependent anion channel	S-type anion channel SLAH2 OS=Arabidopsis thaliana OX=3702 GN=SLAH2 PE=2 SV=1	P	Inorganic ion transport and metabolism	PREDICTED: S-type anion channel SLAH2 isoform X1 [Oryza sativa Japonica Group]	cellular component: cell (GO:0005623);; cellular component: organelle (GO:0043226);; cellular component: cell part (GO:0044464);; cellular component: membrane (GO:0016020);; biological process: metabolic process (GO:0008152);; biological process: cellular process (GO:0009987);; biological process: single-organism process (GO:0044699);; biological process: localization (GO:0051179);; biological pr…
LOC_Os11g04480	LOC_Os11g04480	15.6877	722	15.493	775	17.0476	867	118.054	6413	136.747	6833	126.98	5763	3.69714e-102	3.12696	up	--	--	Molecular Function: calcium ion binding (GO:0005509);; Cellular Component: nucleus (GO:0005634);; Biological Process: heat acclimation (GO:0010286);; Biological Process: actin filament-based movement (GO:0030048);; Biological Process: Golgi localization (GO:0051645);; Biological Process: mitochondrion localization (GO:0051646);; Biological Process: peroxisome localization (GO:0060151);; Cellular …	K13448|6.29641e-131|osa:4349736|K13448 calcium-binding protein CML | (RefSeq) probable calcium-binding protein CML49	Plant-pathogen interaction (ko04626)	[T]	Signal transduction mechanisms	EF-hand domain;; EF hand;; EF-hand domain pair;; EF hand;; EF-hand domain pair	Probable calcium-binding protein CML49 OS=Arabidopsis thaliana OX=3702 GN=CML49 PE=2 SV=1	S	Function unknown	PREDICTED: probable calcium-binding protein CML49 [Oryza sativa Japonica Group]	molecular function: binding (GO:0005488);; cellular component: cell (GO:0005623);; cellular component: organelle (GO:0043226);; cellular component: cell part (GO:0044464);; biological process: response to stimulus (GO:0050896);; biological process: cellular process (GO:0009987);; biological process: single-organism process (GO:0044699);; biological process: localization (GO:0051179)
LOC_Os02g39795	LOC_Os02g39795	0.672595	39	0.394015	25	0.707199	45	29.398	1989	34.3436	2137	26.8471	1518	3.78527e-139	5.77318	up	--	--	Molecular Function: adenosylmethionine decarboxylase activity (GO:0004014);; Biological Process: S-adenosylmethioninamine biosynthetic process (GO:0006557);; Biological Process: spermine biosynthetic process (GO:0006597);; Biological Process: spermidine biosynthetic process (GO:0008295);; Cellular Component: chloroplast (GO:0009507);; Biological Process: embryo development (GO:0009790);;	K01611|0|osa:4329955|K01611 S-adenosylmethionine decarboxylase [EC:4.1.1.50] | (RefSeq) OJ1004_A05.7, OJ1476_F05.33, adometDC2; S-adenosylmethionine decarboxylase proenzyme-like	Cysteine and methionine metabolism (ko00270);; Arginine and proline metabolism (ko00330)	[T]	Signal transduction mechanisms	Adenosylmethionine decarboxylase;; S-adenosyl-l-methionine decarboxylase leader peptide	S-adenosylmethionine decarboxylase proenzyme OS=Oryza sativa subsp. japonica OX=39947 GN=SAMDC PE=2 SV=1	E	Amino acid transport and metabolism	hypothetical protein OsI_08032 [Oryza sativa Indica Group]	molecular function: catalytic activity (GO:0003824);; biological process: metabolic process (GO:0008152);; biological process: cellular process (GO:0009987);; biological process: single-organism process (GO:0044699);; cellular component: cell (GO:0005623);; cellular component: organelle (GO:0043226);; cellular component: cell part (GO:0044464);; biological process: multicellular organismal proces…
LOC_Os03g15750	LOC_Os03g15750	1.68479	108	1.59222	111	1.44989	103	3.20178	242	4.28701	298	4.537	286	1.38702e-08	1.49192	up	--	--	Biological Process: response to molecule of fungal origin (GO:0002238);; Cellular Component: endoplasmic reticulum membrane (GO:0005789);; Cellular Component: Golgi apparatus (GO:0005794);; Cellular Component: plasma membrane (GO:0005886);; Cellular Component: integral component of membrane (GO:0016021);; Cellular Component: cytoplasmic vesicle (GO:0016023);; Biological Process: sterol biosynthet…	--	--	[U]	Intracellular trafficking, secretion, and vesicular transport	TLC domain	ASC1-like protein 3 OS=Oryza sativa subsp. japonica OX=39947 GN=Os03g0264000 PE=2 SV=1	U	Intracellular trafficking, secretion, and vesicular transport	PREDICTED: ASC1-like protein 3 [Oryza sativa Japonica Group]	biological process: response to stimulus (GO:0050896);; cellular component: cell (GO:0005623);; cellular component: membrane (GO:0016020);; cellular component: organelle (GO:0043226);; cellular component: organelle part (GO:0044422);; cellular component: membrane part (GO:0044425);; cellular component: cell part (GO:0044464);; biological process: metabolic process (GO:0008152);; biological proces…
LOC_Os06g40120	LOC_Os06g40120	9.43416	460	9.43335	499	8.47235	456	39.0176	2244	34.5038	1825	32.8777	1580	2.06677e-53	2.10812	up	--	--	Cellular Component: nucleus (GO:0005634);; Biological Process: phosphate ion transport (GO:0006817);; Biological Process: galactolipid biosynthetic process (GO:0019375);; Biological Process: negative regulation of transcription, DNA-templated (GO:0045892);; Biological Process: cellular response to cold (GO:0070417);; Biological Process: positive regulation of cellular response to phosphate starva…	--	--	[P]	Inorganic ion transport and metabolism	SPX domain	SPX domain-containing protein 1 OS=Oryza sativa subsp. japonica OX=39947 GN=SPX1 PE=1 SV=1	T	Signal transduction mechanisms	PREDICTED: SPX domain-containing protein 1 isoform X1 [Oryza sativa Japonica Group]	cellular component: cell (GO:0005623);; cellular component: organelle (GO:0043226);; cellular component: cell part (GO:0044464);; biological process: localization (GO:0051179);; biological process: metabolic process (GO:0008152);; biological process: cellular process (GO:0009987);; biological process: single-organism process (GO:0044699);; biological process: biological regulation (GO:0065007);; …
LOC_Os07g38570	LOC_Os07g38570	0.838493	21	0.380259	11	0.300936	9	3.26994	96	3.94322	106	3.52877	87	2.55484e-10	2.8775	up	--	--	Biological Process: sulfate assimilation (GO:0000103);; Molecular Function: adenylylsulfate kinase activity (GO:0004020);; Molecular Function: ATP binding (GO:0005524);; Cellular Component: cytosol (GO:0005829);; Cellular Component: plastid (GO:0009536);; Biological Process: phosphorylation (GO:0016310);; Cellular Component: intracellular part (GO:0044424);; Biological Process: male gamete genera…	--	--	--	--	--	--	S	Function unknown	Os07g0573200 [Oryza sativa Japonica Group]	biological process: metabolic process (GO:0008152);; biological process: cellular process (GO:0009987);; molecular function: catalytic activity (GO:0003824);; molecular function: binding (GO:0005488);; cellular component: cell (GO:0005623);; cellular component: cell part (GO:0044464);; cellular component: organelle (GO:0043226);; biological process: reproduction (GO:0000003);; biological process:…
LOC_Os01g10440	LOC_Os01g10440	3.15559	258	1.87898	167	3.07631	278	3.54736	342	9.10626	808	8.44719	681	0.000102557	1.51333	up	--	--	Molecular Function: RNA binding (GO:0003723);; Molecular Function: acetylglucosaminyltransferase activity (GO:0008375);; Biological Process: gene expression (GO:0010467);; Cellular Component: membrane (GO:0016020);; Biological Process: RNA metabolic process (GO:0016070);; Cellular Component: nuclear part (GO:0044428);; Biological Process: single-organism cellular process (GO:0044763);; Biological…	--	--	[G]	Carbohydrate transport and metabolism	Core-2/I-Branching enzyme	Beta-glucuronosyltransferase GlcAT14B OS=Arabidopsis thaliana OX=3702 GN=GLCAT14B PE=2 SV=1	S	Function unknown	PREDICTED: beta-glucuronosyltransferase GlcAT14B [Oryza sativa Japonica Group]	molecular function: binding (GO:0005488);; molecular function: catalytic activity (GO:0003824);; biological process: metabolic process (GO:0008152);; cellular component: membrane (GO:0016020);; biological process: cellular process (GO:0009987);; cellular component: cell (GO:0005623);; cellular component: organelle (GO:0043226);; cellular component: organelle part (GO:0044422);; cellular component…
LOC_Os01g59160	LOC_Os01g59160	4.26375	184	3.28663	154	3.17645	152	15.4008	783	16.3615	765	11.6265	494	3.74736e-28	2.15177	up	--	--	Molecular Function: serine-type endopeptidase activity (GO:0004252);; Cellular Component: integral component of membrane (GO:0016021);;	--	--	[S]	Function unknown	UBA/TS-N domain;; Rhomboid family	Rhomboid-like protein 20 OS=Arabidopsis thaliana OX=3702 GN=RBL20 PE=2 SV=1	S	Function unknown	PREDICTED: rhomboid-like protein 20 [Oryza sativa Japonica Group]	biological process: metabolic process (GO:0008152);; molecular function: catalytic activity (GO:0003824);; cellular component: membrane (GO:0016020);; cellular component: membrane part (GO:0044425)
LOC_Os08g03350	LOC_Os08g03350	153.931	9988	103.14	7271	83.075	5955	216.825	16615	291.27	20528	392.115	25103	7.61428e-08	1.57473	up	--	--	Molecular Function: amine transmembrane transporter activity (GO:0005275);; Cellular Component: plasma membrane (GO:0005886);; Biological Process: N-terminal protein myristoylation (GO:0006499);; Biological Process: protein targeting to membrane (GO:0006612);; Biological Process: nucleotide transport (GO:0006862);; Biological Process: ER to Golgi vesicle-mediated transport (GO:0006888);; Biologic…	--	--	[E]	Amino acid transport and metabolism	Transmembrane amino acid transporter protein;; Tryptophan/tyrosine permease family	Lysine histidine transporter 1 OS=Arabidopsis thaliana OX=3702 GN=LHT1 PE=1 SV=1	E	Amino acid transport and metabolism	PREDICTED: lysine histidine transporter 1 [Oryza sativa Japonica Group]	biological process: localization (GO:0051179);; molecular function: transporter activity (GO:0005215);; cellular component: cell (GO:0005623);; cellular component: membrane (GO:0016020);; cellular component: cell part (GO:0044464);; biological process: metabolic process (GO:0008152);; biological process: cellular process (GO:0009987);; biological process: single-organism process (GO:0044699);; ce…
LOC_Os01g02300	LOC_Os01g02300	0.640669	55	0.414646	39	0.128561	13	1.11353	112	1.91755	177	1.98621	167	3.01444e-05	2.18367	up	--		Biological Process: MAPK cascade (GO:0000165);; Biological Process: response to molecule of bacterial origin (GO:0002237);; Molecular Function: protein serine/threonine kinase activity (GO:0004674);; Molecular Function: transmembrane receptor protein serine/threonine kinase activity (GO:0004675);; Molecular Function: ATP binding (GO:0005524);; Cellular Component: plasma membrane (GO:0005886);; Bi…	--	--	[T]	Signal transduction mechanisms	Protein kinase domain;; Protein tyrosine kinase;; Wall-associated receptor kinase galacturonan-binding	Rust resistance kinase Lr10 OS=Triticum aestivum OX=4565 GN=LRK10 PE=2 SV=1	T	Signal transduction mechanisms	PREDICTED: probable receptor-like protein kinase At1g67000 isoform X1 [Oryza sativa Japonica Group]	biological process: metabolic process (GO:0008152);; biological process: cellular process (GO:0009987);; biological process: signaling (GO:0023052);; biological process: single-organism process (GO:0044699);; biological process: response to stimulus (GO:0050896);; biological process: biological regulation (GO:0065007);; molecular function: catalytic activity (GO:0003824);; molecular function: sig…
LOC_Os11g47320	LOC_Os11g47320	0.546121	69	0.408018	56	0.264117	37	1.04576	155	1.04668	142	1.44312	178	6.02028e-06	1.67883	up	--	--	Biological Process: obsolete protein import into nucleus, docking (GO:0000059);; Cellular Component: nuclear pore (GO:0005643);; Cellular Component: cytoplasm (GO:0005737);; Molecular Function: Ran GTPase binding (GO:0008536);; Molecular Function: protein transporter activity (GO:0008565);;	--	--	--	--	--	--	S	Function unknown	PREDICTED: uncharacterized protein LOC4351174 isoform X1 [Oryza sativa Japonica Group]	cellular component: cell (GO:0005623);; cellular component: macromolecular complex (GO:0032991);; cellular component: organelle (GO:0043226);; cellular component: organelle part (GO:0044422);; cellular component: cell part (GO:0044464);; molecular function: binding (GO:0005488);; biological process: localization (GO:0051179);; molecular function: transporter activity (GO:0005215)
LOC_Os02g30730	LOC_Os02g30730	23.4185	2516	24.6647	2881	20.7201	2461	92.0906	11751	87.8574	10303	89.6693	9545	5.64633e-63	2.12974	up	--	--	Molecular Function: protein binding (GO:0005515);; Cellular Component: nucleolus (GO:0005730);; Cellular Component: cytoplasm (GO:0005737);; Biological Process: methylation-dependent chromatin silencing (GO:0006346);; Biological Process: mRNA processing (GO:0006397);; Biological Process: RNA splicing (GO:0008380);; Biological Process: photomorphogenesis (GO:0009640);; Biological Process: embryo d…	K11984|0|osa:4329455|K11984 U4/U6.U5 tri-snRNP-associated protein 1 | (RefSeq) SART-1 family protein DOT2	Spliceosome (ko03040)	[A]	RNA processing and modification	SART-1 family	SART-1 family protein DOT2 OS=Arabidopsis thaliana OX=3702 GN=DOT2 PE=1 SV=1	S	Function unknown	PREDICTED: SART-1 family protein DOT2 isoform X1 [Oryza sativa Japonica Group]	molecular function: binding (GO:0005488);; cellular component: cell (GO:0005623);; cellular component: organelle (GO:0043226);; cellular component: organelle part (GO:0044422);; cellular component: cell part (GO:0044464);; biological process: metabolic process (GO:0008152);; biological process: cellular process (GO:0009987);; biological process: single-organism process (GO:0044699);; biological p…
Oryza_sativa_newGene_2434	--	0.97502	40	0.886574	40	0.346053	16	5.7295	277	7.8127	347	7.01313	283	6.38362e-20	3.3285	up	--	--	--	--	--	--	--	--	--	--	--	Os01g0740800 [Oryza sativa Japonica Group]	--
LOC_Os05g30420	LOC_Os05g30420	1.75424	62	0.590806	23	1.50464	59	8.14158	336	7.61468	289	6.82137	236	3.03364e-12	2.64489	up	--	--	Biological Process: RNA processing (GO:0006396);;	K14839|1.90066e-123|osa:4338564|K14839 nucleolar protein 16 | (RefSeq) uncharacterized LOC4338564	--	[J]	Translation, ribosomal structure and biogenesis	Ribosome biogenesis protein Nop16	--	J	Translation, ribosomal structure and biogenesis	PREDICTED: uncharacterized protein LOC4338564 [Oryza sativa Japonica Group]	biological process: metabolic process (GO:0008152);; biological process: cellular process (GO:0009987)
LOC_Os01g74610	LOC_Os01g74610	19.168	4041	20.4162	4677	14.3994	3354	47.4315	11810	54.9224	12577	53.2996	11087	1.37873e-23	1.68347	up	--	--	Biological Process: microtubule cytoskeleton organization (GO:0000226);; Biological Process: cytokinesis by cell plate formation (GO:0000911);; Cellular Component: cytosol (GO:0005829);; Biological Process: cellular protein modification process (GO:0006464);; Biological Process: protein glycosylation (GO:0006486);; Molecular Function: zinc ion binding (GO:0008270);; Biological Process: response t…	--	--	[O]	Posttranslational modification, protein turnover, chaperones	Ring finger domain;; FANCL C-terminal domain;; Zinc finger, C3HC4 type (RING finger)	E3 ubiquitin-protein ligase listerin OS=Arabidopsis thaliana OX=3702 GN=At5g58410 PE=3 SV=1	O	Posttranslational modification, protein turnover, chaperones	PREDICTED: E3 ubiquitin-protein ligase listerin [Oryza sativa Japonica Group]	biological process: cellular process (GO:0009987);; biological process: cellular component organization or biogenesis (GO:0071840);; biological process: single-organism process (GO:0044699);; cellular component: cell (GO:0005623);; cellular component: cell part (GO:0044464);; biological process: metabolic process (GO:0008152);; molecular function: binding (GO:0005488);; biological process: respon…
LOC_Os01g14440	LOC_Os01g14440	17.6411	1283	13.2249	1045	11.745	944	123.994	10651	129.315	10216	166.944	11980	1.7836e-56	3.45892	up	--	--	Biological Process: immune effector process (GO:0002252);; Molecular Function: transcription factor activity, sequence-specific DNA binding (GO:0003700);; Molecular Function: protein binding (GO:0005515);; Cellular Component: nucleus (GO:0005634);; Biological Process: regulation of transcription, DNA-templated (GO:0006355);; Biological Process: anion transport (GO:0006820);; Biological Process: r…	--	--	--	--	WRKY DNA -binding domain	WRKY transcription factor 6 OS=Arabidopsis thaliana OX=3702 GN=WRKY6 PE=1 SV=1	K	Transcription	PREDICTED: probable WRKY transcription factor 31 isoform X1 [Oryza sativa Japonica Group]	biological process: immune system process (GO:0002376);; biological process: biological regulation (GO:0065007);; molecular function: nucleic acid binding transcription factor activity (GO:0001071);; molecular function: binding (GO:0005488);; cellular component: cell (GO:0005623);; cellular component: organelle (GO:0043226);; cellular component: cell part (GO:0044464);; biological process: locali…
LOC_Os06g43190	LOC_Os06g43190	26.8582	1390	25.8629	1458	24.7978	1415	33.3507	2037	52.9566	2959	56.4843	2873	1.65769e-05	1.03275	up	--	--	Cellular Component: cytosol (GO:0005829);; Biological Process: protein targeting to membrane (GO:0006612);; Biological Process: membrane fusion (GO:0006944);; Cellular Component: plasmodesma (GO:0009506);; Biological Process: response to wounding (GO:0009611);; Biological Process: response to mechanical stimulus (GO:0009612);; Biological Process: response to absence of light (GO:0009646);; Biolog…	--	--	[R]	General function prediction only	C2 domain	Elicitor-responsive protein 1 OS=Oryza sativa subsp. japonica OX=39947 GN=ERG1 PE=1 SV=1	S	Function unknown	PREDICTED: extensin [Oryza sativa Japonica Group]	cellular component: cell (GO:0005623);; cellular component: cell part (GO:0044464);; biological process: localization (GO:0051179);; cellular component: cell junction (GO:0030054);; biological process: response to stimulus (GO:0050896);; biological process: developmental process (GO:0032502);; biological process: biological regulation (GO:0065007);; biological process: cellular process (GO:000998…
LOC_Os09g02700	LOC_Os09g02700	82.6639	7175	75.2284	7095	62.5789	6001	205.186	21034	196.438	18521	190.462	16312	1.38554e-34	1.58051	up	[J]	Translation, ribosomal structure and biogenesis	Molecular Function: nucleotide binding (GO:0000166);; Molecular Function: RNA binding (GO:0003723);; Molecular Function: translation initiation factor activity (GO:0003743);; Molecular Function: protein binding (GO:0005515);; Cellular Component: cytosol (GO:0005829);; Biological Process: purine nucleotide biosynthetic process (GO:0006164);; Biological Process: regulation of translational initiati…	K13126|0|osa:4346409|K13126 polyadenylate-binding protein | (RefSeq) OJ1310_F05.15; polyadenylate-binding protein 2	RNA transport (ko03013);; mRNA surveillance pathway (ko03015);; RNA degradation (ko03018)	[AJ]	RNA processing and modification;; Translation, ribosomal structure and biogenesis	RNA recognition motif. (a.k.a. RRM, RBD, or RNP domain);; Poly-adenylate binding protein, unique domain;; RNA recognition motif. (a.k.a. RRM, RBD, or RNP domain);; Occluded RNA-recognition motif;; Nup53/35/40-type RNA recognition motif;; RNA binding motif	Polyadenylate-binding protein 2 OS=Arabidopsis thaliana OX=3702 GN=PAB2 PE=1 SV=1	S	Function unknown	PREDICTED: polyadenylate-binding protein 2 [Oryza sativa Japonica Group]	molecular function: binding (GO:0005488);; biological process: metabolic process (GO:0008152);; biological process: cellular process (GO:0009987);; cellular component: cell (GO:0005623);; cellular component: cell part (GO:0044464);; biological process: single-organism process (GO:0044699);; biological process: biological regulation (GO:0065007);; biological process: response to stimulus (GO:00508…
LOC_Os02g57650	LOC_Os02g57650	53.5295	4742	49.4087	4756	44.3877	4344	113	11823	131.486	12652	126.829	11086	9.12911e-28	1.48891	up	--	--	Biological Process: mRNA splicing, via spliceosome (GO:0000398);; Biological Process: RNA methylation (GO:0001510);; Molecular Function: DNA binding (GO:0003677);; Molecular Function: transcription factor activity, sequence-specific DNA binding (GO:0003700);; Cellular Component: mitochondrion (GO:0005739);; Cellular Component: cytosol (GO:0005829);; Cellular Component: plasma membrane (GO:0005886…	--	--	--	--	No apical meristem (NAM) protein	NAC domain-containing protein 78 OS=Arabidopsis thaliana OX=3702 GN=NAC078 PE=2 SV=2	S	Function unknown	PREDICTED: NAC domain-containing protein 78 isoform X1 [Oryza sativa Japonica Group]	biological process: metabolic process (GO:0008152);; biological process: cellular process (GO:0009987);; molecular function: binding (GO:0005488);; biological process: biological regulation (GO:0065007);; molecular function: nucleic acid binding transcription factor activity (GO:0001071);; cellular component: cell (GO:0005623);; cellular component: organelle (GO:0043226);; cellular component: cel…
LOC_Os03g50580	LOC_Os03g50580	0.277582	4	0.101937	2	0.035635	1	8.08457	114	9.51545	123	7.50913	88	1.41668e-18	5.41402	up	--	--	Cellular Component: cytoplasmic vesicle (GO:0016023);;	--	--	--	--	--	--	--	--	hypothetical protein [Oryza sativa Japonica Group]	--
LOC_Os05g45110	LOC_Os05g45110	0.769262	44	0.127024	8	0.120174	8	0.840951	57	1.33508	82	1.76633	99	0.00449211	2.03464	up	--	--	Cellular Component: mitochondrion (GO:0005739);; Cellular Component: cytosol (GO:0005829);; Biological Process: cellular aromatic compound metabolic process (GO:0006725);; Biological Process: ion transport (GO:0006811);; Biological Process: metabolic process (GO:0008152);; Biological Process: response to toxic substance (GO:0009636);; Biological Process: response to salt stress (GO:0009651);; Mol…	--	--	[GC]	Carbohydrate transport and metabolism;; Energy production and conversion	UDP-glucoronosyl and UDP-glucosyl transferase	UDP-glycosyltransferase 88B1 OS=Stevia rebaudiana OX=55670 GN=UGT88B1 PE=2 SV=1	S	Function unknown	PREDICTED: UDP-glycosyltransferase 88F3-like [Oryza sativa Japonica Group]	cellular component: cell (GO:0005623);; cellular component: organelle (GO:0043226);; cellular component: cell part (GO:0044464);; biological process: metabolic process (GO:0008152);; biological process: cellular process (GO:0009987);; biological process: localization (GO:0051179);; biological process: response to stimulus (GO:0050896);; molecular function: catalytic activity (GO:0003824);; biolog…
LOC_Os11g30290	LOC_Os11g30290	0	0	0.205916	4	0	0	58.0121	920	66.2097	965	71.9187	953	1.38044e-46	9.13521	up	--	--	Biological Process: RNA processing (GO:0006396);; Cellular Component: nuclear lumen (GO:0031981);;	K12834|1.00839e-41|dosa:Os11t0495400-00|K12834 PHD finger-like domain-containing protein 5A | (RAP-DB) Os11g0495400; Similar to PHF5-like protein.	Spliceosome (ko03040)	[S]	Function unknown	PHF5-like protein	PHD finger-like domain-containing protein 5B OS=Arabidopsis thaliana OX=3702 GN=At1g07170 PE=3 SV=1	A	RNA processing and modification	Os11g0495400 [Oryza sativa Japonica Group]	biological process: metabolic process (GO:0008152);; biological process: cellular process (GO:0009987);; cellular component: cell (GO:0005623);; cellular component: membrane-enclosed lumen (GO:0031974);; cellular component: organelle (GO:0043226);; cellular component: organelle part (GO:0044422);; cellular component: cell part (GO:0044464)
LOC_Os04g40450	LOC_Os04g40450	0.025461	3	0.008786	2	0.008527	2	0.455454	62	0.664356	83	0.268827	31	3.86128e-10	4.46833	up	--	--	Molecular Function: nucleic acid binding (GO:0003676);; Molecular Function: zinc ion binding (GO:0008270);; Cellular Component: plastid (GO:0009536);; Biological Process: DNA integration (GO:0015074);; Molecular Function: hydrolase activity (GO:0016787);;	--	--	[R]	General function prediction only	Reverse transcriptase (RNA-dependent DNA polymerase);; Retrotransposon gag protein;; gag-polypeptide of LTR copia-type;; Zinc knuckle	Retrovirus-related Pol polyprotein from transposon RE1 OS=Arabidopsis thaliana OX=3702 GN=RE1 PE=2 SV=1	L	Replication, recombination and repair	putative retrotransposon protein [Oryza sativa Japonica Group]	molecular function: binding (GO:0005488);; cellular component: cell (GO:0005623);; cellular component: organelle (GO:0043226);; cellular component: cell part (GO:0044464);; biological process: metabolic process (GO:0008152);; biological process: cellular process (GO:0009987);; molecular function: catalytic activity (GO:0003824)
LOC_Os05g44380	LOC_Os05g44380	2.95072	172	2.78055	176	2.69529	174	11.227	773	12.921	818	12.4507	716	3.53592e-38	2.26545	up	--	--	Molecular Function: catalytic activity (GO:0003824);; Molecular Function: oligosaccharyl transferase activity (GO:0004576);; Cellular Component: endoplasmic reticulum (GO:0005783);; Cellular Component: plasma membrane (GO:0005886);; Biological Process: rRNA processing (GO:0006364);; Biological Process: protein glycosylation (GO:0006486);; Biological Process: systemic acquired resistance (GO:00096…	K14313|5.56707e-130|osa:4339346|K14313 nuclear pore complex protein Nup53 | (RefSeq) nuclear pore complex protein NUP35	RNA transport (ko03013)	[D]	Cell cycle control, cell division, chromosome partitioning	Nup53/35/40-type RNA recognition motif	Nuclear pore complex protein NUP35 OS=Arabidopsis thaliana OX=3702 GN=NUP35 PE=1 SV=1	U	Intracellular trafficking, secretion, and vesicular transport	Os05g0520100 [Oryza sativa Japonica Group]	molecular function: catalytic activity (GO:0003824);; cellular component: cell (GO:0005623);; cellular component: organelle (GO:0043226);; cellular component: cell part (GO:0044464);; cellular component: membrane (GO:0016020);; biological process: metabolic process (GO:0008152);; biological process: cellular process (GO:0009987);; biological process: single-organism process (GO:0044699);; biologi…
LOC_Os03g55080	LOC_Os03g55080	3.739	165	3.56089	170	3.02877	147	7.67837	399	11.6676	557	11.8109	512	1.81532e-11	1.74184	up	--	--	Biological Process: immune effector process (GO:0002252);; Molecular Function: transcription factor activity, sequence-specific DNA binding (GO:0003700);; Cellular Component: nucleus (GO:0005634);; Biological Process: regulation of transcription, DNA-templated (GO:0006355);; Biological Process: amino acid transport (GO:0006865);; Biological Process: response to wounding (GO:0009611);; Biological …	--	--	--	--	WRKY DNA -binding domain	Probable WRKY transcription factor 57 OS=Arabidopsis thaliana OX=3702 GN=WRKY57 PE=2 SV=1	S	Function unknown	hypothetical protein OsI_13604 [Oryza sativa Indica Group]	biological process: immune system process (GO:0002376);; biological process: biological regulation (GO:0065007);; molecular function: nucleic acid binding transcription factor activity (GO:0001071);; cellular component: cell (GO:0005623);; cellular component: organelle (GO:0043226);; cellular component: cell part (GO:0044464);; biological process: single-organism process (GO:0044699);; biological…
LOC_Os03g17700	LOC_Os03g17700	16.5438	912	18.3672	1100	15.89	967	79.4385	5168	89.2105	5338	103.236	5611	2.3121e-44	2.57254	up	[J]	Translation, ribosomal structure and biogenesis	Biological Process: activation of MAPK activity involved in osmosensory signaling pathway (GO:0000169);; Biological Process: response to superoxide (GO:0000303);; Biological Process: conjugation (GO:0000746);; Biological Process: response to hypoxia (GO:0001666);; Molecular Function: MAP kinase activity (GO:0004707);; Molecular Function: protein tyrosine kinase activity (GO:0004713);; Molecular F…	K20536|0|osa:4332475|K20536 mitogen-activated protein kinase 3 [EC:2.7.11.24] | (RefSeq) BIMK1, MAPK2, MAPK5, MPK3, MPK5, OsBIMK1, OsMAP1, OsMAPK2, OsMAPK5, OsMPK3, OsMSRMK2, msrmk2; mitogen-activated protein kinase 5	AGE-RAGE signaling pathway in diabetic complications (ko04933)	[T]	Signal transduction mechanisms	Protein kinase domain;; Protein tyrosine kinase;; Lipopolysaccharide kinase (Kdo/WaaP) family	Mitogen-activated protein kinase 5 OS=Oryza sativa subsp. japonica OX=39947 GN=MPK5 PE=1 SV=1	T	Signal transduction mechanisms	PREDICTED: mitogen-activated protein kinase 5 isoform X2 [Oryza sativa Japonica Group]	biological process: biological regulation (GO:0065007);; biological process: response to stimulus (GO:0050896);; biological process: cellular process (GO:0009987);; biological process: multi-organism process (GO:0051704);; biological process: metabolic process (GO:0008152);; biological process: signaling (GO:0023052);; biological process: single-organism process (GO:0044699);; molecular function:…
LOC_Os03g59170	LOC_Os03g59170	23.4328	1235	22.7196	1301	25.8334	1504	45.0114	2800	49.6645	2842	50.7097	2636	9.66183e-13	1.16311	up	--	--	Cellular Component: integral component of membrane (GO:0016021);; Cellular Component: cytoplasmic vesicle (GO:0016023);; Biological Process: cell redox homeostasis (GO:0045454);;	--	--	[S]	Function unknown	Thioredoxin	5&apos;-adenylylsulfate reductase-like 5 OS=Oryza sativa subsp. japonica OX=39947 GN=APRL5 PE=2 SV=1	O	Posttranslational modification, protein turnover, chaperones	PREDICTED: 5&apos;-adenylylsulfate reductase-like 5 [Oryza sativa Japonica Group]	cellular component: membrane (GO:0016020);; cellular component: membrane part (GO:0044425);; biological process: cellular process (GO:0009987);; biological process: single-organism process (GO:0044699);; biological process: biological regulation (GO:0065007)
LOC_Os01g60600	LOC_Os01g60600	0.241112	15	0.176128	12	1.1062	73	2.2556	159	2.97772	193	2.56844	152	0.000161333	2.35351	up	--	--	Molecular Function: DNA binding (GO:0003677);; Molecular Function: transcription factor activity, sequence-specific DNA binding (GO:0003700);; Molecular Function: protein binding (GO:0005515);; Cellular Component: nucleus (GO:0005634);; Biological Process: regulation of transcription, DNA-templated (GO:0006355);; Cellular Component: chloroplast (GO:0009507);; Biological Process: response to ethyl…	--	--	--	--	WRKY DNA -binding domain	Probable WRKY transcription factor 41 OS=Arabidopsis thaliana OX=3702 GN=WRKY41 PE=2 SV=2	K	Transcription	WRKY transcription factor 64-like protein [Oryza sativa Japonica Group]	molecular function: binding (GO:0005488);; biological process: biological regulation (GO:0065007);; molecular function: nucleic acid binding transcription factor activity (GO:0001071);; cellular component: cell (GO:0005623);; cellular component: organelle (GO:0043226);; cellular component: cell part (GO:0044464);; biological process: response to stimulus (GO:0050896);; biological process: cellula…
LOC_Os12g04010	LOC_Os12g04010	1.86707	144	1.72441	144	2.00145	170	12.3966	1125	11.6077	969	13.3875	1015	1.59595e-48	2.88346	up	--	--	Cellular Component: lytic vacuole (GO:0000323);; Molecular Function: catalytic activity (GO:0003824);; Molecular Function: binding (GO:0005488);; Cellular Component: nucleus (GO:0005634);; Cellular Component: nucleolus (GO:0005730);; Cellular Component: cytosol (GO:0005829);; Biological Process: rRNA processing (GO:0006364);; Biological Process: protein import into nucleus (GO:0006606);; Biologic…	K14559|0|osa:4351433|K14559 U3 small nucleolar RNA-associated protein MPP10 | (RefSeq) U3 small nucleolar ribonucleoprotein protein MPP10	Ribosome biogenesis in eukaryotes (ko03008)	[A]	RNA processing and modification	Mpp10 protein	--	J	Translation, ribosomal structure and biogenesis	PREDICTED: U3 small nucleolar ribonucleoprotein protein MPP10 [Oryza sativa Japonica Group]	cellular component: cell (GO:0005623);; cellular component: organelle (GO:0043226);; cellular component: cell part (GO:0044464);; molecular function: catalytic activity (GO:0003824);; molecular function: binding (GO:0005488);; cellular component: organelle part (GO:0044422);; biological process: metabolic process (GO:0008152);; biological process: cellular process (GO:0009987);; biological proces…
LOC_Os05g39410	LOC_Os05g39410	12.3001	1165	13.6744	1431	11.6879	1242	102.154	11555	111.202	11528	117.909	11095	3.44175e-100	3.28307	up	[K]	Transcription	Biological Process: cell morphogenesis (GO:0000902);; Molecular Function: protein kinase activity (GO:0004672);; Molecular Function: protein binding (GO:0005515);; Molecular Function: ATP binding (GO:0005524);; Biological Process: cellular glucan metabolic process (GO:0006073);; Biological Process: cellular protein modification process (GO:0006464);; Biological Process: protein phosphorylation (G…	--	--	--	--	Protein tyrosine kinase;; Protein kinase domain;; Leucine rich repeat N-terminal domain;; Leucine rich repeat	Protein MALE DISCOVERER 1 OS=Arabidopsis thaliana OX=3702 GN=MDIS1 PE=1 SV=1	T	Signal transduction mechanisms	PREDICTED: probable LRR receptor-like serine/threonine-protein kinase MRH1 isoform X1 [Oryza sativa Japonica Group]	biological process: cellular process (GO:0009987);; biological process: developmental process (GO:0032502);; biological process: single-organism process (GO:0044699);; biological process: cellular component organization or biogenesis (GO:0071840);; biological process: metabolic process (GO:0008152);; molecular function: catalytic activity (GO:0003824);; molecular function: binding (GO:0005488);; …
LOC_Os12g43830	LOC_Os12g43830	0.653781	27	0.436241	20	0.495425	23	4.61933	224	3.59651	160	2.61756	106	4.06931e-15	2.85545	up	--	--	Biological Process: protein targeting to mitochondrion (GO:0006626);; Cellular Component: plasmodesma (GO:0009506);;	K14546|1.15604e-121|osa:4352882|K14546 U3 small nucleolar RNA-associated protein 5 | (RefSeq) uncharacterized LOC4352882	Ribosome biogenesis in eukaryotes (ko03008)	[R]	General function prediction only	Dip2/Utp12 Family	--	S	Function unknown	PREDICTED: uncharacterized protein LOC4352882 [Oryza sativa Japonica Group]	biological process: localization (GO:0051179);; cellular component: cell junction (GO:0030054)
LOC_Os12g41190	LOC_Os12g41190	7.04159	334	3.74638	193	4.25476	223	18.7799	1050	21.0667	1084	18.9533	886	9.75047e-18	2.11424	up	[R]	General function prediction only	Biological Process: mitotic G2 phase (GO:0000085);; Molecular Function: phosphoprotein phosphatase activity (GO:0004721);; Molecular Function: protein binding (GO:0005515);; Cellular Component: nuclear envelope (GO:0005635);; Cellular Component: cytosol (GO:0005829);; Cellular Component: plasma membrane (GO:0005886);; Biological Process: protein folding (GO:0006457);; Biological Process: cellular…	--	--	[EG]	Amino acid transport and metabolism;; Carbohydrate transport and metabolism	Tetratricopeptide repeat;; Tetratricopeptide repeat;; TPR repeat;; Tetratricopeptide repeat;; Tetratricopeptide repeat;; Tetratricopeptide repeat;; Tetratricopeptide repeat;; Tetratricopeptide repeat	Hsp70-Hsp90 organizing protein 2 OS=Arabidopsis thaliana OX=3702 GN=HOP2 PE=1 SV=1	I	Lipid transport and metabolism	PREDICTED: tetratricopeptide repeat protein 1 isoform X1 [Oryza sativa Japonica Group]	biological process: biological phase (GO:0044848);; biological process: metabolic process (GO:0008152);; biological process: cellular process (GO:0009987);; molecular function: catalytic activity (GO:0003824);; molecular function: binding (GO:0005488);; cellular component: cell (GO:0005623);; cellular component: organelle (GO:0043226);; cellular component: organelle part (GO:0044422);; cellular c…
LOC_Os01g15880	LOC_Os01g15880	0.153432	9	0.189034	11	0.114822	7	1.5706	99	1.10218	64	1.62009	86	3.22695e-11	3.25931	up	--	--	--	--	--	--	--	Protein of unknown function (DUF390)	--	--	--	retrotransposon protein, putative, unclassified [Oryza sativa Japonica Group]	--
LOC_Os07g42180	LOC_Os07g42180	3.9739	565	3.59811	555	2.78272	437	11.0414	1851	10.794	1665	9.03981	1267	3.89326e-27	1.72515	up	--	--	Molecular Function: tRNA binding (GO:0000049);; Cellular Component: nucleus (GO:0005634);; Cellular Component: nuclear pore (GO:0005643);; Cellular Component: cytosol (GO:0005829);; Biological Process: mRNA export from nucleus (GO:0006406);; Biological Process: tRNA export from nucleus (GO:0006409);; Biological Process: N-terminal protein myristoylation (GO:0006499);; Biological Process: protein …	K14288|0|osa:4343885|K14288 exportin-T | (RefSeq) OJ1003_H02.130; exportin-T	RNA transport (ko03013)	[YUJ]	Nuclear structure;; Intracellular trafficking, secretion, and vesicular transport;; Translation, ribosomal structure and biogenesis	Exportin 1-like protein	Exportin-T OS=Oryza sativa subsp. japonica OX=39947 GN=Os07g0613300 PE=2 SV=1	J	Translation, ribosomal structure and biogenesis	PREDICTED: exportin-T [Oryza sativa Japonica Group]	molecular function: binding (GO:0005488);; cellular component: cell (GO:0005623);; cellular component: organelle (GO:0043226);; cellular component: cell part (GO:0044464);; cellular component: macromolecular complex (GO:0032991);; cellular component: organelle part (GO:0044422);; biological process: localization (GO:0051179);; biological process: single-organism process (GO:0044699);; biological …
LOC_Os05g05080	LOC_Os05g05080	3.10782	56	2.6703	52	2.7449	54	151.285	3166	176.282	3393	193.448	3382	4.85126e-172	6.05052	up	--	--	--	--	--	--	--	--	--	--	--	hypothetical protein OsI_18416 [Oryza sativa Indica Group]	--
LOC_Os05g08950	LOC_Os05g08950	3.63615	146	3.61681	157	3.7312	165	11.372	537	11.6386	505	7.90121	312	5.69307e-15	1.6234	up	[F]	Nucleotide transport and metabolism	Molecular Function: hypoxanthine phosphoribosyltransferase activity (GO:0004422);; Molecular Function: binding (GO:0005488);; Cellular Component: cytoplasm (GO:0005737);; Biological Process: purine ribonucleoside salvage (GO:0006166);; Biological Process: seed germination (GO:0009845);; Cellular Component: nuclear lumen (GO:0031981);; Biological Process: single-organism cellular process (GO:00447…	K00760|2.03e-117|osa:107276353|K00760 hypoxanthine phosphoribosyltransferase [EC:2.4.2.8] | (RefSeq) hypoxanthine-guanine phosphoribosyltransferase-like	--	[F]	Nucleotide transport and metabolism	Phosphoribosyl transferase domain	--	F	Nucleotide transport and metabolism	PREDICTED: hypoxanthine-guanine phosphoribosyltransferase-like [Oryza sativa Japonica Group]	molecular function: catalytic activity (GO:0003824);; molecular function: binding (GO:0005488);; cellular component: cell (GO:0005623);; cellular component: cell part (GO:0044464);; biological process: metabolic process (GO:0008152);; biological process: cellular process (GO:0009987);; biological process: single-organism process (GO:0044699);; biological process: multicellular organismal process …
LOC_Os02g43760	LOC_Os02g43760	10.1621	372	8.44966	336	6.9926	283	28.3908	1226	28.6645	1138	25.8119	931	9.94712e-29	1.8449	up	--	--	Molecular Function: obsolete ubiquitin thiolesterase activity (GO:0004221);; Cellular Component: intracellular (GO:0005622);; Biological Process: ubiquitin-dependent protein catabolic process (GO:0006511);;	K05609|1.44056e-154|dosa:Os02t0654500-01|K05609 ubiquitin carboxyl-terminal hydrolase L3 [EC:3.4.19.12] | (RAP-DB) Os02g0654500; Peptidase C12, ubiquitin carboxyl-terminal hydrolase 1 family protein.	--	[O]	Posttranslational modification, protein turnover, chaperones	Ubiquitin carboxyl-terminal hydrolase, family 1	Ubiquitin carboxyl-terminal hydrolase 3 OS=Arabidopsis thaliana OX=3702 GN=UCH3 PE=2 SV=1	O	Posttranslational modification, protein turnover, chaperones	PREDICTED: ubiquitin carboxyl-terminal hydrolase isozyme L3 isoform X2 [Oryza sativa Japonica Group]	cellular component: cell (GO:0005623);; cellular component: cell part (GO:0044464);; biological process: metabolic process (GO:0008152);; biological process: cellular process (GO:0009987)
LOC_Os03g36930	LOC_Os03g36930	24.6447	1391	25.9611	1592	22.2766	1389	228.571	15231	234.697	14384	213.329	11876	3.60732e-209	3.3624	up	[L]	Replication, recombination and repair	Biological Process: response to hypoxia (GO:0001666);; Molecular Function: RNA binding (GO:0003723);; Molecular Function: translation initiation factor activity (GO:0003743);; Molecular Function: protein binding (GO:0005515);; Molecular Function: ATP binding (GO:0005524);; Cellular Component: nucleolus (GO:0005730);; Cellular Component: vacuolar membrane (GO:0005774);; Cellular Component: Golgi a…	K13025|0|osa:4333273|K13025 ATP-dependent RNA helicase [EC:3.6.4.13] | (RefSeq) DEAD-box ATP-dependent RNA helicase 34	RNA transport (ko03013);; mRNA surveillance pathway (ko03015);; Spliceosome (ko03040)	[J]	Translation, ribosomal structure and biogenesis	DEAD/DEAH box helicase;; Helicase conserved C-terminal domain	Eukaryotic initiation factor 4A-III homolog B OS=Oryza sativa subsp. japonica OX=39947 GN=EIF4A3B PE=1 SV=1	L	Replication, recombination and repair	PREDICTED: DEAD-box ATP-dependent RNA helicase 34 [Oryza sativa Japonica Group]	biological process: response to stimulus (GO:0050896);; molecular function: binding (GO:0005488);; biological process: metabolic process (GO:0008152);; biological process: cellular process (GO:0009987);; cellular component: cell (GO:0005623);; cellular component: organelle (GO:0043226);; cellular component: organelle part (GO:0044422);; cellular component: cell part (GO:0044464);; cellular compon…
LOC_Os10g38060	LOC_Os10g38060	10.0347	1377	9.14475	1370	8.2337	1245	18.7896	3083	23.2431	3825	23.22	3181	6.25624e-18	1.46672	up	[I]	Lipid transport and metabolism	Molecular Function: phospholipase D activity (GO:0004630);; Molecular Function: calcium ion binding (GO:0005509);; Molecular Function: protein binding (GO:0005515);; Molecular Function: phosphatidylinositol-4,5-bisphosphate binding (GO:0005546);; Cellular Component: plasma membrane (GO:0005886);; Biological Process: response to oxidative stress (GO:0006979);; Biological Process: response to water…	K01115|0|osa:4349161|K01115 phospholipase D1/2 [EC:3.1.4.4] | (RefSeq) phospholipase D gamma 1	Glycerophospholipid metabolism (ko00564);; Ether lipid metabolism (ko00565);; Endocytosis (ko04144)	[I]	Lipid transport and metabolism	Phospholipase D C terminal;; C2 domain;; Phospholipase D Active site motif;; PLD-like domain	Phospholipase D beta 1 OS=Arabidopsis thaliana OX=3702 GN=PLDBETA1 PE=1 SV=4	I	Lipid transport and metabolism	PREDICTED: phospholipase D gamma 1 [Oryza sativa Japonica Group]	molecular function: catalytic activity (GO:0003824);; molecular function: binding (GO:0005488);; cellular component: cell (GO:0005623);; cellular component: membrane (GO:0016020);; cellular component: cell part (GO:0044464);; biological process: response to stimulus (GO:0050896);; biological process: reproduction (GO:0000003);; biological process: reproductive process (GO:0022414);; biological pr…
LOC_Os06g06900	LOC_Os06g06900	4.22293	215	4.40526	244	5.67589	320	25.1154	1510	16.9688	938	20.1886	1014	2.21671e-20	2.25353	up	--	--	Biological Process: sulfur amino acid metabolic process (GO:0000096);; Molecular Function: DNA binding (GO:0003677);; Molecular Function: transcription factor activity, sequence-specific DNA binding (GO:0003700);; Cellular Component: nucleus (GO:0005634);; Biological Process: regulation of transcription, DNA-templated (GO:0006355);; Biological Process: fatty acid metabolic process (GO:0006631);; …	--	--	--	--	Helix-loop-helix DNA-binding domain	Transcription factor SPATULA OS=Arabidopsis thaliana OX=3702 GN=SPT PE=1 SV=1	K	Transcription	PREDICTED: putative transcription factor bHLH056 [Oryza sativa Japonica Group]	biological process: metabolic process (GO:0008152);; biological process: cellular process (GO:0009987);; biological process: single-organism process (GO:0044699);; molecular function: binding (GO:0005488);; biological process: biological regulation (GO:0065007);; molecular function: nucleic acid binding transcription factor activity (GO:0001071);; cellular component: cell (GO:0005623);; cellular …
LOC_Os02g39950	LOC_Os02g39950	9.61717	553	12.8009	800	7.52489	478	21.0035	1426	15.3126	956	17.5634	996	4.00244e-05	1.00095	up	--	--	Molecular Function: binding (GO:0005488);; Molecular Function: calcium ion binding (GO:0005509);; Cellular Component: mitochondrion (GO:0005739);; Cellular Component: plastid (GO:0009536);; Cellular Component: membrane (GO:0016020);; Cellular Component: cytoplasmic vesicle (GO:0016023);; Molecular Function: hydrolase activity (GO:0016787);; Cellular Component: intracellular membrane-bounded organ…	--	--	[P]	Inorganic ion transport and metabolism	EF hand;; EF-hand domain;; EF-hand domain pair;; EF-hand domain pair;; EF hand	Calcium uptake protein, mitochondrial OS=Arabidopsis thaliana OX=3702 GN=MICU PE=2 SV=1	S	Function unknown	PREDICTED: calcium uptake protein 1, mitochondrial [Oryza sativa Japonica Group]	molecular function: binding (GO:0005488);; cellular component: cell (GO:0005623);; cellular component: organelle (GO:0043226);; cellular component: cell part (GO:0044464);; cellular component: membrane (GO:0016020);; molecular function: catalytic activity (GO:0003824)
LOC_Os04g46980	LOC_Os04g46980	5.25493	317	3.62228	238	4.901	327	19.1155	1362	19.4847	1277	26.6941	1589	3.29032e-21	2.39505	up	[G]	Carbohydrate transport and metabolism	Cellular Component: cytoplasm (GO:0005737);; Biological Process: cellular amino acid metabolic process (GO:0006520);; Biological Process: metabolic process (GO:0008152);; Biological Process: response to toxic substance (GO:0009636);; Biological Process: response to salt stress (GO:0009651);; Biological Process: phenylpropanoid metabolic process (GO:0009698);; Biological Process: flavonoid biosynt…	K13495|0|osa:4336629|K13495 cis-zeatin O-glucosyltransferase [EC:2.4.1.215] | (RefSeq) cis-zeatin O-glucosyltransferase 1	Zeatin biosynthesis (ko00908)	[GC]	Carbohydrate transport and metabolism;; Energy production and conversion	UDP-glucoronosyl and UDP-glucosyl transferase	Cis-zeatin O-glucosyltransferase 1 OS=Zea mays OX=4577 GN=CISZOG1 PE=1 SV=1	S	Function unknown	PREDICTED: cis-zeatin O-glucosyltransferase 1 [Oryza sativa Japonica Group]	cellular component: cell (GO:0005623);; cellular component: cell part (GO:0044464);; biological process: metabolic process (GO:0008152);; biological process: cellular process (GO:0009987);; biological process: single-organism process (GO:0044699);; biological process: response to stimulus (GO:0050896);; biological process: biological regulation (GO:0065007);; biological process: localization (GO:…
LOC_Os03g04390	LOC_Os03g04390	0.82467	101	0.71625	95	1.10333	149	1.76689	255	2.94085	390	1.33899	162	0.000202523	1.29936	up	--	--	Molecular Function: endonuclease activity (GO:0004519);; Cellular Component: mitochondrion (GO:0005739);; Biological Process: RNA processing (GO:0006396);; Cellular Component: chloroplast (GO:0009507);; Cellular Component: plastid (GO:0009536);; Biological Process: plastid organization (GO:0009657);; Biological Process: phloem or xylem histogenesis (GO:0010087);; Biological Process: leaf vascular…	--	--	[R]	General function prediction only	PPR repeat family;; PPR repeat;; PPR repeat;; Pentatricopeptide repeat domain;; DYW family of nucleic acid deaminases	Pentatricopeptide repeat-containing protein At4g35130, chloroplastic OS=Arabidopsis thaliana OX=3702 GN=PCMP-H27 PE=3 SV=1	S	Function unknown	PREDICTED: pentatricopeptide repeat-containing protein At4g35130, chloroplastic-like [Oryza sativa Japonica Group]	biological process: metabolic process (GO:0008152);; biological process: cellular process (GO:0009987);; molecular function: catalytic activity (GO:0003824);; cellular component: cell (GO:0005623);; cellular component: organelle (GO:0043226);; cellular component: cell part (GO:0044464);; biological process: cellular component organization or biogenesis (GO:0071840);; biological process: developme…
LOC_Os12g08130	LOC_Os12g08130	12.9148	837	15.4988	1091	14.3727	1028	28.1859	2156	30.3311	2134	36.6532	2342	1.38039e-10	1.30748	up	--	--	Cellular Component: integral component of plasma membrane (GO:0005887);; Biological Process: protein targeting to membrane (GO:0006612);; Biological Process: water transport (GO:0006833);; Biological Process: response to nematode (GO:0009624);; Biological Process: response to salt stress (GO:0009651);; Biological Process: response to fructose (GO:0009750);; Biological Process: positive regulation…	--	--	[E]	Amino acid transport and metabolism	Transmembrane amino acid transporter protein	Amino acid permease 3 OS=Arabidopsis thaliana OX=3702 GN=AAP3 PE=1 SV=2	E	Amino acid transport and metabolism	PREDICTED: amino acid permease 3 [Oryza sativa Japonica Group]	cellular component: cell (GO:0005623);; cellular component: membrane (GO:0016020);; cellular component: membrane part (GO:0044425);; cellular component: cell part (GO:0044464);; biological process: localization (GO:0051179);; biological process: single-organism process (GO:0044699);; biological process: response to stimulus (GO:0050896);; biological process: multi-organism process (GO:0051704);; …
LOC_Os01g62290	LOC_Os01g62290	6.22023	562	7.0827	696	4.44351	444	181.926	19411	126.917	12455	99.5853	8877	1.33882e-83	4.64324	up	[O]	Posttranslational modification, protein turnover, chaperones	Molecular Function: protease binding (GO:0002020);; Molecular Function: receptor activity (GO:0004872);; Molecular Function: KDEL sequence binding (GO:0005046);; Molecular Function: ATP binding (GO:0005524);; Cellular Component: cell wall (GO:0005618);; Cellular Component: mitochondrion (GO:0005739);; Cellular Component: vacuolar membrane (GO:0005774);; Cellular Component: endoplasmic reticulum l…	K03283|0|osa:4327388|K03283 heat shock 70kDa protein 1/8 | (RefSeq) probable mediator of RNA polymerase II transcription subunit 37c	Spliceosome (ko03040);; Protein processing in endoplasmic reticulum (ko04141);; Endocytosis (ko04144)	[O]	Posttranslational modification, protein turnover, chaperones	NAD-specific glutamate dehydrogenase	Heat shock cognate 70 kDa protein OS=Petunia hybrida OX=4102 GN=HSP70 PE=2 SV=1	O	Posttranslational modification, protein turnover, chaperones	PREDICTED: probable mediator of RNA polymerase II transcription subunit 37c [Oryza sativa Japonica Group]	molecular function: binding (GO:0005488);; molecular function: molecular transducer activity (GO:0060089);; cellular component: cell (GO:0005623);; cellular component: cell part (GO:0044464);; cellular component: organelle (GO:0043226);; cellular component: membrane (GO:0016020);; cellular component: organelle part (GO:0044422);; cellular component: membrane-enclosed lumen (GO:0031974);; biologic…
Oryza_sativa_newGene_2081	--	0	0	0.014254	3	0.011308	2	61.9125	9444	38.0384	5337	45.5506	5805	9.972e-89	11.6184	up	--	--	--	--	--	--	--	--	--	--	--	--	--
LOC_Os07g17360	LOC_Os07g17360	4.61692	423	3.12327	312	3.0075	306	22.4607	2428	25.1051	2496	26.19	2367	3.13477e-47	2.92808	up	--	--	Cellular Component: protein phosphatase type 2A complex (GO:0000159);; Cellular Component: nucleolus (GO:0005730);; Cellular Component: peroxisome (GO:0005777);; Cellular Component: cytosol (GO:0005829);; Biological Process: signal transduction (GO:0007165);; Molecular Function: protein phosphatase regulator activity (GO:0008601);; Cellular Component: plastid (GO:0009536);; Biological Process: re…	K11584|0|osa:4342912|K11584 serine/threonine-protein phosphatase 2A regulatory subunit B' | (RefSeq) serine/threonine protein phosphatase 2A 57 kDa regulatory subunit B' theta isoform	mRNA surveillance pathway (ko03015)	[T]	Signal transduction mechanisms	Protein phosphatase 2A regulatory B subunit (B56 family)	Serine/threonine protein phosphatase 2A 57 kDa regulatory subunit B&apos; theta isoform OS=Arabidopsis thaliana OX=3702 GN=B&apos;THETA PE=1 SV=2	T	Signal transduction mechanisms	PREDICTED: serine/threonine protein phosphatase 2A 57 kDa regulatory subunit B&apos; theta isoform [Oryza sativa Japonica Group]	cellular component: cell (GO:0005623);; cellular component: macromolecular complex (GO:0032991);; cellular component: cell part (GO:0044464);; cellular component: organelle (GO:0043226);; cellular component: organelle part (GO:0044422);; biological process: cellular process (GO:0009987);; biological process: biological regulation (GO:0065007)
LOC_Os10g33450	LOC_Os10g33450	0.063416	3	0.021208	1	0.266517	10	1.76072	71	1.46552	54	1.70051	57	1.34668e-07	3.62649	up	--	--	Molecular Function: catalytic activity (GO:0003824);; Molecular Function: protein binding (GO:0005515);; Biological Process: RNA processing (GO:0006396);; Biological Process: proteolysis (GO:0006508);; Biological Process: signal transduction (GO:0007165);; Molecular Function: cysteine-type peptidase activity (GO:0008234);; Biological Process: post-embryonic development (GO:0009791);; Biological P…	--	--	--	--	Ulp1 protease family, C-terminal catalytic domain	--	O	Posttranslational modification, protein turnover, chaperones	putative aspartate-semialdehyde dehydrogenase [Oryza sativa Japonica Group]	molecular function: catalytic activity (GO:0003824);; molecular function: binding (GO:0005488);; biological process: metabolic process (GO:0008152);; biological process: cellular process (GO:0009987);; biological process: biological regulation (GO:0065007);; biological process: multicellular organismal process (GO:0032501);; biological process: single-organism process (GO:0044699);; cellular comp…
LOC_Os03g56234	LOC_Os03g56234	4.35486	411	4.68964	479	3.35259	349	8.73647	972	10.2624	1050	14.5994	1357	4.21112e-09	1.60246	up	--	--	Molecular Function: DNA binding (GO:0003677);; Molecular Function: chromatin binding (GO:0003682);; Molecular Function: structural constituent of ribosome (GO:0003735);; Cellular Component: nucleus (GO:0005634);; Cellular Component: mitochondrion (GO:0005739);; Cellular Component: ribosome (GO:0005840);; Biological Process: translation (GO:0006412);;	--	--	[K]	Transcription	Myb-like DNA-binding domain	TSL-kinase interacting protein 1 OS=Arabidopsis thaliana OX=3702 GN=TKI1 PE=1 SV=2	S	Function unknown	PREDICTED: TSL-kinase interacting protein 1 isoform X2 [Oryza sativa Japonica Group]	molecular function: binding (GO:0005488);; molecular function: structural molecule activity (GO:0005198);; cellular component: cell (GO:0005623);; cellular component: organelle (GO:0043226);; cellular component: cell part (GO:0044464);; cellular component: macromolecular complex (GO:0032991);; biological process: metabolic process (GO:0008152);; biological process: cellular process (GO:0009987)
LOC_Os03g11540	LOC_Os03g11540	0	0	0	0	0.150861	14	0.700083	66	0.905369	78	0.694829	55	0.000565553	3.48244	up	--	--	Biological Process: double-strand break repair via homologous recombination (GO:0000724);; Molecular Function: DNA binding (GO:0003677);; Molecular Function: protein binding (GO:0005515);; Cellular Component: DNA replication factor A complex (GO:0005662);; Biological Process: DNA replication (GO:0006260);; Biological Process: DNA replication initiation (GO:0006270);; Biological Process: regulatio…	K07466|0|osa:4332052|K07466 replication factor A1 | (RefSeq) OsJ_09906, OsRPA70b, RPA1B, RPA70B; replication protein A 70 kDa DNA-binding subunit B	DNA replication (ko03030);; Nucleotide excision repair (ko03420);; Mismatch repair (ko03430);; Homologous recombination (ko03440)	[L]	Replication, recombination and repair	Replication factor-A C terminal domain;; Replication factor-A protein 1, N-terminal domain;; Replication protein A OB domain;; OB-fold nucleic acid binding domain	Replication protein A 70 kDa DNA-binding subunit B OS=Oryza sativa subsp. japonica OX=39947 GN=RPA1B PE=1 SV=1	L	Replication, recombination and repair	PREDICTED: replication protein A 70 kDa DNA-binding subunit B [Oryza sativa Japonica Group]	biological process: metabolic process (GO:0008152);; biological process: cellular process (GO:0009987);; biological process: response to stimulus (GO:0050896);; molecular function: binding (GO:0005488);; cellular component: cell (GO:0005623);; cellular component: membrane-enclosed lumen (GO:0031974);; cellular component: macromolecular complex (GO:0032991);; cellular component: organelle (GO:0043…
Oryza_sativa_newGene_2561	--	1.30186	69	1.61555	93	0.671775	40	12.9367	805	12.1618	696	11.6774	607	3.5188e-34	3.47762	up	--	--	--	--	--	--	--	--	--	--	--	Os08g0387050, partial [Oryza sativa Japonica Group]	--
LOC_Os02g41580	LOC_Os02g41580	12.0137	587	12.0074	637	10.1677	548	83.8381	4831	85.4291	4527	91.8416	4421	3.60272e-94	3.08508	up	[M]	Cell wall/membrane/envelope biogenesis	Molecular Function: nucleotide binding (GO:0000166);; Molecular Function: protein serine/threonine kinase activity (GO:0004674);; Molecular Function: calcium-dependent protein kinase C activity (GO:0004698);; Molecular Function: ATP binding (GO:0005524);; Cellular Component: nucleus (GO:0005634);; Cellular Component: cytoplasm (GO:0005737);; Cellular Component: plasma membrane (GO:0005886);; Biol…	--	--	[T]	Signal transduction mechanisms	Protein kinase domain;; Protein tyrosine kinase	Phosphoenolpyruvate carboxylase kinase 1 OS=Arabidopsis thaliana OX=3702 GN=PPCK1 PE=1 SV=1	T	Signal transduction mechanisms	PREDICTED: phosphoenolpyruvate carboxylase kinase 2 [Oryza sativa Japonica Group]	molecular function: binding (GO:0005488);; biological process: metabolic process (GO:0008152);; biological process: cellular process (GO:0009987);; molecular function: catalytic activity (GO:0003824);; cellular component: cell (GO:0005623);; cellular component: organelle (GO:0043226);; cellular component: cell part (GO:0044464);; cellular component: membrane (GO:0016020);; cellular component: cel…
LOC_Os01g46970	LOC_Os01g46970	6.90642	386	7.13286	433	6.77184	418	25.8245	1701	25.6034	1549	23.5782	1296	9.0951e-53	1.99258	up	--	--	Molecular Function: DNA binding (GO:0003677);; Molecular Function: transcription factor activity, sequence-specific DNA binding (GO:0003700);; Cellular Component: nucleus (GO:0005634);; Biological Process: regulation of transcription, DNA-templated (GO:0006355);; Biological Process: response to water deprivation (GO:0009414);; Biological Process: response to salt stress (GO:0009651);; Biological …	K09060|0|osa:4327165|K09060 plant G-box-binding factor | (RefSeq) OSBZ8, P0684E06.7; common plant regulatory factor 1	--	--	--	G-box binding protein MFMR;; bZIP transcription factor;; Basic region leucine zipper;; bZIP Maf transcription factor	Common plant regulatory factor 1 OS=Petroselinum crispum OX=4043 GN=CPRF1 PE=2 SV=1	K	Transcription	PREDICTED: common plant regulatory factor 1 isoform X1 [Oryza sativa Japonica Group]	molecular function: binding (GO:0005488);; biological process: biological regulation (GO:0065007);; molecular function: nucleic acid binding transcription factor activity (GO:0001071);; cellular component: cell (GO:0005623);; cellular component: organelle (GO:0043226);; cellular component: cell part (GO:0044464);; biological process: response to stimulus (GO:0050896);; biological process: cellula…
LOC_Os01g64170	LOC_Os01g64170	38.4546	2913	29.546	2453	32.9	2789	702.903	69445	645.11	57791	725.197	58481	2.11903e-192	4.624	up	--	--	Biological Process: microtubule cytoskeleton organization (GO:0000226);; Biological Process: cytokinesis by cell plate formation (GO:0000911);; Molecular Function: hydrolase activity, hydrolyzing O-glycosyl compounds (GO:0004553);; Cellular Component: extracellular region (GO:0005576);; Cellular Component: nucleus (GO:0005634);; Cellular Component: endoplasmic reticulum (GO:0005783);; Biological …	--	--	--	--	Glycosyl hydrolases family 17	Glucan endo-1,3-beta-glucosidase 14 OS=Arabidopsis thaliana OX=3702 GN=At2g27500 PE=1 SV=2	G	Carbohydrate transport and metabolism	hypothetical protein OsI_04517 [Oryza sativa Indica Group]	biological process: cellular process (GO:0009987);; biological process: cellular component organization or biogenesis (GO:0071840);; biological process: single-organism process (GO:0044699);; molecular function: catalytic activity (GO:0003824);; cellular component: extracellular region (GO:0005576);; cellular component: cell (GO:0005623);; cellular component: organelle (GO:0043226);; cellular com…
Oryza_sativa_newGene_443	--	0	0	0	0	0	0	1.19031	56	1.5304	67	2.0262	80	4.97459e-10	7.44236	up	--	--	--	--	--	--	--	--	--	--	--	--	--
LOC_Os04g53190	LOC_Os04g53190	104.223	8985	102.509	9610	83.6963	7975	338.728	34037	485.182	44882	357.719	30021	7.09063e-39	2.14959	up	[E]	Amino acid transport and metabolism	Cellular Component: nucleus (GO:0005634);; Cellular Component: peroxisome (GO:0005777);; Biological Process: polyamine catabolic process (GO:0006598);; Molecular Function: primary amine oxidase activity (GO:0008131);; Molecular Function: methyltransferase activity (GO:0008168);; Biological Process: response to cold (GO:0009409);; Biological Process: response to water deprivation (GO:0009414);; Bi…	K17839|0|osa:4337046|K17839 polyamine oxidase [EC:1.5.3.17 1.5.3.-] | (RefSeq) probable polyamine oxidase 2	Arginine and proline metabolism (ko00330);; beta-Alanine metabolism (ko00410)	[Q]	Secondary metabolites biosynthesis, transport and catabolism	Flavin containing amine oxidoreductase;; NAD(P)-binding Rossmann-like domain;; FAD binding domain;; Pyridine nucleotide-disulphide oxidoreductase;; Glucose inhibited division protein A	Probable polyamine oxidase 2 OS=Arabidopsis thaliana OX=3702 GN=PAO2 PE=2 SV=1	S	Function unknown	PREDICTED: probable polyamine oxidase 2 [Oryza sativa Japonica Group]	cellular component: cell (GO:0005623);; cellular component: organelle (GO:0043226);; cellular component: cell part (GO:0044464);; biological process: metabolic process (GO:0008152);; biological process: cellular process (GO:0009987);; biological process: single-organism process (GO:0044699);; molecular function: catalytic activity (GO:0003824);; biological process: response to stimulus (GO:005089…
LOC_Os04g52740	LOC_Os04g52740	0.098045	2	0.154671	3	0.088557	2	7.1059	120	7.82425	122	10.5164	148	6.39213e-20	5.69747	up	--	--	Cellular Component: mitochondrion (GO:0005739);;	--	--	--	--	--	--	S	Function unknown	hypothetical protein OsJ_16181 [Oryza sativa Japonica Group]	cellular component: cell (GO:0005623);; cellular component: organelle (GO:0043226);; cellular component: cell part (GO:0044464)
LOC_Os01g50100	LOC_Os01g50100	34.6598	4864	34.2369	5220	11.1413	1728	969.606	160693	1522.48	232065	1825.16	252710	2.3355e-52	5.85087	up	[V]	Defense mechanisms	Biological Process: polysaccharide biosynthetic process (GO:0000271);; Biological Process: response to superoxide (GO:0000303);; Molecular Function: protein binding (GO:0005515);; Molecular Function: ATP binding (GO:0005524);; Cellular Component: nucleus (GO:0005634);; Cellular Component: plasma membrane (GO:0005886);; Biological Process: nucleobase-containing compound metabolic process (GO:00061…	K05658|0|osa:4323896|K05658 ATP-binding cassette, subfamily B (MDR/TAP), member 1 [EC:3.6.3.44] | (RefSeq) mdr7; ABC transporter B family member 11	--	[Q]	Secondary metabolites biosynthesis, transport and catabolism	ABC transporter transmembrane region;; ABC transporter;; RecF/RecN/SMC N terminal domain;; P-loop containing region of AAA domain;; AAA domain;; Predicted ATPase of the ABC class;; Zeta toxin;; Domain of unknown function DUF87	ABC transporter B family member 10 OS=Arabidopsis thaliana OX=3702 GN=ABCB10 PE=1 SV=2	V	Defense mechanisms	ABC transporter B family member 4 isoform X2 [Zea mays]	biological process: metabolic process (GO:0008152);; biological process: single-organism process (GO:0044699);; biological process: response to stimulus (GO:0050896);; molecular function: binding (GO:0005488);; cellular component: cell (GO:0005623);; cellular component: organelle (GO:0043226);; cellular component: cell part (GO:0044464);; cellular component: membrane (GO:0016020);; biological pro…
LOC_Os01g73550	LOC_Os01g73550	3.8064	254	5.1504	376	4.58158	336	14.4822	1137	13.6483	993	13.746	914	3.24425e-20	1.77506	up	[R]	General function prediction only	Molecular Function: metalloendopeptidase activity (GO:0004222);; Molecular Function: ATP binding (GO:0005524);; Cellular Component: mitochondrion (GO:0005739);; Cellular Component: mitochondrial outer membrane (GO:0005741);; Cellular Component: mitochondrial respiratory chain complex III (GO:0005750);; Cellular Component: mitochondrial intermembrane space (GO:0005758);; Cellular Component: mitoch…	K01412|0|dosa:Os01t0966300-01|K01412 mitochondrial-processing peptidase subunit alpha [EC:3.4.24.64] | (RAP-DB) Os01g0966300; Similar to Mitochondrial processing peptidase.	--	[O]	Posttranslational modification, protein turnover, chaperones	Insulinase (Peptidase family M16);; Peptidase M16 inactive domain	Mitochondrial-processing peptidase subunit alpha OS=Solanum tuberosum OX=4113 GN=MPP PE=1 SV=1	O	Posttranslational modification, protein turnover, chaperones	putative mitochondrial processing peptidase [Oryza sativa Japonica Group]	biological process: metabolic process (GO:0008152);; molecular function: catalytic activity (GO:0003824);; molecular function: binding (GO:0005488);; cellular component: cell (GO:0005623);; cellular component: organelle (GO:0043226);; cellular component: cell part (GO:0044464);; cellular component: membrane (GO:0016020);; cellular component: organelle part (GO:0044422);; cellular component: macro…
LOC_Os06g06880	LOC_Os06g06880	7.9673	509	7.30524	507	7.54107	532	33.1645	2499	36.5354	2532	29.7024	1870	7.65564e-74	2.26593	up	[T]	Signal transduction mechanisms	Cellular Component: protein phosphatase type 1 complex (GO:0000164);; Molecular Function: phosphoprotein phosphatase activity (GO:0004721);; Molecular Function: protein serine/threonine phosphatase activity (GO:0004722);; Cellular Component: nucleolus (GO:0005730);; Cellular Component: cytoplasm (GO:0005737);; Biological Process: protein dephosphorylation (GO:0006470);; Biological Process: N-term…	K06269|0|osa:4340228|K06269 serine/threonine-protein phosphatase PP1 catalytic subunit [EC:3.1.3.16] | (RefSeq) serine/threonine-protein phosphatase PP1	mRNA surveillance pathway (ko03015)	[TR]	Signal transduction mechanisms;; General function prediction only	Calcineurin-like phosphoesterase;; Serine-threonine protein phosphatase N-terminal domain	Serine/threonine-protein phosphatase PP1 OS=Medicago sativa subsp. varia OX=36902 GN=PP1 PE=2 SV=1	T	Signal transduction mechanisms	PREDICTED: serine/threonine-protein phosphatase PP1 [Oryza sativa Japonica Group]	cellular component: cell (GO:0005623);; cellular component: macromolecular complex (GO:0032991);; cellular component: cell part (GO:0044464);; biological process: metabolic process (GO:0008152);; biological process: cellular process (GO:0009987);; molecular function: catalytic activity (GO:0003824);; cellular component: organelle (GO:0043226);; cellular component: organelle part (GO:0044422);; bi…
Oryza_sativa_newGene_1535	--	9.12279	387	6.22493	287	6.92517	324	135.739	6784	134.208	6169	145.689	6083	3.60172e-128	4.36733	up	[R]	General function prediction only	Biological Process: ribosomal subunit export from nucleus (GO:0000054);; Molecular Function: GTPase activity (GO:0003924);; Molecular Function: protein binding (GO:0005515);; Molecular Function: GTP binding (GO:0005525);; Cellular Component: cell wall (GO:0005618);; Cellular Component: nucleus (GO:0005634);; Cellular Component: Golgi apparatus (GO:0005794);; Cellular Component: cytosol (GO:000582…	K07936|2.9114e-140|osa:4325312|K07936 GTP-binding nuclear protein Ran | (RefSeq) OsJ_002485, OsRan1, P0046B10.3, RAN1, Ran, TC4; GTP-binding nuclear protein Ran-1	Ribosome biogenesis in eukaryotes (ko03008);; RNA transport (ko03013)	[U]	Intracellular trafficking, secretion, and vesicular transport	Ras family;; Ras of Complex, Roc, domain of DAPkinase;; ADP-ribosylation factor family;; RNA helicase	GTP-binding nuclear protein Ran-1 OS=Oryza sativa subsp. japonica OX=39947 GN=RAN1 PE=2 SV=1	S	Function unknown	hypothetical protein OsJ_02575 [Oryza sativa Japonica Group]	biological process: localization (GO:0051179);; molecular function: catalytic activity (GO:0003824);; molecular function: binding (GO:0005488);; cellular component: cell (GO:0005623);; cellular component: cell part (GO:0044464);; cellular component: organelle (GO:0043226);; cellular component: membrane (GO:0016020);; biological process: single-organism process (GO:0044699);; biological process: c…
LOC_Os10g30580	LOC_Os10g30580	68.0755	6746	64.244	6917	55.5403	5998	157.376	18423	185.105	19897	159.881	15639	4.08808e-37	1.5765	up	[O]	Posttranslational modification, protein turnover, chaperones	Molecular Function: calmodulin binding (GO:0005516);; Molecular Function: ATP binding (GO:0005524);; Cellular Component: cell wall (GO:0005618);; Cellular Component: nuclear envelope (GO:0005635);; Cellular Component: nucleoplasm (GO:0005654);; Cellular Component: nucleolus (GO:0005730);; Cellular Component: Golgi apparatus (GO:0005794);; Cellular Component: spindle (GO:0005819);; Cellular Compon…	K13525|0|osa:4348731|K13525 transitional endoplasmic reticulum ATPase | (RefSeq) cell division control protein 48 homolog E	Protein processing in endoplasmic reticulum (ko04141)	[O]	Posttranslational modification, protein turnover, chaperones	ATPase family associated with various cellular activities (AAA);; Cell division protein 48 (CDC48), N-terminal domain;; Holliday junction DNA helicase ruvB N-terminus;; AAA domain (Cdc48 subfamily);; AAA ATPase domain;; AAA domain (dynein-related subfamily);; AAA domain;; AAA domain;; Cell division protein 48 (CDC48), domain 2;; AAA domain;; TIP49 C-terminus;; AAA domain;; RNA helicase;; Magnesiu…	Cell division control protein 48 homolog E OS=Arabidopsis thaliana OX=3702 GN=CDC48E PE=2 SV=2	O	Posttranslational modification, protein turnover, chaperones	PREDICTED: cell division control protein 48 homolog E [Oryza sativa Japonica Group]	molecular function: binding (GO:0005488);; cellular component: cell (GO:0005623);; cellular component: cell part (GO:0044464);; cellular component: organelle (GO:0043226);; cellular component: organelle part (GO:0044422);; cellular component: membrane (GO:0016020);; biological process: metabolic process (GO:0008152);; biological process: single-organism process (GO:0044699);; biological process: …
LOC_Os12g30030	LOC_Os12g30030	13.8964	597	15.4197	721	11.4583	544	36.0561	1832	32.9477	1541	35.1866	1499	3.81741e-19	1.51134	up	[O]	Posttranslational modification, protein turnover, chaperones	Molecular Function: structural molecule activity (GO:0005198);; Biological Process: iron-sulfur cluster assembly (GO:0016226);; Molecular Function: iron-sulfur cluster binding (GO:0051536);;	K13628|2.63905e-88|osa:4352230|K13628 iron-sulfur cluster assembly protein | (RefSeq) iron-sulfur assembly protein IscA-like 1, mitochondrial	--	[P]	Inorganic ion transport and metabolism	Iron-sulphur cluster biosynthesis	Iron-sulfur assembly protein IscA-like 1, mitochondrial OS=Arabidopsis thaliana OX=3702 GN=At2g16710 PE=2 SV=2	S	Function unknown	PREDICTED: iron-sulfur assembly protein IscA-like 1, mitochondrial [Oryza sativa Japonica Group]	molecular function: structural molecule activity (GO:0005198);; biological process: metabolic process (GO:0008152);; biological process: cellular process (GO:0009987);; biological process: cellular component organization or biogenesis (GO:0071840);; molecular function: binding (GO:0005488)
LOC_Os12g35670	LOC_Os12g35670	1.44604	55	1.43941	59	1.27172	53	10.2934	455	4.82105	196	6.50957	241	1.04574e-12	2.48987	up	--	--	Molecular Function: signal transducer activity (GO:0004871);; Molecular Function: hormone activity (GO:0005179);; Cellular Component: extracellular region (GO:0005576);; Cellular Component: plant-type cell wall (GO:0009505);; Cellular Component: plasmodesma (GO:0009506);; Biological Process: response to brassinosteroid (GO:0009741);; Biological Process: plant-type cell wall modification (GO:00098…	--	--	--	--	Rapid ALkalinization Factor (RALF)	Protein RALF-like 1 OS=Arabidopsis thaliana OX=3702 GN=RALF1 PE=1 SV=1	S	Function unknown	PREDICTED: rapid alkalinization factor [Oryza sativa Japonica Group]	molecular function: signal transducer activity (GO:0004871);; molecular function: binding (GO:0005488);; cellular component: extracellular region (GO:0005576);; cellular component: cell (GO:0005623);; cellular component: cell part (GO:0044464);; cellular component: cell junction (GO:0030054);; biological process: response to stimulus (GO:0050896);; biological process: cellular process (GO:0009987…
LOC_Os03g25620	LOC_Os03g25620	10.3509	693	10.0337	730	8.31135	615	41.5045	3279	40.9436	2975	36.0778	2381	2.58137e-68	2.19447	up	--	--	Molecular Function: protein serine/threonine kinase activity (GO:0004674);; Cellular Component: plasma membrane (GO:0005886);; Biological Process: cellular component organization (GO:0016043);; Biological Process: growth (GO:0040007);; Cellular Component: intracellular organelle (GO:0043229);; Biological Process: single-organism cellular process (GO:0044763);; Biological Process: single-organism …	K14798|0|osa:4332942|K14798 protein LTV1 | (RefSeq) protein LTV1 homolog	--	[S]	Function unknown	Low temperature viability protein	--	S	Function unknown	PREDICTED: protein LTV1 homolog isoform X1 [Oryza sativa Japonica Group]	biological process: metabolic process (GO:0008152);; biological process: cellular process (GO:0009987);; molecular function: catalytic activity (GO:0003824);; cellular component: cell (GO:0005623);; cellular component: membrane (GO:0016020);; cellular component: cell part (GO:0044464);; biological process: cellular component organization or biogenesis (GO:0071840);; biological process: growth (GO…
LOC_Os02g42530	LOC_Os02g42530	4.45357	447	5.13561	558	4.18294	448	10.1831	1135	9.14241	936	8.92669	846	7.4842e-12	1.12314	up	--	--	Biological Process: vegetative to reproductive phase transition of meristem (GO:0010228);; Biological Process: protein desumoylation (GO:0016926);; Biological Process: hydrogen peroxide biosynthetic process (GO:0050665);;	--	--	--	--	Plant protein of unknown function (DUF639)	--	S	Function unknown	PREDICTED: uncharacterized protein LOC4330091 [Oryza sativa Japonica Group]	biological process: reproduction (GO:0000003);; biological process: reproductive process (GO:0022414);; biological process: developmental process (GO:0032502);; biological process: metabolic process (GO:0008152);; biological process: cellular process (GO:0009987)
LOC_Os03g51390	LOC_Os03g51390	7.16863	288	8.47012	370	7.86757	349	24.3923	1156	24.5148	1069	20.2691	803	2.79336e-26	1.69586	up	--	--	Cellular Component: intracellular membrane-bounded organelle (GO:0043231);; Cellular Component: intracellular organelle part (GO:0044446);; Biological Process: single-organism cellular process (GO:0044763);; Cellular Component: cell periphery (GO:0071944);;	--	--	--	--	--	--	S	Function unknown	PREDICTED: uncharacterized protein LOC9271618 [Oryza sativa Japonica Group]	cellular component: cell (GO:0005623);; cellular component: organelle (GO:0043226);; cellular component: cell part (GO:0044464);; cellular component: organelle part (GO:0044422);; biological process: cellular process (GO:0009987);; biological process: single-organism process (GO:0044699)
LOC_Os02g12870	LOC_Os02g12870	14.7183	804	13.7394	824	10.2356	617	26.9557	1685	31.374	1857	29.3061	1551	1.87794e-13	1.30651	up	--	--	Cellular Component: plasma membrane (GO:0005886);;	--	--	--	--	Peptidase M50B-like	--	S	Function unknown	PREDICTED: uncharacterized protein LOC4328759 isoform X2 [Oryza sativa Japonica Group]	cellular component: cell (GO:0005623);; cellular component: membrane (GO:0016020);; cellular component: cell part (GO:0044464)
LOC_Os11g33120	LOC_Os11g33120	56.8255	7168	54.1264	7415	48.1867	6720	78.4209	11668	99.2129	13619	109.202	13604	8.02654e-08	1.01144	up	[T]	Signal transduction mechanisms	Biological Process: MAPK cascade (GO:0000165);; Biological Process: respiratory burst involved in defense response (GO:0002679);; Molecular Function: peroxidase activity (GO:0004601);; Molecular Function: iron ion binding (GO:0005506);; Molecular Function: calcium ion binding (GO:0005509);; Cellular Component: nucleus (GO:0005634);; Cellular Component: vacuole (GO:0005773);; Cellular Component: G…	K13447|0|osa:107278041|K13447 respiratory burst oxidase [EC:1.6.3.- 1.11.1.-] | (RefSeq) respiratory burst oxidase homolog protein B-like	Plant-pathogen interaction (ko04626)	[PQ]	Inorganic ion transport and metabolism;; Secondary metabolites biosynthesis, transport and catabolism	Ferric reductase NAD binding domain;; Respiratory burst NADPH oxidase;; FAD-binding domain;; Ferric reductase like transmembrane component;; EF-hand domain pair	Respiratory burst oxidase homolog protein C OS=Solanum tuberosum OX=4113 GN=RBOHC PE=1 SV=2	U	Intracellular trafficking, secretion, and vesicular transport	PREDICTED: respiratory burst oxidase homolog protein B-like [Oryza sativa Japonica Group]	biological process: metabolic process (GO:0008152);; biological process: cellular process (GO:0009987);; biological process: signaling (GO:0023052);; biological process: single-organism process (GO:0044699);; biological process: response to stimulus (GO:0050896);; biological process: biological regulation (GO:0065007);; biological process: immune system process (GO:0002376);; biological process: …
LOC_Os10g42750	LOC_Os10g42750	0.902797	117	0.72711	102	0.873173	125	1.30825	200	1.76132	247	2.53279	323	0.000138864	1.31528	up	[N]	Cell motility	Biological Process: microtubule cytoskeleton organization (GO:0000226);; Biological Process: double-strand break repair via homologous recombination (GO:0000724);; Biological Process: cytokinesis by cell plate formation (GO:0000911);; Cellular Component: endosome (GO:0005768);; Cellular Component: endoplasmic reticulum (GO:0005783);; Cellular Component: trans-Golgi network (GO:0005802);; Cellular…	K20924|0|osa:4349505|K20924 cellulose synthase-like protein [EC:2.4.1.-] | (RefSeq) CSLD1, OsCslD1, OsJ_031301; cellulose synthase-like protein D1	--	--	--	Cellulose synthase;; RING/Ubox like zinc-binding domain;; Glycosyl transferase family group 2	Cellulose synthase-like protein D1 OS=Oryza sativa subsp. japonica OX=39947 GN=CSLD1 PE=2 SV=1	M	Cell wall/membrane/envelope biogenesis	PREDICTED: cellulose synthase-like protein D1 [Oryza sativa Japonica Group]	biological process: cellular process (GO:0009987);; biological process: cellular component organization or biogenesis (GO:0071840);; biological process: metabolic process (GO:0008152);; biological process: response to stimulus (GO:0050896);; biological process: single-organism process (GO:0044699);; cellular component: cell (GO:0005623);; cellular component: organelle (GO:0043226);; cellular comp…
LOC_Os05g02020	LOC_Os05g02020	41.0995	3063	37.6629	3050	31.5231	2595	170.139	14947	158.882	12845	183.246	13450	3.88569e-50	2.37144	up	--		Biological Process: RNA splicing, via endonucleolytic cleavage and ligation (GO:0000394);; Biological Process: respiratory burst involved in defense response (GO:0002679);; Molecular Function: protein serine/threonine kinase activity (GO:0004674);; Molecular Function: protein binding (GO:0005515);; Molecular Function: ATP binding (GO:0005524);; Cellular Component: nucleolus (GO:0005730);; Cellula…	--	--	[T]	Signal transduction mechanisms	Protein tyrosine kinase;; Protein kinase domain	Receptor-like cytoplasmic kinase 176 OS=Oryza sativa subsp. japonica OX=39947 GN=RLCK176 PE=1 SV=1	T	Signal transduction mechanisms	PREDICTED: protein kinase APK1A, chloroplastic [Oryza sativa Japonica Group]	biological process: metabolic process (GO:0008152);; biological process: cellular process (GO:0009987);; biological process: immune system process (GO:0002376);; biological process: single-organism process (GO:0044699);; molecular function: catalytic activity (GO:0003824);; molecular function: binding (GO:0005488);; cellular component: cell (GO:0005623);; cellular component: organelle (GO:0043226…
LOC_Os03g60080	LOC_Os03g60080	118.831	5392	141.357	6969	128.804	6457	684.09	36661	525.24	25889	535.829	23991	1.03005e-43	2.3082	up	--	--	Biological Process: MAPK cascade (GO:0000165);; Biological Process: response to hypoxia (GO:0001666);; Molecular Function: DNA binding (GO:0003677);; Molecular Function: transcription factor activity, sequence-specific DNA binding (GO:0003700);; Cellular Component: nucleus (GO:0005634);; Biological Process: regulation of transcription, DNA-templated (GO:0006355);; Biological Process: protein targ…	--	--	--	--	No apical meristem (NAM) protein	NAC domain-containing protein 2 OS=Oryza sativa subsp. japonica OX=39947 GN=NAC002 PE=1 SV=1	K	Transcription	PREDICTED: NAC domain-containing protein 67-like [Oryza sativa Japonica Group]	biological process: metabolic process (GO:0008152);; biological process: cellular process (GO:0009987);; biological process: signaling (GO:0023052);; biological process: single-organism process (GO:0044699);; biological process: response to stimulus (GO:0050896);; biological process: biological regulation (GO:0065007);; molecular function: binding (GO:0005488);; molecular function: nucleic acid b…
LOC_Os10g32870	LOC_Os10g32870	7.88377	127	4.98817	88	4.03054	72	14.0877	268	14.4245	253	10.6612	170	5.88934e-06	1.35695	up	[J]	Translation, ribosomal structure and biogenesis	Molecular Function: structural constituent of ribosome (GO:0003735);; Biological Process: DNA-templated transcription, elongation (GO:0006354);; Biological Process: translation (GO:0006412);; Biological Process: protein targeting to mitochondrion (GO:0006626);; Biological Process: cellular aromatic compound metabolic process (GO:0006725);; Cellular Component: chloroplast stroma (GO:0009570);; Cel…	K02867|3.95244e-97|osa:4348843|K02867 large subunit ribosomal protein L11 | (RefSeq) 54S ribosomal protein L19, mitochondrial	Ribosome (ko03010)	[J]	Translation, ribosomal structure and biogenesis	Ribosomal protein L11, RNA binding domain;; Ribosomal protein L11, N-terminal domain	50S ribosomal protein L11, chloroplastic OS=Guillardia theta OX=55529 GN=rpl11 PE=3 SV=1	J	Translation, ribosomal structure and biogenesis	PREDICTED: 54S ribosomal protein L19, mitochondrial [Oryza sativa Japonica Group]	molecular function: structural molecule activity (GO:0005198);; biological process: metabolic process (GO:0008152);; biological process: cellular process (GO:0009987);; biological process: localization (GO:0051179);; cellular component: cell (GO:0005623);; cellular component: organelle (GO:0043226);; cellular component: organelle part (GO:0044422);; cellular component: cell part (GO:0044464);; ce…
LOC_Os02g08090	LOC_Os02g08090	24.0841	633	22.0593	604	22.4694	645	128.05	3988	133.475	3819	130.886	3388	5.72313e-94	2.69208	up	[K]	Transcription	Biological Process: RNA methylation (GO:0001510);; Molecular Function: nucleic acid binding (GO:0003676);; Cellular Component: nucleolus (GO:0005730);; Cellular Component: small nucleolar ribonucleoprotein complex (GO:0005732);; Cellular Component: cytosol (GO:0005829);; Biological Process: RNA processing (GO:0006396);; Cellular Component: intracellular ribonucleoprotein complex (GO:0030529);;	K11098|1.68712e-36|egu:105050794|K11098 small nuclear ribonucleoprotein F | (RefSeq) probable small nuclear ribonucleoprotein F	Spliceosome (ko03040)	[A]	RNA processing and modification	LSM domain	Probable small nuclear ribonucleoprotein F OS=Arabidopsis thaliana OX=3702 GN=At4g30220 PE=3 SV=1	K	Transcription	putative small nuclear ribonucleoprotein F [Apostasia shenzhenica]	biological process: metabolic process (GO:0008152);; biological process: cellular process (GO:0009987);; molecular function: binding (GO:0005488);; cellular component: cell (GO:0005623);; cellular component: organelle (GO:0043226);; cellular component: organelle part (GO:0044422);; cellular component: cell part (GO:0044464);; cellular component: macromolecular complex (GO:0032991)
LOC_Os02g50790	LOC_Os02g50790	34.1177	2702	37.0783	3191	30.4308	2663	74.326	6952	72.8285	6265	69.7842	5453	9.39018e-24	1.2461	up	--	--	Biological Process: microtubule cytoskeleton organization (GO:0000226);; Molecular Function: binding (GO:0005488);; Cellular Component: nuclear pore (GO:0005643);; Cellular Component: nucleolus (GO:0005730);; Cellular Component: cytosol (GO:0005829);; Biological Process: protein import into nucleus (GO:0006606);; Biological Process: organelle organization (GO:0006996);; Cellular Component: plasmo…	K09291|0|osa:4330687|K09291 nucleoprotein TPR | (RefSeq) P0585G03.5, P0585G03.6; nuclear-pore anchor	--	[S]	Function unknown	--	Nuclear-pore anchor OS=Arabidopsis thaliana OX=3702 GN=NUA PE=1 SV=1	U	Intracellular trafficking, secretion, and vesicular transport	PREDICTED: nuclear-pore anchor isoform X1 [Oryza sativa Japonica Group]	biological process: cellular process (GO:0009987);; biological process: cellular component organization or biogenesis (GO:0071840);; molecular function: binding (GO:0005488);; cellular component: cell (GO:0005623);; cellular component: macromolecular complex (GO:0032991);; cellular component: organelle (GO:0043226);; cellular component: organelle part (GO:0044422);; cellular component: cell part …
LOC_Os01g67970	LOC_Os01g67970	2.88889	423	2.77595	442	1.926	312	5.18415	896	5.97849	950	5.65124	816	3.79739e-11	1.30166	up	[R]	General function prediction only	Molecular Function: nucleic acid binding (GO:0003676);; Molecular Function: catalytic activity (GO:0003824);; Molecular Function: protein binding (GO:0005515);; Cellular Component: nucleus (GO:0005634);; Biological Process: regulation of transcription, DNA-templated (GO:0006355);; Biological Process: response to brassinosteroid (GO:0009741);; Biological Process: unidimensional cell growth (GO:000…	--	--	[R]	General function prediction only	JmjC domain, hydroxylase;; jmjN domain	Lysine-specific demethylase JMJ705 OS=Oryza sativa subsp. japonica OX=39947 GN=JMJ705 PE=1 SV=1	S	Function unknown	PREDICTED: lysine-specific demethylase JMJ705 [Oryza sativa Japonica Group]	molecular function: binding (GO:0005488);; molecular function: catalytic activity (GO:0003824);; cellular component: cell (GO:0005623);; cellular component: organelle (GO:0043226);; cellular component: cell part (GO:0044464);; biological process: biological regulation (GO:0065007);; biological process: response to stimulus (GO:0050896);; biological process: cellular process (GO:0009987);; biologi…
LOC_Os04g18200	LOC_Os04g18200	6.96023	390	5.39679	328	5.10424	316	11.6313	768	11.098	674	9.45441	522	4.57694e-09	1.03114	up	[EM]	Amino acid transport and metabolism;; Cell wall/membrane/envelope biogenesis	Molecular Function: 4-hydroxy-tetrahydrodipicolinate synthase (GO:0008840);; Biological Process: lysine biosynthetic process via diaminopimelate (GO:0009089);; Cellular Component: chloroplast (GO:0009507);; Biological Process: diaminopimelate biosynthetic process (GO:0019877);;	K01714|0|osa:4335317|K01714 4-hydroxy-tetrahydrodipicolinate synthase [EC:4.3.3.7] | (RefSeq) 4-hydroxy-tetrahydrodipicolinate synthase 1, chloroplastic	Monobactam biosynthesis (ko00261);; Lysine biosynthesis (ko00300);; Biosynthesis of amino acids (ko01230)	--	--	Dihydrodipicolinate synthetase family	4-hydroxy-tetrahydrodipicolinate synthase 1, chloroplastic OS=Triticum aestivum OX=4565 PE=1 SV=1	E	Amino acid transport and metabolism	PREDICTED: 4-hydroxy-tetrahydrodipicolinate synthase 1, chloroplastic [Oryza sativa Japonica Group]	molecular function: catalytic activity (GO:0003824);; biological process: metabolic process (GO:0008152);; biological process: cellular process (GO:0009987);; biological process: single-organism process (GO:0044699);; cellular component: cell (GO:0005623);; cellular component: organelle (GO:0043226);; cellular component: cell part (GO:0044464)
LOC_Os09g20590	LOC_Os09g20590	7.47881	449	7.27724	475	5.95206	395	13.7833	976	13.442	877	12.6873	752	2.52788e-13	1.0991	up	--	--	--	K13099|0|osa:4346897|K13099 CD2 antigen cytoplasmic tail-binding protein 2 | (RefSeq) P0599F09.6; CD2 antigen cytoplasmic tail-binding protein 2 homolog	--	[R]	General function prediction only	--	--	S	Function unknown	PREDICTED: CD2 antigen cytoplasmic tail-binding protein 2 homolog isoform X3 [Oryza sativa Japonica Group]	--
LOC_Os02g37870	LOC_Os02g37870	4.40974	210	3.42309	177	4.26734	224	41.5002	2327	39.7334	2049	38.1901	1789	1.12295e-97	3.44248	up	--	--	--	K14820|0|osa:4329832|K14820 ribosome biogenesis protein BRX1 | (RefSeq) ribosome biogenesis protein BRX1	--	[J]	Translation, ribosomal structure and biogenesis	Brix domain	Ribosome biogenesis protein BRX1 homolog 2 OS=Arabidopsis thaliana OX=3702 GN=BRIX1-2 PE=2 SV=1	J	Translation, ribosomal structure and biogenesis	PREDICTED: ribosome biogenesis protein BRX1 [Oryza sativa Japonica Group]	--
LOC_Os07g38540	LOC_Os07g38540	8.26426	259	8.52867	291	8.94411	310	50.9362	1884	51.1309	1739	46.1451	1426	3.14089e-78	2.66505	up	[J]	Translation, ribosomal structure and biogenesis	Biological Process: cytokinesis by cell plate formation (GO:0000911);; Biological Process: RNA methylation (GO:0001510);; Molecular Function: structural constituent of ribosome (GO:0003735);; Cellular Component: cell wall (GO:0005618);; Cellular Component: nucleolus (GO:0005730);; Cellular Component: mitochondrion (GO:0005739);; Cellular Component: endoplasmic reticulum (GO:0005783);; Cellular Co…	K02953|2.79308e-106|osa:4343679|K02953 small subunit ribosomal protein S13e | (RefSeq) OJ1699_E05.12; 40S ribosomal protein S13-2-like	Ribosome (ko03010)	[J]	Translation, ribosomal structure and biogenesis	Ribosomal S13/S15 N-terminal domain;; Ribosomal protein S15	40S ribosomal protein S13-2 OS=Oryza sativa subsp. japonica OX=39947 GN=Os08g0117300 PE=1 SV=1	J	Translation, ribosomal structure and biogenesis	PREDICTED: 40S ribosomal protein S13-2-like [Oryza sativa Japonica Group]	biological process: cellular process (GO:0009987);; biological process: single-organism process (GO:0044699);; biological process: metabolic process (GO:0008152);; molecular function: structural molecule activity (GO:0005198);; cellular component: cell (GO:0005623);; cellular component: cell part (GO:0044464);; cellular component: organelle (GO:0043226);; cellular component: organelle part (GO:00…
LOC_Os07g32430	LOC_Os07g32430	17.7026	2408	19.5655	2892	15.5755	2341	77.1697	12398	75.3312	11131	89.4885	12011	9.88882e-43	2.35135	up	[J]	Translation, ribosomal structure and biogenesis	Molecular Function: nucleic acid binding (GO:0003676);; Molecular Function: RNA helicase activity (GO:0003724);; Molecular Function: helicase activity (GO:0004386);; Molecular Function: ATP binding (GO:0005524);; Cellular Component: nucleus (GO:0005634);; Cellular Component: cytosol (GO:0005829);; Biological Process: RNA processing (GO:0006396);; Molecular Function: ATP-dependent helicase activit…	K12815|0|osa:4343339|K12815 pre-mRNA-splicing factor ATP-dependent RNA helicase DHX38/PRP16 [EC:3.6.4.13] | (RefSeq) OJ1163_G04.102; pre-mRNA-splicing factor ATP-dependent RNA helicase DEAH7	Spliceosome (ko03040)	[A]	RNA processing and modification	Helicase associated domain (HA2);; Oligonucleotide/oligosaccharide-binding (OB)-fold;; Helicase conserved C-terminal domain;; DEAD/DEAH box helicase;; AAA domain;; Uncharacterized conserved protein (DUF2075)	Pre-mRNA-splicing factor ATP-dependent RNA helicase DEAH7 OS=Arabidopsis thaliana OX=3702 GN=CUV PE=1 SV=1	L	Replication, recombination and repair	PREDICTED: pre-mRNA-splicing factor ATP-dependent RNA helicase DEAH7 [Oryza sativa Japonica Group]	molecular function: binding (GO:0005488);; molecular function: catalytic activity (GO:0003824);; cellular component: cell (GO:0005623);; cellular component: organelle (GO:0043226);; cellular component: cell part (GO:0044464);; biological process: metabolic process (GO:0008152);; biological process: cellular process (GO:0009987);; biological process: reproduction (GO:0000003);; biological process:…
LOC_Os07g36120	LOC_Os07g36120	0.687941	15	0.92585	21	0.787499	19	2.20069	54	1.83237	42	1.9495	40	0.00266702	1.39608	up	--	--	--	--	--	--	--	--	--	--	--	hypothetical protein [Oryza sativa Japonica Group]	--
LOC_Os03g56660	LOC_Os03g56660	3.66102	327	3.35751	335	2.65055	273	9.08345	992	11.4149	1142	9.55711	862	1.66028e-25	1.7969	up	--	--	--	--	--	--	--	Calmodulin binding protein-like	Calmodulin-binding protein 60 A OS=Arabidopsis thaliana OX=3702 GN=CBP60A PE=2 SV=1	S	Function unknown	PREDICTED: uncharacterized protein LOC4334299 isoform X4 [Oryza sativa Japonica Group]	--
LOC_Os09g20630	LOC_Os09g20630	2.88084	183	2.80736	193	3.09753	223	5.52904	413	5.563	369	7.01826	423	1.53232e-06	1.14305	up	--	--	Biological Process: response to molecule of fungal origin (GO:0002238);; Cellular Component: endoplasmic reticulum membrane (GO:0005789);; Cellular Component: Golgi apparatus (GO:0005794);; Cellular Component: plasma membrane (GO:0005886);; Cellular Component: integral component of membrane (GO:0016021);; Biological Process: sterol biosynthetic process (GO:0016126);; Biological Process: long-chai…	--	--	[U]	Intracellular trafficking, secretion, and vesicular transport	TLC domain	ASC1-like protein OS=Solanum lycopersicum OX=4081 PE=2 SV=1	U	Intracellular trafficking, secretion, and vesicular transport	PREDICTED: ASC1-like protein 1 [Oryza sativa Japonica Group]	biological process: response to stimulus (GO:0050896);; cellular component: cell (GO:0005623);; cellular component: membrane (GO:0016020);; cellular component: organelle (GO:0043226);; cellular component: organelle part (GO:0044422);; cellular component: membrane part (GO:0044425);; cellular component: cell part (GO:0044464);; biological process: metabolic process (GO:0008152);; biological proces…
LOC_Os01g14110	LOC_Os01g14110	2.82376	64	2.26579	56	1.77181	45	5.45287	145	4.43503	109	3.55742	79	0.0010018	1.09916	up	--	--	Molecular Function: protein binding (GO:0005515);; Cellular Component: nucleus (GO:0005634);; Cellular Component: mitochondrion (GO:0005739);; Biological Process: defense response (GO:0006952);; Biological Process: response to brassinosteroid (GO:0009741);; Biological Process: hormone-mediated signaling pathway (GO:0009755);; Biological Process: regulation of gene expression (GO:0010468);; Biolog…	--	--	--	--	--	Transcription factor bHLH149 OS=Arabidopsis thaliana OX=3702 GN=BHLH149 PE=1 SV=1	S	Function unknown	hypothetical protein OsI_01129 [Oryza sativa Indica Group]	molecular function: binding (GO:0005488);; cellular component: cell (GO:0005623);; cellular component: organelle (GO:0043226);; cellular component: cell part (GO:0044464);; biological process: response to stimulus (GO:0050896);; biological process: cellular process (GO:0009987);; biological process: signaling (GO:0023052);; biological process: single-organism process (GO:0044699);; biological pro…
LOC_Os01g15979	LOC_Os01g15979	15.4892	453	13.0455	414	13.9616	451	47.8776	1652	53.1344	1686	51.9038	1496	1.66708e-38	1.99715	up	--	--	Cellular Component: mitochondrion (GO:0005739);;	--	--	--	--	--	--	S	Function unknown	PREDICTED: uncharacterized protein LOC4326203 [Oryza sativa Japonica Group]	cellular component: cell (GO:0005623);; cellular component: organelle (GO:0043226);; cellular component: cell part (GO:0044464)
LOC_Os04g41380	LOC_Os04g41380	0.608352	76	0.282687	39	0.24656	34	3.27031	479	4.82541	649	6.53896	799	9.38767e-22	3.79791	up	[K]	Transcription	Biological Process: defense response (GO:0006952);; Biological Process: cellular process (GO:0009987);;	--	--	--	--	Leucine Rich repeats (2 copies)	Disease resistance RPP13-like protein 4 OS=Arabidopsis thaliana OX=3702 GN=RPP13L4 PE=1 SV=2	S	Function unknown	PREDICTED: uncharacterized protein LOC4336247 [Oryza sativa Japonica Group]	biological process: response to stimulus (GO:0050896);; biological process: cellular process (GO:0009987)
LOC_Os07g48870	LOC_Os07g48870	0.735191	38	0.282414	16	0.692813	39	5.73813	342	5.2833	290	5.35687	267	3.12285e-21	3.34424	up	--	--	Biological Process: cell fate specification (GO:0001708);; Molecular Function: DNA binding (GO:0003677);; Molecular Function: chromatin binding (GO:0003682);; Molecular Function: transcription factor activity, sequence-specific DNA binding (GO:0003700);; Molecular Function: protein binding (GO:0005515);; Cellular Component: nucleus (GO:0005634);; Biological Process: toxin catabolic process (GO:00…	K09422|0|osa:4344354|K09422 myb proto-oncogene protein, plant | (RefSeq) OJ1150_E04.133, OJ1165_F02.110; myb-related protein 340	--	[K]	Transcription	Myb-like DNA-binding domain;; Myb-like DNA-binding domain	Transcription factor MYB2 OS=Oryza sativa subsp. japonica OX=39947 GN=MYB2 PE=2 SV=1	K	Transcription	PREDICTED: myb-related protein 340 [Oryza sativa Japonica Group]	biological process: cellular process (GO:0009987);; biological process: developmental process (GO:0032502);; biological process: single-organism process (GO:0044699);; molecular function: binding (GO:0005488);; biological process: biological regulation (GO:0065007);; molecular function: nucleic acid binding transcription factor activity (GO:0001071);; cellular component: cell (GO:0005623);; cellu…
LOC_Os01g27210	LOC_Os01g27210	13.8576	480	12.3249	464	9.24495	354	142.625	5830	109.444	4115	133.702	4566	1.62645e-72	3.59527	up	[O]	Posttranslational modification, protein turnover, chaperones	Molecular Function: glutathione transferase activity (GO:0004364);; Molecular Function: glutathione peroxidase activity (GO:0004602);; Molecular Function: copper ion binding (GO:0005507);; Cellular Component: nucleus (GO:0005634);; Cellular Component: cytosol (GO:0005829);; Cellular Component: plasma membrane (GO:0005886);; Biological Process: phosphate-containing compound metabolic process (GO:0…	K00799|1.4915e-165|osa:4325704|K00799 glutathione S-transferase [EC:2.5.1.18] | (RefSeq) P0493G01.3; glutathione S-transferase 4	Glutathione metabolism (ko00480)	[O]	Posttranslational modification, protein turnover, chaperones	Glutathione S-transferase, N-terminal domain;; Glutathione S-transferase, C-terminal domain;; Glutathione S-transferase, N-terminal domain;; Glutathione S-transferase, N-terminal domain;; Glutathione S-transferase, C-terminal domain;; Glutathione S-transferase, C-terminal domain	Glutathione S-transferase 4 OS=Zea mays OX=4577 GN=GST4 PE=1 SV=2	O	Posttranslational modification, protein turnover, chaperones	PREDICTED: glutathione S-transferase 4 [Oryza sativa Japonica Group]	molecular function: catalytic activity (GO:0003824);; biological process: metabolic process (GO:0008152);; biological process: cellular process (GO:0009987);; biological process: single-organism process (GO:0044699);; biological process: response to stimulus (GO:0050896);; biological process: detoxification (GO:0098754);; molecular function: antioxidant activity (GO:0016209);; molecular function:…
LOC_Os03g03790	LOC_Os03g03790	4.08981	303	2.8222	228	4.01444	329	21.3611	1868	22.5255	1812	27.0232	1974	2.35507e-35	2.84124	up	[IQ]	Lipid transport and metabolism;; Secondary metabolites biosynthesis, transport and catabolism	Molecular Function: acetate-CoA ligase activity (GO:0003987);; Cellular Component: mitochondrion (GO:0005739);; Cellular Component: peroxisome (GO:0005777);; Biological Process: acetate metabolic process (GO:0006083);; Biological Process: glyoxylate cycle (GO:0006097);; Biological Process: gibberellin biosynthetic process (GO:0009686);; Biological Process: gibberellic acid mediated signaling path…	--	--	[I]	Lipid transport and metabolism	AMP-binding enzyme;; AMP-binding enzyme C-terminal domain	Probable acyl-activating enzyme 12, peroxisomal OS=Arabidopsis thaliana OX=3702 GN=AAE12 PE=2 SV=1	IQ	Lipid transport and metabolism;; Secondary metabolites biosynthesis, transport and catabolism	PREDICTED: probable acyl-activating enzyme 12, peroxisomal [Oryza sativa Japonica Group]	molecular function: catalytic activity (GO:0003824);; cellular component: cell (GO:0005623);; cellular component: organelle (GO:0043226);; cellular component: cell part (GO:0044464);; biological process: metabolic process (GO:0008152);; biological process: cellular process (GO:0009987);; biological process: single-organism process (GO:0044699);; biological process: signaling (GO:0023052);; biolog…
LOC_Os02g45320	LOC_Os02g45320	14.8939	948	16.7066	1155	14.6941	1033	42.0008	3156	29.593	2045	30.8907	1939	4.85185e-12	1.29241	up	--	--	Molecular Function: protein binding (GO:0005515);; Cellular Component: nucleus (GO:0005634);; Biological Process: response to wounding (GO:0009611);; Biological Process: response to sucrose (GO:0009744);; Biological Process: response to fructose (GO:0009750);; Molecular Function: carbohydrate binding (GO:0030246);;	--	--	--	--	Phloem protein 2	F-box protein PP2-A13 OS=Arabidopsis thaliana OX=3702 GN=PP2A13 PE=1 SV=1	S	Function unknown	PREDICTED: F-box protein PP2-A13 isoform X1 [Oryza sativa Japonica Group]	molecular function: binding (GO:0005488);; cellular component: cell (GO:0005623);; cellular component: organelle (GO:0043226);; cellular component: cell part (GO:0044464);; biological process: response to stimulus (GO:0050896)
LOC_Os01g16640	LOC_Os01g16640	39.7126	316	32.2011	279	36.8484	324	166.058	1559	164.455	1420	120.768	947	3.27931e-37	2.18743	up	--	--	Molecular Function: protein binding (GO:0005515);; Cellular Component: nucleus (GO:0005634);; Biological Process: double-strand break repair (GO:0006302);; Biological Process: meiotic cell cycle (GO:0007126);; Biological Process: response to ionizing radiation (GO:0010212);;	K10881|2.34819e-09|osa:4325173|K10881 26 proteasome complex subunit DSS1 | (RefSeq) probable 26S proteasome complex subunit sem1-1	Proteasome (ko03050);; Homologous recombination (ko03440)	--	--	DSS1/SEM1 family	--	--	--	PREDICTED: probable 26S proteasome complex subunit sem1-1 [Oryza sativa Japonica Group]	molecular function: binding (GO:0005488);; cellular component: cell (GO:0005623);; cellular component: organelle (GO:0043226);; cellular component: cell part (GO:0044464);; biological process: metabolic process (GO:0008152);; biological process: cellular process (GO:0009987);; biological process: response to stimulus (GO:0050896)
LOC_Os12g42280	LOC_Os12g42280	4.06903	360	4.90164	470	3.65927	357	6.37856	665	8.43586	809	11.2939	984	1.94993e-05	1.20869	up	[Q]	Secondary metabolites biosynthesis, transport and catabolism	Molecular Function: protein binding (GO:0005515);; Biological Process: response to stress (GO:0006950);; Biological Process: response to cold (GO:0009409);; Biological Process: response to water deprivation (GO:0009414);; Cellular Component: chloroplast thylakoid membrane (GO:0009535);; Cellular Component: chloroplast stroma (GO:0009570);; Biological Process: abscisic acid biosynthetic process (G…	K09840|0|osa:9270250|K09840 9-cis-epoxycarotenoid dioxygenase [EC:1.13.11.51] | (RefSeq) NCED5; 9-cis-epoxycarotenoid dioxygenase 1, chloroplastic	Carotenoid biosynthesis (ko00906)	[Q]	Secondary metabolites biosynthesis, transport and catabolism	Retinal pigment epithelial membrane protein	9-cis-epoxycarotenoid dioxygenase NCED5, chloroplastic OS=Oryza sativa subsp. japonica OX=39947 GN=NCED5 PE=2 SV=1	Q	Secondary metabolites biosynthesis, transport and catabolism	PREDICTED: 9-cis-epoxycarotenoid dioxygenase 1, chloroplastic [Oryza sativa Japonica Group]	molecular function: binding (GO:0005488);; biological process: response to stimulus (GO:0050896);; cellular component: cell (GO:0005623);; cellular component: membrane (GO:0016020);; cellular component: organelle (GO:0043226);; cellular component: organelle part (GO:0044422);; cellular component: cell part (GO:0044464);; biological process: metabolic process (GO:0008152);; biological process: cel…
LOC_Os06g09960	LOC_Os06g09960	0.270007	4	0.563758	9	0.365143	6	3.11759	53	2.75204	43	5.48627	78	1.91338e-07	3.23854	up	--	--	--	--	--	--	--	--	--	--	--	Os06g0200300 [Oryza sativa Japonica Group]	--
LOC_Os12g21710	LOC_Os12g21710	30.0803	1861	29.2734	1968	28.3613	1938	65.6011	4793	63.2208	4248	62.7668	3831	6.78105e-28	1.27906	up	[S]	Function unknown	Cellular Component: integral component of membrane (GO:0016021);; Biological Process: carotene biosynthetic process (GO:0016120);; Cellular Component: chloroplast membrane (GO:0031969);; Molecular Function: 9,15,9'-tri-cis-zeta-carotene isomerase activity (GO:0090471);;	K15744|0|osa:4352042|K15744 zeta-carotene isomerase [EC:5.2.1.12] | (RefSeq) 15-cis-zeta-carotene isomerase, chloroplastic	Carotenoid biosynthesis (ko00906)	--	--	NnrU protein;; Phospholipid methyltransferase	15-cis-zeta-carotene isomerase, chloroplastic OS=Zea mays OX=4577 PE=1 SV=1	S	Function unknown	PREDICTED: 15-cis-zeta-carotene isomerase, chloroplastic [Oryza sativa Japonica Group]	cellular component: membrane (GO:0016020);; cellular component: membrane part (GO:0044425);; biological process: metabolic process (GO:0008152);; biological process: cellular process (GO:0009987);; biological process: single-organism process (GO:0044699);; cellular component: cell (GO:0005623);; cellular component: organelle (GO:0043226);; cellular component: organelle part (GO:0044422);; cellula…
LOC_Os01g32770	LOC_Os01g32770	1.46484	77	2.27946	129	1.86047	107	9.63086	592	14.702	831	8.10281	416	1.31986e-20	2.63738	up	--	--	Biological Process: response to hypoxia (GO:0001666);; Biological Process: regulation of transcription, DNA-templated (GO:0006355);; Biological Process: gibberellin biosynthetic process (GO:0009686);; Biological Process: gibberellic acid mediated signaling pathway (GO:0009740);; Biological Process: systemic acquired resistance, salicylic acid mediated signaling pathway (GO:0009862);; Biological P…	--	--	--	--	Lateral organ boundaries (LOB) domain	LOB domain-containing protein 41 OS=Arabidopsis thaliana OX=3702 GN=LBD41 PE=2 SV=1	S	Function unknown	PREDICTED: LOB domain-containing protein 40 [Oryza sativa Japonica Group]	biological process: response to stimulus (GO:0050896);; biological process: biological regulation (GO:0065007);; biological process: metabolic process (GO:0008152);; biological process: cellular process (GO:0009987);; biological process: single-organism process (GO:0044699);; biological process: signaling (GO:0023052);; cellular component: cell (GO:0005623);; cellular component: organelle (GO:004…
LOC_Os05g23850	LOC_Os05g23850	11.3573	367	11.1254	391	10.6909	382	25.4741	972	22.0706	775	30.2643	965	1.14654e-10	1.38742	up	--	--	Molecular Function: structural molecule activity (GO:0005198);; Cellular Component: nucleus (GO:0005634);; Cellular Component: mitochondrion (GO:0005739);; Cellular Component: plasma membrane (GO:0005886);; Biological Process: response to stress (GO:0006950);; Cellular Component: chloroplast thylakoid (GO:0009534);; Cellular Component: chloroplast thylakoid membrane (GO:0009535);; Biological Proc…	--	--	--	--	--	Plastid-lipid-associated protein 6, chloroplastic OS=Arabidopsis thaliana OX=3702 GN=PAP6 PE=1 SV=1	--	--	Os05g0304200, partial [Oryza sativa Japonica Group]	molecular function: structural molecule activity (GO:0005198);; cellular component: cell (GO:0005623);; cellular component: organelle (GO:0043226);; cellular component: cell part (GO:0044464);; cellular component: membrane (GO:0016020);; biological process: response to stimulus (GO:0050896);; cellular component: organelle part (GO:0044422);; biological process: cellular process (GO:0009987);; bio…
LOC_Os05g26040	LOC_Os05g26040	0.288617	48	0.083524	15	0.208412	38	0.521957	102	0.398684	72	0.632569	103	0.00269686	1.55053	up	--	--	Molecular Function: DNA binding (GO:0003677);; Molecular Function: RNA binding (GO:0003723);; Molecular Function: mRNA 3'-UTR binding (GO:0003730);; Cellular Component: cytosol (GO:0005829);; Cellular Component: plasma membrane (GO:0005886);;	--	--	--	--	Protein of unknown function (DUF 659);; Pumilio-family RNA binding repeat	Pumilio homolog 4 OS=Arabidopsis thaliana OX=3702 GN=APUM4 PE=1 SV=2	J	Translation, ribosomal structure and biogenesis	Os05g0326650 [Oryza sativa Japonica Group]	molecular function: binding (GO:0005488);; cellular component: cell (GO:0005623);; cellular component: cell part (GO:0044464);; cellular component: membrane (GO:0016020)
LOC_Os07g42600	LOC_Os07g42600	10.7973	834	11.0214	924	8.3888	716	22.0169	2007	24.4979	2054	19.2598	1467	1.12721e-17	1.27042	up	[E]	Amino acid transport and metabolism	Biological Process: response to hypoxia (GO:0001666);; Molecular Function: obsolete gamma-glutamyltransferase activity (GO:0003840);; Molecular Function: L-alanine:2-oxoglutarate aminotransferase activity (GO:0004021);; Molecular Function: copper ion binding (GO:0005507);; Molecular Function: ATP binding (GO:0005524);; Cellular Component: mitochondrion (GO:0005739);; Cellular Component: vacuole (…	K00814|0|osa:4343916|K00814 alanine transaminase [EC:2.6.1.2] | (RefSeq) alanine aminotransferase 2	--	[E]	Amino acid transport and metabolism	Aminotransferase class I and II	Alanine aminotransferase 2, mitochondrial OS=Arabidopsis thaliana OX=3702 GN=ALAAT2 PE=1 SV=1	E	Amino acid transport and metabolism	PREDICTED: alanine aminotransferase 2 [Oryza sativa Japonica Group]	biological process: response to stimulus (GO:0050896);; molecular function: catalytic activity (GO:0003824);; molecular function: binding (GO:0005488);; cellular component: cell (GO:0005623);; cellular component: organelle (GO:0043226);; cellular component: cell part (GO:0044464);; biological process: metabolic process (GO:0008152);; biological process: cellular process (GO:0009987);; biological …
LOC_Os10g42320	LOC_Os10g42320	8.62443	742	8.35301	780	7.78217	739	79.1538	8034	58.7213	5482	61.2009	5190	3.24985e-83	3.15136	up	--	--	Biological Process: nuclear-transcribed mRNA catabolic process, nonsense-mediated decay (GO:0000184);; Molecular Function: binding (GO:0005488);; Cellular Component: cytosol (GO:0005829);; Biological Process: protein export from nucleus (GO:0006611);; Biological Process: endoplasmic reticulum organization (GO:0007029);; Cellular Component: plastid (GO:0009536);; Biological Process: plant-type sec…	K07562|0|osa:4349477|K07562 nonsense-mediated mRNA decay protein 3 | (RefSeq) 60S ribosomal export protein NMD3	Ribosome biogenesis in eukaryotes (ko03008);; RNA transport (ko03013)	[J]	Translation, ribosomal structure and biogenesis	NMD3 family	--	J	Translation, ribosomal structure and biogenesis	PREDICTED: 60S ribosomal export protein NMD3 [Oryza sativa Japonica Group]	biological process: metabolic process (GO:0008152);; biological process: cellular process (GO:0009987);; biological process: biological regulation (GO:0065007);; molecular function: binding (GO:0005488);; cellular component: cell (GO:0005623);; cellular component: cell part (GO:0044464);; biological process: localization (GO:0051179);; biological process: cellular component organization or biogen…
LOC_Os04g20320	LOC_Os04g20320	0	0	0.349163	15	0.19631	9	3.89035	177	7.50092	313	4.35785	166	2.76443e-14	4.69985	up	--	--	Molecular Function: nucleic acid binding (GO:0003676);; Cellular Component: mitochondrion (GO:0005739);; Molecular Function: zinc ion binding (GO:0008270);; Molecular Function: hydrolase activity (GO:0016787);;	K00558|3.50438e-17|pxb:103966689|K00558 DNA (cytosine-5)-methyltransferase 1 [EC:2.1.1.37] | (RefSeq) DNA (cytosine-5)-methyltransferase CMT2-like	Cysteine and methionine metabolism (ko00270)	[R]	General function prediction only	gag-polypeptide of LTR copia-type	Retrovirus-related Pol polyprotein from transposon TNT 1-94 OS=Nicotiana tabacum OX=4097 PE=2 SV=1	L	Replication, recombination and repair	OSJNBb0056F09.5 [Oryza sativa Japonica Group]	molecular function: binding (GO:0005488);; cellular component: cell (GO:0005623);; cellular component: organelle (GO:0043226);; cellular component: cell part (GO:0044464);; molecular function: catalytic activity (GO:0003824)
LOC_Os02g48360	LOC_Os02g48360	0.473639	38	0.869693	75	0.994024	87	7.1584	669	6.22761	534	4.59888	361	2.56212e-21	3.0323	up	[G]	Carbohydrate transport and metabolism	Molecular Function: 6-phosphofructokinase activity (GO:0003872);; Molecular Function: ATP binding (GO:0005524);; Cellular Component: cell wall (GO:0005618);; Cellular Component: 6-phosphofructokinase complex (GO:0005945);; Biological Process: fructose 6-phosphate metabolic process (GO:0006002);; Biological Process: acetyl-CoA metabolic process (GO:0006084);; Biological Process: glycolytic process…	K00895|0|osa:4330512|K00895 diphosphate-dependent phosphofructokinase [EC:2.7.1.90] | (RefSeq) OJ1479_B12.23; pyrophosphate--fructose 6-phosphate 1-phosphotransferase subunit alpha	Glycolysis / Gluconeogenesis (ko00010);; Pentose phosphate pathway (ko00030);; Fructose and mannose metabolism (ko00051)	[G]	Carbohydrate transport and metabolism	Phosphofructokinase	Pyrophosphate--fructose 6-phosphate 1-phosphotransferase subunit alpha OS=Ricinus communis OX=3988 GN=PFP-ALPHA PE=3 SV=1	G	Carbohydrate transport and metabolism	PREDICTED: pyrophosphate--fructose 6-phosphate 1-phosphotransferase subunit alpha [Oryza sativa Japonica Group]	biological process: metabolic process (GO:0008152);; biological process: cellular process (GO:0009987);; molecular function: catalytic activity (GO:0003824);; molecular function: binding (GO:0005488);; cellular component: cell (GO:0005623);; cellular component: cell part (GO:0044464);; cellular component: macromolecular complex (GO:0032991);; biological process: single-organism process (GO:004469…
LOC_Os10g19919	LOC_Os10g19919	2.41686	110	2.72763	134	0.818182	41	12.684	651	16.1812	753	15.7766	704	3.72551e-15	2.98807	up	--	--	Cellular Component: plastid (GO:0009536);;	--	--	--	--	--	--	--	--	expressed protein [Oryza sativa Japonica Group]	cellular component: cell (GO:0005623);; cellular component: organelle (GO:0043226);; cellular component: cell part (GO:0044464)
LOC_Os05g23720	LOC_Os05g23720	48.4825	3283	45.6747	3360	37.4066	2798	145.383	11625	140.365	10323	137.462	9183	5.69712e-46	1.84043	up	--	--	Molecular Function: transporter activity (GO:0005215);; Molecular Function: ATP:ADP antiporter activity (GO:0005471);; Molecular Function: copper ion binding (GO:0005507);; Cellular Component: cell wall (GO:0005618);; Cellular Component: nucleolus (GO:0005730);; Cellular Component: mitochondrial inner membrane (GO:0005743);; Cellular Component: vacuole (GO:0005773);; Cellular Component: plasma me…	K05863|0|osa:4338353|K05863 solute carrier family 25 (mitochondrial adenine nucleotide translocator), member 4/5/6/31 | (RefSeq) ADP,ATP carrier protein 1, mitochondrial	--	[C]	Energy production and conversion	Mitochondrial carrier protein	ADP,ATP carrier protein, mitochondrial OS=Oryza sativa subsp. japonica OX=39947 GN=Os02g0718900 PE=2 SV=1	U	Intracellular trafficking, secretion, and vesicular transport	PREDICTED: ADP,ATP carrier protein 1, mitochondrial [Oryza sativa Japonica Group]	molecular function: transporter activity (GO:0005215);; biological process: single-organism process (GO:0044699);; biological process: localization (GO:0051179);; molecular function: binding (GO:0005488);; cellular component: cell (GO:0005623);; cellular component: cell part (GO:0044464);; cellular component: organelle (GO:0043226);; cellular component: organelle part (GO:0044422);; cellular comp…
LOC_Os04g48830	LOC_Os04g48830	0.511615	26	0.363897	20	0.60579	34	2.98608	179	2.78853	154	2.69385	135	6.75663e-15	2.63258	up	--	--	Cellular Component: nucleolus (GO:0005730);; Cellular Component: mitochondrion (GO:0005739);; Biological Process: toxin catabolic process (GO:0009407);; Biological Process: embryo sac development (GO:0009553);; Biological Process: response to cyclopentenone (GO:0010583);; Cellular Component: cortical cytoskeleton (GO:0030863);; Biological Process: negative regulation of transcription, DNA-templat…	--	--	--	--	Transcriptional repressor, ovate	Transcription repressor OFP6 OS=Arabidopsis thaliana OX=3702 GN=OFP6 PE=1 SV=1	S	Function unknown	PREDICTED: transcription repressor OFP1 [Oryza sativa Japonica Group]	cellular component: cell (GO:0005623);; cellular component: organelle (GO:0043226);; cellular component: organelle part (GO:0044422);; cellular component: cell part (GO:0044464);; biological process: metabolic process (GO:0008152);; biological process: cellular process (GO:0009987);; biological process: single-organism process (GO:0044699);; biological process: response to stimulus (GO:0050896);;…
LOC_Os06g06590	LOC_Os06g06590	0.441445	22	0.22858	12	0.448477	24	1.56954	90	1.75356	92	1.1606	55	3.12742e-06	2.08273	up	--	--	--	--	--	--	--	--	--	--	--	hypothetical protein [Oryza sativa Japonica Group]	--
LOC_Os06g48180	LOC_Os06g48180	4.44983	177	5.24	226	6.38266	281	22.0516	1036	20.4074	887	10.8971	428	2.55052e-10	1.84138	up	[G]	Carbohydrate transport and metabolism	Molecular Function: hydrolase activity, hydrolyzing O-glycosyl compounds (GO:0004553);; Cellular Component: extracellular region (GO:0005576);; Cellular Component: cell wall (GO:0005618);; Cellular Component: Golgi apparatus (GO:0005794);; Biological Process: cellular glucan metabolic process (GO:0006073);; Biological Process: response to heat (GO:0009408);; Biological Process: response to cold (…	--	--	--	--	Glycosyl hydrolases family 16;; Xyloglucan endo-transglycosylase (XET) C-terminus	Probable xyloglucan endotransglucosylase/hydrolase protein 25 OS=Arabidopsis thaliana OX=3702 GN=XTH25 PE=2 SV=2	G	Carbohydrate transport and metabolism	PREDICTED: xyloglucan endotransglucosylase/hydrolase protein 24 [Oryza sativa Japonica Group]	molecular function: catalytic activity (GO:0003824);; cellular component: extracellular region (GO:0005576);; cellular component: cell (GO:0005623);; cellular component: cell part (GO:0044464);; cellular component: organelle (GO:0043226);; biological process: metabolic process (GO:0008152);; biological process: cellular process (GO:0009987);; biological process: response to stimulus (GO:0050896);…
LOC_Os08g37500	LOC_Os08g37500	1.59359	107	2.41937	176	1.07258	80	9.07253	716	9.64119	699	7.61171	502	3.94125e-18	2.49648	up	--	--	Cellular Component: nucleus (GO:0005634);; Biological Process: organelle organization (GO:0006996);; Biological Process: flower development (GO:0009908);; Cellular Component: cytoplasmic part (GO:0044444);; Cellular Component: intracellular organelle part (GO:0044446);;	--	--	--	--	--	--	S	Function unknown	PREDICTED: restin homolog [Oryza sativa Japonica Group]	cellular component: cell (GO:0005623);; cellular component: organelle (GO:0043226);; cellular component: cell part (GO:0044464);; biological process: cellular process (GO:0009987);; biological process: cellular component organization or biogenesis (GO:0071840);; biological process: reproduction (GO:0000003);; biological process: reproductive process (GO:0022414);; biological process: multicellula…
LOC_Os05g23260	LOC_Os05g23260	10.0663	409	9.67492	428	7.03165	316	16.5598	795	16.3854	724	19.7788	793	1.57741e-07	1.1396	up	[U]	Intracellular trafficking, secretion, and vesicular transport	Cellular Component: endoplasmic reticulum (GO:0005783);; Cellular Component: plasma membrane (GO:0005886);; Biological Process: signal peptide processing (GO:0006465);; Biological Process: proteolysis (GO:0006508);; Molecular Function: peptidase activity (GO:0008233);; Cellular Component: integral component of membrane (GO:0016021);;	K13280|7.24943e-126|osa:4338334|K13280 signal peptidase, endoplasmic reticulum-type [EC:3.4.-.-] | (RefSeq) signal peptidase complex catalytic subunit SEC11A	Protein export (ko03060)	[U]	Intracellular trafficking, secretion, and vesicular transport	Peptidase S24-like	--	U	Intracellular trafficking, secretion, and vesicular transport	PREDICTED: signal peptidase complex catalytic subunit SEC11A [Oryza sativa Japonica Group]	cellular component: cell (GO:0005623);; cellular component: organelle (GO:0043226);; cellular component: cell part (GO:0044464);; cellular component: membrane (GO:0016020);; biological process: metabolic process (GO:0008152);; biological process: cellular process (GO:0009987);; molecular function: catalytic activity (GO:0003824);; cellular component: membrane part (GO:0044425)
LOC_Os03g38520	LOC_Os03g38520	48.2376	1121	46.5068	1174	45.0037	1155	99.5638	2731	89.5005	2258	83.6163	1916	2.59801e-19	1.11305	up	--	--	Biological Process: photorespiration (GO:0009853);;	--	--	--	--	--	--	S	Function unknown	PREDICTED: uncharacterized protein LOC4333328 [Oryza sativa Japonica Group]	biological process: metabolic process (GO:0008152);; biological process: cellular process (GO:0009987)
LOC_Os08g17650	LOC_Os08g17650	2.51644	73	2.27749	71	1.88159	60	5.56015	189	5.6303	176	5.62294	160	1.34466e-08	1.47835	up	--	--	Molecular Function: catalytic activity (GO:0003824);; Cellular Component: mitochondrion (GO:0005739);; Biological Process: protein targeting to mitochondrion (GO:0006626);; Biological Process: metabolic process (GO:0008152);;	K18167|2.7502e-56|osa:4345159|K18167 succinate dehydrogenase assembly factor 1 | (RefSeq) succinate dehydrogenase assembly factor 1, mitochondrial	--	[S]	Function unknown	Complex 1 protein (LYR family)	--	S	Function unknown	PREDICTED: succinate dehydrogenase assembly factor 1, mitochondrial [Oryza sativa Japonica Group]	molecular function: catalytic activity (GO:0003824);; cellular component: cell (GO:0005623);; cellular component: organelle (GO:0043226);; cellular component: cell part (GO:0044464);; biological process: localization (GO:0051179);; biological process: metabolic process (GO:0008152)
LOC_Os07g41790	LOC_Os07g41790	27.4924	751	20.1557	599	19.5762	591	57.4012	1852	66.767	1981	57.7466	1557	4.88209e-21	1.5882	up	[K]	Transcription	Molecular Function: nucleic acid binding (GO:0003676);; Molecular Function: RNA binding (GO:0003723);; Cellular Component: spliceosomal complex (GO:0005681);; Cellular Component: nucleolus (GO:0005730);; Cellular Component: small nucleolar ribonucleoprotein complex (GO:0005732);; Cellular Component: cytosol (GO:0005829);; Biological Process: mRNA processing (GO:0006397);; Biological Process: RNA …	K11099|2.88132e-35|osa:4343870|K11099 small nuclear ribonucleoprotein G | (RefSeq) probable small nuclear ribonucleoprotein G	Spliceosome (ko03040)	[A]	RNA processing and modification	LSM domain	Probable small nuclear ribonucleoprotein G OS=Arabidopsis thaliana OX=3702 GN=At2g23930 PE=3 SV=1	K	Transcription	Putative small nuclear ribonucleoprotein G [Oryza sativa]	molecular function: binding (GO:0005488);; cellular component: cell (GO:0005623);; cellular component: macromolecular complex (GO:0032991);; cellular component: organelle (GO:0043226);; cellular component: organelle part (GO:0044422);; cellular component: cell part (GO:0044464);; biological process: metabolic process (GO:0008152);; biological process: cellular process (GO:0009987)
LOC_Os08g04630	LOC_Os08g04630	4.55352	413	3.96886	392	1.94481	195	151.858	16265	166.225	16374	186.501	16688	2.06847e-95	5.72131	up	[C]	Energy production and conversion	Molecular Function: NADH dehydrogenase activity (GO:0003954);; Molecular Function: NADPH dehydrogenase activity (GO:0003959);; Molecular Function: calcium ion binding (GO:0005509);; Cellular Component: mitochondrion (GO:0005739);; Cellular Component: mitochondrial intermembrane space (GO:0005758);; Cellular Component: mitochondrial matrix (GO:0005759);; Cellular Component: peroxisome (GO:0005777)…	K17871|0|osa:9266372|K17871 NADH:ubiquinone reductase (non-electrogenic) [EC:1.6.5.9] | (RefSeq) OJ1368_G08.31; external alternative NAD(P)H-ubiquinone oxidoreductase B2, mitochondrial	--	[C]	Energy production and conversion	Pyridine nucleotide-disulphide oxidoreductase;; Pyridine nucleotide-disulphide oxidoreductase	External alternative NAD(P)H-ubiquinone oxidoreductase B1, mitochondrial OS=Solanum tuberosum OX=4113 GN=NDB1 PE=3 SV=1	C	Energy production and conversion	PREDICTED: external alternative NAD(P)H-ubiquinone oxidoreductase B2, mitochondrial isoform X1 [Oryza sativa Japonica Group]	biological process: metabolic process (GO:0008152);; biological process: single-organism process (GO:0044699);; molecular function: catalytic activity (GO:0003824);; molecular function: binding (GO:0005488);; cellular component: cell (GO:0005623);; cellular component: organelle (GO:0043226);; cellular component: cell part (GO:0044464);; cellular component: membrane-enclosed lumen (GO:0031974);; c…
LOC_Os02g27760	LOC_Os02g27760	32.9895	940	30.5005	944	23.9689	755	99.5028	3348	87.0554	2694	90.3335	2539	2.96151e-30	1.81781	up	[J]	Translation, ribosomal structure and biogenesis	Biological Process: RNA methylation (GO:0001510);; Molecular Function: structural constituent of ribosome (GO:0003735);; Cellular Component: cell wall (GO:0005618);; Cellular Component: mitochondrion (GO:0005739);; Cellular Component: vacuole (GO:0005773);; Cellular Component: vacuolar membrane (GO:0005774);; Cellular Component: Golgi apparatus (GO:0005794);; Cellular Component: plasma membrane (…	K02957|9.06609e-91|osa:4329361|K02957 small subunit ribosomal protein S15Ae | (RefSeq) 40S ribosomal protein S15a-1	Ribosome (ko03010)	[J]	Translation, ribosomal structure and biogenesis	Ribosomal protein S8	40S ribosomal protein S15a-1 OS=Arabidopsis thaliana OX=3702 GN=RPS15AA PE=2 SV=2	J	Translation, ribosomal structure and biogenesis	PREDICTED: 40S ribosomal protein S15a-1 [Oryza brachyantha]	biological process: metabolic process (GO:0008152);; biological process: cellular process (GO:0009987);; molecular function: structural molecule activity (GO:0005198);; cellular component: cell (GO:0005623);; cellular component: cell part (GO:0044464);; cellular component: organelle (GO:0043226);; cellular component: membrane (GO:0016020);; cellular component: organelle part (GO:0044422);; cellul…
LOC_Os10g21230	LOC_Os10g21230	0.04461	2	1.7107	43	0.780241	20	2.69053	74	1.6412	41	8.66536	197	0.00657115	2.33143	up	[C]	Energy production and conversion	Biological Process: MAPK cascade (GO:0000165);; Biological Process: response to reactive oxygen species (GO:0000302);; Cellular Component: mitochondrial proton-transporting ATP synthase, catalytic core (GO:0005754);; Biological Process: pentose-phosphate shunt (GO:0006098);; Biological Process: DNA-templated transcription, elongation (GO:0006354);; Biological Process: rRNA processing (GO:0006364)…	K02110|7.72655e-21|pvu:PhvuCp27|K02110 F-type H+-transporting ATPase subunit c | (RefSeq) atpH; ATP synthase CF0 C subunit	Oxidative phosphorylation (ko00190);; Photosynthesis (ko00195)	[C]	Energy production and conversion	ATP synthase subunit C	ATP synthase subunit c, chloroplastic OS=Zygnema circumcarinatum OX=35869 GN=atpH PE=3 SV=1	C	Energy production and conversion	ATP synthase CFO C subunit (chloroplast) [Salvinia cucullata]	biological process: metabolic process (GO:0008152);; biological process: cellular process (GO:0009987);; biological process: signaling (GO:0023052);; biological process: single-organism process (GO:0044699);; biological process: response to stimulus (GO:0050896);; biological process: biological regulation (GO:0065007);; cellular component: cell (GO:0005623);; cellular component: membrane (GO:0016…
LOC_Os09g31380	LOC_Os09g31380	0.520382	22	0.825763	37	0.202971	10	11.6591	568	10.9346	490	7.82934	319	9.97713e-31	4.35685	up	[J]	Translation, ribosomal structure and biogenesis	Molecular Function: transcription factor activity, sequence-specific DNA binding (GO:0003700);; Molecular Function: binding (GO:0005488);; Cellular Component: nucleus (GO:0005634);; Biological Process: regulation of transcription, DNA-templated (GO:0006355);; Biological Process: regulation of circadian rhythm (GO:0042752);; Cellular Component: intracellular organelle part (GO:0044446);;	K10277|0|osa:4347435|K10277 lysine-specific demethylase 8 [EC:1.14.11.27] | (RefSeq) putative lysine-specific demethylase JMJD5	--	[BT]	Chromatin structure and dynamics;; Signal transduction mechanisms	Cupin-like domain	Lysine-specific demethylase JMJ30 OS=Arabidopsis thaliana OX=3702 GN=JMJ30 PE=1 SV=1	S	Function unknown	hypothetical protein OsJ_29831 [Oryza sativa Japonica Group]	biological process: biological regulation (GO:0065007);; molecular function: nucleic acid binding transcription factor activity (GO:0001071);; molecular function: binding (GO:0005488);; cellular component: cell (GO:0005623);; cellular component: organelle (GO:0043226);; cellular component: cell part (GO:0044464);; cellular component: organelle part (GO:0044422)
LOC_Os12g37580	LOC_Os12g37580	0.008378	2	0.055651	8	0.066157	9	0.782567	112	0.510149	68	0.249857	30	4.42964e-07	3.36291	up	[V]	Defense mechanisms	Cellular Component: plant-type vacuole (GO:0000325);; Molecular Function: binding (GO:0005488);; Molecular Function: ATP binding (GO:0005524);; Cellular Component: vacuolar membrane (GO:0005774);; Cellular Component: Golgi apparatus (GO:0005794);; Cellular Component: plasma membrane (GO:0005886);; Biological Process: obsolete ATP catabolic process (GO:0006200);; Biological Process: cellular aroma…	--	--	[Q]	Secondary metabolites biosynthesis, transport and catabolism	ABC transporter;; ABC transporter transmembrane region;; RecF/RecN/SMC N terminal domain;; P-loop containing region of AAA domain;; 50S ribosome-binding GTPase;; AAA domain, putative AbiEii toxin, Type IV TA system;; Dynamin family;; Type II/IV secretion system protein	ABC transporter C family member 10 OS=Arabidopsis thaliana OX=3702 GN=ABCC10 PE=2 SV=2	V	Defense mechanisms	multidrug-resistance associated protein 3, putative [Oryza sativa Japonica Group]	cellular component: cell (GO:0005623);; cellular component: organelle (GO:0043226);; cellular component: cell part (GO:0044464);; molecular function: binding (GO:0005488);; cellular component: membrane (GO:0016020);; cellular component: organelle part (GO:0044422);; biological process: metabolic process (GO:0008152);; biological process: cellular process (GO:0009987);; biological process: respons…
LOC_Os06g37410	LOC_Os06g37410	0.733053	43	0.729643	47	0.701074	46	5.64298	390	10.9391	695	13.2219	763	1.19609e-26	3.8846	up	--	--	Molecular Function: binding (GO:0005488);; Cellular Component: nucleus (GO:0005634);; Cellular Component: intracellular organelle part (GO:0044446);; Molecular Function: protein dimerization activity (GO:0046983);; Biological Process: regulation of cellular process (GO:0050794);;	--	--	--	--	Helix-loop-helix DNA-binding domain	Putative transcription factor bHLH041 OS=Arabidopsis thaliana OX=3702 GN=BHLH41 PE=3 SV=1	S	Function unknown	hypothetical protein OsI_23433 [Oryza sativa Indica Group]	molecular function: binding (GO:0005488);; cellular component: cell (GO:0005623);; cellular component: organelle (GO:0043226);; cellular component: cell part (GO:0044464);; cellular component: organelle part (GO:0044422);; biological process: biological regulation (GO:0065007)
LOC_Os11g01320	LOC_Os11g01320	0.483657	28	0.461807	29	0.327025	21	1.05794	71	1.05248	65	0.717217	41	0.00253961	1.26086	up	--	--	--	--	--	--	--	--	--	S	Function unknown	expressed protein [Oryza sativa Japonica Group]	--
LOC_Os08g42980	LOC_Os08g42980	8.99531	568	9.24068	634	9.07758	634	48.9478	3650	49.5432	3398	43.8825	2734	7.81578e-102	2.52624	up	--	--	Molecular Function: nucleotide binding (GO:0000166);; Biological Process: defense response to insect (GO:0002213);; Molecular Function: nucleic acid binding (GO:0003676);; Molecular Function: RNA binding (GO:0003723);; Molecular Function: chitinase activity (GO:0004568);; Molecular Function: protein binding (GO:0005515);; Cellular Component: extracellular region (GO:0005576);; Cellular Component:…	K15191|0|osa:4346201|K15191 La-related protein 7 | (RefSeq) OJ1521_G02.20; la-related protein 6B	--	[R]	General function prediction only	La domain;; RNA recognition motif. (a.k.a. RRM, RBD, or RNP domain)	La-related protein 6B OS=Arabidopsis thaliana OX=3702 GN=LARP6B PE=1 SV=2	S	Function unknown	PREDICTED: la-related protein 6B [Oryza sativa Japonica Group]	molecular function: binding (GO:0005488);; biological process: response to stimulus (GO:0050896);; molecular function: catalytic activity (GO:0003824);; cellular component: extracellular region (GO:0005576);; cellular component: cell (GO:0005623);; cellular component: organelle (GO:0043226);; cellular component: cell part (GO:0044464);; cellular component: membrane (GO:0016020);; biological proce…
LOC_Os06g08770	LOC_Os06g08770	5.91958	367	5.89189	397	5.00579	343	10.8065	791	10.5186	708	10.8591	664	1.60102e-11	1.08987	up	[K]	Transcription	Biological Process: mitotic cell cycle (GO:0000278);; Biological Process: karyogamy (GO:0000741);; Biological Process: RNA methylation (GO:0001510);; Molecular Function: catalytic activity (GO:0003824);; Molecular Function: protein binding (GO:0005515);; Molecular Function: ATP binding (GO:0005524);; Cellular Component: nucleolus (GO:0005730);; Cellular Component: cytosol (GO:0005829);; Biologica…	K11338|0|osa:4340348|K11338 RuvB-like protein 2 [EC:3.6.4.12] | (RefSeq) ruvB-like 2	--	[K]	Transcription	TIP49 C-terminus;; ATPase family associated with various cellular activities (AAA);; Holliday junction DNA helicase ruvB N-terminus;; AAA domain (dynein-related subfamily);; Sigma-54 interaction domain	RuvB-like protein 1 OS=Arabidopsis thaliana OX=3702 GN=RIN1 PE=1 SV=1	K	Transcription	PREDICTED: ruvB-like 2 [Oryza sativa Japonica Group]	biological process: cellular process (GO:0009987);; biological process: single-organism process (GO:0044699);; biological process: cellular component organization or biogenesis (GO:0071840);; biological process: metabolic process (GO:0008152);; molecular function: catalytic activity (GO:0003824);; molecular function: binding (GO:0005488);; cellular component: cell (GO:0005623);; cellular componen…
LOC_Os03g16334	LOC_Os03g16334	24.6716	1906	25.9879	2181	23.9918	2047	88.4294	8067	83.3671	6994	104.477	7962	4.46551e-31	2.04395	up	--	--	Molecular Function: binding (GO:0005488);; Cellular Component: nucleoplasm (GO:0005654);; Biological Process: RNA processing (GO:0006396);; Biological Process: regulation of cellular process (GO:0050794);; Biological Process: cellular response to organic substance (GO:0071310);;	--	--	[G]	Carbohydrate transport and metabolism	Protein of unknown function, DUF604;; Fringe-like	--	S	Function unknown	PREDICTED: uncharacterized protein LOC4332381 [Oryza sativa Japonica Group]	molecular function: binding (GO:0005488);; cellular component: cell (GO:0005623);; cellular component: organelle (GO:0043226);; cellular component: organelle part (GO:0044422);; cellular component: cell part (GO:0044464);; biological process: metabolic process (GO:0008152);; biological process: cellular process (GO:0009987);; biological process: biological regulation (GO:0065007);; biological pro…
LOC_Os07g43604	LOC_Os07g43604	1.72303	120	1.3071	99	1.46547	113	15.1696	1246	12.0415	909	12.7256	873	7.02635e-60	3.2899	up	--	--	Cellular Component: plastid (GO:0009536);; Cellular Component: cytoplasmic vesicle (GO:0016023);;	--	--	--	--	--	--	--	--	Os01g0944100, partial [Oryza sativa Japonica Group]	cellular component: cell (GO:0005623);; cellular component: organelle (GO:0043226);; cellular component: cell part (GO:0044464)
LOC_Os07g39520	LOC_Os07g39520	38.0796	1912	32.8251	1791	31.2954	1736	72.6819	4309	89.2039	4864	100.319	4969	2.64913e-15	1.51851	up	[T]	Signal transduction mechanisms	Molecular Function: transcription factor activity, sequence-specific DNA binding (GO:0003700);; Molecular Function: protein serine/threonine kinase activity (GO:0004674);; Molecular Function: protein binding (GO:0005515);; Molecular Function: ATP binding (GO:0005524);; Cellular Component: nucleus (GO:0005634);; Cellular Component: cytoplasm (GO:0005737);; Cellular Component: plasma membrane (GO:0…	K08867|0|osa:4343738|K08867 WNK lysine deficient protein kinase [EC:2.7.11.1] | (RefSeq) OJ1127_E01.120, OsJ_023934, OsWNK5, WNK5; probable serine/threonine-protein kinase WNK5	--	[R]	General function prediction only	Protein kinase domain;; Protein tyrosine kinase	Probable serine/threonine-protein kinase WNK5 OS=Oryza sativa subsp. japonica OX=39947 GN=WNK5 PE=2 SV=1	T	Signal transduction mechanisms	PREDICTED: probable serine/threonine-protein kinase WNK5 [Oryza sativa Japonica Group]	biological process: biological regulation (GO:0065007);; molecular function: nucleic acid binding transcription factor activity (GO:0001071);; biological process: metabolic process (GO:0008152);; biological process: cellular process (GO:0009987);; molecular function: catalytic activity (GO:0003824);; molecular function: binding (GO:0005488);; cellular component: cell (GO:0005623);; cellular compo…
LOC_Os01g74450	LOC_Os01g74450	34.2549	1661	43.114	2271	19.527	1046	70.2777	4024	71.569	3769	47.5909	2277	5.76962e-05	1.10896	up	[G]	Carbohydrate transport and metabolism	Cellular Component: protein storage vacuole (GO:0000326);; Cellular Component: vacuolar membrane (GO:0005774);; Cellular Component: endoplasmic reticulum (GO:0005783);; Cellular Component: plasma membrane (GO:0005886);; Biological Process: glycolytic process (GO:0006096);; Biological Process: polyamine catabolic process (GO:0006598);; Biological Process: calcium ion transport (GO:0006816);; Biolo…	K09873|2.99322e-156|osa:4324303|K09873 aquaporin TIP | (RefSeq) OsJ_004842, OsTIP1, TIP1, TIP1-2; probable aquaporin TIP1-2	--	[G]	Carbohydrate transport and metabolism	Major intrinsic protein	Probable aquaporin TIP1-2 OS=Oryza sativa subsp. japonica OX=39947 GN=TIP1-2 PE=2 SV=1	G	Carbohydrate transport and metabolism	PREDICTED: probable aquaporin TIP1-2 [Oryza sativa Japonica Group]	cellular component: cell (GO:0005623);; cellular component: organelle (GO:0043226);; cellular component: cell part (GO:0044464);; cellular component: membrane (GO:0016020);; cellular component: organelle part (GO:0044422);; biological process: metabolic process (GO:0008152);; biological process: cellular process (GO:0009987);; biological process: single-organism process (GO:0044699);; biological …
LOC_Os01g01610	LOC_Os01g01610	2.48726	72	4.23328	133	3.39659	109	7.58917	259	6.3646	200	5.96287	170	0.000219719	1.10716	up	[O]	Posttranslational modification, protein turnover, chaperones	Molecular Function: structural molecule activity (GO:0005198);; Cellular Component: mitochondrion (GO:0005739);; Biological Process: iron-sulfur cluster assembly (GO:0016226);; Molecular Function: iron-sulfur cluster binding (GO:0051536);;	K13628|3.04129e-85|osa:9272545|K13628 iron-sulfur cluster assembly protein | (RefSeq) iron-sulfur assembly protein IscA-like 3, mitochondrial	--	[P]	Inorganic ion transport and metabolism	Iron-sulphur cluster biosynthesis	Iron-sulfur assembly protein IscA-like 1, mitochondrial OS=Arabidopsis thaliana OX=3702 GN=At2g16710 PE=2 SV=2	S	Function unknown	PREDICTED: iron-sulfur assembly protein IscA-like 3, mitochondrial [Oryza sativa Japonica Group]	molecular function: structural molecule activity (GO:0005198);; cellular component: cell (GO:0005623);; cellular component: organelle (GO:0043226);; cellular component: cell part (GO:0044464);; biological process: metabolic process (GO:0008152);; biological process: cellular process (GO:0009987);; biological process: cellular component organization or biogenesis (GO:0071840);; molecular function:…
LOC_Os12g12850	LOC_Os12g12850	161.577	17542	169.979	20050	112.602	13505	496.892	63715	380.44	44866	443.117	47469	1.78724e-18	1.72912	up	[O]	Posttranslational modification, protein turnover, chaperones	Molecular Function: DNA binding (GO:0003677);; Molecular Function: ATP-dependent peptidase activity (GO:0004176);; Molecular Function: ATP binding (GO:0005524);; Cellular Component: cell wall (GO:0005618);; Cellular Component: mitochondrion (GO:0005739);; Cellular Component: cytosol (GO:0005829);; Biological Process: protein folding (GO:0006457);; Biological Process: proteolysis (GO:0006508);; Mo…	K03696|0|osa:4351828|K03696 ATP-dependent Clp protease ATP-binding subunit ClpC | (RefSeq) CLPC2; chaperone protein ClpC2, chloroplastic	--	[O]	Posttranslational modification, protein turnover, chaperones	AAA domain (Cdc48 subfamily);; Clp amino terminal domain, pathogenicity island component;; ATPase family associated with various cellular activities (AAA);; C-terminal, D2-small domain, of ClpB protein;; AAA domain (dynein-related subfamily);; Sigma-54 interaction domain;; AAA ATPase domain;; UvrB/uvrC motif;; Bacterial TniB protein;; IstB-like ATP binding protein;; Magnesium chelatase, subunit C…	Chaperone protein ClpC2, chloroplastic OS=Oryza sativa subsp. japonica OX=39947 GN=CLPC2 PE=2 SV=2	O	Posttranslational modification, protein turnover, chaperones	hypothetical protein OsI_37876 [Oryza sativa Indica Group]	molecular function: binding (GO:0005488);; biological process: metabolic process (GO:0008152);; molecular function: catalytic activity (GO:0003824);; cellular component: cell (GO:0005623);; cellular component: cell part (GO:0044464);; cellular component: organelle (GO:0043226);; biological process: cellular process (GO:0009987);; cellular component: membrane (GO:0016020);; cellular component: org…
LOC_Os03g09080	LOC_Os03g09080	10.0292	600	9.71837	632	6.58945	436	16.8041	1188	18.5423	1205	16.3939	968	1.54486e-09	1.12886	up	--	--	Molecular Function: obsolete ubiquitin thiolesterase activity (GO:0004221);; Molecular Function: thiol-dependent ubiquitin-specific protease activity (GO:0004843);; Cellular Component: nucleus (GO:0005634);; Cellular Component: cytoplasm (GO:0005737);; Biological Process: glucose catabolic process (GO:0006007);; Biological Process: N-terminal protein myristoylation (GO:0006499);; Biological Proce…	K11842|0|osa:4331901|K11842 ubiquitin carboxyl-terminal hydrolase 12/46 [EC:3.4.19.12] | (RefSeq) ubiquitin carboxyl-terminal hydrolase 3	--	[O]	Posttranslational modification, protein turnover, chaperones	Ubiquitin carboxyl-terminal hydrolase;; Ubiquitin carboxyl-terminal hydrolase	Ubiquitin carboxyl-terminal hydrolase 3 OS=Arabidopsis thaliana OX=3702 GN=UBP3 PE=1 SV=1	O	Posttranslational modification, protein turnover, chaperones	PREDICTED: ubiquitin carboxyl-terminal hydrolase 3 [Oryza sativa Japonica Group]	biological process: metabolic process (GO:0008152);; molecular function: catalytic activity (GO:0003824);; cellular component: cell (GO:0005623);; cellular component: organelle (GO:0043226);; cellular component: cell part (GO:0044464);; biological process: single-organism process (GO:0044699);; biological process: cellular process (GO:0009987);; biological process: response to stimulus (GO:005089…
LOC_Os07g43470	LOC_Os07g43470	9.67618	544	8.77408	536	6.78697	422	52.8537	3507	44.7056	2729	43.4697	2410	1.85155e-56	2.63176	up	[J]	Translation, ribosomal structure and biogenesis	Molecular Function: GTPase activity (GO:0003924);; Molecular Function: GTP binding (GO:0005525);; Cellular Component: cytosol (GO:0005829);; Biological Process: nucleobase-containing compound metabolic process (GO:0006139);; Biological Process: obsolete GTP catabolic process (GO:0006184);; Biological Process: protein folding (GO:0006457);; Biological Process: response to heat (GO:0009408);; Cellu…	K06944|0|osa:4343980|K06944 uncharacterized protein | (RefSeq) developmentally-regulated G-protein 3	--	[T]	Signal transduction mechanisms	C-terminal region of MMR_HSR1 domain;; TGS domain;; 50S ribosome-binding GTPase;; Ferrous iron transport protein B;; Dynamin family	Developmentally-regulated G-protein 3 OS=Arabidopsis thaliana OX=3702 GN=DRG3 PE=1 SV=1	S	Function unknown	PREDICTED: developmentally-regulated G-protein 3 [Oryza sativa Japonica Group]	molecular function: catalytic activity (GO:0003824);; molecular function: binding (GO:0005488);; cellular component: cell (GO:0005623);; cellular component: cell part (GO:0044464);; biological process: metabolic process (GO:0008152);; biological process: cellular process (GO:0009987);; biological process: response to stimulus (GO:0050896);; cellular component: organelle (GO:0043226);; biological …
LOC_Os03g18910	LOC_Os03g18910	1.10572	99	0.828343	80	0.888181	88	17.9065	1877	16.4694	1588	18.9309	1658	6.08539e-106	4.37424	up	--	--	Cellular Component: plasma membrane (GO:0005886);; Biological Process: polysaccharide metabolic process (GO:0005976);; Biological Process: response to stress (GO:0006950);; Biological Process: pattern specification process (GO:0007389);; Biological Process: response to abiotic stimulus (GO:0009628);; Biological Process: cell tip growth (GO:0009932);; Biological Process: cellulose microfibril orga…	--	--	--	--	COBRA-like protein	COBRA-like protein 7 OS=Arabidopsis thaliana OX=3702 GN=COBL7 PE=1 SV=2	S	Function unknown	PREDICTED: COBRA-like protein 7 [Oryza sativa Japonica Group]	cellular component: cell (GO:0005623);; cellular component: membrane (GO:0016020);; cellular component: cell part (GO:0044464);; biological process: metabolic process (GO:0008152);; biological process: response to stimulus (GO:0050896);; biological process: multicellular organismal process (GO:0032501);; biological process: single-organism process (GO:0044699);; biological process: cellular proce…
LOC_Os01g11620	LOC_Os01g11620	2.36523	130	2.34917	141	3.39322	206	8.31317	540	6.29196	376	4.06337	221	3.60423e-05	1.3167	up	[IR]	Lipid transport and metabolism;; General function prediction only	Cellular Component: cell wall (GO:0005618);; Cellular Component: vacuole (GO:0005773);; Biological Process: lipid metabolic process (GO:0006629);; Biological Process: defense response (GO:0006952);; Cellular Component: cytoplasmic vesicle (GO:0016023);; Molecular Function: hydrolase activity, acting on ester bonds (GO:0016788);; Biological Process: primary metabolic process (GO:0044238);; Biologi…	--	--	--	--	GDSL-like Lipase/Acylhydrolase	GDSL esterase/lipase At5g45910 OS=Arabidopsis thaliana OX=3702 GN=At5g45910 PE=2 SV=1	S	Function unknown	PREDICTED: GDSL esterase/lipase At5g45910 isoform X1 [Oryza sativa Japonica Group]	cellular component: cell (GO:0005623);; cellular component: cell part (GO:0044464);; cellular component: organelle (GO:0043226);; biological process: metabolic process (GO:0008152);; biological process: single-organism process (GO:0044699);; biological process: response to stimulus (GO:0050896);; molecular function: catalytic activity (GO:0003824);; biological process: cellular process (GO:000998…
LOC_Os10g21266	LOC_Os10g21266	0.194052	10	0.567958	32	0.100692	6	1.89281	116	2.00278	113	4.74509	242	1.24538e-07	3.36658	up	[C]	Energy production and conversion	Molecular Function: copper ion binding (GO:0005507);; Molecular Function: ATP binding (GO:0005524);; Cellular Component: cell wall (GO:0005618);; Cellular Component: nucleolus (GO:0005730);; Cellular Component: mitochondrial respiratory chain complex I (GO:0005747);; Cellular Component: mitochondrial proton-transporting ATP synthase, catalytic core (GO:0005754);; Cellular Component: plasma membra…	K02112|0|osa:3131462|K02112 F-type H+-transporting ATPase subunit beta [EC:3.6.3.14] | (RefSeq) atpB, OrsajCp032; ATPase beta chain	Oxidative phosphorylation (ko00190);; Photosynthesis (ko00195)	[C]	Energy production and conversion	ATP synthase alpha/beta family, nucleotide-binding domain;; ATP synthase alpha/beta family, beta-barrel domain;; ATPase family associated with various cellular activities (AAA)	ATP synthase subunit beta, chloroplastic OS=Oryza sativa subsp. japonica OX=39947 GN=atpB PE=1 SV=2	C	Energy production and conversion	Putative atpB; ATPase beta subunit from chromosome 10 chloroplast insertion [Oryza sativa Japonica Group]	molecular function: binding (GO:0005488);; cellular component: cell (GO:0005623);; cellular component: cell part (GO:0044464);; cellular component: organelle (GO:0043226);; cellular component: organelle part (GO:0044422);; cellular component: membrane (GO:0016020);; cellular component: macromolecular complex (GO:0032991);; cellular component: membrane part (GO:0044425);; biological process: respo…
LOC_Os02g04240	LOC_Os02g04240	0.274493	21	0.311847	25	0.313664	26	0.991929	86	1.24561	99	1.22084	88	6.74277e-08	2.02674	up	[T]	Signal transduction mechanisms	Biological Process: DNA replication checkpoint (GO:0000076);; Biological Process: nuclear division (GO:0000280);; Biological Process: double-strand break repair via homologous recombination (GO:0000724);; Biological Process: cytokinesis by cell plate formation (GO:0000911);; Molecular Function: protein serine/threonine kinase activity (GO:0004674);; Molecular Function: non-membrane spanning prote…	K06632|0|osa:4328224|K06632 wee1-like protein kinase [EC:2.7.11.1] | (RefSeq) WEE1; wee1-like protein kinase	--	[D]	Cell cycle control, cell division, chromosome partitioning	Protein kinase domain;; Protein tyrosine kinase	Wee1-like protein kinase OS=Oryza sativa subsp. japonica OX=39947 GN=WEE1 PE=3 SV=1	T	Signal transduction mechanisms	PREDICTED: wee1-like protein kinase [Oryza sativa Japonica Group]	biological process: cellular process (GO:0009987);; biological process: biological regulation (GO:0065007);; biological process: cellular component organization or biogenesis (GO:0071840);; biological process: metabolic process (GO:0008152);; biological process: response to stimulus (GO:0050896);; biological process: single-organism process (GO:0044699);; molecular function: catalytic activity (G…
LOC_Os09g24210	LOC_Os09g24210	4.0815	359	6.23391	595	4.92593	478	10.3262	1070	8.53542	814	9.99292	865	4.52291e-06	1.06669	up	--	--	--	--	--	[S]	Function unknown	SprT-like family	--	S	Function unknown	PREDICTED: sprT-like domain-containing protein Spartan isoform X2 [Oryza sativa Japonica Group]	--
LOC_Os06g23430	LOC_Os06g23430	17.2937	605	13.8159	542	13.9586	542	23.5503	1025	30.5769	1227	26.8573	952	1.05221e-09	1.04506	up	[U]	Intracellular trafficking, secretion, and vesicular transport	Cellular Component: signal recognition particle, endoplasmic reticulum targeting (GO:0005786);; Biological Process: SRP-dependent cotranslational protein targeting to membrane (GO:0006614);; Molecular Function: 7S RNA binding (GO:0008312);;	K03105|7.33445e-83|osa:4340957|K03105 signal recognition particle subunit SRP19 | (RefSeq) SRP19; signal recognition particle 19 kDa protein	Protein export (ko03060)	[U]	Intracellular trafficking, secretion, and vesicular transport	SRP19 protein	Signal recognition particle 19 kDa protein OS=Oryza sativa subsp. japonica OX=39947 GN=SRP19 PE=1 SV=1	U	Intracellular trafficking, secretion, and vesicular transport	PREDICTED: signal recognition particle 19 kDa protein [Oryza sativa Japonica Group]	cellular component: cell (GO:0005623);; cellular component: macromolecular complex (GO:0032991);; cellular component: cell part (GO:0044464);; biological process: localization (GO:0051179);; molecular function: binding (GO:0005488)
LOC_Os03g17210	LOC_Os03g17210	3.15258	435	2.64185	396	2.28167	347	6.78189	1101	7.95144	1185	5.64607	765	3.65918e-17	1.47476	up	--	--	--	--	--	--	--	Domain of unknown function (DUF4378);; Protein of unknown function (DUF3741);; DUF761-associated sequence motif	--	S	Function unknown	PREDICTED: uncharacterized protein LOC4332440 [Oryza sativa Japonica Group]	--
LOC_Os12g34870	LOC_Os12g34870	5.22893	287	5.75731	344	4.37855	267	10.9553	712	11.1674	668	8.08711	440	2.25607e-09	1.11933	up	--	--	Molecular Function: dicarboxylic acid transmembrane transporter activity (GO:0005310);; Cellular Component: mitochondrion (GO:0005739);; Cellular Component: mitochondrial inner membrane (GO:0005743);; Biological Process: generation of precursor metabolites and energy (GO:0006091);; Biological Process: nitrogen compound metabolic process (GO:0006807);; Biological Process: transport (GO:0006810);; …	--	--	[C]	Energy production and conversion	Mitochondrial carrier protein	Mitochondrial uncoupling protein 1 OS=Arabidopsis thaliana OX=3702 GN=PUMP1 PE=1 SV=1	O	Posttranslational modification, protein turnover, chaperones	PREDICTED: mitochondrial substrate carrier family protein ucpB [Oryza sativa Japonica Group]	biological process: single-organism process (GO:0044699);; biological process: localization (GO:0051179);; molecular function: transporter activity (GO:0005215);; cellular component: cell (GO:0005623);; cellular component: organelle (GO:0043226);; cellular component: cell part (GO:0044464);; cellular component: membrane (GO:0016020);; cellular component: organelle part (GO:0044422);; biological p…
LOC_Os09g29940	LOC_Os09g29940	8.31439	654	6.96319	599	4.96885	434	54.3092	5078	65.7255	5653	64.8627	5060	2.33605e-61	3.3471	up	--	--	Cellular Component: mitochondrion (GO:0005739);; Cellular Component: intracellular membrane-bounded organelle (GO:0043231);; Cellular Component: cytoplasmic part (GO:0044444);;	--	--	--	--	GDP-fucose protein O-fucosyltransferase	O-fucosyltransferase 34 OS=Arabidopsis thaliana OX=3702 GN=OFUT34 PE=2 SV=1	S	Function unknown	PREDICTED: uncharacterized protein At1g04910 [Oryza sativa Japonica Group]	cellular component: cell (GO:0005623);; cellular component: organelle (GO:0043226);; cellular component: cell part (GO:0044464)
LOC_Os01g62350	LOC_Os01g62350	19.2961	412	13.9436	324	14.0069	331	114.922	2895	119.684	2773	110.687	2330	1.02051e-78	3.01694	up	--	--	Molecular Function: structural constituent of ribosome (GO:0003735);; Cellular Component: vacuolar membrane (GO:0005774);; Cellular Component: plasma membrane (GO:0005886);; Biological Process: translation (GO:0006412);; Cellular Component: plasmodesma (GO:0009506);; Cellular Component: cytosolic large ribosomal subunit (GO:0022625);;	K02920|5.5034e-71|osa:4327391|K02920 large subunit ribosomal protein L36e | (RefSeq) 60S ribosomal protein L36-3	Ribosome (ko03010)	[J]	Translation, ribosomal structure and biogenesis	Ribosomal protein L36e	60S ribosomal protein L36-2 OS=Arabidopsis thaliana OX=3702 GN=RPL36B PE=3 SV=1	J	Translation, ribosomal structure and biogenesis	PREDICTED: 60S ribosomal protein L36-3 [Oryza sativa Japonica Group]	molecular function: structural molecule activity (GO:0005198);; cellular component: cell (GO:0005623);; cellular component: membrane (GO:0016020);; cellular component: organelle (GO:0043226);; cellular component: organelle part (GO:0044422);; cellular component: cell part (GO:0044464);; biological process: metabolic process (GO:0008152);; biological process: cellular process (GO:0009987);; cellul…
LOC_Os04g39040	LOC_Os04g39040	22.1757	1038	20.4594	1040	18.5075	957	59.4912	3288	65.7449	3342	59.5229	2748	5.89451e-47	1.74722	up	--	--	Molecular Function: protein binding (GO:0005515);;	K14012|4.9687e-171|osa:4336083|K14012 UBX domain-containing protein 1 | (RefSeq) plant UBX domain-containing protein 4	Protein processing in endoplasmic reticulum (ko04141)	[Y]	Nuclear structure	SEP domain;; UBX domain	Plant UBX domain-containing protein 4 OS=Arabidopsis thaliana OX=3702 GN=PUX4 PE=1 SV=1	O	Posttranslational modification, protein turnover, chaperones	PREDICTED: plant UBX domain-containing protein 4 [Oryza sativa Japonica Group]	molecular function: binding (GO:0005488)
LOC_Os04g55640	LOC_Os04g55640	5.81862	285	3.2854	175	5.19525	281	28.1795	1625	24.6965	1310	21.3447	1029	8.73585e-26	2.50555	up	[R]	General function prediction only	Cellular Component: Golgi apparatus (GO:0005794);; Biological Process: lignin metabolic process (GO:0009808);; Biological Process: plant-type secondary cell wall biogenesis (GO:0009834);; Molecular Function: glucuronoxylan 4-O-methyltransferase activity (GO:0030775);; Biological Process: xylan biosynthetic process (GO:0045492);;	--	--	--	--	Polysaccharide biosynthesis	Protein IRX15-LIKE OS=Arabidopsis thaliana OX=3702 GN=IRX15-L PE=2 SV=1	S	Function unknown	PREDICTED: protein IRX15-LIKE [Oryza sativa Japonica Group]	cellular component: cell (GO:0005623);; cellular component: organelle (GO:0043226);; cellular component: cell part (GO:0044464);; biological process: metabolic process (GO:0008152);; biological process: cellular process (GO:0009987);; biological process: single-organism process (GO:0044699);; biological process: cellular component organization or biogenesis (GO:0071840);; molecular function: cata…
LOC_Os11g20689	LOC_Os11g20689	1.28793	59	0.96107	48	0.911451	46	3.6352	195	3.27608	162	2.69227	121	2.30449e-09	1.73278	up	[J]	Translation, ribosomal structure and biogenesis	Molecular Function: 3'-5'-exoribonuclease activity (GO:0000175);; Molecular Function: RNA binding (GO:0003723);; Cellular Component: cytosol (GO:0005829);; Biological Process: RNA processing (GO:0006396);; Biological Process: metabolic process (GO:0008152);; Molecular Function: hydrolase activity, acting on ester bonds (GO:0016788);; Biological Process: transcription factor import into nucleus (G…	K12586|0|osa:4350355|K12586 exosome complex component RRP43 | (RefSeq) exosome complex component RRP43	RNA degradation (ko03018)	[J]	Translation, ribosomal structure and biogenesis	3' exoribonuclease family, domain 1;; 3' exoribonuclease family, domain 2	Exosome complex component RRP45B OS=Arabidopsis thaliana OX=3702 GN=RRP45B PE=2 SV=1	J	Translation, ribosomal structure and biogenesis	PREDICTED: exosome complex component RRP43 [Oryza sativa Japonica Group]	biological process: metabolic process (GO:0008152);; biological process: cellular process (GO:0009987);; molecular function: catalytic activity (GO:0003824);; molecular function: binding (GO:0005488);; cellular component: cell (GO:0005623);; cellular component: cell part (GO:0044464);; biological process: single-organism process (GO:0044699);; biological process: localization (GO:0051179);; cellu…
LOC_Os07g39480	LOC_Os07g39480	18.0458	1493	18.8709	1696	16.9684	1551	32.1844	3144	33.0059	2966	33.4122	2727	7.19046e-15	1.02522	up	--	--	Biological Process: immune effector process (GO:0002252);; Biological Process: developmental process involved in reproduction (GO:0003006);; Molecular Function: transcription factor activity, sequence-specific DNA binding (GO:0003700);; Molecular Function: protein binding (GO:0005515);; Cellular Component: nucleus (GO:0005634);; Biological Process: amino acid transport (GO:0006865);; Biological P…	--	--	--	--	WRKY DNA -binding domain	WRKY transcription factor SUSIBA2 OS=Hordeum vulgare OX=4513 GN=WRKY46 PE=1 SV=1	K	Transcription	PREDICTED: WRKY transcription factor SUSIBA2 isoform X1 [Oryza sativa Japonica Group]	biological process: immune system process (GO:0002376);; biological process: reproduction (GO:0000003);; biological process: reproductive process (GO:0022414);; biological process: developmental process (GO:0032502);; biological process: biological regulation (GO:0065007);; molecular function: nucleic acid binding transcription factor activity (GO:0001071);; molecular function: binding (GO:000548…
LOC_Os01g40340	LOC_Os01g40340	46.5817	4383	49.3127	5045	41.8451	4349	77.7653	8631	87.9074	8973	88.4941	8210	6.65894e-13	1.03767	up	--	--	Cellular Component: plasma membrane (GO:0005886);;	K15501|0|osa:4327657|K15501 serine/threonine-protein phosphatase 6 regulatory subunit 3 | (RefSeq) serine/threonine-protein phosphatase 6 regulatory subunit 3	--	[D]	Cell cycle control, cell division, chromosome partitioning	SIT4 phosphatase-associated protein	--	T	Signal transduction mechanisms	PREDICTED: serine/threonine-protein phosphatase 6 regulatory subunit 3 isoform X1 [Oryza sativa Japonica Group]	cellular component: cell (GO:0005623);; cellular component: membrane (GO:0016020);; cellular component: cell part (GO:0044464)
LOC_Os01g48030	LOC_Os01g48030	0.482099	14	0.075656	3	0.080167	3	1.87095	60	1.91505	57	2.33579	63	2.62867e-06	3.14824	up	--	--	Biological Process: reproduction (GO:0000003);; Cellular Component: plastid (GO:0009536);; Biological Process: single-organism cellular process (GO:0044763);;	--	--	--	--	--	--	--	--	PREDICTED: uncharacterized protein LOC9266245 [Oryza sativa Japonica Group]	biological process: reproduction (GO:0000003);; cellular component: cell (GO:0005623);; cellular component: organelle (GO:0043226);; cellular component: cell part (GO:0044464);; biological process: cellular process (GO:0009987);; biological process: single-organism process (GO:0044699)
LOC_Os11g08200	LOC_Os11g08200	0.088139	6	0	0	0.015646	2	0.942727	65	0.613068	39	0.955667	55	8.65421e-08	4.1462	up	--	--	Molecular Function: aspartic-type endopeptidase activity (GO:0004190);; Biological Process: proteolysis (GO:0006508);; Biological Process: defense response (GO:0006952);; Cellular Component: plant-type cell wall (GO:0009505);; Biological Process: response to organic substance (GO:0010033);; Cellular Component: cytoplasmic vesicle (GO:0016023);; Biological Process: cellular metabolic process (GO:0…	--	--	[O]	Posttranslational modification, protein turnover, chaperones	Xylanase inhibitor N-terminal;; Eukaryotic aspartyl protease;; Xylanase inhibitor C-terminal	Aspartic proteinase Asp1 OS=Oryza sativa subsp. japonica OX=39947 GN=ASP1 PE=2 SV=1	O	Posttranslational modification, protein turnover, chaperones	PREDICTED: aspartic proteinase Asp1 [Oryza sativa Japonica Group]	biological process: metabolic process (GO:0008152);; molecular function: catalytic activity (GO:0003824);; biological process: response to stimulus (GO:0050896);; cellular component: cell (GO:0005623);; cellular component: cell part (GO:0044464);; biological process: cellular process (GO:0009987);; biological process: single-organism process (GO:0044699);; biological process: biological regulatio…
LOC_Os04g31050	LOC_Os04g31050	0.378757	20	0.387815	22	0.379324	22	0.637486	40	1.10411	63	1.34036	69	0.0017894	1.55048	up	--	--	--	--	--	--	--	--	--	S	Function unknown	PREDICTED: uncharacterized protein LOC4335626 [Oryza sativa Japonica Group]	--
LOC_Os08g35480	LOC_Os08g35480	24.8364	894	22.2075	869	17.281	687	34.9883	1487	42.8985	1677	42.7517	1518	2.34472e-08	1.06645	up	[R]	General function prediction only	Cellular Component: cytosol (GO:0005829);;	K09705|6.33026e-142|osa:4345750|K09705 uncharacterized protein | (RefSeq) uncharacterized LOC4345750	--	--	--	Cupin superfamily (DUF985)	--	S	Function unknown	PREDICTED: uncharacterized protein LOC4345750 [Oryza sativa Japonica Group]	cellular component: cell (GO:0005623);; cellular component: cell part (GO:0044464)
LOC_Os05g25920	LOC_Os05g25920	8.58472	205	9.57595	249	11.4451	302	55.0177	1550	40.9469	1061	48.0858	1132	3.98102e-27	2.41635	up	--	--	--	--	--	--	--	--	--	S	Function unknown	PREDICTED: uncharacterized protein LOC4338424 [Oryza sativa Japonica Group]	--
LOC_Os08g25060	LOC_Os08g25060	8.66381	684	8.80774	756	8.42745	735	30.8994	2880	36.7323	3149	29.8802	2327	1.48641e-57	2.05629	up	--	--	Cellular Component: core TFIIH complex (GO:0000439);; Cellular Component: nucleus (GO:0005634);; Biological Process: nucleotide-excision repair (GO:0006289);; Biological Process: transcription, DNA-templated (GO:0006351);;	K03141|0|dosa:Os08t0338200-01|K03141 transcription initiation factor TFIIH subunit 1 | (RAP-DB) Os08g0338200; Kelch related domain containing protein.	Basal transcription factors (ko03022);; Nucleotide excision repair (ko03420)	[KL]	Transcription;; Replication, recombination and repair	BSD domain	General transcription and DNA repair factor IIH subunit TFB1-1 OS=Arabidopsis thaliana OX=3702 GN=TFB1-1 PE=2 SV=1	K	Transcription	PREDICTED: probable RNA polymerase II transcription factor B subunit 1-1 isoform X2 [Oryza sativa Japonica Group]	cellular component: cell (GO:0005623);; cellular component: macromolecular complex (GO:0032991);; cellular component: organelle (GO:0043226);; cellular component: organelle part (GO:0044422);; cellular component: cell part (GO:0044464);; biological process: metabolic process (GO:0008152);; biological process: cellular process (GO:0009987);; biological process: response to stimulus (GO:0050896)
LOC_Os06g20960	LOC_Os06g20960	1.16658	44	0.956091	39	0.046297	2	3.24595	143	4.84237	196	4.33753	160	0.000265393	2.55776	up	[I]	Lipid transport and metabolism	Biological Process: response to stress (GO:0006950);; Molecular Function: methyltransferase activity (GO:0008168);; Molecular Function: O-methyltransferase activity (GO:0008171);; Molecular Function: S-adenosylmethionine-dependent methyltransferase activity (GO:0008757);; Biological Process: methylation (GO:0032259);; Biological Process: response to other organism (GO:0051707);; Biological Proces…	--	--	--	--	SAM dependent carboxyl methyltransferase	Salicylate carboxymethyltransferase OS=Clarkia breweri OX=36903 GN=SAMT PE=1 SV=1	S	Function unknown	PREDICTED: salicylate carboxymethyltransferase [Oryza sativa Japonica Group]	biological process: response to stimulus (GO:0050896);; molecular function: catalytic activity (GO:0003824);; biological process: metabolic process (GO:0008152);; biological process: multi-organism process (GO:0051704);; biological process: cellular process (GO:0009987);; biological process: single-organism process (GO:0044699)
LOC_Os06g48210	LOC_Os06g48210	0.119282	9	0.40329	33	0.23092	19	1.24804	110	0.964549	78	1.0109	74	1.80619e-05	2.16814	up	[L]	Replication, recombination and repair	Biological Process: karyogamy (GO:0000741);; Molecular Function: RNA binding (GO:0003723);; Molecular Function: ATP binding (GO:0005524);; Cellular Component: nucleolus (GO:0005730);; Cellular Component: peroxisome (GO:0005777);; Cellular Component: cytosol (GO:0005829);; Cellular Component: plasma membrane (GO:0005886);; Molecular Function: ATP-dependent helicase activity (GO:0008026);; Molecula…	K13116|0|osa:4341945|K13116 ATP-dependent RNA helicase DDX41 [EC:3.6.4.13] | (RefSeq) OsJ_22496; DEAD-box ATP-dependent RNA helicase 35B	--	[A]	RNA processing and modification	DEAD/DEAH box helicase;; Helicase conserved C-terminal domain;; Type III restriction enzyme, res subunit	DEAD-box ATP-dependent RNA helicase 35B OS=Oryza sativa subsp. japonica OX=39947 GN=Os06g0697200 PE=3 SV=1	L	Replication, recombination and repair	PREDICTED: DEAD-box ATP-dependent RNA helicase 35B [Oryza sativa Japonica Group]	biological process: cellular process (GO:0009987);; biological process: cellular component organization or biogenesis (GO:0071840);; molecular function: binding (GO:0005488);; cellular component: cell (GO:0005623);; cellular component: organelle (GO:0043226);; cellular component: organelle part (GO:0044422);; cellular component: cell part (GO:0044464);; cellular component: membrane (GO:0016020);;…
LOC_Os04g52840	LOC_Os04g52840	13.4626	799	12.5683	814	9.81916	643	95.8569	6754	104.834	6798	119.889	7043	9.25399e-72	3.32112	up	[T]	Signal transduction mechanisms	Molecular Function: nucleotide binding (GO:0000166);; Molecular Function: DNA binding (GO:0003677);; Molecular Function: protein serine/threonine kinase activity (GO:0004674);; Molecular Function: protein tyrosine kinase activity (GO:0004713);; Molecular Function: calmodulin binding (GO:0005516);; Molecular Function: ATP binding (GO:0005524);; Cellular Component: plasma membrane (GO:0005886);; Bi…	--	--	[T]	Signal transduction mechanisms	Protein tyrosine kinase;; Protein kinase domain	Cold-responsive protein kinase 1 OS=Arabidopsis thaliana OX=3702 GN=CRPK1 PE=1 SV=1	T	Signal transduction mechanisms	PREDICTED: putative serine/threonine-protein kinase [Oryza sativa Japonica Group]	molecular function: binding (GO:0005488);; biological process: metabolic process (GO:0008152);; biological process: cellular process (GO:0009987);; molecular function: catalytic activity (GO:0003824);; cellular component: cell (GO:0005623);; cellular component: membrane (GO:0016020);; cellular component: cell part (GO:0044464);; biological process: biological regulation (GO:0065007);; biological …
Oryza_sativa_newGene_1002	--	2.84529	96	2.34722	86	1.65787	62	4.96668	196	3.79549	138	6.6667	220	0.00028626	1.32219	up	--	--	Cellular Component: plastid (GO:0009536);;	--	--	--	--	--	--	--	--	unknown protein [Oryza sativa Japonica Group]	cellular component: cell (GO:0005623);; cellular component: organelle (GO:0043226);; cellular component: cell part (GO:0044464)
LOC_Os10g35294	LOC_Os10g35294	4.33294	134	2.81053	93	3.21019	107	8.15289	261	10.6699	320	9.55661	260	5.88021e-08	1.44849	up	--	--	Cellular Component: membrane (GO:0016020);; Cellular Component: cytoplasmic vesicle (GO:0016023);; Biological Process: cellular component organization (GO:0016043);; Molecular Function: kinase activity (GO:0016301);; Biological Process: primary metabolic process (GO:0044238);; Biological Process: cellular macromolecule metabolic process (GO:0044260);; Cellular Component: intracellular organelle p…	--	--	--	--	Protein of unknown function (DUF1218)	--	S	Function unknown	PREDICTED: uncharacterized protein LOC4349002 [Oryza sativa Japonica Group]	cellular component: membrane (GO:0016020);; biological process: cellular process (GO:0009987);; biological process: cellular component organization or biogenesis (GO:0071840);; molecular function: catalytic activity (GO:0003824);; biological process: metabolic process (GO:0008152);; cellular component: cell (GO:0005623);; cellular component: organelle (GO:0043226);; cellular component: organelle …
LOC_Os10g38189	LOC_Os10g38189	6.10098	142	4.14018	104	3.47316	89	21.6274	591	32.1359	807	38.4213	877	1.93479e-20	2.89342	up	[O]	Posttranslational modification, protein turnover, chaperones	Molecular Function: glutathione transferase activity (GO:0004364);; Biological Process: pentose-phosphate shunt (GO:0006098);; Biological Process: glutathione metabolic process (GO:0006749);; Biological Process: toxin catabolic process (GO:0009407);; Cellular Component: chloroplast (GO:0009507);; Biological Process: response to salt stress (GO:0009651);; Biological Process: de-etiolation (GO:0009…	K00799|1.12748e-134|dosa:Os10t0525800-00|K00799 glutathione S-transferase [EC:2.5.1.18] | (RAP-DB) Os10g0525800, GSTU31, GSTU32, TAU_GLUTATHIONE_S-TRANSFERASE_31, TAU_GLUTATHIONE_S-TRANSFERASE_32; Similar to Glutathione S-transferase GSTU31 (Fragment).	Glutathione metabolism (ko00480)	[O]	Posttranslational modification, protein turnover, chaperones	Glutathione S-transferase, C-terminal domain;; Glutathione S-transferase, C-terminal domain;; Glutathione S-transferase, C-terminal domain;; Glutathione S-transferase, N-terminal domain;; Glutathione S-transferase, N-terminal domain	Glutathione S-transferase U17 OS=Arabidopsis thaliana OX=3702 GN=GSTU17 PE=2 SV=1	O	Posttranslational modification, protein turnover, chaperones	hypothetical protein OsJ_32222 [Oryza sativa Japonica Group]	molecular function: catalytic activity (GO:0003824);; biological process: metabolic process (GO:0008152);; biological process: cellular process (GO:0009987);; biological process: single-organism process (GO:0044699);; biological process: response to stimulus (GO:0050896);; biological process: detoxification (GO:0098754);; cellular component: cell (GO:0005623);; cellular component: organelle (GO:0…
LOC_Os01g70170	LOC_Os01g70170	59.3235	3582	49.9229	3275	40.9042	2729	320.145	22829	378.353	24813	346.98	20671	5.64776e-78	2.95241	up	[G]	Carbohydrate transport and metabolism	Molecular Function: sedoheptulose-7-phosphate:D-glyceraldehyde-3-phosphate glyceronetransferase activity (GO:0004801);; Cellular Component: mitochondrion (GO:0005739);; Biological Process: glycolytic process (GO:0006096);; Biological Process: pentose-phosphate shunt (GO:0006098);; Biological Process: aerobic respiration (GO:0009060);; Cellular Component: chloroplast stroma (GO:0009570);; Biologic…	K00616|0|osa:4327239|K00616 transaldolase [EC:2.2.1.2] | (RefSeq) transaldolase	Pentose phosphate pathway (ko00030);; Carbon metabolism (ko01200);; Biosynthesis of amino acids (ko01230)	[G]	Carbohydrate transport and metabolism	Transaldolase/Fructose-6-phosphate aldolase	Transaldolase (Fragments) OS=Capsicum annuum var. annuum OX=40321 PE=1 SV=1	G	Carbohydrate transport and metabolism	PREDICTED: transaldolase [Oryza sativa Japonica Group]	molecular function: catalytic activity (GO:0003824);; cellular component: cell (GO:0005623);; cellular component: organelle (GO:0043226);; cellular component: cell part (GO:0044464);; biological process: metabolic process (GO:0008152);; biological process: cellular process (GO:0009987);; biological process: single-organism process (GO:0044699);; cellular component: organelle part (GO:0044422);; b…
LOC_Os09g26310	LOC_Os09g26310	0.70551	40	0.553077	35	1.01727	64	2.17641	146	2.49821	154	0.873724	49	0.00426939	1.35773	up	--	--	Cellular Component: Golgi apparatus (GO:0005794);; Biological Process: RNA processing (GO:0006396);; Biological Process: protein glycosylation (GO:0006486);; Molecular Function: galactosyltransferase activity (GO:0008378);; Cellular Component: integral component of membrane (GO:0016021);; Cellular Component: cytoplasmic vesicle (GO:0016023);; Cellular Component: nuclear lumen (GO:0031981);; Biolo…	--	--	[G]	Carbohydrate transport and metabolism	Galactosyltransferase	--	S	Function unknown	PREDICTED: beta-1,3-galactosyltransferase pvg3 [Oryza sativa Japonica Group]	cellular component: cell (GO:0005623);; cellular component: organelle (GO:0043226);; cellular component: cell part (GO:0044464);; biological process: metabolic process (GO:0008152);; biological process: cellular process (GO:0009987);; biological process: single-organism process (GO:0044699);; molecular function: catalytic activity (GO:0003824);; cellular component: membrane (GO:0016020);; cellula…
LOC_Os12g33020	LOC_Os12g33020	17.8273	630	16.4924	633	17.4937	683	32.2454	1345	38.71	1485	29.765	1037	3.60935e-14	1.10139	up	--	--	Cellular Component: mitochondrial inner membrane presequence translocase complex (GO:0005744);; Biological Process: circadian rhythm (GO:0007623);; Biological Process: embryo development ending in seed dormancy (GO:0009793);; Cellular Component: chloroplast envelope (GO:0009941);; Biological Process: protein transport (GO:0015031);; Molecular Function: P-P-bond-hydrolysis-driven protein transmemb…	--	--	[U]	Intracellular trafficking, secretion, and vesicular transport	Tim17/Tim22/Tim23/Pmp24 family	Chloroplastic import inner membrane translocase subunit TIM22-2 OS=Arabidopsis thaliana OX=3702 GN=TIM22-2 PE=1 SV=1	O	Posttranslational modification, protein turnover, chaperones	PREDICTED: mitochondrial import inner membrane translocase subunit TIM22-2 [Oryza sativa Japonica Group]	cellular component: cell (GO:0005623);; cellular component: membrane (GO:0016020);; cellular component: macromolecular complex (GO:0032991);; cellular component: organelle (GO:0043226);; cellular component: organelle part (GO:0044422);; cellular component: membrane part (GO:0044425);; cellular component: cell part (GO:0044464);; biological process: rhythmic process (GO:0048511);; biological proce…
LOC_Os03g08920	LOC_Os03g08920	0.300639	22	0.106977	9	0.08975	8	1.93691	166	1.90047	150	3.28912	236	9.01022e-15	3.88557	up	--	--	Molecular Function: ubiquitin-protein transferase activity (GO:0004842);; Molecular Function: zinc ion binding (GO:0008270);; Cellular Component: integral component of membrane (GO:0016021);; Biological Process: protein ubiquitination (GO:0016567);; Biological Process: single-organism process (GO:0044699);; Biological Process: response to oxygen-containing compound (GO:1901700);;	--	--	[O]	Posttranslational modification, protein turnover, chaperones	Ring finger domain;; RING-like zinc finger;; Zinc finger, C3HC4 type (RING finger);; Zinc finger, C3HC4 type (RING finger)	E3 ubiquitin-protein ligase Os03g0188200 OS=Oryza sativa subsp. japonica OX=39947 GN=Os03g0188200 PE=2 SV=1	O	Posttranslational modification, protein turnover, chaperones	PREDICTED: E3 ubiquitin-protein ligase Os03g0188200 [Oryza sativa Japonica Group]	molecular function: catalytic activity (GO:0003824);; molecular function: binding (GO:0005488);; cellular component: membrane (GO:0016020);; cellular component: membrane part (GO:0044425);; biological process: metabolic process (GO:0008152);; biological process: cellular process (GO:0009987);; biological process: single-organism process (GO:0044699);; biological process: response to stimulus (GO:…
LOC_Os03g43590	LOC_Os03g43590	0.124391	12	0.111563	12	0.188272	20	0.930556	101	0.78645	79	0.62218	57	3.44982e-08	2.47537	up	[T]	Signal transduction mechanisms	Molecular Function: protein serine/threonine kinase activity (GO:0004674);; Molecular Function: ATP binding (GO:0005524);; Cellular Component: nucleus (GO:0005634);; Cellular Component: plasma membrane (GO:0005886);; Biological Process: DNA replication (GO:0006260);; Biological Process: regulation of transcription, DNA-templated (GO:0006355);; Biological Process: protein phosphorylation (GO:00064…	K08857|0|osa:4333522|K08857 NIMA (never in mitosis gene a)-related kinase 1/4/5 [EC:2.7.11.1] | (RefSeq) NEK1, OsNek1; serine/threonine-protein kinase Nek1	--	[R]	General function prediction only	Protein kinase domain;; Protein tyrosine kinase;; Kinase-like	Serine/threonine-protein kinase Nek1 OS=Oryza sativa subsp. japonica OX=39947 GN=NEK1 PE=2 SV=1	T	Signal transduction mechanisms	PREDICTED: serine/threonine-protein kinase Nek1 isoform X1 [Oryza sativa Japonica Group]	biological process: metabolic process (GO:0008152);; biological process: cellular process (GO:0009987);; molecular function: catalytic activity (GO:0003824);; molecular function: binding (GO:0005488);; cellular component: cell (GO:0005623);; cellular component: organelle (GO:0043226);; cellular component: cell part (GO:0044464);; cellular component: membrane (GO:0016020);; biological process: bio…
LOC_Os07g10350	LOC_Os07g10350	1.21713	129	1.67857	193	1.19882	140	13.961	1743	13.3397	1532	13.8879	1449	1.77309e-70	3.46984	up	[J]	Translation, ribosomal structure and biogenesis	Biological Process: RNA methylation (GO:0001510);; Molecular Function: RNA binding (GO:0003723);; Cellular Component: nucleolus (GO:0005730);; Cellular Component: plasma membrane (GO:0005886);; Biological Process: rRNA processing (GO:0006364);; Biological Process: mRNA processing (GO:0006397);; Biological Process: protein import into nucleus (GO:0006606);; Biological Process: embryo sac developme…	K14792|0|osa:4342673|K14792 rRNA biogenesis protein RRP5 | (RefSeq) rRNA biogenesis protein RRP5	--	[A]	RNA processing and modification	S1 RNA binding domain;; Suppressor of forked protein (Suf)	rRNA biogenesis protein RRP5 OS=Arabidopsis thaliana OX=3702 GN=RRP5 PE=2 SV=2	J	Translation, ribosomal structure and biogenesis	PREDICTED: rRNA biogenesis protein RRP5 [Oryza sativa Japonica Group]	biological process: metabolic process (GO:0008152);; biological process: cellular process (GO:0009987);; molecular function: binding (GO:0005488);; cellular component: cell (GO:0005623);; cellular component: organelle (GO:0043226);; cellular component: organelle part (GO:0044422);; cellular component: cell part (GO:0044464);; cellular component: membrane (GO:0016020);; biological process: single-…
LOC_Os03g43840	LOC_Os03g43840	17.488	848	16.7437	882	16.5177	885	45.8802	2627	52.2931	2754	50.6708	2424	3.65736e-34	1.70341	up	--	--	Biological Process: response to superoxide (GO:0000303);; Biological Process: response to hypoxia (GO:0001666);; Biological Process: response to molecule of oomycetes origin (GO:0002240);; Molecular Function: DNA binding (GO:0003677);; Molecular Function: transcription factor activity, sequence-specific DNA binding (GO:0003700);; Molecular Function: protein binding (GO:0005515);; Cellular Compone…	--	--	--	--	LSD1 zinc finger	Protein LOL3 OS=Oryza sativa subsp. japonica OX=39947 GN=LOL3 PE=2 SV=1	S	Function unknown	PREDICTED: protein LOL3 [Oryza sativa Japonica Group]	biological process: response to stimulus (GO:0050896);; molecular function: binding (GO:0005488);; biological process: biological regulation (GO:0065007);; molecular function: nucleic acid binding transcription factor activity (GO:0001071);; cellular component: extracellular region (GO:0005576);; cellular component: cell (GO:0005623);; cellular component: organelle (GO:0043226);; cellular compone…
LOC_Os02g08320	LOC_Os02g08320	1.14109	43	0.813195	34	0.78752	33	2.04991	91	2.46137	101	2.7793	103	2.46628e-05	1.54255	up	--	--	Molecular Function: receptor activity (GO:0004872);; Cellular Component: mitochondrion (GO:0005739);; Biological Process: RNA processing (GO:0006396);; Biological Process: response to oxidative stress (GO:0006979);; Cellular Component: plastid (GO:0009536);; Biological Process: response to salt stress (GO:0009651);; Biological Process: response to hormone (GO:0009725);; Biological Process: respon…	K07297|3.78506e-128|dosa:Os02t0179500-01|K07297 adiponectin receptor | (RAP-DB) Os02g0179500; Hly-III related domain containing protein.	--	[RT]	General function prediction only;; Signal transduction mechanisms	Haemolysin-III related	Heptahelical transmembrane protein ADIPOR2 OS=Oryza sativa subsp. japonica OX=39947 GN=ADIPOR2 PE=2 SV=1	S	Function unknown	RecName: Full=Heptahelical transmembrane protein ADIPOR2; AltName: Full=PAQR family protein ADIPOR2	molecular function: molecular transducer activity (GO:0060089);; cellular component: cell (GO:0005623);; cellular component: organelle (GO:0043226);; cellular component: cell part (GO:0044464);; biological process: metabolic process (GO:0008152);; biological process: cellular process (GO:0009987);; biological process: response to stimulus (GO:0050896);; cellular component: membrane (GO:0016020);;…
LOC_Os12g07350	LOC_Os12g07350	4.47004	336	4.8927	400	3.96762	330	9.87782	877	8.34352	682	8.06281	599	6.30337e-11	1.12893	up	[J]	Translation, ribosomal structure and biogenesis	Molecular Function: RNA binding (GO:0003723);; Molecular Function: tRNA adenylyltransferase activity (GO:0004810);; Molecular Function: protein binding (GO:0005515);; Cellular Component: mitochondrion (GO:0005739);; Biological Process: tRNA processing (GO:0008033);; Cellular Component: plant-type cell wall (GO:0009505);; Cellular Component: plasmodesma (GO:0009506);; Biological Process: gravitrop…	--	--	[J]	Translation, ribosomal structure and biogenesis	Poly A polymerase head domain;; Probable RNA and SrmB- binding site of polymerase A	--	J	Translation, ribosomal structure and biogenesis	PREDICTED: putative CCA tRNA nucleotidyltransferase 2 isoform X1 [Oryza sativa Japonica Group]	molecular function: binding (GO:0005488);; molecular function: catalytic activity (GO:0003824);; cellular component: cell (GO:0005623);; cellular component: organelle (GO:0043226);; cellular component: cell part (GO:0044464);; biological process: metabolic process (GO:0008152);; biological process: cellular process (GO:0009987);; cellular component: cell junction (GO:0030054);; biological process…
LOC_Os02g30800	LOC_Os02g30800	0.048074	12	0.07469	20	0	0	1.77099	494	1.07969	277	1.05973	247	2.75538e-05	4.44096	up	[LX]	Replication, recombination and repair;; Mobilome: prophages, transposons	Molecular Function: nucleotide binding (GO:0000166);; Molecular Function: DNA binding (GO:0003677);; Molecular Function: DNA-directed DNA polymerase activity (GO:0003887);; Cellular Component: nucleus (GO:0005634);; Biological Process: DNA replication (GO:0006260);; Biological Process: DNA methylation (GO:0006306);; Molecular Function: zinc ion binding (GO:0008270);; Biological Process: cell prol…	K02324|0|osa:4329458|K02324 DNA polymerase epsilon subunit 1 [EC:2.7.7.7] | (RefSeq) DNA polymerase epsilon catalytic subunit A	Purine metabolism (ko00230);; Pyrimidine metabolism (ko00240);; DNA replication (ko03030);; Base excision repair (ko03410);; Nucleotide excision repair (ko03420)	[L]	Replication, recombination and repair	Domain of unknown function (DUF1744);; DNA polymerase family B, exonuclease domain;; DNA polymerase family B;; Predicted 3'-5' exonuclease related to the exonuclease domain of PolB	DNA polymerase epsilon catalytic subunit A OS=Arabidopsis thaliana OX=3702 GN=POL2A PE=1 SV=1	L	Replication, recombination and repair	putative DNA polymerase epsilon catalytic subunit protein isoform b [Oryza sativa Japonica Group]	molecular function: binding (GO:0005488);; biological process: metabolic process (GO:0008152);; biological process: cellular process (GO:0009987);; molecular function: catalytic activity (GO:0003824);; cellular component: cell (GO:0005623);; cellular component: organelle (GO:0043226);; cellular component: cell part (GO:0044464);; biological process: single-organism process (GO:0044699);; cellular…
LOC_Os03g55050	LOC_Os03g55050	1.0757	90	1.29475	118	1.09909	102	2.72131	268	3.35825	304	2.8446	234	1.02967e-10	1.49428	up	[G]	Carbohydrate transport and metabolism	Cellular Component: cytoplasm (GO:0005737);; Biological Process: signal transduction (GO:0007165);; Biological Process: metabolic process (GO:0008152);; Molecular Function: transferase activity, transferring hexosyl groups (GO:0016758);; Molecular Function: UDP-glucosyltransferase activity (GO:0035251);; Cellular Component: intracellular membrane-bounded organelle (GO:0043231);; Biological Proces…	--	--	[GC]	Carbohydrate transport and metabolism;; Energy production and conversion	UDP-glucoronosyl and UDP-glucosyl transferase	UDP-glycosyltransferase 83A1 OS=Arabidopsis thaliana OX=3702 GN=UGT83A1 PE=2 SV=1	S	Function unknown	PREDICTED: UDP-glycosyltransferase 83A1 [Oryza sativa Japonica Group]	cellular component: cell (GO:0005623);; cellular component: cell part (GO:0044464);; biological process: cellular process (GO:0009987);; biological process: biological regulation (GO:0065007);; biological process: metabolic process (GO:0008152);; molecular function: catalytic activity (GO:0003824);; cellular component: organelle (GO:0043226);; biological process: single-organism process (GO:00446…
LOC_Os07g08970	LOC_Os07g08970	58.7832	5147	63.2483	6017	49.9409	4831	126.79	13111	118.996	11317	156.674	13535	1.03666e-12	1.38922	up	[D]	Cell cycle control, cell division, chromosome partitioning	Molecular Function: ATP binding (GO:0005524);; Molecular Function: GTP binding (GO:0005525);; Cellular Component: mitochondrion (GO:0005739);; Biological Process: Mo-molybdopterin cofactor biosynthetic process (GO:0006777);; Cellular Component: chloroplast (GO:0009507);; Molecular Function: hydrolase activity (GO:0016787);; Molecular Function: nucleoside-triphosphatase activity (GO:0017111);; Cel…	--	--	--	--	ATPase family associated with various cellular activities (AAA);; NTPase;; AAA domain (dynein-related subfamily);; Magnesium chelatase, subunit ChlI	Uncharacterized protein ycf45 OS=Porphyra purpurea OX=2787 GN=ycf45 PE=3 SV=1	S	Function unknown	PREDICTED: uncharacterized protein ycf45 [Oryza sativa Japonica Group]	molecular function: binding (GO:0005488);; cellular component: cell (GO:0005623);; cellular component: organelle (GO:0043226);; cellular component: cell part (GO:0044464);; biological process: metabolic process (GO:0008152);; biological process: cellular process (GO:0009987);; molecular function: catalytic activity (GO:0003824)
Oryza_sativa_newGene_3204	--	0	0	0	0	0	0	0.557354	49	1.20918	97	1.23304	90	1.75378e-10	7.60153	up	--	--	--	--	--	--	--	--	--	--	--	hypothetical protein OsJ_29411 [Oryza sativa Japonica Group]	--
LOC_Os05g41390	LOC_Os05g41390	0	0	0	0	0	0	0.417621	37	0.427709	35	0.711162	52	4.91583e-08	6.79035	up	--	--	Biological Process: regulation of cyclin-dependent protein serine/threonine kinase activity (GO:0000079);; Biological Process: regulation of cell growth (GO:0001558);; Cellular Component: nucleus (GO:0005634);; Cellular Component: mitochondrion (GO:0005739);; Biological Process: response to gamma radiation (GO:0010332);; Molecular Function: protein kinase binding (GO:0019901);; Biological Process…	K05868|0|osa:4339185|K05868 cyclin B | (RefSeq) CYCB1-5, OsJ_018267; cyclin-B1-5	--	[D]	Cell cycle control, cell division, chromosome partitioning	Cyclin, N-terminal domain;; Cyclin, C-terminal domain	Cyclin-B1-5 OS=Oryza sativa subsp. japonica OX=39947 GN=CYCB1-5 PE=3 SV=1	D	Cell cycle control, cell division, chromosome partitioning	hypothetical protein OsJ_19037 [Oryza sativa Japonica Group]	biological process: biological regulation (GO:0065007);; cellular component: cell (GO:0005623);; cellular component: organelle (GO:0043226);; cellular component: cell part (GO:0044464);; biological process: response to stimulus (GO:0050896);; molecular function: binding (GO:0005488);; biological process: cellular process (GO:0009987);; biological process: single-organism process (GO:0044699)
LOC_Os02g58640	LOC_Os02g58640	27.858	1504	27.8734	1635	23.3084	1390	86.6088	5522	105.932	6211	78.343	4173	1.26895e-44	1.92129	up	--	--	Cellular Component: early endosome (GO:0005769);; Cellular Component: late endosome (GO:0005770);; Biological Process: cellular protein modification process (GO:0006464);; Biological Process: trichome branching (GO:0010091);; Biological Process: response to chitin (GO:0010200);; Biological Process: protein transport (GO:0015031);; Cellular Component: membrane (GO:0016020);; Molecular Function: ub…	K12183|0|osa:4331267|K12183 ESCRT-I complex subunit TSG101 | (RefSeq) OJ1282_E10.10; protein ELC-like	Endocytosis (ko04144)	[OU]	Posttranslational modification, protein turnover, chaperones;; Intracellular trafficking, secretion, and vesicular transport	UEV domain;; Vps23 core domain	Protein ELC-like OS=Arabidopsis thaliana OX=3702 GN=ELCL PE=1 SV=1	U	Intracellular trafficking, secretion, and vesicular transport	PREDICTED: protein ELC-like [Oryza sativa Japonica Group]	cellular component: cell (GO:0005623);; cellular component: organelle (GO:0043226);; cellular component: cell part (GO:0044464);; biological process: metabolic process (GO:0008152);; biological process: cellular process (GO:0009987);; biological process: developmental process (GO:0032502);; biological process: single-organism process (GO:0044699);; biological process: cellular component organizat…
LOC_Os07g38630	LOC_Os07g38630	0	0	0.516806	4	1.61566	12	20.7442	165	11.0754	81	12.7905	85	3.11787e-09	4.22433	up	--	--	Cellular Component: cytoplasmic vesicle (GO:0016023);;	--	--	--	--	--	--	--	--	--	--
LOC_Os09g38300	LOC_Os09g38300	2.58818	171	1.81045	130	2.15092	157	4.51761	352	4.01372	287	4.10144	267	1.75122e-06	1.09545	up	--	--	Biological Process: regulation of cell growth (GO:0001558);; Cellular Component: nucleus (GO:0005634);; Cellular Component: mitochondrion (GO:0005739);; Biological Process: regulation of cell size (GO:0008361);; Cellular Component: SCF ubiquitin ligase complex (GO:0019005);;	--	--	--	--	Kelch motif;; Kelch motif;; F-box domain;; Galactose oxidase, central domain;; F-box-like	F-box/kelch-repeat protein At5g42350 OS=Arabidopsis thaliana OX=3702 GN=At5g42350 PE=2 SV=1	S	Function unknown	PREDICTED: F-box/kelch-repeat protein At5g42350 [Oryza sativa Japonica Group]	biological process: biological regulation (GO:0065007);; cellular component: cell (GO:0005623);; cellular component: organelle (GO:0043226);; cellular component: cell part (GO:0044464);; biological process: cellular process (GO:0009987);; biological process: single-organism process (GO:0044699);; biological process: cellular component organization or biogenesis (GO:0071840);; cellular component: …
LOC_Os04g06770	LOC_Os04g06770	13.8964	1614	14.3572	1812	10.6679	1369	23.4304	3213	26.4167	3332	23.1158	2648	9.08355e-13	1.05922	up	--	--	Cellular Component: nuclear euchromatin (GO:0005719);; Cellular Component: nucleolus (GO:0005730);; Cellular Component: cytoplasm (GO:0005737);; Biological Process: DNA methylation (GO:0006306);; Biological Process: chromatin silencing (GO:0006342);; Biological Process: meiotic cell cycle (GO:0007126);; Biological Process: embryo development ending in seed dormancy (GO:0009793);; Biological Proce…	K11593|0|osa:4335025|K11593 eukaryotic translation initiation factor 2C | (RefSeq) AGO4B, OsAGO4b, OsJ_13701; protein argonaute 4B	--	[J]	Translation, ribosomal structure and biogenesis	Piwi domain;; N-terminal domain of argonaute;; PAZ domain;; Argonaute linker 1 domain;; Argonaute linker 2 domain;; Mid domain of argonaute	Protein argonaute 4B OS=Oryza sativa subsp. japonica OX=39947 GN=AGO4B PE=2 SV=1	J	Translation, ribosomal structure and biogenesis	PREDICTED: protein argonaute 4B [Oryza sativa Japonica Group]	cellular component: cell (GO:0005623);; cellular component: membrane-enclosed lumen (GO:0031974);; cellular component: organelle (GO:0043226);; cellular component: organelle part (GO:0044422);; cellular component: cell part (GO:0044464);; biological process: metabolic process (GO:0008152);; biological process: cellular process (GO:0009987);; biological process: single-organism process (GO:0044699…
LOC_Os11g47510	LOC_Os11g47510	0.025355	2	0	0	0	0	0.968441	54	0.918673	47	0.961327	45	1.14369e-09	5.62305	up	--	--	Molecular Function: hydrolase activity, hydrolyzing O-glycosyl compounds (GO:0004553);; Molecular Function: chitinase activity (GO:0004568);; Cellular Component: extracellular region (GO:0005576);; Biological Process: carbohydrate metabolic process (GO:0005975);; Cellular Component: membrane (GO:0016020);; Cellular Component: cytoplasmic vesicle (GO:0016023);; Cellular Component: cell periphery (…	--	--	[M]	Cell wall/membrane/envelope biogenesis	Glycosyl hydrolases family 18	Xylanase inhibitor protein 1 OS=Oryza sativa subsp. japonica OX=39947 GN=RIXI PE=1 SV=1	G	Carbohydrate transport and metabolism	PREDICTED: xylanase inhibitor protein 1-like [Oryza sativa Japonica Group]	molecular function: catalytic activity (GO:0003824);; cellular component: extracellular region (GO:0005576);; biological process: metabolic process (GO:0008152);; cellular component: membrane (GO:0016020);; cellular component: cell (GO:0005623);; cellular component: cell part (GO:0044464)
LOC_Os05g33030	LOC_Os05g33030	0.939349	97	1.12146	126	1.04249	119	1.89576	231	1.96579	220	2.54854	259	2.1206e-05	1.19299	up	--	--	Biological Process: maltose metabolic process (GO:0000023);; Biological Process: RNA splicing, via endonucleolytic cleavage and ligation (GO:0000394);; Biological Process: cytokinesis by cell plate formation (GO:0000911);; Molecular Function: calmodulin binding (GO:0005516);; Molecular Function: ATP binding (GO:0005524);; Cellular Component: nucleus (GO:0005634);; Cellular Component: kinesin comp…	K10406|0|dosa:Os05t0397900-01|K10406 kinesin family member C2/C3 | (RAP-DB) Os05g0397900; Kinesin, motor region domain containing protein.	--	[Z]	Cytoskeleton	Kinesin motor domain;; Microtubule binding	Kinesin-like protein KIN-14J OS=Oryza sativa subsp. japonica OX=39947 GN=KIN14J PE=2 SV=1	Z	Cytoskeleton	RecName: Full=Kinesin-like protein KIN-14J	biological process: metabolic process (GO:0008152);; biological process: cellular process (GO:0009987);; biological process: single-organism process (GO:0044699);; molecular function: binding (GO:0005488);; cellular component: cell (GO:0005623);; cellular component: organelle (GO:0043226);; cellular component: cell part (GO:0044464);; cellular component: macromolecular complex (GO:0032991);; cell…
LOC_Os01g56620	LOC_Os01g56620	0.159406	15	0.177757	18	0.179882	19	2.09933	227	2.42271	241	2.5625	231	4.61216e-31	3.84084	up	[J]	Translation, ribosomal structure and biogenesis	Biological Process: pseudouridine synthesis (GO:0001522);; Molecular Function: RNA binding (GO:0003723);; Molecular Function: catalytic activity (GO:0003824);; Molecular Function: binding (GO:0005488);; Cellular Component: vacuole (GO:0005773);; Cellular Component: chloroplast (GO:0009507);; Molecular Function: pseudouridine synthase activity (GO:0009982);; Biological Process: cellular component …	K06176|0|osa:4324714|K06176 tRNA pseudouridine13 synthase [EC:5.4.99.27] | (RefSeq) P0490D09.6; pseudouridylate synthase 7 homolog	--	[S]	Function unknown	tRNA pseudouridine synthase D (TruD)	--	S	Function unknown	PREDICTED: pseudouridylate synthase 7 homolog isoform X1 [Oryza sativa Japonica Group]	biological process: metabolic process (GO:0008152);; biological process: cellular process (GO:0009987);; molecular function: binding (GO:0005488);; molecular function: catalytic activity (GO:0003824);; cellular component: cell (GO:0005623);; cellular component: organelle (GO:0043226);; cellular component: cell part (GO:0044464);; biological process: cellular component organization or biogenesis (…
LOC_Os09g36830	LOC_Os09g36830	4.05187	122	3.20695	105	3.22876	108	20.1783	716	16.5448	540	12.8709	382	1.68316e-25	2.37157	up	--	--	Biological Process: microtubule cytoskeleton organization (GO:0000226);; Molecular Function: protein serine/threonine kinase activity (GO:0004674);; Molecular Function: ubiquitin-protein transferase activity (GO:0004842);; Molecular Function: protein binding (GO:0005515);; Cellular Component: nucleolus (GO:0005730);; Cellular Component: spindle (GO:0005819);; Cellular Component: cytosol (GO:00058…	K03094|5.29877e-96|osa:4347721|K03094 S-phase kinase-associated protein 1 | (RefSeq) B1274F11.9; SKP1-like protein 1A	Ubiquitin mediated proteolysis (ko04120);; Protein processing in endoplasmic reticulum (ko04141)	[O]	Posttranslational modification, protein turnover, chaperones	Skp1 family, dimerisation domain;; Skp1 family, tetramerisation domain	SKP1-like protein 1B OS=Arabidopsis thaliana OX=3702 GN=SKP1B PE=1 SV=1	O	Posttranslational modification, protein turnover, chaperones	PREDICTED: SKP1-like protein 1A [Oryza sativa Japonica Group]	biological process: cellular process (GO:0009987);; biological process: cellular component organization or biogenesis (GO:0071840);; biological process: metabolic process (GO:0008152);; molecular function: catalytic activity (GO:0003824);; molecular function: binding (GO:0005488);; cellular component: cell (GO:0005623);; cellular component: organelle (GO:0043226);; cellular component: organelle p…
LOC_Os06g35030	LOC_Os06g35030	24.2776	1450	26.5083	1717	21.8644	1443	73.455	5158	69.3786	4455	61.6473	3614	1.58341e-38	1.63233	up	--	--	Molecular Function: nucleotide binding (GO:0000166);; Biological Process: mitotic cell cycle (GO:0000278);; Molecular Function: nucleic acid binding (GO:0003676);; Molecular Function: RNA binding (GO:0003723);; Molecular Function: protein binding (GO:0005515);; Cellular Component: cytoplasm (GO:0005737);; Biological Process: RNA processing (GO:0006396);; Cellular Component: cytoplasmic vesicle (G…	--	--	[R]	General function prediction only	RNA recognition motif. (a.k.a. RRM, RBD, or RNP domain);; Ataxin-2 C-terminal region	Polyadenylate-binding protein-interacting protein 9 OS=Arabidopsis thaliana OX=3702 GN=CID9 PE=4 SV=1	S	Function unknown	PREDICTED: polyadenylate-binding protein-interacting protein 8-like [Oryza sativa Japonica Group]	molecular function: binding (GO:0005488);; biological process: cellular process (GO:0009987);; biological process: single-organism process (GO:0044699);; cellular component: cell (GO:0005623);; cellular component: cell part (GO:0044464);; biological process: metabolic process (GO:0008152);; cellular component: organelle (GO:0043226)
LOC_Os04g48750	LOC_Os04g48750	5.50315	373	6.59335	491	4.57948	337	22.9454	1903	19.162	1384	14.8287	1018	2.6393e-19	1.93207	up	--	--	Cellular Component: endoplasmic reticulum membrane (GO:0005789);; Biological Process: protein glycosylation (GO:0006486);; Biological Process: lipid metabolic process (GO:0006629);; Cellular Component: integral component of membrane (GO:0016021);; Molecular Function: oxidoreductase activity, acting on the CH-CH group of donors (GO:0016627);; Molecular Function: oxidoreductase activity, acting on …	K12345|0|osa:4336740|K12345 3-oxo-5-alpha-steroid 4-dehydrogenase 3 [EC:1.3.1.22 1.3.1.94] | (RefSeq) OsJ_15866; polyprenol reductase 1	--	[I]	Lipid transport and metabolism	3-oxo-5-alpha-steroid 4-dehydrogenase	Polyprenol reductase 1 OS=Oryza sativa subsp. japonica OX=39947 GN=Os04g0576800 PE=2 SV=2	S	Function unknown	PREDICTED: polyprenol reductase 1 [Oryza sativa Japonica Group]	cellular component: cell (GO:0005623);; cellular component: membrane (GO:0016020);; cellular component: organelle (GO:0043226);; cellular component: organelle part (GO:0044422);; cellular component: membrane part (GO:0044425);; cellular component: cell part (GO:0044464);; biological process: metabolic process (GO:0008152);; biological process: cellular process (GO:0009987);; biological process: s…
LOC_Os05g23890	LOC_Os05g23890	0.102759	7	0.228109	16	0.066289	5	0.713101	53	0.944918	65	0.546205	34	3.82827e-05	2.45551	up	[X]	Mobilome: prophages, transposons	Molecular Function: RNA binding (GO:0003723);; Molecular Function: RNA-directed DNA polymerase activity (GO:0003964);; Molecular Function: protein kinase activity (GO:0004672);; Biological Process: RNA-dependent DNA biosynthetic process (GO:0006278);; Biological Process: protein metabolic process (GO:0019538);; Molecular Function: ion binding (GO:0043167);;	--	--	[R]	General function prediction only	Reverse transcriptase (RNA-dependent DNA polymerase);; zinc-binding in reverse transcriptase	Putative ribonuclease H protein At1g65750 OS=Arabidopsis thaliana OX=3702 GN=At1g65750 PE=3 SV=1	S	Function unknown	hypothetical protein OsJ_17978 [Oryza sativa Japonica Group]	molecular function: binding (GO:0005488);; biological process: metabolic process (GO:0008152);; biological process: cellular process (GO:0009987);; molecular function: catalytic activity (GO:0003824)
LOC_Os01g15340	LOC_Os01g15340	1.53711	48	0.613797	21	0.710283	25	7.7211	281	12.466	416	9.87305	300	1.91366e-20	3.47978	up	--	--	Molecular Function: protein binding (GO:0005515);; Molecular Function: GTP binding (GO:0005525);; Cellular Component: nucleus (GO:0005634);; Cellular Component: cytoplasm (GO:0005737);; Biological Process: defense response (GO:0006952);; Biological Process: catabolic process (GO:0009056);; Biological Process: response to auxin (GO:0009733);; Biological Process: response to gibberellin (GO:0009739…	--	--	--	--	--	Flowering-promoting factor 1-like protein 1 OS=Oryza sativa subsp. japonica OX=39947 GN=RAA1 PE=1 SV=1	S	Function unknown	PREDICTED: flowering-promoting factor 1-like protein 1 [Oryza sativa Japonica Group]	molecular function: binding (GO:0005488);; cellular component: cell (GO:0005623);; cellular component: organelle (GO:0043226);; cellular component: cell part (GO:0044464);; biological process: response to stimulus (GO:0050896);; biological process: metabolic process (GO:0008152);; biological process: biological regulation (GO:0065007);; biological process: reproduction (GO:0000003);; biological p…
LOC_Os09g27060	LOC_Os09g27060	0.19351	21	0.079852	10	0.139393	17	5.1418	645	7.2228	834	5.71641	600	9.95271e-69	5.49995	up	[KL]	Transcription;; Replication, recombination and repair	Cellular Component: nucleosome (GO:0000786);; Biological Process: regionalization (GO:0003002);; Molecular Function: nucleic acid binding (GO:0003676);; Molecular Function: DNA binding (GO:0003677);; Molecular Function: chromatin binding (GO:0003682);; Molecular Function: ATP-dependent DNA helicase activity (GO:0004003);; Molecular Function: protein binding (GO:0005515);; Molecular Function: ATP …	K19001|0|osa:4347183|K19001 ATP-dependent DNA helicase | (RefSeq) OsDDM1a; ATP-dependent DNA helicase DDM1	--	[K]	Transcription	SNF2 family N-terminal domain;; Helicase conserved C-terminal domain;; Class II histone deacetylase complex subunits 2 and 3;; Type III restriction enzyme, res subunit	ATP-dependent DNA helicase DDM1 OS=Arabidopsis thaliana OX=3702 GN=DDM1 PE=1 SV=1	L	Replication, recombination and repair	PREDICTED: ATP-dependent DNA helicase DDM1 [Oryza sativa Japonica Group]	cellular component: cell (GO:0005623);; cellular component: macromolecular complex (GO:0032991);; cellular component: organelle (GO:0043226);; cellular component: organelle part (GO:0044422);; cellular component: cell part (GO:0044464);; biological process: multicellular organismal process (GO:0032501);; biological process: developmental process (GO:0032502);; biological process: single-organism …
LOC_Os03g07380	LOC_Os03g07380	43.1878	1156	47.5141	1382	42.896	1269	142.198	4495	120.712	3510	134.959	3565	5.96112e-29	1.72591	up	--	--	Cellular Component: plasma membrane (GO:0005886);;	--	--	--	--	Cleavage site for pathogenic type III effector avirulence factor Avr	--	S	Function unknown	PREDICTED: uncharacterized protein LOC4331768 [Oryza sativa Japonica Group]	cellular component: cell (GO:0005623);; cellular component: membrane (GO:0016020);; cellular component: cell part (GO:0044464)
LOC_Os04g53370	LOC_Os04g53370	1.86026	81	1.19001	56	1.64353	79	6.0747	311	6.78297	319	4.78738	205	2.85201e-14	2.03691	up	[I]	Lipid transport and metabolism	Molecular Function: 1-acylglycerol-3-phosphate O-acyltransferase activity (GO:0003841);; Biological Process: nitrogen compound metabolic process (GO:0006807);; Biological Process: phospholipid biosynthetic process (GO:0008654);; Cellular Component: chloroplast envelope (GO:0009941);; Cellular Component: integral component of membrane (GO:0016021);; Biological Process: cellular component organizat…	--	--	[I]	Lipid transport and metabolism	Acyltransferase	1-acyl-sn-glycerol-3-phosphate acyltransferase OS=Cocos nucifera OX=13894 PE=1 SV=1	I	Lipid transport and metabolism	OSJNBa0053K19.24 [Oryza sativa Japonica Group]	molecular function: catalytic activity (GO:0003824);; biological process: metabolic process (GO:0008152);; biological process: cellular process (GO:0009987);; biological process: single-organism process (GO:0044699);; cellular component: cell (GO:0005623);; cellular component: organelle (GO:0043226);; cellular component: organelle part (GO:0044422);; cellular component: cell part (GO:0044464);; c…
LOC_Os06g02440	LOC_Os06g02440	10.9952	580	7.98287	458	8.96988	523	16.83	1049	18.1273	1039	20.3999	1062	1.48833e-08	1.14422	up	--	--	Cellular Component: membrane (GO:0016020);; Cellular Component: cytoplasmic vesicle (GO:0016023);;	--	--	--	--	Protein of unknown function (DUF1218)	--	S	Function unknown	PREDICTED: uncharacterized protein LOC4339916 [Oryza sativa Japonica Group]	cellular component: membrane (GO:0016020)
LOC_Os07g41280	LOC_Os07g41280	19.6007	1156	21.4174	1304	19.2036	1178	36.3388	2460	89.4532	5443	24.0771	1325	0.000223245	1.39721	up	[G]	Carbohydrate transport and metabolism	Biological Process: defense response to oomycetes (GO:0002229);; Cellular Component: peroxisome (GO:0005777);; Cellular Component: cytosol (GO:0005829);; Biological Process: pentose-phosphate shunt (GO:0006098);; Cellular Component: chloroplast stroma (GO:0009570);; Molecular Function: 6-phosphogluconolactonase activity (GO:0017057);; Biological Process: defense response to bacterium (GO:0042742)…	K01057|0|osa:4343843|K01057 6-phosphogluconolactonase [EC:3.1.1.31] | (RefSeq) OsJ_024061; probable 6-phosphogluconolactonase 2	Pentose phosphate pathway (ko00030);; Carbon metabolism (ko01200)	[G]	Carbohydrate transport and metabolism	Glucosamine-6-phosphate isomerases/6-phosphogluconolactonase	Probable 6-phosphogluconolactonase 2 OS=Oryza sativa subsp. japonica OX=39947 GN=Os07g0604000 PE=2 SV=1	G	Carbohydrate transport and metabolism	PREDICTED: probable 6-phosphogluconolactonase 2 [Oryza sativa Japonica Group]	biological process: response to stimulus (GO:0050896);; biological process: multi-organism process (GO:0051704);; cellular component: cell (GO:0005623);; cellular component: organelle (GO:0043226);; cellular component: cell part (GO:0044464);; biological process: metabolic process (GO:0008152);; biological process: cellular process (GO:0009987);; biological process: single-organism process (GO:00…
LOC_Os07g46630	LOC_Os07g46630	2.18627	93	2.20579	102	2.17699	102	8.48363	424	6.47857	298	6.98075	292	4.56586e-16	1.87731	up	[F]	Nucleotide transport and metabolism	Molecular Function: adenosine deaminase activity (GO:0004000);; Cellular Component: cytosol (GO:0005829);; Biological Process: adenosine catabolic process (GO:0006154);; Biological Process: purine ribonucleoside monophosphate biosynthetic process (GO:0009168);; Biological Process: hypoxanthine salvage (GO:0043103);; Biological Process: inosine biosynthetic process (GO:0046103);;	K01488|0|osa:4344179|K01488 adenosine deaminase [EC:3.5.4.4] | (RefSeq) adenosine deaminase-like protein	Purine metabolism (ko00230)	[F]	Nucleotide transport and metabolism	Adenosine/AMP deaminase	--	F	Nucleotide transport and metabolism	PREDICTED: adenosine deaminase-like protein [Oryza sativa Japonica Group]	molecular function: catalytic activity (GO:0003824);; cellular component: cell (GO:0005623);; cellular component: cell part (GO:0044464);; biological process: metabolic process (GO:0008152);; biological process: cellular process (GO:0009987);; biological process: single-organism process (GO:0044699)
LOC_Os11g06680	LOC_Os11g06680	0.265462	31	0.073126	9	0.295835	37	3.08678	413	2.71245	334	2.60403	291	2.03989e-19	3.78756	up	--	--	Cellular Component: mitochondrion (GO:0005739);; Cellular Component: peroxisome (GO:0005777);;	--	--	--	--	NYN domain	--	S	Function unknown	PREDICTED: uncharacterized protein LOC4349873 [Oryza sativa Japonica Group]	cellular component: cell (GO:0005623);; cellular component: organelle (GO:0043226);; cellular component: cell part (GO:0044464)
LOC_Os12g41715	LOC_Os12g41715	7.3069	696	6.93162	717	6.40178	673	156.194	17548	147.327	15223	155.467	14592	1.23759e-276	4.62345	up	[L]	Replication, recombination and repair	Biological Process: Group II intron splicing (GO:0000373);; Molecular Function: DNA binding (GO:0003677);; Molecular Function: RNA binding (GO:0003723);; Molecular Function: ATP binding (GO:0005524);; Cellular Component: cell wall (GO:0005618);; Cellular Component: nucleolus (GO:0005730);; Cellular Component: mitochondrion (GO:0005739);; Molecular Function: ATP-dependent helicase activity (GO:000…	--	--	[A]	RNA processing and modification	DEAD/DEAH box helicase;; Helicase conserved C-terminal domain	DEAD-box ATP-dependent RNA helicase 9 OS=Oryza sativa subsp. japonica OX=39947 GN=Os12g0611200 PE=2 SV=1	L	Replication, recombination and repair	PREDICTED: DEAD-box ATP-dependent RNA helicase 9 [Oryza sativa Japonica Group]	biological process: metabolic process (GO:0008152);; biological process: cellular process (GO:0009987);; molecular function: binding (GO:0005488);; cellular component: cell (GO:0005623);; cellular component: cell part (GO:0044464);; cellular component: organelle (GO:0043226);; cellular component: organelle part (GO:0044422);; molecular function: catalytic activity (GO:0003824);; biological proces…
LOC_Os03g12670	LOC_Os03g12670	172.818	13748	127.358	11132	156.752	13795	271.709	28364	259.42	24893	221.281	19221	2.75723e-11	1.01021	up	--	--	--	--	--	--	--	--	--	--	--	unnamed protein product [Oryza sativa Japonica Group]	--
LOC_Os03g38540	LOC_Os03g38540	6.86152	416	6.95672	475	9.73559	645	32.8442	2288	35.6334	2357	15.8871	919	1.93432e-10	1.90951	up	[E]	Amino acid transport and metabolism	Molecular Function: folic acid binding (GO:0005542);; Biological Process: metabolic process (GO:0008152);; Molecular Function: transferase activity (GO:0016740);;	--	--	--	--	Formiminotransferase domain, N-terminal subdomain	--	E	Amino acid transport and metabolism	PREDICTED: uncharacterized protein LOC4333329 isoform X1 [Oryza sativa Japonica Group]	molecular function: binding (GO:0005488);; biological process: metabolic process (GO:0008152);; molecular function: catalytic activity (GO:0003824)
Oryza_sativa_newGene_2308	--	76.8378	2295	54.9721	1784	37.2208	1228	188.243	6639	171.872	5575	202.676	5972	2.14616e-14	1.89822	up	[J]	Translation, ribosomal structure and biogenesis	Molecular Function: structural constituent of ribosome (GO:0003735);; Biological Process: translation (GO:0006412);; Cellular Component: chloroplast (GO:0009507);; Molecular Function: rRNA binding (GO:0019843);; Cellular Component: cytosolic small ribosomal subunit (GO:0022627);;	K02949|2.97738e-85|osa:4343620|K02949 small subunit ribosomal protein S11e | (RefSeq) OJ1112_E08.122, OJ1773_H01.103; 40S ribosomal protein S11	Ribosome (ko03010)	[J]	Translation, ribosomal structure and biogenesis	Ribosomal_S17 N-terminal;; Ribosomal protein S17	40S ribosomal protein S11 OS=Euphorbia esula OX=3993 GN=RPS11 PE=2 SV=1	J	Translation, ribosomal structure and biogenesis	hypothetical protein SETIT_010907mg [Setaria italica]	molecular function: structural molecule activity (GO:0005198);; biological process: metabolic process (GO:0008152);; biological process: cellular process (GO:0009987);; cellular component: cell (GO:0005623);; cellular component: organelle (GO:0043226);; cellular component: cell part (GO:0044464);; molecular function: binding (GO:0005488);; cellular component: macromolecular complex (GO:0032991);;…
LOC_Os05g51470	LOC_Os05g51470	6.57982	375	6.4725	401	7.30701	460	31.302	2105	25.3233	1567	13.0969	736	3.38954e-11	1.8857	up	--	--	Molecular Function: cysteamine dioxygenase activity (GO:0047800);; Biological Process: oxidation-reduction process (GO:0055114);;	K10712|0|osa:4339793|K10712 cysteamine dioxygenase [EC:1.13.11.19] | (RefSeq) plant cysteine oxidase 2	Taurine and hypotaurine metabolism (ko00430)	[S]	Function unknown	PCO_ADO	Plant cysteine oxidase 2 OS=Arabidopsis thaliana OX=3702 GN=PCO2 PE=1 SV=1	S	Function unknown	PREDICTED: plant cysteine oxidase 2 [Oryza sativa Japonica Group]	biological process: metabolic process (GO:0008152);; biological process: single-organism process (GO:0044699);; molecular function: catalytic activity (GO:0003824)
LOC_Os03g37100	LOC_Os03g37100	0.52507	32	0.342802	23	0.318343	22	2.90422	206	4.04555	264	4.99476	296	2.28467e-20	3.42286	up	[S]	Function unknown	Cellular Component: plasma membrane (GO:0005886);; Cellular Component: anchored component of membrane (GO:0031225);; Cellular Component: intracellular membrane-bounded organelle (GO:0043231);; Cellular Component: cytoplasmic part (GO:0044444);;	--	--	[S]	Function unknown	DTW domain	--	S	Function unknown	PREDICTED: uncharacterized protein LOC4333278 [Oryza sativa Japonica Group]	cellular component: cell (GO:0005623);; cellular component: membrane (GO:0016020);; cellular component: cell part (GO:0044464);; cellular component: membrane part (GO:0044425);; cellular component: organelle (GO:0043226)
LOC_Os03g46310	LOC_Os03g46310	2.53471	85	1.51722	55	0.74481	28	5.26018	207	4.30864	156	4.38904	145	7.06238e-05	1.67986	up	--	--	Cellular Component: mitochondrion (GO:0005739);; Cellular Component: plastid (GO:0009536);;	--	--	--	--	--	--	S	Function unknown	hypothetical protein OsI_12907 [Oryza sativa Indica Group]	cellular component: cell (GO:0005623);; cellular component: organelle (GO:0043226);; cellular component: cell part (GO:0044464)
LOC_Os08g12950	LOC_Os08g12950	0	0	0.021336	1	0	0	6.62283	338	9.02282	423	8.75265	373	1.43392e-23	8.97885	up	--	--	Molecular Function: DNA binding (GO:0003677);; Molecular Function: chromatin binding (GO:0003682);; Cellular Component: mitochondrion (GO:0005739);; Cellular Component: ribosome (GO:0005840);; Cellular Component: cytoplasmic vesicle (GO:0016023);;	--	--	--	--	No apical meristem-associated C-terminal domain;; Myb/SANT-like DNA-binding domain	Glutathione S-transferase T3 OS=Arabidopsis thaliana OX=3702 GN=GSTT3 PE=2 SV=1	S	Function unknown	PREDICTED: glutathione S-transferase T2-like [Oryza sativa Japonica Group]	molecular function: binding (GO:0005488);; cellular component: cell (GO:0005623);; cellular component: organelle (GO:0043226);; cellular component: cell part (GO:0044464);; cellular component: macromolecular complex (GO:0032991)
LOC_Os09g17152	LOC_Os09g17152	0.432673	25	0.493157	30	0.96557	60	17.3666	1141	23.777	1436	26.1349	1434	5.30413e-53	5.20826	up	--	--	Cellular Component: plastid (GO:0009536);;	--	--	--	--	F-box-like;; F-box domain	--	S	Function unknown	PREDICTED: uncharacterized protein LOC4346787 [Oryza sativa Japonica Group]	cellular component: cell (GO:0005623);; cellular component: organelle (GO:0043226);; cellular component: cell part (GO:0044464)
LOC_Os12g06180	LOC_Os12g06180	1.50503	46	1.92647	64	0.917304	31	16.0073	571	22.9092	751	20.7532	618	4.3622e-39	3.8862	up	--	--	Biological Process: response to stress (GO:0006950);; Biological Process: response to abiotic stimulus (GO:0009628);; Cellular Component: cytoplasmic vesicle (GO:0016023);;	--	--	[V]	Defense mechanisms	TB2/DP1, HVA22 family	HVA22-like protein j OS=Arabidopsis thaliana OX=3702 GN=HVA22J PE=2 SV=2	U	Intracellular trafficking, secretion, and vesicular transport	HVA22-like protein j, putative, expressed [Oryza sativa Japonica Group]	biological process: response to stimulus (GO:0050896)
LOC_Os10g03550	LOC_Os10g03550	20.2919	2123	20.9731	2474	20.2471	2383	70.14	9197	66.3986	8059	61.7319	6767	4.06278e-60	1.89746	up	--	--	--	--	--	--	--	--	--	S	Function unknown	PREDICTED: uncharacterized protein LOC4348008 [Oryza sativa Japonica Group]	--
LOC_Os07g47070	LOC_Os07g47070	1.28862	47	1.69488	67	1.17241	47	2.88912	124	4.08679	161	2.89176	104	2.1102e-05	1.37707	up	--	--	--	--	--	--	--	--	--	S	Function unknown	unknown protein [Oryza sativa Japonica Group]	--
LOC_Os03g26440	LOC_Os03g26440	1.06031	46	1.20167	56	1.07188	51	2.3009	116	2.52438	117	1.73214	73	0.000541016	1.09341	up	[J]	Translation, ribosomal structure and biogenesis	Biological Process: pseudouridine synthesis (GO:0001522);; Molecular Function: RNA binding (GO:0003723);; Biological Process: one-carbon metabolic process (GO:0006730);; Biological Process: tRNA processing (GO:0008033);; Molecular Function: pseudouridine synthase activity (GO:0009982);;	K01855|0|osa:4332977|K01855 tRNA pseudouridine38/39 synthase [EC:5.4.99.45] | (RefSeq) tRNA pseudouridine(38/39) synthase	--	[J]	Translation, ribosomal structure and biogenesis	tRNA pseudouridine synthase	--	J	Translation, ribosomal structure and biogenesis	putative pseudouridine synthase [Oryza sativa Japonica Group]	biological process: metabolic process (GO:0008152);; biological process: cellular process (GO:0009987);; molecular function: binding (GO:0005488);; biological process: single-organism process (GO:0044699);; molecular function: catalytic activity (GO:0003824)
LOC_Os04g58564	LOC_Os04g58564	29.8784	1615	28.7488	1689	26.41	1577	65.6387	4190	67.6493	3972	62.0266	3298	3.53414e-37	1.34945	up	--	--	Molecular Function: hydrolase activity, hydrolyzing O-glycosyl compounds (GO:0004553);; Molecular Function: protein binding (GO:0005515);; Cellular Component: nucleus (GO:0005634);; Cellular Component: cytoplasm (GO:0005737);; Biological Process: carbohydrate metabolic process (GO:0005975);; Biological Process: proteolysis (GO:0006508);; Biological Process: autophagy (GO:0006914);; Molecular Func…	--	--	[S]	Function unknown	Cytokine-induced anti-apoptosis inhibitor 1, Fe-S biogenesis	Anamorsin homolog 2 OS=Oryza sativa subsp. japonica OX=39947 GN=Os04g0682050 PE=2 SV=1	S	Function unknown	PREDICTED: anamorsin homolog 2 [Oryza sativa Japonica Group]	molecular function: catalytic activity (GO:0003824);; molecular function: binding (GO:0005488);; cellular component: cell (GO:0005623);; cellular component: organelle (GO:0043226);; cellular component: cell part (GO:0044464);; biological process: metabolic process (GO:0008152);; biological process: cellular process (GO:0009987);; biological process: localization (GO:0051179);; biological process:…
LOC_Os01g62880	LOC_Os01g62880	2.71522	148	2.57428	156	1.33532	82	5.16993	339	8.0324	493	6.49	359	3.13604e-08	1.74043	up	[Q]	Secondary metabolites biosynthesis, transport and catabolism	Cellular Component: nucleus (GO:0005634);; Cellular Component: cytosol (GO:0005829);; Molecular Function: alcohol dehydrogenase (NADP+) activity (GO:0008106);; Biological Process: response to cold (GO:0009409);; Biological Process: response to water deprivation (GO:0009414);; Cellular Component: chloroplast (GO:0009507);; Biological Process: response to salt stress (GO:0009651);; Molecular Functi…	--	--	[R]	General function prediction only	Aldo/keto reductase family	Aldo-keto reductase family 4 member C10 OS=Arabidopsis thaliana OX=3702 GN=AKR4C10 PE=1 SV=1	S	Function unknown	PREDICTED: aldo-keto reductase family 4 member C10 [Oryza sativa Japonica Group]	cellular component: cell (GO:0005623);; cellular component: organelle (GO:0043226);; cellular component: cell part (GO:0044464);; biological process: metabolic process (GO:0008152);; biological process: single-organism process (GO:0044699);; molecular function: catalytic activity (GO:0003824);; biological process: response to stimulus (GO:0050896);; molecular function: binding (GO:0005488);; biol…
LOC_Os04g25570	LOC_Os04g25570	19.8615	1403	22.5193	1728	19.1088	1491	49.3248	4115	38.9816	2991	44.7639	3120	6.94877e-14	1.26701	up	--	--	Molecular Function: phosphoprotein phosphatase activity (GO:0004721);; Molecular Function: protein serine/threonine phosphatase activity (GO:0004722);; Molecular Function: protein binding (GO:0005515);; Cellular Component: nucleus (GO:0005634);; Cellular Component: mitochondrion (GO:0005739);; Cellular Component: plasma membrane (GO:0005886);; Biological Process: glucose catabolic process (GO:000…	--	--	[T]	Signal transduction mechanisms	Protein phosphatase 2C	Probable protein phosphatase 2C 38 OS=Oryza sativa subsp. japonica OX=39947 GN=Os04g0321800 PE=2 SV=2	T	Signal transduction mechanisms	PREDICTED: LOW QUALITY PROTEIN: probable protein phosphatase 2C 38 [Oryza sativa Japonica Group]	biological process: metabolic process (GO:0008152);; biological process: cellular process (GO:0009987);; molecular function: catalytic activity (GO:0003824);; molecular function: binding (GO:0005488);; cellular component: cell (GO:0005623);; cellular component: organelle (GO:0043226);; cellular component: cell part (GO:0044464);; cellular component: membrane (GO:0016020);; biological process: sin…
LOC_Os03g10950	LOC_Os03g10950	13.7045	840	14.1514	942	9.91064	671	55.8468	4039	69.4405	4619	64.6241	3905	4.75216e-43	2.48126	up	--	--	Molecular Function: protein serine/threonine phosphatase activity (GO:0004722);; Cellular Component: mitochondrion (GO:0005739);; Cellular Component: plasma membrane (GO:0005886);; Biological Process: protein dephosphorylation (GO:0006470);; Biological Process: protein targeting to membrane (GO:0006612);; Biological Process: membrane fusion (GO:0006944);; Cellular Component: protein serine/threon…	--	--	[T]	Signal transduction mechanisms	Protein phosphatase 2C;; Stage II sporulation protein E (SpoIIE)	Probable protein phosphatase 2C 29 OS=Oryza sativa subsp. japonica OX=39947 GN=Os03g0207400 PE=2 SV=1	T	Signal transduction mechanisms	PREDICTED: probable protein phosphatase 2C 29 [Oryza sativa Japonica Group]	biological process: metabolic process (GO:0008152);; biological process: cellular process (GO:0009987);; molecular function: catalytic activity (GO:0003824);; cellular component: cell (GO:0005623);; cellular component: organelle (GO:0043226);; cellular component: cell part (GO:0044464);; cellular component: membrane (GO:0016020);; biological process: localization (GO:0051179);; cellular component…
LOC_Os02g40450	LOC_Os02g40450	0.267803	37	0.321819	48	0.205419	31	0.985927	159	0.967768	143	1.3769	185	8.87149e-10	2.19602	up	[L]	Replication, recombination and repair	Biological Process: cytokinesis by cell plate formation (GO:0000911);; Molecular Function: nucleic acid binding (GO:0003676);; Molecular Function: DNA helicase activity (GO:0003678);; Molecular Function: ATP binding (GO:0005524);; Biological Process: double-strand break repair (GO:0006302);; Biological Process: mitotic recombination (GO:0006312);; Biological Process: sister chromatid cohesion (GO…	K15271|0|osa:4329993|K15271 ATP-dependent DNA helicase HFM1/MER3 [EC:3.6.4.12] | (RefSeq) MER3, RMC1; ATP-dependent DNA helicase MER3 homolog	--	[A]	RNA processing and modification	Sec63 Brl domain;; DEAD/DEAH box helicase;; Type III restriction enzyme, res subunit;; Helicase conserved C-terminal domain;; Helix-hairpin-helix domain	ATP-dependent DNA helicase MER3 homolog OS=Oryza sativa subsp. japonica OX=39947 GN=MER3 PE=2 SV=1	L	Replication, recombination and repair	RecName: Full=ATP-dependent DNA helicase MER3 homolog; AltName: Full=Protein RICE MEIOTIC CROSSOVER 1	biological process: cellular process (GO:0009987);; biological process: single-organism process (GO:0044699);; molecular function: binding (GO:0005488);; molecular function: catalytic activity (GO:0003824);; biological process: metabolic process (GO:0008152);; biological process: response to stimulus (GO:0050896);; biological process: cellular component organization or biogenesis (GO:0071840);; b…
LOC_Os11g10480	LOC_Os11g10480	15.9786	1044	20.5167	1457	9.43511	682	231.685	17876	242.201	17177	199.915	12893	4.28956e-59	4.00615	up	[R]	General function prediction only	Molecular Function: nucleotide binding (GO:0000166);; Biological Process: response to hypoxia (GO:0001666);; Molecular Function: alcohol dehydrogenase (NAD) activity (GO:0004022);; Molecular Function: alcohol dehydrogenase activity, zinc-dependent (GO:0004024);; Cellular Component: cytosol (GO:0005829);; Cellular Component: plasma membrane (GO:0005886);; Molecular Function: zinc ion binding (GO:0…	K18857|0|osa:4350053|K18857 alcohol dehydrogenase class-P [EC:1.1.1.1] | (RefSeq) ADH1, DUPR11.3, OsJ_032001; alcohol dehydrogenase 1	Glycolysis / Gluconeogenesis (ko00010);; Fatty acid degradation (ko00071);; Tyrosine metabolism (ko00350);; alpha-Linolenic acid metabolism (ko00592)	[Q]	Secondary metabolites biosynthesis, transport and catabolism	Zinc-binding dehydrogenase;; Alcohol dehydrogenase GroES-like domain	Alcohol dehydrogenase 1 OS=Oryza sativa subsp. japonica OX=39947 GN=ADH1 PE=2 SV=2	C	Energy production and conversion	PREDICTED: alcohol dehydrogenase 1 [Oryza sativa Japonica Group]	molecular function: binding (GO:0005488);; biological process: response to stimulus (GO:0050896);; biological process: metabolic process (GO:0008152);; biological process: single-organism process (GO:0044699);; molecular function: catalytic activity (GO:0003824);; cellular component: cell (GO:0005623);; cellular component: cell part (GO:0044464);; cellular component: membrane (GO:0016020);; biolo…
LOC_Os04g42980	LOC_Os04g42980	6.30639	627	6.18285	668	4.65929	512	95.7619	11233	96.4388	10404	107.909	10575	7.7745e-139	4.27967	up	[R]	General function prediction only	Molecular Function: protein kinase activity (GO:0004672);; Cellular Component: plasma membrane (GO:0005886);; Biological Process: protein phosphorylation (GO:0006468);; Molecular Function: zinc ion binding (GO:0008270);; Cellular Component: membrane (GO:0016020);; Biological Process: cellular component organization (GO:0016043);; Biological Process: single-organism cellular process (GO:0044763);;…	--	--	--	--	von Willebrand factor type A domain;; von Willebrand factor type A domain;; VWA / Hh protein intein-like;; von Willebrand factor type A domain;; VWA domain containing CoxE-like protein;; RING-like zinc finger;; Ring finger domain;; Zinc finger, C3HC4 type (RING finger);; Zinc finger, C3HC4 type (RING finger);; Anaphase-promoting complex subunit 11 RING-H2 finger	E3 ubiquitin-protein ligase WAV3 OS=Arabidopsis thaliana OX=3702 GN=WAV3 PE=1 SV=1	S	Function unknown	PREDICTED: uncharacterized protein LOC4336357 [Oryza sativa Japonica Group]	biological process: metabolic process (GO:0008152);; biological process: cellular process (GO:0009987);; molecular function: catalytic activity (GO:0003824);; cellular component: cell (GO:0005623);; cellular component: membrane (GO:0016020);; cellular component: cell part (GO:0044464);; molecular function: binding (GO:0005488);; biological process: cellular component organization or biogenesis (G…
LOC_Os12g06335	LOC_Os12g06335	5.41317	493	6.66426	659	4.06293	409	17.2322	1851	17.2952	1709	16.2073	1455	5.8408e-20	1.80098	up	--	--	Cellular Component: nucleus (GO:0005634);; Cellular Component: mitochondrion (GO:0005739);; Biological Process: pattern specification process (GO:0007389);; Biological Process: animal organ morphogenesis (GO:0009887);; Biological Process: shoot system morphogenesis (GO:0010016);; Biological Process: maintenance of root meristem identity (GO:0010078);; Biological Process: stele development (GO:001…	--	--	--	--	bHLH-MYC and R2R3-MYB transcription factors N-terminal	Transcription factor LHW OS=Arabidopsis thaliana OX=3702 GN=LHW PE=1 SV=1	S	Function unknown	PREDICTED: transcription factor LHW [Oryza sativa Japonica Group]	cellular component: cell (GO:0005623);; cellular component: organelle (GO:0043226);; cellular component: cell part (GO:0044464);; biological process: multicellular organismal process (GO:0032501);; biological process: single-organism process (GO:0044699);; biological process: developmental process (GO:0032502);; biological process: cellular process (GO:0009987);; biological process: biological re…
LOC_Os02g42290	LOC_Os02g42290	164.406	8155	128.311	6910	123.013	6713	1002.52	58987	747.282	40432	833.56	40971	5.99501e-57	2.79522	up	[O]	Posttranslational modification, protein turnover, chaperones	Biological Process: maltose metabolic process (GO:0000023);; Molecular Function: nucleotide binding (GO:0000166);; Molecular Function: serine-type endopeptidase activity (GO:0004252);; Cellular Component: mitochondrial matrix (GO:0005759);; Biological Process: transcription, DNA-templated (GO:0006351);; Biological Process: proteolysis (GO:0006508);; Biological Process: phosphate-containing compou…	K01358|5.18969e-150|osa:4330071|K01358 ATP-dependent Clp protease, protease subunit [EC:3.4.21.92] | (RefSeq) OJ1643_A10.30; ATP-dependent Clp protease proteolytic subunit	--	[O]	Posttranslational modification, protein turnover, chaperones	Clp protease	ATP-dependent Clp protease proteolytic subunit 2, mitochondrial OS=Arabidopsis thaliana OX=3702 GN=CLPP2 PE=1 SV=1	O	Posttranslational modification, protein turnover, chaperones	PREDICTED: ATP-dependent Clp protease proteolytic subunit [Oryza sativa Japonica Group]	biological process: metabolic process (GO:0008152);; biological process: cellular process (GO:0009987);; biological process: single-organism process (GO:0044699);; molecular function: binding (GO:0005488);; molecular function: catalytic activity (GO:0003824);; cellular component: cell (GO:0005623);; cellular component: membrane-enclosed lumen (GO:0031974);; cellular component: organelle (GO:00432…
LOC_Os05g43540	LOC_Os05g43540	10.7163	549	13.2267	737	9.17294	520	32.2363	1951	39.2565	2185	31.7415	1605	1.58824e-23	1.78461	up	--	--	Cellular Component: integral component of membrane (GO:0016021);; Cellular Component: cytoplasmic vesicle (GO:0016023);;	--	--	[TR]	Signal transduction mechanisms;; General function prediction only	TLC domain	--	U	Intracellular trafficking, secretion, and vesicular transport	PREDICTED: transmembrane protein 56 [Oryza sativa Japonica Group]	cellular component: membrane (GO:0016020);; cellular component: membrane part (GO:0044425)
[truncated: 5,221 more rows]
