# Supplementary material for: An Integration of MicroRNA and Transcriptome Sequencing Analysis Reveal Regulatory Roles of miRNAs in Response to Chilling Stress in Wild Rice
Source: Plants (Basel). 2022 Apr 3;11(7):977. doi: 10.3390/plants11070977 (PMC9002458; doi:10.3390/plants11070977)
Supplement: Supplementary file 1 [file plants-11-00977-s001.zip › Table S7. Downregulated differentially expressed genes (DEGs) identified in the comparison of DC90-0 h vs. DC90-96 h (log2(FC) í▌ 1 and FDR í▄ 0.01).xlsx]

## Sheet: Table S7
Table S7. Downregulated differentially expressed genes (DEGs) identified in the comparison of DC90-0 h vs. DC90-96 h (|log2(FC)| ≥ 1 and FDR ≤ 0.01).
#ID	gene_name	DC90-0h-1a1_FPKM	DC90-0h-1_count	DC90-0h-2a2_FPKM	DC90-0h-2_count	DC90-0h-3a3_FPKM	DC90-0h-3_count	DC90-96h-1b1_FPKM	DC90-96h-1_count	DC90-96h-2b2_FPKM	DC90-96h-2_count	DC90-96h-3b3_FPKM	DC90-96h-3_count	FDRc	log2FC	regulated	COG_class	COG_class_annotation	GO_annotation	KEGG_annotation	KEGG_pathway_annotation	KOG_class	KOG_class_annotation	Pfam_annotation	Swiss_Prot_annotation	eggNOG_class	eggNOG_class_annotation	NR_annotation	GO_second_level_annotation
Oryza_sativa_newGene_865	--	2.28215	48	2.83098	65	2.1512	50	0.322768	8	0.441611	11	0.261652	6	1.95805e-06	-2.51685	down	--	--	Biological Process: DNA metabolic process (GO:0006259);; Biological Process: cellular macromolecule biosynthetic process (GO:0034645);;	K03505|3.43152e-10|osa:4344737|K03505 DNA polymerase delta subunit 4 | (RefSeq) OJ9990_A01.115; DNA polymerase delta subunit 4	Purine metabolism (ko00230);; Pyrimidine metabolism (ko00240);; DNA replication (ko03030);; Base excision repair (ko03410);; Nucleotide excision repair (ko03420);; Mismatch repair (ko03430);; Homologous recombination (ko03440)	--	--	--	--	--	--	hypothetical protein OSJNBa0008D12.1 [Oryza sativa Japonica Group]	biological process: metabolic process (GO:0008152);; biological process: cellular process (GO:0009987)
LOC_Os12g40920	LOC_Os12g40920	78.4531	4405	77.0311	4753	77.7245	4822	21.7058	1330	17.7966	992	20.2175	1041	1.15037e-34	-1.92592	down	--	--	Biological Process: response to superoxide (GO:0000303);; Molecular Function: transcription factor activity, sequence-specific DNA binding (GO:0003700);; Cellular Component: nucleus (GO:0005634);; Biological Process: regulation of transcription, DNA-templated (GO:0006355);; Biological Process: cell death (GO:0008219);; Biological Process: response to water deprivation (GO:0009414);; Biological Pr…	--	--	--	--	Basic leucine-zipper C terminal;; bZIP transcription factor;; Basic region leucine zipper;; bZIP Maf transcription factor	Light-inducible protein CPRF2 OS=Petroselinum crispum OX=4043 GN=CPRF2 PE=2 SV=2	S	Function unknown	PREDICTED: light-inducible protein CPRF2-like isoform X2 [Oryza sativa Japonica Group]	biological process: response to stimulus (GO:0050896);; biological process: biological regulation (GO:0065007);; molecular function: nucleic acid binding transcription factor activity (GO:0001071);; cellular component: cell (GO:0005623);; cellular component: organelle (GO:0043226);; cellular component: cell part (GO:0044464);; biological process: cellular process (GO:0009987);; biological process…
ChrSy.fgenesh.gene.86	ChrSy.fgenesh.gene.86	22.9349	483	16.9607	388	25.7058	598	3.93571	98	0.122581	3	2.66279	56	0.00644941	-2.75685	down	[H]	Coenzyme transport and metabolism	Biological Process: pentose-phosphate shunt (GO:0006098);; Biological Process: rRNA processing (GO:0006364);; Biological Process: tetrahydrobiopterin biosynthetic process (GO:0006729);; Molecular Function: 4-alpha-hydroxytetrahydrobiopterin dehydratase activity (GO:0008124);; Biological Process: aromatic amino acid family biosynthetic process (GO:0009073);; Cellular Component: chloroplast (GO:000…	--	--	--	--	Pterin 4 alpha carbinolamine dehydratase	Probable pterin-4-alpha-carbinolamine dehydratase, chloroplastic OS=Arabidopsis thaliana OX=3702 GN=ATP1 PE=1 SV=1	S	Function unknown	PREDICTED: uncharacterized protein LOC9266628 [Oryza sativa Japonica Group]	biological process: metabolic process (GO:0008152);; biological process: cellular process (GO:0009987);; biological process: single-organism process (GO:0044699);; molecular function: catalytic activity (GO:0003824);; cellular component: cell (GO:0005623);; cellular component: organelle (GO:0043226);; cellular component: cell part (GO:0044464);; biological process: localization (GO:0051179);; bio…
LOC_Os10g04860	LOC_Os10g04860	2.59243	459	4.39102	845	2.71454	531	1.34955	283	0.870825	168	1.21271	212	1.43157e-05	-1.32347	down	[F]	Nucleotide transport and metabolism	Molecular Function: iron ion binding (GO:0005506);; Cellular Component: cytoplasm (GO:0005737);; Cellular Component: cytosol (GO:0005829);; Molecular Function: electron carrier activity (GO:0009055);; Biological Process: abscisic acid biosynthetic process (GO:0009688);; Biological Process: auxin biosynthetic process (GO:0009851);; Molecular Function: abscisic aldehyde oxidase activity (GO:0010293…	K11817|0|osa:4348072|K11817 indole-3-acetaldehyde oxidase [EC:1.2.3.7] | (RefSeq) AO-1; probable aldehyde oxidase 1	Tryptophan metabolism (ko00380)	[F]	Nucleotide transport and metabolism	Molybdopterin-binding domain of aldehyde dehydrogenase;; FAD binding domain in molybdopterin dehydrogenase;; Aldehyde oxidase and xanthine dehydrogenase, a/b hammerhead domain;; [2Fe-2S] binding domain;; CO dehydrogenase flavoprotein C-terminal domain;; 2Fe-2S iron-sulfur cluster binding domain	Probable aldehyde oxidase 1 OS=Oryza sativa subsp. japonica OX=39947 GN=Os10g0138100 PE=2 SV=1	F	Nucleotide transport and metabolism	Os10g0138100, partial [Oryza sativa Japonica Group]	molecular function: binding (GO:0005488);; cellular component: cell (GO:0005623);; cellular component: cell part (GO:0044464);; molecular function: electron carrier activity (GO:0009055);; biological process: metabolic process (GO:0008152);; biological process: cellular process (GO:0009987);; biological process: single-organism process (GO:0044699);; biological process: biological regulation (GO:…
LOC_Os04g48530	LOC_Os04g48530	12.6849	914	13.9947	1095	14.4632	1151	4.47279	381	4.73107	371	5.44637	387	1.84922e-11	-1.32842	down	[V]	Defense mechanisms	Cellular Component: plasma membrane (GO:0005886);; Biological Process: polyamine catabolic process (GO:0006598);; Biological Process: purine nucleobase transport (GO:0006863);; Biological Process: cellular ion homeostasis (GO:0006873);; Molecular Function: voltage-gated anion channel activity (GO:0008308);; Biological Process: response to humidity (GO:0009270);; Biological Process: phenylpropanoi…	--	--	--	--	Voltage-dependent anion channel	Guard cell S-type anion channel SLAC1 OS=Arabidopsis thaliana OX=3702 GN=SLAC1 PE=1 SV=1	P	Inorganic ion transport and metabolism	PREDICTED: guard cell S-type anion channel SLAC1 [Oryza sativa Japonica Group]	cellular component: cell (GO:0005623);; cellular component: membrane (GO:0016020);; cellular component: cell part (GO:0044464);; biological process: metabolic process (GO:0008152);; biological process: cellular process (GO:0009987);; biological process: single-organism process (GO:0044699);; biological process: localization (GO:0051179);; biological process: biological regulation (GO:0065007);; m…
LOC_Os05g05830	LOC_Os05g05830	78.5952	3070	88.4762	3760	94.3475	4074	24.8164	1144	23.3021	991	17.0005	656	1.08861e-25	-1.86146	down	[H]	Coenzyme transport and metabolism	Molecular Function: nucleotide binding (GO:0000166);; Molecular Function: catalytic activity (GO:0003824);; Molecular Function: methylenetetrahydrofolate dehydrogenase (NADP+) activity (GO:0004488);; Cellular Component: cytosol (GO:0005829);; Biological Process: folic acid-containing compound biosynthetic process (GO:0009396);; Cellular Component: chloroplast (GO:0009507);; Molecular Function: hy…	--	--	[H]	Coenzyme transport and metabolism	Tetrahydrofolate dehydrogenase/cyclohydrolase, NAD(P)-binding domain;; Tetrahydrofolate dehydrogenase/cyclohydrolase, catalytic domain	Bifunctional protein FolD 2 OS=Arabidopsis thaliana OX=3702 GN=FOLD2 PE=2 SV=1	H	Coenzyme transport and metabolism	Os05g0150800, partial [Oryza sativa Japonica Group]	molecular function: binding (GO:0005488);; molecular function: catalytic activity (GO:0003824);; biological process: metabolic process (GO:0008152);; biological process: single-organism process (GO:0044699);; cellular component: cell (GO:0005623);; cellular component: cell part (GO:0044464);; biological process: cellular process (GO:0009987);; cellular component: organelle (GO:0043226);; biologic…
LOC_Os06g22870	LOC_Os06g22870	26.4925	1289	21.9856	1162	31.286	1682	5.46486	314	3.8959	206	2.56945	124	1.14389e-20	-2.58549	down	--	--	Biological Process: polysaccharide biosynthetic process (GO:0000271);; Molecular Function: acid phosphatase activity (GO:0003993);; Cellular Component: nucleus (GO:0005634);; Cellular Component: cytoplasm (GO:0005737);; Cellular Component: mitochondrion (GO:0005739);; Cellular Component: endosome (GO:0005768);; Cellular Component: Golgi apparatus (GO:0005794);; Cellular Component: trans-Golgi net…	K14484|6.92359e-136|osa:4340939|K14484 auxin-responsive protein IAA | (RefSeq) IAA21; auxin-responsive protein IAA21	Plant hormone signal transduction (ko04075)	--	--	AUX/IAA family	Auxin-responsive protein IAA21 OS=Oryza sativa subsp. japonica OX=39947 GN=IAA21 PE=2 SV=1	K	Transcription	PREDICTED: auxin-responsive protein IAA21 [Oryza sativa Japonica Group]	biological process: metabolic process (GO:0008152);; biological process: single-organism process (GO:0044699);; biological process: cellular process (GO:0009987);; molecular function: catalytic activity (GO:0003824);; cellular component: cell (GO:0005623);; cellular component: organelle (GO:0043226);; cellular component: cell part (GO:0044464);; cellular component: organelle part (GO:0044422);; b…
LOC_Os07g04840	LOC_Os07g04840	1900.57	50018	1985.29	56765	2349.63	68312	105.874	3291	85.2057	2436	52.2999	1359	3.41533e-81	-4.5238	down	--	--	Molecular Function: calcium ion binding (GO:0005509);; Molecular Function: poly(U) RNA binding (GO:0008266);; Cellular Component: chloroplast thylakoid membrane (GO:0009535);; Cellular Component: chloroplast stroma (GO:0009570);; Cellular Component: photosystem II oxygen evolving complex (GO:0009654);; Cellular Component: chloroplast envelope (GO:0009941);; Biological Process: photosynthesis (GO:…	K02717|2.24539e-153|osa:4342370|K02717 photosystem II oxygen-evolving enhancer protein 2 | (RefSeq) OJ1351_C05.112, OS0EE2; oxygen-evolving enhancer protein 2, chloroplastic	Photosynthesis (ko00195)	--	--	PsbP	Oxygen-evolving enhancer protein 2, chloroplastic OS=Triticum aestivum OX=4565 GN=PSBP PE=2 SV=1	S	Function unknown	PREDICTED: oxygen-evolving enhancer protein 2, chloroplastic [Oryza sativa Japonica Group]	molecular function: binding (GO:0005488);; cellular component: cell (GO:0005623);; cellular component: membrane (GO:0016020);; cellular component: organelle (GO:0043226);; cellular component: organelle part (GO:0044422);; cellular component: cell part (GO:0044464);; cellular component: macromolecular complex (GO:0032991);; cellular component: membrane part (GO:0044425);; biological process: metab…
LOC_Os06g03980	LOC_Os06g03980	0.508011	33	0.596557	42	0.749796	53	0.17441	14	0.020619	2	0	0	0.00290704	-2.72138	down	--	--	Molecular Function: protein binding (GO:0005515);; Cellular Component: cell wall (GO:0005618);; Cellular Component: nucleus (GO:0005634);; Biological Process: defense response (GO:0006952);; Biological Process: organelle organization (GO:0006996);; Biological Process: cell cycle (GO:0007049);; Biological Process: catabolic process (GO:0009056);; Biological Process: gene expression (GO:0010467);; …	--	--	--	--	Cell cycle regulated microtubule associated protein	Protein TPX2 OS=Arabidopsis thaliana OX=3702 GN=TPX2 PE=1 SV=1	S	Function unknown	PREDICTED: protein TPX2 isoform X1 [Oryza sativa Japonica Group]	molecular function: binding (GO:0005488);; cellular component: cell (GO:0005623);; cellular component: cell part (GO:0044464);; cellular component: organelle (GO:0043226);; biological process: response to stimulus (GO:0050896);; biological process: cellular process (GO:0009987);; biological process: cellular component organization or biogenesis (GO:0071840);; biological process: single-organism p…
LOC_Os01g16160	LOC_Os01g16160	0.286473	49	0.397223	74	0.282796	53	0.013582	3	0.032405	6	0	0	2.71568e-08	-3.97577	down	[X]	Mobilome: prophages, transposons	Molecular Function: DNA binding (GO:0003677);; Molecular Function: serine-type endopeptidase activity (GO:0004252);; Cellular Component: mitochondrion (GO:0005739);; Biological Process: DNA recombination (GO:0006310);; Biological Process: proteolysis (GO:0006508);; Molecular Function: zinc ion binding (GO:0008270);; Biological Process: DNA integration (GO:0015074);; Molecular Function: hydrolase …	--	--	[R]	General function prediction only	Reverse transcriptase (RNA-dependent DNA polymerase);; Integrase core domain;; gag-polypeptide of LTR copia-type;; Zinc knuckle	Retrovirus-related Pol polyprotein from transposon TNT 1-94 OS=Nicotiana tabacum OX=4097 PE=2 SV=1	L	Replication, recombination and repair	OSJNBa0061A09.4 [Oryza sativa Japonica Group]	molecular function: binding (GO:0005488);; biological process: metabolic process (GO:0008152);; molecular function: catalytic activity (GO:0003824);; cellular component: cell (GO:0005623);; cellular component: organelle (GO:0043226);; cellular component: cell part (GO:0044464);; biological process: cellular process (GO:0009987)
LOC_Os09g07320	LOC_Os09g07320	8.86101	885	9.00431	951	9.3299	989	2.94144	350	2.65252	283	2.34733	233	1.03575e-23	-1.59087	down	[J]	Translation, ribosomal structure and biogenesis	Cellular Component: cytosol (GO:0005829);; Biological Process: response to toxic substance (GO:0009636);; Biological Process: response to high light intensity (GO:0009644);; Biological Process: response to hydrogen peroxide (GO:0042542);; Molecular Function: D-aminoacyl-tRNA deacylase activity (GO:0051499);;	K09716|2.34569e-128|osa:4346498|K09716 D-aminoacyl-tRNA deacylase [EC:3.1.1.96] | (RefSeq) OJ1451_A02.32-1, OJ1451_A02.32-2; D-aminoacyl-tRNA deacylase	--	--	--	D-aminoacyl-tRNA deacylase	D-aminoacyl-tRNA deacylase OS=Arabidopsis thaliana OX=3702 GN=GEK1 PE=1 SV=2	S	Function unknown	hypothetical protein OsJ_28508 [Oryza sativa Japonica Group]	cellular component: cell (GO:0005623);; cellular component: cell part (GO:0044464);; biological process: response to stimulus (GO:0050896);; biological process: biological regulation (GO:0065007);; molecular function: catalytic activity (GO:0003824)
LOC_Os01g64920	LOC_Os01g64920	2.59189	169	3.72734	264	3.55177	256	0.751604	58	0.2551	19	0.063092	5	7.55956e-07	-2.93289	down	--	--	Cellular Component: spindle microtubule (GO:0005876);; Cellular Component: phragmoplast (GO:0009524);; Molecular Function: microtubule minus-end binding (GO:0051011);;	--	--	--	--	Plant nuclear matrix protein 1 (NMP1)	AUGMIN subunit 7 OS=Arabidopsis thaliana OX=3702 GN=AUG7 PE=1 SV=1	S	Function unknown	PREDICTED: AUGMIN subunit 7 [Oryza sativa Japonica Group]	cellular component: cell (GO:0005623);; cellular component: organelle (GO:0043226);; cellular component: organelle part (GO:0044422);; cellular component: cell part (GO:0044464);; cellular component: supramolecular complex (GO:0099080);; molecular function: binding (GO:0005488)
LOC_Os01g50934	LOC_Os01g50934	9.07851	163	9.70585	189	9.11802	181	5.98902	127	3.4361	67	3.05553	54	0.00263137	-1.00335	down	--	--	Cellular Component: mitochondrion (GO:0005739);; Cellular Component: membrane (GO:0016020);; Cellular Component: cytoplasmic vesicle (GO:0016023);;	--	--	--	--	--	--	S	Function unknown	PREDICTED: uncharacterized protein LOC4324256 [Oryza sativa Japonica Group]	cellular component: cell (GO:0005623);; cellular component: organelle (GO:0043226);; cellular component: cell part (GO:0044464);; cellular component: membrane (GO:0016020)
LOC_Os07g10190	LOC_Os07g10190	4.44871	262	2.70648	174	4.02937	263	0.153822	11	0.136559	9	0.163723	10	1.7067e-26	-4.34706	down	[G]	Carbohydrate transport and metabolism	Cellular Component: mitochondrion (GO:0005739);; Cellular Component: cytosol (GO:0005829);; Biological Process: metabolic process (GO:0008152);; Cellular Component: plastid (GO:0009536);; Molecular Function: transferase activity, transferring hexosyl groups (GO:0016758);;	--	--	[GC]	Carbohydrate transport and metabolism;; Energy production and conversion	UDP-glucoronosyl and UDP-glucosyl transferase	UDP-glycosyltransferase 91B1 OS=Arabidopsis thaliana OX=3702 GN=UGT91B1 PE=2 SV=1	S	Function unknown	PREDICTED: UDP-glycosyltransferase 91C1 [Oryza sativa Japonica Group]	cellular component: cell (GO:0005623);; cellular component: organelle (GO:0043226);; cellular component: cell part (GO:0044464);; biological process: metabolic process (GO:0008152);; molecular function: catalytic activity (GO:0003824)
LOC_Os11g18570	LOC_Os11g18570	2.84753	179	2.80729	191	4.90547	340	0.778018	58	1.42719	98	0.656251	41	1.92441e-05	-1.72588	down	[QV]	Secondary metabolites biosynthesis, transport and catabolism;; Defense mechanisms	Molecular Function: monooxygenase activity (GO:0004497);; Molecular Function: iron ion binding (GO:0005506);; Biological Process: alcohol metabolic process (GO:0006066);; Biological Process: steroid biosynthetic process (GO:0006694);; Molecular Function: electron carrier activity (GO:0009055);; Biological Process: response to UV (GO:0009411);; Biological Process: unidimensional cell growth (GO:00…	--	--	[QI]	Secondary metabolites biosynthesis, transport and catabolism;; Lipid transport and metabolism	Cytochrome P450	Cytochrome P450 87A3 OS=Oryza sativa subsp. japonica OX=39947 GN=CYP87A3 PE=2 SV=3	Q	Secondary metabolites biosynthesis, transport and catabolism	PREDICTED: cytochrome P450 87A3-like [Oryza sativa Japonica Group]	biological process: metabolic process (GO:0008152);; biological process: single-organism process (GO:0044699);; molecular function: catalytic activity (GO:0003824);; molecular function: binding (GO:0005488);; molecular function: electron carrier activity (GO:0009055);; biological process: response to stimulus (GO:0050896);; biological process: cellular process (GO:0009987);; biological process: d…
LOC_Os07g38940	LOC_Os07g38940	24.5537	785	26.5057	921	25.5896	904	5.32972	202	8.0578	280	3.05738	97	2.15152e-12	-2.07307	down	[O]	Posttranslational modification, protein turnover, chaperones	Biological Process: mitotic G2 phase (GO:0000085);; Molecular Function: nucleotide binding (GO:0000166);; Molecular Function: hydrolase activity, hydrolyzing O-glycosyl compounds (GO:0004553);; Molecular Function: ubiquitin-protein transferase activity (GO:0004842);; Cellular Component: nucleus (GO:0005634);; Cellular Component: vacuole (GO:0005773);; Cellular Component: cytosol (GO:0005829);; Ce…	K20217|2.44962e-101|dosa:Os07t0577400-01|K20217 ubiquitin-conjugating enzyme E2 E [EC:2.3.2.23] | (RAP-DB) Os07g0577400; Similar to Constitutive photomorphogenesis protein 10.	Ubiquitin mediated proteolysis (ko04120)	[O]	Posttranslational modification, protein turnover, chaperones	Ubiquitin-conjugating enzyme	Constitutive photomorphogenesis protein 10 OS=Arabidopsis thaliana OX=3702 GN=COP10 PE=1 SV=1	O	Posttranslational modification, protein turnover, chaperones	Os07g0577400 [Oryza sativa Japonica Group]	biological process: biological phase (GO:0044848);; molecular function: binding (GO:0005488);; molecular function: catalytic activity (GO:0003824);; cellular component: cell (GO:0005623);; cellular component: organelle (GO:0043226);; cellular component: cell part (GO:0044464);; cellular component: membrane (GO:0016020);; biological process: metabolic process (GO:0008152);; biological process: cel…
LOC_Os09g32290	LOC_Os09g32290	7.38311	384	6.22086	343	9.95433	580	2.1014	129	2.60609	148	0.94719	47	3.73044e-07	-1.91869	down	[E]	Amino acid transport and metabolism	Cellular Component: cytoplasm (GO:0005737);; Cellular Component: mitochondrion (GO:0005739);; Molecular Function: sarcosine oxidase activity (GO:0008115);; Molecular Function: oxidoreductase activity (GO:0016491);; Biological Process: oxidation-reduction process (GO:0055114);;	K00306|0|osa:107276062|K00306 sarcosine oxidase / L-pipecolate oxidase [EC:1.5.3.1 1.5.3.7] | (RefSeq) probable sarcosine oxidase	--	[R]	General function prediction only	FAD dependent oxidoreductase;; HI0933-like protein;; NAD(P)-binding Rossmann-like domain;; Flavin containing amine oxidoreductase	Probable sarcosine oxidase OS=Arabidopsis thaliana OX=3702 GN=At2g24580 PE=2 SV=1	E	Amino acid transport and metabolism	PREDICTED: probable sarcosine oxidase [Oryza sativa Japonica Group]	cellular component: cell (GO:0005623);; cellular component: cell part (GO:0044464);; cellular component: organelle (GO:0043226);; biological process: metabolic process (GO:0008152);; biological process: single-organism process (GO:0044699);; molecular function: catalytic activity (GO:0003824)
Oryza_sativa_newGene_3274	--	8.01535	602	8.41222	727	7.62978	690	2.40738	209	2.46773	197	2.15439	167	5.09198e-23	-1.69127	down	--	--	--	--	--	--	--	--	--	--	--	Os11g0104150, partial [Oryza sativa Japonica Group]	--
LOC_Os03g38930	LOC_Os03g38930	7.02738	513	7.1433	567	6.02121	486	1.38731	120	1.00536	80	1.01452	74	8.42903e-28	-2.39196	down	--	--	Molecular Function: protein serine/threonine phosphatase activity (GO:0004722);; Cellular Component: endosome (GO:0005768);; Cellular Component: endoplasmic reticulum (GO:0005783);; Cellular Component: Golgi apparatus (GO:0005794);; Cellular Component: trans-Golgi network (GO:0005802);; Biological Process: protein dephosphorylation (GO:0006470);; Biological Process: protein glycosylation (GO:0006…	K20784|0|osa:4333340|K20784 arabinosyltransferase [EC:2.4.2.-] | (RefSeq) arabinosyltransferase XEG113	--	--	--	Nucleotide-diphospho-sugar transferase	Arabinosyltransferase XEG113 OS=Arabidopsis thaliana OX=3702 GN=XEG113 PE=2 SV=1	S	Function unknown	PREDICTED: arabinosyltransferase XEG113 [Oryza sativa Japonica Group]	biological process: metabolic process (GO:0008152);; biological process: cellular process (GO:0009987);; molecular function: catalytic activity (GO:0003824);; cellular component: cell (GO:0005623);; cellular component: organelle (GO:0043226);; cellular component: cell part (GO:0044464);; cellular component: organelle part (GO:0044422);; biological process: single-organism process (GO:0044699);; c…
LOC_Os03g59240	LOC_Os03g59240	6.2466	442	3.30401	254	7.30858	571	0.179711	15	0.486204	38	0.416143	30	4.41468e-17	-3.71436	down	--	--	--	--	--	--	--	Neprosin;; Neprosin activation peptide	--	S	Function unknown	PREDICTED: uncharacterized protein LOC4334507 [Oryza sativa Japonica Group]	--
Oryza_sativa_newGene_788	--	4.02032	318	3.27959	282	3.17966	278	0.286194	27	0.553444	48	0.331828	26	7.82523e-22	-2.97564	down	--	--	--	--	--	--	--	--	--	--	--	--	--
LOC_Os06g23684	LOC_Os06g23684	23.7636	1391	30.0295	1905	24.4257	1580	1.83638	126	1.4499	93	1.91432	103	6.83182e-75	-3.77577	down	[E]	Amino acid transport and metabolism	Biological Process: regulation of cell growth by extracellular stimulus (GO:0001560);; Molecular Function: L-alanine:2-oxoglutarate aminotransferase activity (GO:0004021);; Molecular Function: L-aspartate:2-oxoglutarate aminotransferase activity (GO:0004069);; Molecular Function: cystathionine beta-lyase activity (GO:0004121);; Molecular Function: L-tyrosine:2-oxoglutarate aminotransferase activi…	K00815|0|osa:4340970|K00815 tyrosine aminotransferase [EC:2.6.1.5] | (RefSeq) OsNAAT4; nicotianamine aminotransferase A	Ubiquinone and other terpenoid-quinone biosynthesis (ko00130);; Cysteine and methionine metabolism (ko00270);; Tyrosine metabolism (ko00350);; Phenylalanine metabolism (ko00360);; Phenylalanine, tyrosine and tryptophan biosynthesis (ko00400);; Isoquinoline alkaloid biosynthesis (ko00950);; Tropane, piperidine and pyridine alkaloid biosynthesis (ko00960);; Biosynthesis of amino acids (ko01230)	[E]	Amino acid transport and metabolism	Aminotransferase class I and II;; Beta-eliminating lyase;; Aminotransferase class-V;; DegT/DnrJ/EryC1/StrS aminotransferase family	Nicotianamine aminotransferase A OS=Hordeum vulgare OX=4513 GN=naat-A PE=1 SV=2	E	Amino acid transport and metabolism	Os06g0345200, partial [Oryza sativa Japonica Group]	biological process: biological regulation (GO:0065007);; molecular function: catalytic activity (GO:0003824);; cellular component: cell (GO:0005623);; cellular component: organelle (GO:0043226);; cellular component: cell part (GO:0044464);; biological process: metabolic process (GO:0008152);; biological process: cellular process (GO:0009987);; biological process: single-organism process (GO:00446…
LOC_Os07g47700	LOC_Os07g47700	79.1242	5268	82.6808	5980	104.251	7667	37.795	2972	37.2191	2692	33.104	2175	8.44381e-11	-1.15335	down	[M]	Cell wall/membrane/envelope biogenesis	Cellular Component: Golgi membrane (GO:0000139);; Molecular Function: binding (GO:0005488);; Cellular Component: endosome (GO:0005768);; Cellular Component: vacuole (GO:0005773);; Cellular Component: vacuolar membrane (GO:0005774);; Cellular Component: trans-Golgi network (GO:0005802);; Cellular Component: cytosol (GO:0005829);; Cellular Component: plasma membrane (GO:0005886);; Biological Proces…	K08678|0|osa:4344260|K08678 UDP-glucuronate decarboxylase [EC:4.1.1.35] | (RefSeq) UXS-6; UDP-glucuronic acid decarboxylase 2	Starch and sucrose metabolism (ko00500);; Amino sugar and nucleotide sugar metabolism (ko00520)	[GM]	Carbohydrate transport and metabolism;; Cell wall/membrane/envelope biogenesis	GDP-mannose 4,6 dehydratase;; NAD dependent epimerase/dehydratase family;; 3-beta hydroxysteroid dehydrogenase/isomerase family;; Male sterility protein;; RmlD substrate binding domain;; Polysaccharide biosynthesis protein	UDP-glucuronic acid decarboxylase 2 OS=Arabidopsis thaliana OX=3702 GN=UXS2 PE=1 SV=1	M	Cell wall/membrane/envelope biogenesis	PREDICTED: UDP-glucuronic acid decarboxylase 2 [Oryza sativa Japonica Group]	cellular component: cell (GO:0005623);; cellular component: membrane (GO:0016020);; cellular component: organelle (GO:0043226);; cellular component: organelle part (GO:0044422);; cellular component: cell part (GO:0044464);; molecular function: binding (GO:0005488);; biological process: cellular process (GO:0009987);; molecular function: catalytic activity (GO:0003824);; biological process: respon…
LOC_Os08g25864	LOC_Os08g25864	10.2945	609	9.70543	623	8.4735	553	2.27346	159	2.16902	140	1.51859	89	4.02356e-26	-2.09248	down	--	--	--	--	--	--	--	--	--	--	--	Os08g0347200 [Oryza sativa Japonica Group]	--
LOC_Os03g22634	LOC_Os03g22634	2.3261	201	3.05299	286	5.04672	481	0.921339	94	1.06997	101	0.526829	45	1.63496e-06	-1.89825	down	--	--	Molecular Function: magnesium ion binding (GO:0000287);; Biological Process: metabolic process (GO:0008152);; Molecular Function: terpene synthase activity (GO:0010333);; Biological Process: geranyl diphosphate metabolic process (GO:0033383);; Biological Process: farnesyl diphosphate metabolic process (GO:0045338);; Molecular Function: (+)-delta-cadinene synthase activity (GO:0047461);; Biologica…	--	--	--	--	Terpene synthase family, metal binding domain;; Terpene synthase, N-terminal domain	(S)-beta-bisabolene synthase OS=Zingiber officinale OX=94328 GN=TPS1 PE=1 SV=1	S	Function unknown	terpene synthase 7, putative, expressed [Oryza sativa Japonica Group]	molecular function: binding (GO:0005488);; biological process: metabolic process (GO:0008152);; molecular function: catalytic activity (GO:0003824);; biological process: cellular process (GO:0009987);; biological process: single-organism process (GO:0044699)
LOC_Os06g44460	LOC_Os06g44460	7.82608	562	6.04181	472	7.19037	571	0.681613	58	1.1811	93	0.723182	52	7.28317e-27	-2.85044	down	[R]	General function prediction only	Molecular Function: RNA binding (GO:0003723);; Molecular Function: phosphoglycerate dehydrogenase activity (GO:0004617);; Molecular Function: ATP binding (GO:0005524);; Cellular Component: extracellular region (GO:0005576);; Cellular Component: mitochondrion (GO:0005739);; Cellular Component: cytosol (GO:0005829);; Biological Process: RNA processing (GO:0006396);; Biological Process: L-serine bio…	K00058|0|osa:4341713|K00058 D-3-phosphoglycerate dehydrogenase [EC:1.1.1.95] | (RefSeq) P0460H04.3; D-3-phosphoglycerate dehydrogenase 3, chloroplastic	Glycine, serine and threonine metabolism (ko00260);; Carbon metabolism (ko01200);; Biosynthesis of amino acids (ko01230)	[E]	Amino acid transport and metabolism	D-isomer specific 2-hydroxyacid dehydrogenase, NAD binding domain;; D-isomer specific 2-hydroxyacid dehydrogenase, catalytic domain;; ACT domain;; Acetohydroxy acid isomeroreductase, NADPH-binding domain	D-3-phosphoglycerate dehydrogenase 1, chloroplastic OS=Arabidopsis thaliana OX=3702 GN=PGDH1 PE=1 SV=1	E	Amino acid transport and metabolism	PREDICTED: D-3-phosphoglycerate dehydrogenase 3, chloroplastic [Oryza sativa Japonica Group]	molecular function: binding (GO:0005488);; biological process: metabolic process (GO:0008152);; biological process: single-organism process (GO:0044699);; molecular function: catalytic activity (GO:0003824);; cellular component: extracellular region (GO:0005576);; cellular component: cell (GO:0005623);; cellular component: organelle (GO:0043226);; cellular component: cell part (GO:0044464);; biol…
LOC_Os05g48040	LOC_Os05g48040	11.0224	977	4.3996	433	3.12472	301	2.16517	214	2.66054	243	1.98223	154	0.00112708	-1.35996	down	[V]	Defense mechanisms	Cellular Component: plasma membrane (GO:0005886);; Biological Process: drug transmembrane transport (GO:0006855);; Cellular Component: chloroplast (GO:0009507);; Biological Process: response to wounding (GO:0009611);; Cellular Component: plant-type vacuole membrane (GO:0009705);; Biological Process: proanthocyanidin biosynthetic process (GO:0010023);; Biological Process: maintenance of seed dorma…	K03327|0|osa:9269996|K03327 multidrug resistance protein, MATE family | (RefSeq) protein DETOXIFICATION 14	--	[R]	General function prediction only	MatE;; Polysaccharide biosynthesis C-terminal domain	Protein DETOXIFICATION 14 OS=Arabidopsis thaliana OX=3702 GN=DTX14 PE=1 SV=1	V	Defense mechanisms	PREDICTED: protein DETOXIFICATION 14 [Oryza sativa Japonica Group]	cellular component: cell (GO:0005623);; cellular component: membrane (GO:0016020);; cellular component: cell part (GO:0044464);; biological process: single-organism process (GO:0044699);; biological process: response to stimulus (GO:0050896);; biological process: localization (GO:0051179);; cellular component: organelle (GO:0043226);; cellular component: organelle part (GO:0044422);; biological p…
LOC_Os02g22100	LOC_Os02g22100	132.793	8055	167.465	11022	160.327	10702	12.4194	853	9.52082	595	9.51391	538	9.83539e-92	-3.78161	down	[O]	Posttranslational modification, protein turnover, chaperones	Molecular Function: serine-type endopeptidase activity (GO:0004252);; Biological Process: proteolysis (GO:0006508);; Cellular Component: integral component of membrane (GO:0016021);; Cellular Component: cytoplasmic vesicle (GO:0016023);;	--	--	[T]	Signal transduction mechanisms	Rhomboid family	RHOMBOID-like protein 9, chloroplastic OS=Arabidopsis thaliana OX=3702 GN=RBL9 PE=2 SV=1	S	Function unknown	PREDICTED: RHOMBOID-like protein 9, chloroplastic isoform X3 [Oryza sativa Japonica Group]	biological process: metabolic process (GO:0008152);; molecular function: catalytic activity (GO:0003824);; cellular component: membrane (GO:0016020);; cellular component: membrane part (GO:0044425)
LOC_Os10g04750	LOC_Os10g04750	3.64114	50	2.27474	34	4.10206	62	1.29053	21	1.36323	21	0.533229	8	0.00979556	-1.42527	down	--	--	Molecular Function: DNA binding (GO:0003677);; Molecular Function: catalytic activity (GO:0003824);; Molecular Function: protein binding (GO:0005515);; Biological Process: mRNA processing (GO:0006397);; Biological Process: response to osmotic stress (GO:0006970);; Cellular Component: plastid (GO:0009536);; Biological Process: flower development (GO:0009908);; Biological Process: response to inorg…	--	--	--	--	F-box-like;; F-box domain	--	--	--	Unknown protein [Oryza sativa]	molecular function: binding (GO:0005488);; molecular function: catalytic activity (GO:0003824);; biological process: metabolic process (GO:0008152);; biological process: cellular process (GO:0009987);; biological process: response to stimulus (GO:0050896);; cellular component: cell (GO:0005623);; cellular component: organelle (GO:0043226);; cellular component: cell part (GO:0044464);; biological …
LOC_Os09g28740	LOC_Os09g28740	7.20876	624	5.81203	547	6.80321	650	1.81017	185	1.93132	182	1.13938	98	1.39936e-16	-1.86801	down	[I]	Lipid transport and metabolism	Molecular Function: carboxylic ester hydrolase activity (GO:0004091);; Molecular Function: binding (GO:0005488);; Cellular Component: cytosol (GO:0005829);; Biological Process: metabolic process (GO:0008152);; Biological Process: gibberellic acid mediated signaling pathway (GO:0009740);; Biological Process: post-embryonic development (GO:0009791);; Cellular Component: cytoplasmic vesicle (GO:0016…	--	--	[V]	Defense mechanisms	alpha/beta hydrolase fold;; Carboxylesterase family	Probable carboxylesterase 2 OS=Arabidopsis thaliana OX=3702 GN=CXE2 PE=2 SV=1	I	Lipid transport and metabolism	hypothetical protein OsJ_29652 [Oryza sativa Japonica Group]	molecular function: binding (GO:0005488);; cellular component: cell (GO:0005623);; cellular component: cell part (GO:0044464);; biological process: metabolic process (GO:0008152);; biological process: cellular process (GO:0009987);; biological process: signaling (GO:0023052);; biological process: single-organism process (GO:0044699);; biological process: response to stimulus (GO:0050896);; biolog…
LOC_Os09g18360	LOC_Os09g18360	16.0162	1683	10.556	1205	11.8204	1372	0.553304	69	1.07499	123	1.62681	169	3.95498e-19	-3.32752	down	--		Molecular Function: protein serine/threonine kinase activity (GO:0004674);; Molecular Function: ATP binding (GO:0005524);; Biological Process: protein phosphorylation (GO:0006468);; Biological Process: cation transport (GO:0006812);; Biological Process: metabolic process (GO:0008152);; Cellular Component: plastid (GO:0009536);; Biological Process: tissue development (GO:0009888);; Cellular Compon…	--	--	--	--	Carbohydrate-binding protein of the ER;; Protein tyrosine kinase;; Protein kinase domain	Probable LRR receptor-like serine/threonine-protein kinase At1g51810 OS=Arabidopsis thaliana OX=3702 GN=At1g51810 PE=2 SV=1	T	Signal transduction mechanisms	PREDICTED: probable LRR receptor-like serine/threonine-protein kinase At1g51810 isoform X1 [Oryza sativa Japonica Group]	biological process: metabolic process (GO:0008152);; biological process: cellular process (GO:0009987);; molecular function: catalytic activity (GO:0003824);; molecular function: binding (GO:0005488);; biological process: localization (GO:0051179);; cellular component: cell (GO:0005623);; cellular component: organelle (GO:0043226);; cellular component: cell part (GO:0044464);; biological process:…
LOC_Os10g36550	LOC_Os10g36550	166.566	11932	157.584	12273	149.222	11806	10.36	877	16.3882	1273	11.0914	785	4.98418e-83	-3.48846	down	--	--	--	--	--	--	--	--	--	S	Function unknown	PREDICTED: uncharacterized protein LOC4349081 [Oryza sativa Japonica Group]	--
LOC_Os12g25090	LOC_Os12g25090	29.9374	567	13.8102	285	21.0105	440	0.812697	19	2.49549	52	2.77642	52	4.29683e-12	-3.15903	down	--	--	Molecular Function: serine-type endopeptidase inhibitor activity (GO:0004867);; Cellular Component: extracellular region (GO:0005576);; Biological Process: proteolysis (GO:0006508);; Molecular Function: peptidase activity (GO:0008233);; Biological Process: response to wounding (GO:0009611);; Biological Process: negative regulation of peptidase activity (GO:0010466);;	--	--	--	--	Potato inhibitor I family	Subtilisin-chymotrypsin inhibitor-2A OS=Hordeum vulgare OX=4513 PE=1 SV=2	S	Function unknown	hypothetical protein OsI_38185 [Oryza sativa Indica Group]	biological process: biological regulation (GO:0065007);; molecular function: molecular function regulator (GO:0098772);; cellular component: extracellular region (GO:0005576);; biological process: metabolic process (GO:0008152);; molecular function: catalytic activity (GO:0003824);; biological process: response to stimulus (GO:0050896)
LOC_Os07g46310	LOC_Os07g46310	1.4511	114	1.36014	117	1.36532	119	0.392116	37	0.078633	7	0.072263	6	1.26608e-05	-2.65469	down	[H]	Coenzyme transport and metabolism	Molecular Function: ATP binding (GO:0005524);; Cellular Component: mitochondrion (GO:0005739);; Cellular Component: chloroplast stroma (GO:0009570);; Cellular Component: chloroplast inner membrane (GO:0009706);; Cellular Component: magnesium chelatase complex (GO:0010007);; Biological Process: chlorophyll biosynthetic process (GO:0015995);; Molecular Function: magnesium chelatase activity (GO:001…	K03403|0|dosa:Os07t0656500-00|K03403 magnesium chelatase subunit H [EC:6.6.1.1] | (RAP-DB) Os07g0656500; Similar to Magnesium-chelatase subunit H family protein, expressed.	Porphyrin and chlorophyll metabolism (ko00860)	--	--	CobN/Magnesium Chelatase	Magnesium-chelatase subunit ChlH, chloroplastic OS=Oryza sativa subsp. indica OX=39946 GN=CHLH PE=3 SV=1	H	Coenzyme transport and metabolism	hypothetical protein OsJ_25419 [Oryza sativa Japonica Group]	molecular function: binding (GO:0005488);; cellular component: cell (GO:0005623);; cellular component: organelle (GO:0043226);; cellular component: cell part (GO:0044464);; cellular component: organelle part (GO:0044422);; cellular component: membrane (GO:0016020);; cellular component: macromolecular complex (GO:0032991);; biological process: metabolic process (GO:0008152);; biological process: c…
LOC_Os12g04500	LOC_Os12g04500	20.4107	522	24.7646	688	26.6405	753	8.65521	262	9.64479	268	10.7206	271	6.76322e-07	-1.14831	down	[TK]	Signal transduction mechanisms;; Transcription	Molecular Function: phosphorelay response regulator activity (GO:0000156);; Biological Process: phosphorelay signal transduction system (GO:0000160);; Molecular Function: transcription factor activity, sequence-specific DNA binding (GO:0003700);; Molecular Function: protein serine/threonine kinase activity (GO:0004674);; Molecular Function: protein binding (GO:0005515);; Cellular Component: nucle…	K14492|1.26976e-122|osa:4351462|K14492 two-component response regulator ARR-A family | (RefSeq) OsJ_35177, OsRR10, OsRRA2, RR10; two-component response regulator ORR10	Plant hormone signal transduction (ko04075)	[K]	Transcription	Response regulator receiver domain	Two-component response regulator ORR10 OS=Oryza sativa subsp. japonica OX=39947 GN=RR10 PE=2 SV=2	K	Transcription	PREDICTED: two-component response regulator ORR10 [Oryza sativa Japonica Group]	biological process: cellular process (GO:0009987);; biological process: signaling (GO:0023052);; biological process: single-organism process (GO:0044699);; biological process: response to stimulus (GO:0050896);; biological process: biological regulation (GO:0065007);; molecular function: signal transducer activity (GO:0004871);; molecular function: nucleic acid binding transcription factor activi…
LOC_Os11g45030	LOC_Os11g45030	75.5255	577	64.4571	535	71.8448	607	0	0	0.239481	2	0	0	2.04846e-30	-8.85388	down	--	--	Cellular Component: plastid (GO:0009536);;	--	--	--	--	--	--	--	--	hypothetical protein LOC_Os11g45030 [Oryza sativa Japonica Group]	cellular component: cell (GO:0005623);; cellular component: organelle (GO:0043226);; cellular component: cell part (GO:0044464)
LOC_Os04g57900	LOC_Os04g57900	0.981833	68	1.06699	80	0.762379	59	0.441024	36	0.355919	27	0.322756	22	0.00351873	-1.15569	down	--	--	Biological Process: carbohydrate metabolic process (GO:0005975);; Biological Process: biosynthetic process (GO:0009058);; Cellular Component: plastid (GO:0009536);; Biological Process: post-embryonic development (GO:0009791);; Biological Process: cellular component organization (GO:0016043);; Biological Process: macromolecule metabolic process (GO:0043170);; Biological Process: cellular metabolic…	--	--	[R]	General function prediction only	PPR repeat family;; PPR repeat;; PPR repeat;; Pentatricopeptide repeat domain;; Pentacotripeptide-repeat region of PRORP;; Tetratricopeptide repeat;; Tetratricopeptide repeat	Pentatricopeptide repeat-containing protein At1g12775, mitochondrial OS=Arabidopsis thaliana OX=3702 GN=At1g12775 PE=2 SV=1	S	Function unknown	PREDICTED: pentatricopeptide repeat-containing protein At1g62670, mitochondrial [Oryza sativa Japonica Group]	biological process: metabolic process (GO:0008152);; cellular component: cell (GO:0005623);; cellular component: organelle (GO:0043226);; cellular component: cell part (GO:0044464);; biological process: multicellular organismal process (GO:0032501);; biological process: single-organism process (GO:0044699);; biological process: cellular process (GO:0009987);; biological process: cellular componen…
LOC_Os06g08660	LOC_Os06g08660	1.23872	152	1.26063	168	1.14506	155	0.030934	5	0.093836	13	0.131008	16	1.18071e-14	-3.56113	down	--	--	Biological Process: mitochondrial RNA processing (GO:0000963);; Molecular Function: endonuclease activity (GO:0004519);; Cellular Component: mitochondrion (GO:0005739);; Cellular Component: chloroplast (GO:0009507);; Biological Process: embryo development ending in seed dormancy (GO:0009793);; Biological Process: thylakoid membrane organization (GO:0010027);; Biological Process: phloem or xylem h…	--	--	[R]	General function prediction only	PPR repeat family;; PPR repeat;; DYW family of nucleic acid deaminases;; PPR repeat;; Pentatricopeptide repeat domain;; Pentacotripeptide-repeat region of PRORP;; Tetratricopeptide repeat	Pentatricopeptide repeat-containing protein At4g30700 OS=Arabidopsis thaliana OX=3702 GN=DYW9 PE=2 SV=1	S	Function unknown	PREDICTED: pentatricopeptide repeat-containing protein At4g30700 [Oryza sativa Japonica Group]	biological process: metabolic process (GO:0008152);; biological process: cellular process (GO:0009987);; molecular function: catalytic activity (GO:0003824);; cellular component: cell (GO:0005623);; cellular component: organelle (GO:0043226);; cellular component: cell part (GO:0044464);; biological process: reproduction (GO:0000003);; biological process: reproductive process (GO:0022414);; biolog…
LOC_Os02g25060	LOC_Os02g25060	11.2842	819	12.4674	983	13.2792	1064	5.4884	471	3.84654	304	4.45849	320	3.49913e-09	-1.26547	down	--	--	Biological Process: plasma membrane repair (GO:0001778);; Molecular Function: phospholipid binding (GO:0005543);; Cellular Component: endosome (GO:0005768);; Cellular Component: vacuole (GO:0005773);; Cellular Component: Golgi apparatus (GO:0005794);; Cellular Component: plasma membrane (GO:0005886);; Biological Process: protein targeting (GO:0006605);; Biological Process: endocytosis (GO:0006897…	--	--	[R]	General function prediction only	C2 domain;; Synaptotagmin-like mitochondrial-lipid-binding domain	Synaptotagmin-2 OS=Arabidopsis thaliana OX=3702 GN=SYT2 PE=2 SV=1	S	Function unknown	PREDICTED: synaptotagmin-2 [Oryza sativa Japonica Group]	biological process: cellular process (GO:0009987);; biological process: single-organism process (GO:0044699);; biological process: cellular component organization or biogenesis (GO:0071840);; molecular function: binding (GO:0005488);; cellular component: cell (GO:0005623);; cellular component: organelle (GO:0043226);; cellular component: cell part (GO:0044464);; cellular component: membrane (GO:0…
Oryza_sativa_newGene_3685	--	1.15004	85	0.926166	74	0.744093	61	0.02077	2	0.056289	5	0.087714	7	8.95628e-10	-3.67272	down	--	--	Molecular Function: DNA binding (GO:0003677);; Molecular Function: RNA binding (GO:0003723);; Molecular Function: RNA-directed DNA polymerase activity (GO:0003964);; Molecular Function: aspartic-type endopeptidase activity (GO:0004190);; Biological Process: RNA-dependent DNA biosynthetic process (GO:0006278);; Biological Process: DNA recombination (GO:0006310);; Biological Process: proteolysis (G…	--	--	--	--	--	--	--	--	Os12g0280801, partial [Oryza sativa Japonica Group]	molecular function: binding (GO:0005488);; biological process: metabolic process (GO:0008152);; biological process: cellular process (GO:0009987);; molecular function: catalytic activity (GO:0003824)
LOC_Os02g57140	LOC_Os02g57140	0.385469	50	0.451059	64	0.321286	46	0.087719	14	0.109438	16	0.042923	6	0.000120402	-2.00243	down	--	--	--	--	--	--	--	Protein of unknown function (DUF3741);; Domain of unknown function (DUF4378)	--	S	Function unknown	PREDICTED: uncharacterized protein LOC4331139 [Oryza sativa Japonica Group]	--
Oryza_sativa_newGene_1096	--	5.79807	476	5.43653	485	5.71177	518	0.137538	14	0.027591	3	0.238051	20	5.26594e-30	-5.04835	down	--	--	Cellular Component: mitochondrion (GO:0005739);; Cellular Component: membrane (GO:0016020);;	--	--	--	--	--	--	--	--	Os04g0335200, partial [Oryza sativa Japonica Group]	cellular component: cell (GO:0005623);; cellular component: organelle (GO:0043226);; cellular component: cell part (GO:0044464);; cellular component: membrane (GO:0016020)
LOC_Os04g33190	LOC_Os04g33190	339.688	33585	371.251	39880	333.638	36442	105.982	12376	98.2235	10549	98.902	9649	1.24649e-39	-1.62906	down	[I]	Lipid transport and metabolism	Molecular Function: acetate-CoA ligase activity (GO:0003987);; Cellular Component: cytosol (GO:0005829);; Biological Process: acetate metabolic process (GO:0006083);; Biological Process: gluconeogenesis (GO:0006094);; Biological Process: cellular aromatic compound metabolic process (GO:0006725);; Biological Process: cytoskeleton organization (GO:0007010);; Cellular Component: chloroplast stroma (…	K01895|0|osa:4335745|K01895 acetyl-CoA synthetase [EC:6.2.1.1] | (RefSeq) acetyl-coenzyme A synthetase, chloroplastic/glyoxysomal	Glycolysis / Gluconeogenesis (ko00010);; Pyruvate metabolism (ko00620);; Propanoate metabolism (ko00640);; Carbon metabolism (ko01200)	[I]	Lipid transport and metabolism	AMP-binding enzyme;; AMP-binding enzyme C-terminal domain;; Acetyl-coenzyme A synthetase N-terminus	Acetyl-coenzyme A synthetase, chloroplastic/glyoxysomal OS=Arabidopsis thaliana OX=3702 GN=ACS PE=1 SV=1	I	Lipid transport and metabolism	PREDICTED: acetyl-coenzyme A synthetase, chloroplastic/glyoxysomal [Oryza sativa Japonica Group]	molecular function: catalytic activity (GO:0003824);; cellular component: cell (GO:0005623);; cellular component: cell part (GO:0044464);; biological process: metabolic process (GO:0008152);; biological process: cellular process (GO:0009987);; biological process: single-organism process (GO:0044699);; biological process: cellular component organization or biogenesis (GO:0071840);; cellular compon…
LOC_Os01g11160	LOC_Os01g11160	30.9367	2341	12.2109	1004	22.8258	1908	7.64489	684	5.13286	422	11.7113	875	0.00228732	-1.22129	down	[E]	Amino acid transport and metabolism	Biological Process: amino acid transmembrane transport (GO:0003333);; Molecular Function: catalase activity (GO:0004096);; Molecular Function: L-glutamate transmembrane transporter activity (GO:0005313);; Molecular Function: protein binding (GO:0005515);; Cellular Component: cell wall (GO:0005618);; Cellular Component: mitochondrion (GO:0005739);; Cellular Component: peroxisome (GO:0005777);; Cel…	--	--	[E]	Amino acid transport and metabolism	Amino acid permease;; Amino acid permease;; C-terminus of AA_permease	Cationic amino acid transporter 5 OS=Arabidopsis thaliana OX=3702 GN=CAT5 PE=1 SV=1	E	Amino acid transport and metabolism	PREDICTED: cationic amino acid transporter 5 [Oryza sativa Japonica Group]	biological process: single-organism process (GO:0044699);; biological process: localization (GO:0051179);; biological process: metabolic process (GO:0008152);; biological process: cellular process (GO:0009987);; biological process: response to stimulus (GO:0050896);; biological process: detoxification (GO:0098754);; molecular function: catalytic activity (GO:0003824);; molecular function: antioxi…
LOC_Os06g49120	LOC_Os06g49120	123.203	9351	153.966	12696	126.993	10648	34.7073	3112	19.9219	1643	16.2861	1220	7.53739e-19	-2.35411	down	[R]	General function prediction only	Molecular Function: nucleotide binding (GO:0000166);; Biological Process: translational initiation (GO:0006413);; Cellular Component: chloroplast stroma (GO:0009570);; Cellular Component: chloroplast envelope (GO:0009941);; Biological Process: regulation of proton transport (GO:0010155);; Biological Process: protein autophosphorylation (GO:0046777);; Cellular Component: cell periphery (GO:0071944…	--	--	[G]	Carbohydrate transport and metabolism	NAD(P)H-binding;; NmrA-like family;; Complex I intermediate-associated protein 30 (CIA30);; NAD dependent epimerase/dehydratase family	Uncharacterized protein At2g37660, chloroplastic OS=Arabidopsis thaliana OX=3702 GN=At2g37660 PE=1 SV=2	GM	Carbohydrate transport and metabolism;; Cell wall/membrane/envelope biogenesis	PREDICTED: uncharacterized protein LOC4341998 isoform X1 [Oryza sativa Japonica Group]	molecular function: binding (GO:0005488);; biological process: metabolic process (GO:0008152);; biological process: cellular process (GO:0009987);; cellular component: cell (GO:0005623);; cellular component: organelle (GO:0043226);; cellular component: organelle part (GO:0044422);; cellular component: cell part (GO:0044464);; biological process: biological regulation (GO:0065007)
LOC_Os07g22930	LOC_Os07g22930	82.8434	8397	112.765	12437	109.731	12262	45.3105	5301	23.4483	2549	17.2618	1712	8.18612e-08	-1.70535	down	[G]	Carbohydrate transport and metabolism	Biological Process: response to hypoxia (GO:0001666);; Molecular Function: glycogen (starch) synthase activity (GO:0004373);; Molecular Function: protein binding (GO:0005515);; Cellular Component: vacuole (GO:0005773);; Molecular Function: starch synthase activity (GO:0009011);; Biological Process: glucan biosynthetic process (GO:0009250);; Cellular Component: chloroplast (GO:0009507);; Cellular …	K13679|0|osa:4343010|K13679 granule-bound starch synthase [EC:2.4.1.242] | (RefSeq) GBSSII; granule-bound starch synthase 1b, chloroplastic/amyloplastic	--	--	--	Starch synthase catalytic domain;; Glycosyl transferases group 1;; Glycosyl transferases group 1	Granule-bound starch synthase 1b, chloroplastic/amyloplastic (Fragment) OS=Hordeum vulgare OX=4513 PE=1 SV=1	G	Carbohydrate transport and metabolism	PREDICTED: granule-bound starch synthase 1b, chloroplastic/amyloplastic [Oryza sativa Japonica Group]	biological process: response to stimulus (GO:0050896);; molecular function: catalytic activity (GO:0003824);; molecular function: binding (GO:0005488);; cellular component: cell (GO:0005623);; cellular component: organelle (GO:0043226);; cellular component: cell part (GO:0044464);; biological process: metabolic process (GO:0008152);; biological process: cellular process (GO:0009987);; biological …
LOC_Os03g60390	LOC_Os03g60390	30.1579	1514	31.0337	1693	31.1002	1725	8.76596	520	9.01084	492	9.16301	454	4.53136e-28	-1.61997	down	--	--	Molecular Function: DNA binding (GO:0003677);; Cellular Component: nucleus (GO:0005634);; Cellular Component: cytosol (GO:0005829);; Biological Process: regulation of transcription, DNA-templated (GO:0006355);; Biological Process: mitotic cell cycle (GO:0007067);; Molecular Function: zinc ion binding (GO:0008270);; Biological Process: cellular response to phosphate starvation (GO:0016036);; Biolo…	--	--	[R]	General function prediction only	Alfin;; PHD-finger	PHD finger protein ALFIN-LIKE 3 OS=Oryza sativa subsp. japonica OX=39947 GN=Os03g0818300 PE=2 SV=1	S	Function unknown	PREDICTED: PHD finger protein ALFIN-LIKE 3 isoform X2 [Oryza sativa Japonica Group]	molecular function: binding (GO:0005488);; cellular component: cell (GO:0005623);; cellular component: organelle (GO:0043226);; cellular component: cell part (GO:0044464);; biological process: biological regulation (GO:0065007);; biological process: cellular process (GO:0009987);; biological process: response to stimulus (GO:0050896);; biological process: developmental process (GO:0032502);; biol…
LOC_Os06g15410	LOC_Os06g15410	4.17502	130	4.12564	140	4.15617	143	0.861569	32	0.455261	16	1.08325	34	1.69151e-07	-2.14578	down	[R]	General function prediction only	Biological Process: maltose metabolic process (GO:0000023);; Cellular Component: plastid (GO:0009536);; Biological Process: starch biosynthetic process (GO:0019252);; Cellular Component: intracellular part (GO:0044424);;	--	--	[K]	Transcription	Endonuclease/Exonuclease/phosphatase family	Carbon catabolite repressor protein 4 homolog 5 OS=Arabidopsis thaliana OX=3702 GN=CCR4-5 PE=2 SV=2	A	RNA processing and modification	putative angel protein [Oryza sativa Japonica Group]	biological process: metabolic process (GO:0008152);; biological process: cellular process (GO:0009987);; biological process: single-organism process (GO:0044699);; cellular component: cell (GO:0005623);; cellular component: organelle (GO:0043226);; cellular component: cell part (GO:0044464)
LOC_Os10g32348	LOC_Os10g32348	24.5405	712	17.4608	551	30.9314	991	2.96836	102	2.87208	91	0.972207	28	2.53168e-17	-3.24463	down	--	--	Molecular Function: calcium ion binding (GO:0005509);; Molecular Function: protein binding (GO:0005515);; Cellular Component: mitochondrion (GO:0005739);; Biological Process: phosphatidylglycerol biosynthetic process (GO:0006655);; Biological Process: aromatic amino acid family biosynthetic process (GO:0009073);; Cellular Component: plant-type cell wall (GO:0009505);; Cellular Component: plasmode…	--	--	--	--	--	Tetratricopeptide repeat domain-containing protein PYG7, chloroplastic OS=Zea mays OX=4577 GN=PYG7 PE=2 SV=1	S	Function unknown	hypothetical protein OsJ_31796 [Oryza sativa Japonica Group]	molecular function: binding (GO:0005488);; cellular component: cell (GO:0005623);; cellular component: organelle (GO:0043226);; cellular component: cell part (GO:0044464);; biological process: metabolic process (GO:0008152);; biological process: cellular process (GO:0009987);; biological process: single-organism process (GO:0044699);; cellular component: cell junction (GO:0030054);; cellular comp…
LOC_Os11g41150	LOC_Os11g41150	6.97328	188	5.0611	148	10.4532	311	1.06822	34	0.947919	28	0.3054	9	6.01255e-11	-3.0554	down	--	--	Biological Process: polysaccharide biosynthetic process (GO:0000271);; Cellular Component: mitochondrion (GO:0005739);; Cellular Component: microtubule (GO:0005874);; Cellular Component: spindle microtubule (GO:0005876);; Cellular Component: plasma membrane (GO:0005886);; Cellular Component: phragmoplast (GO:0009524);; Cellular Component: preprophase band (GO:0009574);; Biological Process: multid…	K18635|1.31559e-22|osa:4350963|K18635 protein SPIRAL1 and related proteins | (RefSeq) OsJ_34517; protein SPIRAL1-like 2	--	--	--	--	Protein SPIRAL1-like 2 OS=Oryza sativa subsp. japonica OX=39947 GN=Os11g0629400 PE=3 SV=1	S	Function unknown	hypothetical protein OsI_36745 [Oryza sativa Indica Group]	biological process: metabolic process (GO:0008152);; biological process: single-organism process (GO:0044699);; cellular component: cell (GO:0005623);; cellular component: organelle (GO:0043226);; cellular component: cell part (GO:0044464);; cellular component: organelle part (GO:0044422);; cellular component: supramolecular complex (GO:0099080);; cellular component: membrane (GO:0016020);; biolo…
LOC_Os11g01200	LOC_Os11g01200	7.24719	900	6.33921	854	5.7262	773	3.18235	462	2.18551	298	2.09025	257	7.95603e-09	-1.20622	down	--		Molecular Function: protein serine/threonine kinase activity (GO:0004674);; Molecular Function: ATP binding (GO:0005524);; Cellular Component: plasma membrane (GO:0005886);; Biological Process: protein phosphorylation (GO:0006468);; Biological Process: ion transport (GO:0006811);; Biological Process: signal transduction (GO:0007165);; Biological Process: cell-cell signaling (GO:0007267);; Biologi…	--	--	--	--	Carbohydrate-binding protein of the ER;; Protein kinase domain;; Protein tyrosine kinase;; Leucine Rich repeats (2 copies);; Leucine rich repeat	Probable LRR receptor-like serine/threonine-protein kinase At1g67720 OS=Arabidopsis thaliana OX=3702 GN=At1g67720 PE=2 SV=1	T	Signal transduction mechanisms	PREDICTED: probable LRR receptor-like serine/threonine-protein kinase At1g67720 [Oryza sativa Japonica Group]	biological process: metabolic process (GO:0008152);; biological process: cellular process (GO:0009987);; molecular function: catalytic activity (GO:0003824);; molecular function: binding (GO:0005488);; cellular component: cell (GO:0005623);; cellular component: membrane (GO:0016020);; cellular component: cell part (GO:0044464);; biological process: localization (GO:0051179);; biological process: …
LOC_Os06g35560	LOC_Os06g35560	15.9228	1055	10.0022	720	12.1772	891	2.50335	196	7.10951	512	2.5633	168	0.000119522	-1.492	down	[C]	Energy production and conversion	Cellular Component: cell wall (GO:0005618);; Cellular Component: plasma membrane (GO:0005886);; Biological Process: response to oxidative stress (GO:0006979);; Biological Process: metabolic process (GO:0008152);; Molecular Function: UDP-N-acetylmuramate dehydrogenase activity (GO:0008762);; Biological Process: embryo development ending in seed dormancy (GO:0009793);; Biological Process: cellular …	--	--	--	--	FAD binding domain;; Berberine and berberine like	Berberine bridge enzyme-like 13 OS=Arabidopsis thaliana OX=3702 GN=At1g30760 PE=1 SV=1	C	Energy production and conversion	PREDICTED: flavin-dependent oxidoreductase FOX2 [Oryza sativa Japonica Group]	cellular component: cell (GO:0005623);; cellular component: cell part (GO:0044464);; cellular component: membrane (GO:0016020);; biological process: response to stimulus (GO:0050896);; biological process: metabolic process (GO:0008152);; biological process: single-organism process (GO:0044699);; molecular function: catalytic activity (GO:0003824);; biological process: reproduction (GO:0000003);; …
LOC_Os01g25820	LOC_Os01g25820	37.2174	4378	29.7684	3802	39.6482	5147	2.80966	393	4.02886	516	1.47529	173	6.45585e-33	-3.51942	down	[T]	Signal transduction mechanisms	Biological Process: MAPK cascade (GO:0000165);; Biological Process: respiratory burst involved in defense response (GO:0002679);; Molecular Function: peroxidase activity (GO:0004601);; Molecular Function: iron ion binding (GO:0005506);; Molecular Function: calcium ion binding (GO:0005509);; Cellular Component: nucleus (GO:0005634);; Cellular Component: Golgi apparatus (GO:0005794);; Cellular Comp…	K13447|0|osa:4326027|K13447 respiratory burst oxidase [EC:1.6.3.- 1.11.1.-] | (RefSeq) OsJ_01746, OsrbohB, RBOHB; respiratory burst oxidase homolog protein B	Plant-pathogen interaction (ko04626)	[PQ]	Inorganic ion transport and metabolism;; Secondary metabolites biosynthesis, transport and catabolism	Ferric reductase NAD binding domain;; Respiratory burst NADPH oxidase;; FAD-binding domain;; Ferric reductase like transmembrane component;; EF-hand domain pair;; EF-hand domain	Respiratory burst oxidase homolog protein B OS=Oryza sativa subsp. japonica OX=39947 GN=RBOHB PE=1 SV=1	U	Intracellular trafficking, secretion, and vesicular transport	PREDICTED: respiratory burst oxidase homolog protein B [Oryza sativa Japonica Group]	biological process: metabolic process (GO:0008152);; biological process: cellular process (GO:0009987);; biological process: signaling (GO:0023052);; biological process: single-organism process (GO:0044699);; biological process: response to stimulus (GO:0050896);; biological process: biological regulation (GO:0065007);; biological process: immune system process (GO:0002376);; biological process: …
LOC_Os02g37700	LOC_Os02g37700	14.6394	769	9.58249	547	21.7469	1262	0.708803	44	0.682473	39	0.227031	12	8.42095e-29	-4.61723	down	--	--	Cellular Component: vacuolar membrane (GO:0005774);; Biological Process: lipid metabolic process (GO:0006629);; Molecular Function: O-acyltransferase activity (GO:0008374);; Molecular Function: transferase activity (GO:0016740);;	--	--	[I]	Lipid transport and metabolism	Lecithin:cholesterol acyltransferase;; Alpha/beta hydrolase family	Lecithin-cholesterol acyltransferase-like 1 OS=Oryza sativa subsp. japonica OX=39947 GN=Os03g0232800 PE=2 SV=1	S	Function unknown	PREDICTED: lecithin-cholesterol acyltransferase-like 1 isoform X1 [Oryza sativa Japonica Group]	cellular component: cell (GO:0005623);; cellular component: membrane (GO:0016020);; cellular component: organelle (GO:0043226);; cellular component: organelle part (GO:0044422);; cellular component: cell part (GO:0044464);; biological process: metabolic process (GO:0008152);; biological process: single-organism process (GO:0044699);; molecular function: catalytic activity (GO:0003824)
LOC_Os04g26870	LOC_Os04g26870	2.60782	130	1.16598	64	5.46893	301	0.170093	11	0.389744	22	0	0	9.6201e-06	-3.60926	down	[R]	General function prediction only	Molecular Function: DNA binding (GO:0003677);; Molecular Function: transcription factor activity, sequence-specific DNA binding (GO:0003700);; Molecular Function: aldo-keto reductase (NADP) activity (GO:0004033);; Cellular Component: nucleus (GO:0005634);; Cellular Component: cytosol (GO:0005829);; Cellular Component: plasma membrane (GO:0005886);; Biological Process: gluconeogenesis (GO:0006094)…	--	--	[C]	Energy production and conversion	Aldo/keto reductase family	Probable aldo-keto reductase 1 OS=Oryza sativa subsp. japonica OX=39947 GN=Os04g0337500 PE=2 SV=1	C	Energy production and conversion	RecName: Full=Probable aldo-keto reductase 1	molecular function: binding (GO:0005488);; biological process: biological regulation (GO:0065007);; molecular function: nucleic acid binding transcription factor activity (GO:0001071);; biological process: metabolic process (GO:0008152);; biological process: single-organism process (GO:0044699);; molecular function: catalytic activity (GO:0003824);; cellular component: cell (GO:0005623);; cellula…
LOC_Os07g02800	LOC_Os07g02800	100.494	5473	125.794	7428	124.177	7473	13.2851	861	16.262	963	9.40115	511	2.13108e-49	-3.01556	down	--	--	Molecular Function: DNA binding (GO:0003677);; Molecular Function: chromatin binding (GO:0003682);; Molecular Function: transcription factor activity, sequence-specific DNA binding (GO:0003700);; Molecular Function: protein binding (GO:0005515);; Cellular Component: cell wall (GO:0005618);; Cellular Component: nucleus (GO:0005634);; Biological Process: rRNA processing (GO:0006364);; Biological Pr…	--	--	--	--	Myb-like DNA-binding domain	Myb family transcription factor EFM OS=Arabidopsis thaliana OX=3702 GN=EFM PE=1 SV=2	K	Transcription	PREDICTED: uncharacterized protein LOC4342269 [Oryza sativa Japonica Group]	molecular function: binding (GO:0005488);; biological process: biological regulation (GO:0065007);; molecular function: nucleic acid binding transcription factor activity (GO:0001071);; cellular component: cell (GO:0005623);; cellular component: cell part (GO:0044464);; cellular component: organelle (GO:0043226);; biological process: metabolic process (GO:0008152);; biological process: cellular p…
LOC_Os10g42780	LOC_Os10g42780	104.865	6444	101.297	6725	91.2579	6197	9.0517	662	3.58563	244	3.87621	241	5.54989e-36	-3.95889	down	[M]	Cell wall/membrane/envelope biogenesis	Cellular Component: plasma membrane (GO:0005886);; Biological Process: chloroplast organization (GO:0009658);; Cellular Component: chloroplast inner membrane (GO:0009706);; Biological Process: thylakoid membrane organization (GO:0010027);; Cellular Component: cytoplasmic vesicle (GO:0016023);; Biological Process: cellular cation homeostasis (GO:0030003);; Biological Process: divalent metal ion tr…	--	--	--	--	LrgB-like family	Plastidal glycolate/glycerate translocator 1, chloroplastic OS=Arabidopsis thaliana OX=3702 GN=PLGG1 PE=1 SV=1	M	Cell wall/membrane/envelope biogenesis	PREDICTED: plastidal glycolate/glycerate translocator 1, chloroplastic isoform X1 [Oryza sativa Japonica Group]	cellular component: cell (GO:0005623);; cellular component: membrane (GO:0016020);; cellular component: cell part (GO:0044464);; biological process: cellular process (GO:0009987);; biological process: cellular component organization or biogenesis (GO:0071840);; cellular component: organelle (GO:0043226);; cellular component: organelle part (GO:0044422);; biological process: single-organism proces…
LOC_Os02g58280	LOC_Os02g58280	18.7174	1067	19.0322	1178	20.3715	1283	2.76846	187	2.21993	138	2.31013	130	1.01299e-53	-2.82994	down	--	--	Molecular Function: catalytic activity (GO:0003824);; Cellular Component: plastid (GO:0009536);; Cellular Component: membrane (GO:0016020);; Biological Process: cellular component organization (GO:0016043);; Biological Process: macromolecule metabolic process (GO:0043170);; Cellular Component: intracellular membrane-bounded organelle (GO:0043231);; Biological Process: primary metabolic process (G…	--	--	--	--	--	U-box domain-containing protein 63 OS=Arabidopsis thaliana OX=3702 GN=PUB63 PE=2 SV=1	S	Function unknown	hypothetical protein OsJ_08982 [Oryza sativa Japonica Group]	molecular function: catalytic activity (GO:0003824);; cellular component: cell (GO:0005623);; cellular component: organelle (GO:0043226);; cellular component: cell part (GO:0044464);; cellular component: membrane (GO:0016020);; biological process: cellular process (GO:0009987);; biological process: cellular component organization or biogenesis (GO:0071840);; biological process: metabolic process …
LOC_Os09g25610	LOC_Os09g25610	4.62871	207	3.15312	153	1.86496	92	0.264322	14	0	0	0.103105	5	1.23317e-09	-4.2456	down	[F]	Nucleotide transport and metabolism	Cellular Component: mitochondrion (GO:0005739);;	--	--	[F]	Nucleotide transport and metabolism	Glutamine amidotransferase class-I;; Peptidase C26;; Homoserine O-succinyltransferase	Gamma-glutamyl peptidase 3 OS=Arabidopsis thaliana OX=3702 GN=GGP3 PE=1 SV=1	F	Nucleotide transport and metabolism	PREDICTED: putative glutamine amidotransferase YLR126C [Oryza sativa Japonica Group]	cellular component: cell (GO:0005623);; cellular component: organelle (GO:0043226);; cellular component: cell part (GO:0044464)
LOC_Os01g04120	LOC_Os01g04120	1.93012	120	2.29264	155	2.29876	158	0.293382	22	0.232536	16	0.223757	14	2.04442e-15	-2.90443	down	--	--	Molecular Function: nucleic acid binding (GO:0003676);; Molecular Function: transcription factor activity, sequence-specific DNA binding (GO:0003700);; Cellular Component: nucleus (GO:0005634);; Biological Process: regulation of transcription, DNA-templated (GO:0006355);; Biological Process: response to stress (GO:0006950);; Molecular Function: zinc ion binding (GO:0008270);; Biological Process: …	--	--	--	--	--	Zinc finger protein GIS3 OS=Arabidopsis thaliana OX=3702 GN=GIS3 PE=1 SV=1	S	Function unknown	PREDICTED: POU domain, class 3, transcription factor 3 [Oryza sativa Japonica Group]	molecular function: binding (GO:0005488);; biological process: biological regulation (GO:0065007);; molecular function: nucleic acid binding transcription factor activity (GO:0001071);; cellular component: cell (GO:0005623);; cellular component: organelle (GO:0043226);; cellular component: cell part (GO:0044464);; biological process: response to stimulus (GO:0050896);; biological process: multice…
LOC_Os08g01040	LOC_Os08g01040	6.60886	1231	7.02978	1422	5.85093	1204	1.75634	387	2.07744	421	1.38347	255	3.48463e-25	-1.74857	down	--	--	Molecular Function: zinc ion binding (GO:0008270);; Cellular Component: membrane (GO:0016020);;	K10661|0|osa:9272448|K10661 E3 ubiquitin-protein ligase MARCH6 [EC:2.3.2.27] | (RefSeq) probable E3 ubiquitin ligase SUD1	Protein processing in endoplasmic reticulum (ko04141)	[A]	RNA processing and modification	RING-variant domain	Probable E3 ubiquitin ligase SUD1 OS=Arabidopsis thaliana OX=3702 GN=SUD1 PE=1 SV=1	O	Posttranslational modification, protein turnover, chaperones	PREDICTED: probable E3 ubiquitin ligase SUD1 [Oryza sativa Japonica Group]	molecular function: binding (GO:0005488);; cellular component: membrane (GO:0016020)
LOC_Os11g34980	LOC_Os11g34980	1.56983	55	1.54152	58	1.08694	42	0.48947	20	0.309543	12	0.183733	7	0.000449335	-1.85024	down	--	--	Cellular Component: mitochondrion (GO:0005739);;	--	--	--	--	--	--	--	--	Os11g0551350 [Oryza sativa Japonica Group]	cellular component: cell (GO:0005623);; cellular component: organelle (GO:0043226);; cellular component: cell part (GO:0044464)
LOC_Os09g24320	LOC_Os09g24320	58.2279	3588	62.7727	4203	54.4344	3706	11.4624	835	11.1475	747	7.69738	468	8.28265e-50	-2.38325	down	[C]	Energy production and conversion	Biological Process: sulfur amino acid metabolic process (GO:0000096);; Molecular Function: dihydrolipoyllysine-residue acetyltransferase activity (GO:0004742);; Cellular Component: mitochondrion (GO:0005739);; Cellular Component: plasma membrane (GO:0005886);; Biological Process: acetyl-CoA biosynthetic process from pyruvate (GO:0006086);; Biological Process: glycine catabolic process (GO:0006546…	--	--	[C]	Energy production and conversion	2-oxoacid dehydrogenases acyltransferase (catalytic domain);; Biotin-requiring enzyme;; e3 binding domain	Dihydrolipoyllysine-residue acetyltransferase component 4 of pyruvate dehydrogenase complex, chloroplastic OS=Arabidopsis thaliana OX=3702 GN=LTA2 PE=2 SV=1	C	Energy production and conversion	PREDICTED: dihydrolipoyllysine-residue acetyltransferase component 4 of pyruvate dehydrogenase complex, chloroplastic [Oryza sativa Japonica Group]	biological process: metabolic process (GO:0008152);; biological process: cellular process (GO:0009987);; biological process: single-organism process (GO:0044699);; molecular function: catalytic activity (GO:0003824);; cellular component: cell (GO:0005623);; cellular component: organelle (GO:0043226);; cellular component: cell part (GO:0044464);; cellular component: membrane (GO:0016020);; biologi…
LOC_Os11g47140	LOC_Os11g47140	9.11457	764	9.49278	865	5.40761	501	0.30129	30	0.855187	78	0.643944	54	3.85545e-21	-3.51943	down	--		Molecular Function: catalytic activity (GO:0003824);; Molecular Function: protein serine/threonine kinase activity (GO:0004674);; Molecular Function: protein tyrosine kinase activity (GO:0004713);; Molecular Function: calcium ion binding (GO:0005509);; Molecular Function: ATP binding (GO:0005524);; Biological Process: protein phosphorylation (GO:0006468);; Biological Process: phosphate-containing…	--	--	--	--	Protein kinase domain;; Protein tyrosine kinase;; Wall-associated receptor kinase galacturonan-binding	Wall-associated receptor kinase 2 OS=Arabidopsis thaliana OX=3702 GN=WAK2 PE=1 SV=1	T	Signal transduction mechanisms	PREDICTED: wall-associated receptor kinase 2 [Oryza sativa Japonica Group]	molecular function: catalytic activity (GO:0003824);; biological process: metabolic process (GO:0008152);; biological process: cellular process (GO:0009987);; molecular function: binding (GO:0005488);; biological process: developmental process (GO:0032502);; biological process: multicellular organismal process (GO:0032501);; biological process: single-organism process (GO:0044699);; biological pr…
LOC_Os12g07590	LOC_Os12g07590	5.7012	287	4.02959	221	3.26546	178	1.65417	90	1.94585	98	1.74179	87	6.57151e-05	-1.18042	down	[T]	Signal transduction mechanisms	Molecular Function: protein tyrosine phosphatase activity (GO:0004725);; Molecular Function: protein binding (GO:0005515);; Cellular Component: nucleus (GO:0005634);; Cellular Component: cytoplasm (GO:0005737);; Cellular Component: plasma membrane (GO:0005886);; Biological Process: intracellular signal transduction (GO:0007243);; Biological Process: negative regulation of defense response (GO:003…	--	--	[T]	Signal transduction mechanisms	Protein-tyrosine phosphatase;; Tyrosine phosphatase family	Protein-tyrosine-phosphatase PTP1 OS=Arabidopsis thaliana OX=3702 GN=PTP1 PE=1 SV=1	T	Signal transduction mechanisms	PREDICTED: protein-tyrosine-phosphatase PTP1 [Oryza sativa Japonica Group]	biological process: metabolic process (GO:0008152);; biological process: cellular process (GO:0009987);; molecular function: catalytic activity (GO:0003824);; molecular function: binding (GO:0005488);; cellular component: cell (GO:0005623);; cellular component: organelle (GO:0043226);; cellular component: cell part (GO:0044464);; cellular component: membrane (GO:0016020);; biological process: bio…
LOC_Os08g13930	LOC_Os08g13930	143.238	8698	170.177	11227	135.724	9104	21.7753	1562	22.7897	1504	13.5961	815	8.16385e-48	-2.80036	down	[JM]	Translation, ribosomal structure and biogenesis;; Cell wall/membrane/envelope biogenesis	Molecular Function: mannose-1-phosphate guanylyltransferase activity (GO:0004475);; Molecular Function: protein binding (GO:0005515);; Molecular Function: GTP binding (GO:0005525);; Cellular Component: nucleus (GO:0005634);; Cellular Component: mitochondrion (GO:0005739);; Cellular Component: cytosol (GO:0005829);; Biological Process: glucose catabolic process (GO:0006007);; Biological Process: g…	K00966|0|osa:4345021|K00966 mannose-1-phosphate guanylyltransferase [EC:2.7.7.13] | (RefSeq) OsJ_04069; probable mannose-1-phosphate guanylyltransferase 3	--	[M]	Cell wall/membrane/envelope biogenesis	Nucleotidyl transferase;; Bacterial transferase hexapeptide (six repeats);; MobA-like NTP transferase domain	Probable mannose-1-phosphate guanylyltransferase 3 OS=Oryza sativa subsp. japonica OX=39947 GN=Os08g0237200 PE=2 SV=1	M	Cell wall/membrane/envelope biogenesis	PREDICTED: probable mannose-1-phosphate guanylyltransferase 3 [Oryza sativa Japonica Group]	molecular function: catalytic activity (GO:0003824);; molecular function: binding (GO:0005488);; cellular component: cell (GO:0005623);; cellular component: organelle (GO:0043226);; cellular component: cell part (GO:0044464);; biological process: metabolic process (GO:0008152);; biological process: single-organism process (GO:0044699);; biological process: cellular process (GO:0009987);; biologic…
LOC_Os04g02510	LOC_Os04g02510	6.19294	369	3.81181	247	4.96736	327	0.061105	5	0.114233	8	0	0	1.46403e-31	-5.92674	down	--	--	Molecular Function: nucleic acid binding (GO:0003676);; Molecular Function: transcription factor activity, sequence-specific DNA binding (GO:0003700);; Molecular Function: NAD+ ADP-ribosyltransferase activity (GO:0003950);; Biological Process: regulation of transcription, DNA-templated (GO:0006355);; Molecular Function: zinc ion binding (GO:0008270);; Cellular Component: plastid (GO:0009536);; Bi…	--	--	--	--	--	--	S	Function unknown	PREDICTED: uncharacterized protein LOC4334944 [Oryza sativa Japonica Group]	molecular function: binding (GO:0005488);; biological process: biological regulation (GO:0065007);; molecular function: nucleic acid binding transcription factor activity (GO:0001071);; molecular function: catalytic activity (GO:0003824);; cellular component: cell (GO:0005623);; cellular component: organelle (GO:0043226);; cellular component: cell part (GO:0044464);; biological process: cellular …
LOC_Os02g06270	LOC_Os02g06270	0.655572	46	1.3359	102	1.13284	88	0.417461	35	0.485384	37	0.167145	12	0.00847644	-1.37398	down	[K]	Transcription	Molecular Function: nucleotide binding (GO:0000166);; Molecular Function: peptide receptor activity (GO:0001653);; Molecular Function: protein kinase activity (GO:0004672);; Molecular Function: transmembrane signaling receptor activity (GO:0004888);; Molecular Function: protein binding (GO:0005515);; Biological Process: cellular protein modification process (GO:0006464);; Biological Process: ion …	--	--	[R]	General function prediction only	Leucine rich repeat;; Leucine Rich repeats (2 copies);; Leucine Rich Repeat	Receptor-like protein 2 OS=Arabidopsis thaliana OX=3702 GN=RLP2 PE=2 SV=1	S	Function unknown	Phytosulfokine receptor precursor-like [Oryza sativa Japonica Group]	molecular function: binding (GO:0005488);; biological process: cellular process (GO:0009987);; biological process: signaling (GO:0023052);; biological process: single-organism process (GO:0044699);; biological process: response to stimulus (GO:0050896);; biological process: biological regulation (GO:0065007);; molecular function: signal transducer activity (GO:0004871);; molecular function: molec…
LOC_Os05g10690	LOC_Os05g10690	2.57679	299	2.49772	315	2.97789	381	0.875629	120	1.37855	174	0.758424	87	4.14755e-06	-1.27248	down	--	--	Molecular Function: DNA binding (GO:0003677);; Molecular Function: chromatin binding (GO:0003682);; Cellular Component: nucleus (GO:0005634);; Biological Process: regulation of transcription, DNA-templated (GO:0006355);; Molecular Function: zinc ion binding (GO:0008270);; Biological Process: response to hormone (GO:0009725);; Biological Process: flower development (GO:0009908);; Biological Proces…	--	--	--	--	Myb-like DNA-binding domain	Transcription factor KUA1 OS=Arabidopsis thaliana OX=3702 GN=KUA1 PE=1 SV=1	K	Transcription	hypothetical protein OsI_18777 [Oryza sativa Indica Group]	molecular function: binding (GO:0005488);; cellular component: cell (GO:0005623);; cellular component: organelle (GO:0043226);; cellular component: cell part (GO:0044464);; biological process: biological regulation (GO:0065007);; biological process: response to stimulus (GO:0050896);; biological process: reproduction (GO:0000003);; biological process: reproductive process (GO:0022414);; biologica…
LOC_Os11g08980	LOC_Os11g08980	3.767	427	4.64902	572	3.58907	449	1.62882	218	1.36298	168	1.38274	155	7.36552e-10	-1.29543	down	[U]	Intracellular trafficking, secretion, and vesicular transport	Molecular Function: ATP binding (GO:0005524);; Cellular Component: plasma membrane (GO:0005886);; Biological Process: protein targeting (GO:0006605);; Biological Process: intracellular protein transport (GO:0006886);; Cellular Component: plastid (GO:0009536);; Biological Process: embryo development (GO:0009790);; Cellular Component: chloroplast envelope (GO:0009941);; Cellular Component: membrane…	K03070|0|osa:4349987|K03070 preprotein translocase subunit SecA | (RefSeq) protein translocase subunit SECA2, chloroplastic	Protein export (ko03060)	--	--	SecA DEAD-like domain;; SecA Wing and Scaffold domain;; SecA preprotein cross-linking domain	Protein translocase subunit SECA2, chloroplastic OS=Arabidopsis thaliana OX=3702 GN=SECA2 PE=2 SV=1	U	Intracellular trafficking, secretion, and vesicular transport	preprotein translocase secA family protein, putative, expressed [Oryza sativa Japonica Group]	molecular function: binding (GO:0005488);; cellular component: cell (GO:0005623);; cellular component: membrane (GO:0016020);; cellular component: cell part (GO:0044464);; biological process: localization (GO:0051179);; cellular component: organelle (GO:0043226);; biological process: multicellular organismal process (GO:0032501);; biological process: developmental process (GO:0032502);; biologica…
LOC_Os01g51860	LOC_Os01g51860	3.58268	233	4.66236	329	3.57077	256	1.52544	117	1.42994	101	1.29297	83	5.92617e-08	-1.31723	down	--	--	Biological Process: fatty acid metabolic process (GO:0006631);; Biological Process: isoprenoid metabolic process (GO:0006720);; Biological Process: cellular aromatic compound metabolic process (GO:0006725);; Molecular Function: methyltransferase activity (GO:0008168);; Biological Process: lipid biosynthetic process (GO:0008610);; Cellular Component: chloroplast (GO:0009507);; Cellular Component: …	--	--	--	--	--	Violaxanthin de-epoxidase, chloroplastic OS=Arabidopsis thaliana OX=3702 GN=VDE1 PE=1 SV=1	S	Function unknown	PREDICTED: uncharacterized protein LOC4325583 [Oryza sativa Japonica Group]	biological process: metabolic process (GO:0008152);; biological process: cellular process (GO:0009987);; biological process: single-organism process (GO:0044699);; molecular function: catalytic activity (GO:0003824);; cellular component: cell (GO:0005623);; cellular component: organelle (GO:0043226);; cellular component: cell part (GO:0044464);; cellular component: organelle part (GO:0044422)
LOC_Os12g06260	LOC_Os12g06260	9.64811	464	6.71511	351	9.13189	485	4.00695	228	3.46734	182	2.75285	131	1.57407e-06	-1.16064	down	--	--	Cellular Component: plant-type cell wall (GO:0009505);; Cellular Component: chloroplast (GO:0009507);; Biological Process: response to fungus (GO:0009620);; Biological Process: hormone-mediated signaling pathway (GO:0009755);; Biological Process: leaf senescence (GO:0010150);; Biological Process: membrane organization (GO:0016044);; Molecular Function: kinase activity (GO:0016301);; Biological Pr…	--	--	--	--	Late embryogenesis abundant protein	NDR1/HIN1-like protein 1 OS=Arabidopsis thaliana OX=3702 GN=NHL1 PE=2 SV=1	S	Function unknown	PREDICTED: protein YLS9 [Oryza sativa Japonica Group]	cellular component: cell (GO:0005623);; cellular component: cell part (GO:0044464);; cellular component: organelle (GO:0043226);; biological process: response to stimulus (GO:0050896);; biological process: multi-organism process (GO:0051704);; biological process: cellular process (GO:0009987);; biological process: signaling (GO:0023052);; biological process: single-organism process (GO:0044699);;…
Oryza_sativa_newGene_3455	--	1.88474	45	2.63	69	2.53923	67	0.06912	2	0.163517	5	0.478512	12	3.12494e-05	-2.88778	down	--	--	--	--	--	--	--	Domain of unknown function (DUF834)	--	--	--	hypothetical protein [Oryza sativa Japonica Group]	--
LOC_Os08g01780	LOC_Os08g01780	13.7719	921	13.0983	1096	10.1865	979	3.99157	207	2.66134	140	2.63345	114	4.26665e-38	-2.58567	down	--	--	Cellular Component: nucleus (GO:0005634);; Biological Process: regulation of transcription, DNA-templated (GO:0006355);; Biological Process: pattern specification process (GO:0007389);; Biological Process: response to water deprivation (GO:0009414);; Biological Process: response to external stimulus (GO:0009605);; Biological Process: auxin-activated signaling pathway (GO:0009734);; Biological Pro…	K14484|0|osa:4344471|K14484 auxin-responsive protein IAA | (RefSeq) IAA25; auxin-responsive protein IAA25	Plant hormone signal transduction (ko04075)	--	--	AUX/IAA family	Auxin-responsive protein IAA25 OS=Oryza sativa subsp. japonica OX=39947 GN=IAA25 PE=2 SV=1	K	Transcription	PREDICTED: auxin-responsive protein IAA25 [Oryza sativa Japonica Group]	cellular component: cell (GO:0005623);; cellular component: organelle (GO:0043226);; cellular component: cell part (GO:0044464);; biological process: biological regulation (GO:0065007);; biological process: multicellular organismal process (GO:0032501);; biological process: single-organism process (GO:0044699);; biological process: response to stimulus (GO:0050896);; biological process: cellular …
LOC_Os12g44090	LOC_Os12g44090	0.729321	56	0.761944	64	0.807988	69	0.087325	8	0.166812	14	0.105498	8	7.27686e-07	-2.47286	down	[M]	Cell wall/membrane/envelope biogenesis	Biological Process: polysaccharide biosynthetic process (GO:0000271);; Biological Process: polysaccharide catabolic process (GO:0000272);; Molecular Function: peptide receptor activity (GO:0001653);; Molecular Function: protein serine/threonine kinase activity (GO:0004674);; Molecular Function: ATP binding (GO:0005524);; Cellular Component: plasma membrane (GO:0005886);; Biological Process: starc…	--	--	--	--	Protein kinase domain;; Protein tyrosine kinase;; Leucine rich repeat N-terminal domain;; Leucine rich repeat;; Leucine Rich repeats (2 copies)	LRR receptor-like serine/threonine-protein kinase FEI 1 OS=Arabidopsis thaliana OX=3702 GN=FEI1 PE=1 SV=1	T	Signal transduction mechanisms	PREDICTED: LRR receptor-like serine/threonine-protein kinase FEI 1 [Oryza sativa Japonica Group]	biological process: metabolic process (GO:0008152);; biological process: single-organism process (GO:0044699);; biological process: cellular process (GO:0009987);; biological process: signaling (GO:0023052);; biological process: response to stimulus (GO:0050896);; biological process: biological regulation (GO:0065007);; molecular function: signal transducer activity (GO:0004871);; molecular funct…
LOC_Os03g13930	LOC_Os03g13930	1.29953	129	1.78221	192	1.5227	167	0.251886	30	0.412235	45	0.317153	31	2.19017e-09	-2.05145	down	[O]	Posttranslational modification, protein turnover, chaperones	Biological Process: sulfur amino acid metabolic process (GO:0000096);; Biological Process: polysaccharide catabolic process (GO:0000272);; Molecular Function: serine-type endopeptidase activity (GO:0004252);; Cellular Component: extracellular region (GO:0005576);; Biological Process: starch metabolic process (GO:0005982);; Biological Process: proteolysis (GO:0006508);; Biological Process: microtu…	--	--	--	--	Subtilase family;; Peptidase inhibitor I9;; PA domain	Subtilisin-like protease SBT1.6 OS=Arabidopsis thaliana OX=3702 GN=SBT1.6 PE=2 SV=1	O	Posttranslational modification, protein turnover, chaperones	PREDICTED: subtilisin-like protease SBT1.6 [Oryza sativa Japonica Group]	biological process: metabolic process (GO:0008152);; biological process: cellular process (GO:0009987);; biological process: single-organism process (GO:0044699);; molecular function: catalytic activity (GO:0003824);; cellular component: extracellular region (GO:0005576);; biological process: cellular component organization or biogenesis (GO:0071840);; cellular component: cell (GO:0005623);; cell…
LOC_Os07g01090	LOC_Os07g01090	3.17561	177	3.97898	242	3.36807	208	0.561007	38	0.312562	20	0.280679	16	1.11151e-16	-2.94634	down	--	--	Molecular Function: amine transmembrane transporter activity (GO:0005275);; Cellular Component: plasma membrane (GO:0005886);; Molecular Function: L-proline transmembrane transporter activity (GO:0015193);; Cellular Component: integral component of membrane (GO:0016021);; Cellular Component: cytoplasmic vesicle (GO:0016023);; Biological Process: proline transmembrane transport (GO:0035524);; Biol…	--	--	[E]	Amino acid transport and metabolism	Transmembrane amino acid transporter protein	Probable proline transporter 2 OS=Oryza sativa subsp. japonica OX=39947 GN=LOC_Os07g01090 PE=2 SV=1	E	Amino acid transport and metabolism	PREDICTED: probable proline transporter 2 isoform X1 [Oryza sativa Japonica Group]	biological process: localization (GO:0051179);; molecular function: transporter activity (GO:0005215);; cellular component: cell (GO:0005623);; cellular component: membrane (GO:0016020);; cellular component: cell part (GO:0044464);; biological process: single-organism process (GO:0044699);; cellular component: membrane part (GO:0044425);; biological process: biological regulation (GO:0065007);; b…
LOC_Os01g68680	LOC_Os01g68680	19.5286	2361	22.1159	2905	19.2652	2573	11.3024	1614	7.33301	963	7.14455	853	2.71535e-07	-1.08748	down	[O]	Posttranslational modification, protein turnover, chaperones	Biological Process: reproduction (GO:0000003);; Molecular Function: binding (GO:0005488);; Cellular Component: nucleus (GO:0005634);; Biological Process: DNA replication (GO:0006260);; Biological Process: protein O-linked glycosylation (GO:0006493);; Biological Process: protein targeting (GO:0006605);; Biological Process: response to stress (GO:0006950);; Biological Process: multicellular organis…	--	--	[GOT]	Carbohydrate transport and metabolism;; Posttranslational modification, protein turnover, chaperones;; Signal transduction mechanisms	Glycosyl transferase family 41;; Tetratricopeptide repeat;; TPR repeat;; Tetratricopeptide repeat;; Tetratricopeptide repeat;; Tetratricopeptide repeat;; Tetratricopeptide repeat;; Tetratricopeptide repeat;; Tetratricopeptide repeat;; Tetratricopeptide repeat;; Tetratricopeptide repeat;; Tetratricopeptide repeat;; Tetratricopeptide repeat;; NMDA receptor-regulated protein 1;; PPR repeat;; Plant s…	Probable UDP-N-acetylglucosamine--peptide N-acetylglucosaminyltransferase SEC OS=Arabidopsis thaliana OX=3702 GN=SEC PE=2 SV=1	O	Posttranslational modification, protein turnover, chaperones	PREDICTED: probable UDP-N-acetylglucosamine--peptide N-acetylglucosaminyltransferase SEC isoform X1 [Oryza sativa Japonica Group]	biological process: reproduction (GO:0000003);; molecular function: binding (GO:0005488);; cellular component: cell (GO:0005623);; cellular component: organelle (GO:0043226);; cellular component: cell part (GO:0044464);; biological process: metabolic process (GO:0008152);; biological process: cellular process (GO:0009987);; biological process: single-organism process (GO:0044699);; biological pro…
LOC_Os05g47540	LOC_Os05g47540	85.9524	6354	122.584	9817	140.099	11412	7.7072	744	3.15509	250	3.18453	235	3.06694e-31	-4.35501	down	[I]	Lipid transport and metabolism	Biological Process: maltose metabolic process (GO:0000023);; Molecular Function: phosphoethanolamine N-methyltransferase activity (GO:0000234);; Cellular Component: cytosol (GO:0005829);; Biological Process: polyamine catabolic process (GO:0006598);; Biological Process: phosphatidylcholine biosynthetic process (GO:0006656);; Biological Process: steroid biosynthetic process (GO:0006694);; Biologic…	K05929|0|osa:4339516|K05929 phosphoethanolamine N-methyltransferase [EC:2.1.1.103] | (RefSeq) phosphomethylethanolamine N-methyltransferase	--	[IR]	Lipid transport and metabolism;; General function prediction only	Methyltransferase domain;; Methyltransferase domain;; Methyltransferase domain;; Methyltransferase domain;; Methyltransferase domain;; ubiE/COQ5 methyltransferase family;; Mycolic acid cyclopropane synthetase;; AdoMet dependent proline di-methyltransferase;; CheR methyltransferase, SAM binding domain;; Methyltransferase small domain;; Tellurite resistance protein TehB;; Nodulation protein S (NodS…	Phosphoethanolamine N-methyltransferase 1 OS=Arabidopsis thaliana OX=3702 GN=NMT1 PE=1 SV=1	S	Function unknown	PREDICTED: phosphomethylethanolamine N-methyltransferase [Oryza sativa Japonica Group]	biological process: metabolic process (GO:0008152);; biological process: cellular process (GO:0009987);; biological process: single-organism process (GO:0044699);; molecular function: catalytic activity (GO:0003824);; cellular component: cell (GO:0005623);; cellular component: cell part (GO:0044464);; biological process: response to stimulus (GO:0050896);; biological process: multicellular organi…
LOC_Os03g02710	LOC_Os03g02710	0.513081	34	0.528535	38	0.569331	42	0	0	0.106368	8	0.113792	8	0.00403639	-2.44031	down	[I]	Lipid transport and metabolism	Molecular Function: hydroxymethylglutaryl-CoA synthase activity (GO:0004421);; Biological Process: isoprenoid biosynthetic process (GO:0008299);;	K01641|0|osa:4331418|K01641 hydroxymethylglutaryl-CoA synthase [EC:2.3.3.10] | (RefSeq) hydroxymethylglutaryl-CoA synthase	Synthesis and degradation of ketone bodies (ko00072);; Valine, leucine and isoleucine degradation (ko00280);; Butanoate metabolism (ko00650);; Terpenoid backbone biosynthesis (ko00900)	[I]	Lipid transport and metabolism	Hydroxymethylglutaryl-coenzyme A synthase C terminal;; Hydroxymethylglutaryl-coenzyme A synthase N terminal;; 3-Oxoacyl-[acyl-carrier-protein (ACP)] synthase III C terminal	Hydroxymethylglutaryl-CoA synthase OS=Arabidopsis thaliana OX=3702 GN=HMGS PE=1 SV=2	I	Lipid transport and metabolism	PREDICTED: hydroxymethylglutaryl-CoA synthase [Oryza sativa Japonica Group]	molecular function: catalytic activity (GO:0003824);; biological process: metabolic process (GO:0008152);; biological process: cellular process (GO:0009987);; biological process: single-organism process (GO:0044699)
LOC_Os11g11210	LOC_Os11g11210	8.05361	296	5.65972	226	8.77667	357	1.29914	57	0.437159	18	0.673608	25	7.7951e-13	-2.98988	down	--	--	Molecular Function: ATP-dependent peptidase activity (GO:0004176);; Biological Process: proteolysis (GO:0006508);; Cellular Component: chloroplast (GO:0009507);;	--	--	--	--	ATP-dependent protease La (LON) substrate-binding domain	--	S	Function unknown	PREDICTED: uncharacterized protein LOC9272724 isoform X1 [Oryza sativa Japonica Group]	biological process: metabolic process (GO:0008152);; molecular function: catalytic activity (GO:0003824);; cellular component: cell (GO:0005623);; cellular component: organelle (GO:0043226);; cellular component: cell part (GO:0044464)
LOC_Os04g54240	LOC_Os04g54240	27.344	786	23.4829	733	25.734	817	4.27168	145	5.22026	163	2.49046	71	2.08117e-24	-2.52158	down	--	--	--	--	--	--	--	Wound-induced protein	--	S	Function unknown	PREDICTED: uncharacterized protein LOC4337130 [Oryza sativa Japonica Group]	--
LOC_Os09g18260	LOC_Os09g18260	0.802203	71	0.56779	55	0.885463	87	0	0	0	0	0	0	1.35716e-09	-7.28895	down	--		Molecular Function: protein serine/threonine kinase activity (GO:0004674);; Molecular Function: ATP binding (GO:0005524);; Biological Process: protein phosphorylation (GO:0006468);; Biological Process: cation transport (GO:0006812);; Biological Process: anion transport (GO:0006820);; Biological Process: immune response (GO:0006955);; Biological Process: signal transduction (GO:0007165);; Cellular…	--	--	--	--	Carbohydrate-binding protein of the ER;; Protein tyrosine kinase;; Protein kinase domain	Senescence-induced receptor-like serine/threonine-protein kinase OS=Arabidopsis thaliana OX=3702 GN=SIRK PE=2 SV=1	--	--	Os09g0352000 [Oryza sativa Japonica Group]	biological process: metabolic process (GO:0008152);; biological process: cellular process (GO:0009987);; molecular function: catalytic activity (GO:0003824);; molecular function: binding (GO:0005488);; biological process: localization (GO:0051179);; biological process: immune system process (GO:0002376);; biological process: response to stimulus (GO:0050896);; biological process: biological regul…
LOC_Os04g34620	LOC_Os04g34620	5.89483	345	5.96209	379	5.9425	384	2.23557	155	2.02774	129	1.40559	81	3.14089e-11	-1.49729	down	--	--	Cellular Component: plastid (GO:0009536);; Cellular Component: membrane (GO:0016020);;	--	--	[S]	Function unknown	PAP2 superfamily C-terminal	--	S	Function unknown	PREDICTED: uncharacterized protein LOC4335845 [Oryza sativa Japonica Group]	cellular component: cell (GO:0005623);; cellular component: organelle (GO:0043226);; cellular component: cell part (GO:0044464);; cellular component: membrane (GO:0016020)
LOC_Os06g43170	LOC_Os06g43170	1.11392	136	0.590702	78	1.27885	172	0.402543	58	0.375472	50	0.261239	32	0.00121471	-1.34859	down	[K]	Transcription	Molecular Function: protein kinase activity (GO:0004672);; Molecular Function: ATP binding (GO:0005524);; Biological Process: protein phosphorylation (GO:0006468);; Biological Process: signal transduction (GO:0007165);; Biological Process: pattern specification process (GO:0007389);; Biological Process: anatomical structure morphogenesis (GO:0009653);; Biological Process: tissue development (GO:0…	--	--	--	--	Protein kinase domain;; Protein tyrosine kinase;; Leucine rich repeat;; Leucine Rich repeats (2 copies);; Leucine rich repeat N-terminal domain;; Leucine Rich Repeat;; Leucine Rich repeat	Receptor protein kinase-like protein At4g34220 OS=Arabidopsis thaliana OX=3702 GN=At4g34220 PE=2 SV=1	T	Signal transduction mechanisms	PREDICTED: probable LRR receptor-like serine/threonine-protein kinase At4g37250 [Oryza sativa Japonica Group]	biological process: metabolic process (GO:0008152);; biological process: cellular process (GO:0009987);; molecular function: catalytic activity (GO:0003824);; molecular function: binding (GO:0005488);; biological process: biological regulation (GO:0065007);; biological process: multicellular organismal process (GO:0032501);; biological process: single-organism process (GO:0044699);; biological pr…
LOC_Os10g39840	LOC_Os10g39840	2.55954	107	1.35372	61	3.19224	147	0.111084	6	0	0	0	0	6.62414e-11	-5.24924	down	[G]	Carbohydrate transport and metabolism	Molecular Function: hydrolase activity, hydrolyzing O-glycosyl compounds (GO:0004553);; Cellular Component: extracellular region (GO:0005576);; Cellular Component: cell wall (GO:0005618);; Cellular Component: Golgi apparatus (GO:0005794);; Biological Process: cellular glucan metabolic process (GO:0006073);; Biological Process: response to stress (GO:0006950);; Biological Process: response to temp…	K08235|0|osa:4349281|K08235 xyloglucan:xyloglucosyl transferase [EC:2.4.1.207] | (RefSeq) xyloglucan endotransglucosylase/hydrolase protein 31	--	--	--	Glycosyl hydrolases family 16;; Xyloglucan endo-transglycosylase (XET) C-terminus	Probable xyloglucan endotransglucosylase/hydrolase protein 32 OS=Arabidopsis thaliana OX=3702 GN=XTH32 PE=2 SV=1	G	Carbohydrate transport and metabolism	PREDICTED: xyloglucan endotransglucosylase/hydrolase protein 31 [Oryza sativa Japonica Group]	molecular function: catalytic activity (GO:0003824);; cellular component: extracellular region (GO:0005576);; cellular component: cell (GO:0005623);; cellular component: cell part (GO:0044464);; cellular component: organelle (GO:0043226);; biological process: metabolic process (GO:0008152);; biological process: cellular process (GO:0009987);; biological process: response to stimulus (GO:0050896);…
LOC_Os03g63290	LOC_Os03g63290	15.8974	675	17.3496	801	14.4321	677	3.32142	167	2.78325	129	1.97101	83	7.0324e-29	-2.39775	down	[IQR]	Lipid transport and metabolism;; Secondary metabolites biosynthesis, transport and catabolism;; General function prediction only	Molecular Function: nucleotide binding (GO:0000166);; Cellular Component: peroxisome (GO:0005777);; Biological Process: terpenoid biosynthetic process (GO:0016114);; Molecular Function: oxidoreductase activity (GO:0016491);; Molecular Function: oxidoreductase activity, acting on the CH-OH group of donors, NAD or NADP as acceptor (GO:0016616);; Biological Process: monocarboxylic acid metabolic pro…	--	--	[R]	General function prediction only	Enoyl-(Acyl carrier protein) reductase;; short chain dehydrogenase	Tropinone reductase homolog At2g29150 OS=Arabidopsis thaliana OX=3702 GN=At2g29150 PE=1 SV=1	S	Function unknown	PREDICTED: oxidoreductase UcpA [Oryza sativa Japonica Group]	molecular function: binding (GO:0005488);; cellular component: cell (GO:0005623);; cellular component: organelle (GO:0043226);; cellular component: cell part (GO:0044464);; biological process: metabolic process (GO:0008152);; biological process: cellular process (GO:0009987);; biological process: single-organism process (GO:0044699);; molecular function: catalytic activity (GO:0003824);; biologic…
LOC_Os06g28880	LOC_Os06g28880	0.671106	48	0.689759	54	0.534193	43	0.027043	3	0.060532	5	0.041791	3	5.75356e-08	-3.44712	down	--	--	Molecular Function: transcription factor activity, sequence-specific DNA binding (GO:0003700);; Cellular Component: nucleus (GO:0005634);; Cellular Component: mitochondrion (GO:0005739);; Biological Process: DNA methylation (GO:0006306);; Biological Process: methylation-dependent chromatin silencing (GO:0006346);; Biological Process: regulation of transcription, DNA-templated (GO:0006355);; Biolo…	--	--	--	--	SAWADEE domain	Protein SAWADEE HOMEODOMAIN HOMOLOG 2 OS=Arabidopsis thaliana OX=3702 GN=SHH2 PE=2 SV=1	--	--	PREDICTED: protein SAWADEE HOMEODOMAIN HOMOLOG 2 isoform X3 [Oryza sativa Japonica Group]	biological process: biological regulation (GO:0065007);; molecular function: nucleic acid binding transcription factor activity (GO:0001071);; cellular component: cell (GO:0005623);; cellular component: organelle (GO:0043226);; cellular component: cell part (GO:0044464);; biological process: metabolic process (GO:0008152);; biological process: cellular process (GO:0009987);; biological process: s…
LOC_Os07g01480	LOC_Os07g01480	7.73092	378	5.12933	272	7.4303	400	2.26311	132	1.56245	85	0.744477	37	2.21431e-07	-1.9602	down	--	--	Biological Process: reproduction (GO:0000003);; Biological Process: maltose metabolic process (GO:0000023);; Molecular Function: protein kinase activity (GO:0004672);; Molecular Function: calcium ion binding (GO:0005509);; Cellular Component: mitochondrion (GO:0005739);; Cellular Component: plasma membrane (GO:0005886);; Biological Process: cellular glucan metabolic process (GO:0006073);; Biologi…	K08901|7.01474e-133|osa:4342192|K08901 photosystem II oxygen-evolving enhancer protein 3 | (RefSeq) photosynthetic NDH subunit of lumenal location 3, chloroplastic	Photosynthesis (ko00195)	--	--	Oxygen evolving enhancer protein 3 (PsbQ)	Photosynthetic NDH subunit of lumenal location 3, chloroplastic OS=Arabidopsis thaliana OX=3702 GN=PNSL3 PE=1 SV=1	S	Function unknown	PREDICTED: photosynthetic NDH subunit of lumenal location 3, chloroplastic [Oryza sativa Japonica Group]	biological process: reproduction (GO:0000003);; biological process: metabolic process (GO:0008152);; biological process: cellular process (GO:0009987);; biological process: single-organism process (GO:0044699);; molecular function: catalytic activity (GO:0003824);; molecular function: binding (GO:0005488);; cellular component: cell (GO:0005623);; cellular component: organelle (GO:0043226);; cellu…
LOC_Os07g06670	LOC_Os07g06670	5.41662	284	6.38465	363	6.16104	357	0.8969	56	1.09225	63	0.586876	31	1.57176e-21	-2.6225	down	--	--	Biological Process: single-organism cellular process (GO:0044763);;	--	--	--	--	F-box domain	F-box/LRR-repeat protein 13 OS=Arabidopsis thaliana OX=3702 GN=FBL13 PE=2 SV=1	--	--	unknown protein [Oryza sativa Japonica Group]	biological process: cellular process (GO:0009987);; biological process: single-organism process (GO:0044699)
LOC_Os03g19850	LOC_Os03g19850	2.31184	38	2.10038	37	3.33073	60	0.53419	11	0.258633	5	0.227323	4	4.74811e-05	-2.55732	down	--	--	Cellular Component: mitochondrion (GO:0005739);; Molecular Function: transferase activity, transferring glycosyl groups (GO:0016757);;	--	--	--	--	--	--	--	--	hypothetical protein OsI_15343 [Oryza sativa Indica Group]	cellular component: cell (GO:0005623);; cellular component: organelle (GO:0043226);; cellular component: cell part (GO:0044464);; molecular function: catalytic activity (GO:0003824)
LOC_Os01g66510	LOC_Os01g66510	6.65015	611	7.59601	758	8.58835	871	1.31642	143	1.49688	150	1.57003	143	7.79001e-23	-2.21669	down	--	--	Molecular Function: calmodulin binding (GO:0005516);; Cellular Component: Golgi apparatus (GO:0005794);; Cellular Component: plasma membrane (GO:0005886);; Biological Process: defense response (GO:0006952);; Biological Process: signal transduction (GO:0007165);; Biological Process: cell death (GO:0008219);; Cellular Component: plasmodesma (GO:0009506);; Biological Process: response to biotic stim…	K08472|0|osa:4324900|K08472 mlo protein | (RefSeq) MLO-like protein 1	--	--	--	Mlo family	MLO-like protein 1 OS=Arabidopsis thaliana OX=3702 GN=MLO1 PE=1 SV=1	D	Cell cycle control, cell division, chromosome partitioning	PREDICTED: MLO-like protein 1 [Oryza sativa Japonica Group]	molecular function: binding (GO:0005488);; cellular component: cell (GO:0005623);; cellular component: organelle (GO:0043226);; cellular component: cell part (GO:0044464);; cellular component: membrane (GO:0016020);; biological process: response to stimulus (GO:0050896);; biological process: cellular process (GO:0009987);; biological process: biological regulation (GO:0065007);; biological proces…
LOC_Os01g48500	LOC_Os01g48500	8.505	318	6.16038	250	7.82246	323	2.62654	116	2.33945	95	1.29951	48	2.5269e-08	-1.68681	down	--	--	Molecular Function: catalytic activity (GO:0003824);; Cellular Component: chloroplast stroma (GO:0009570);; Biological Process: cellular component organization (GO:0016043);; Cellular Component: intracellular membrane-bounded organelle (GO:0043231);; Biological Process: primary metabolic process (GO:0044238);; Biological Process: cellular macromolecule metabolic process (GO:0044260);; Cellular Co…	--	--	--	--	--	--	S	Function unknown	PREDICTED: proline-rich receptor-like protein kinase PERK8 [Oryza sativa Japonica Group]	molecular function: catalytic activity (GO:0003824);; cellular component: cell (GO:0005623);; cellular component: organelle (GO:0043226);; cellular component: organelle part (GO:0044422);; cellular component: cell part (GO:0044464);; biological process: cellular process (GO:0009987);; biological process: cellular component organization or biogenesis (GO:0071840);; biological process: metabolic pr…
LOC_Os07g03368	LOC_Os07g03368	15.565	327	7.77533	178	10.0603	234	0.357754	9	2.17645	50	0.828604	18	2.43905e-08	-3.0537	down	[S]	Function unknown	Biological Process: MAPK cascade (GO:0000165);; Cellular Component: extracellular region (GO:0005576);; Cellular Component: cell wall (GO:0005618);; Biological Process: protein targeting to membrane (GO:0006612);; Biological Process: response to water deprivation (GO:0009414);; Biological Process: detection of biotic stimulus (GO:0009595);; Biological Process: salicylic acid biosynthetic process …	--	--	[S]	Function unknown	Cysteine-rich secretory protein family	Pathogenesis-related protein 1 OS=Hordeum vulgare OX=4513 PE=2 SV=1	S	Function unknown	Prb1 [Oryza sativa Japonica Group]	biological process: metabolic process (GO:0008152);; biological process: cellular process (GO:0009987);; biological process: signaling (GO:0023052);; biological process: single-organism process (GO:0044699);; biological process: response to stimulus (GO:0050896);; biological process: biological regulation (GO:0065007);; cellular component: extracellular region (GO:0005576);; cellular component: c…
LOC_Os12g33120	LOC_Os12g33120	154.676	3103	142.362	3103	150.795	3342	26.6359	631	23.7828	519	31.7697	629	3.57606e-32	-2.27429	down	--	--	Cellular Component: plastid (GO:0009536);;	--	--	--	--	--	--	S	Function unknown	PREDICTED: uncharacterized protein LOC9268392 [Oryza sativa Japonica Group]	cellular component: cell (GO:0005623);; cellular component: organelle (GO:0043226);; cellular component: cell part (GO:0044464)
LOC_Os03g29540	LOC_Os03g29540	19.3317	1590	14.9005	1403	17.47	1632	0.459446	49	0.773728	57	0.113441	16	6.57053e-68	-5.12092	down	[S]	Function unknown	Molecular Function: ATP-dependent peptidase activity (GO:0004176);; Molecular Function: binding (GO:0005488);; Cellular Component: nucleus (GO:0005634);; Biological Process: proteolysis (GO:0006508);; Biological Process: defense response (GO:0006952);; Biological Process: signal transduction (GO:0007165);; Cellular Component: plastid (GO:0009536);; Biological Process: regulation of cellular metab…	--	--	[O]	Posttranslational modification, protein turnover, chaperones	ATP-dependent protease La (LON) substrate-binding domain	--	O	Posttranslational modification, protein turnover, chaperones	PREDICTED: uncharacterized protein LOC4333085 [Oryza sativa Japonica Group]	biological process: metabolic process (GO:0008152);; molecular function: catalytic activity (GO:0003824);; molecular function: binding (GO:0005488);; cellular component: cell (GO:0005623);; cellular component: organelle (GO:0043226);; cellular component: cell part (GO:0044464);; biological process: response to stimulus (GO:0050896);; biological process: cellular process (GO:0009987);; biological …
Oryza_sativa_newGene_3287	--	10.9785	795	10.0773	790	11.1971	913	0.103856	10	0.263151	23	0.088214	7	1.43657e-69	-5.79324	down	[J]	Translation, ribosomal structure and biogenesis	Molecular Function: carbon-nitrogen ligase activity, with glutamine as amido-N-donor (GO:0016884);;	--	--	[J]	Translation, ribosomal structure and biogenesis	Amidase	Probable amidase At4g34880 OS=Arabidopsis thaliana OX=3702 GN=At4g34880 PE=2 SV=1	--	--	Os11g0123033, partial [Oryza sativa Japonica Group]	molecular function: catalytic activity (GO:0003824)
LOC_Os05g07880	LOC_Os05g07880	2.1581	214	2.05652	222	2.19389	241	1.26998	149	0.838113	91	0.744881	73	0.000349456	-1.0097	down	[I]	Lipid transport and metabolism	Molecular Function: phospholipase D activity (GO:0004630);; Molecular Function: calcium ion binding (GO:0005509);; Molecular Function: protein binding (GO:0005515);; Molecular Function: phosphatidylinositol-4,5-bisphosphate binding (GO:0005546);; Cellular Component: nucleus (GO:0005634);; Cellular Component: mitochondrion (GO:0005739);; Cellular Component: vacuole (GO:0005773);; Cellular Componen…	K01115|0|osa:4337942|K01115 phospholipase D1/2 [EC:3.1.4.4] | (RefSeq) phospholipase D alpha 1-like	Glycerophospholipid metabolism (ko00564);; Ether lipid metabolism (ko00565);; Endocytosis (ko04144)	[I]	Lipid transport and metabolism	Phospholipase D C terminal;; Phospholipase D Active site motif;; C2 domain;; PLD-like domain	Phospholipase D alpha 1 OS=Oryza sativa subsp. japonica OX=39947 GN=PLD1 PE=1 SV=2	I	Lipid transport and metabolism	PREDICTED: phospholipase D alpha 1-like [Oryza sativa Japonica Group]	molecular function: catalytic activity (GO:0003824);; molecular function: binding (GO:0005488);; cellular component: cell (GO:0005623);; cellular component: organelle (GO:0043226);; cellular component: cell part (GO:0044464);; cellular component: membrane (GO:0016020);; biological process: metabolic process (GO:0008152);; biological process: cellular process (GO:0009987);; biological process: sin…
LOC_Os07g28090	LOC_Os07g28090	5.32459	512	6.74867	705	6.8164	724	1.73527	197	1.04867	110	1.21012	115	6.04739e-15	-2.07699	down	[V]	Defense mechanisms	Molecular Function: binding (GO:0005488);; Molecular Function: ATP binding (GO:0005524);; Cellular Component: vacuole (GO:0005773);; Cellular Component: plasma membrane (GO:0005886);; Biological Process: obsolete ATP catabolic process (GO:0006200);; Biological Process: response to stress (GO:0006950);; Biological Process: response to light stimulus (GO:0009416);; Biological Process: gravitropism …	--	--	[Q]	Secondary metabolites biosynthesis, transport and catabolism	ABC transporter;; ABC transporter transmembrane region	ABC transporter B family member 28 OS=Arabidopsis thaliana OX=3702 GN=ABCB28 PE=2 SV=1	V	Defense mechanisms	PREDICTED: ABC transporter B family member 28 [Oryza sativa Japonica Group]	molecular function: binding (GO:0005488);; cellular component: cell (GO:0005623);; cellular component: organelle (GO:0043226);; cellular component: cell part (GO:0044464);; cellular component: membrane (GO:0016020);; biological process: response to stimulus (GO:0050896);; biological process: cellular process (GO:0009987);; biological process: signaling (GO:0023052);; biological process: single-or…
LOC_Os09g30458	LOC_Os09g30458	5.18221	479	5.57517	560	6.59864	674	0.060652	7	0	0	0.066161	7	2.70417e-47	-6.65019	down	[O]	Posttranslational modification, protein turnover, chaperones	Molecular Function: serine-type endopeptidase activity (GO:0004252);; Cellular Component: plasma membrane (GO:0005886);; Biological Process: proteolysis (GO:0006508);; Biological Process: cell communication (GO:0007154);; Cellular Component: plant-type cell wall (GO:0009505);; Biological Process: response to external stimulus (GO:0009605);; Biological Process: response to auxin (GO:0009733);; Bio…	--	--	--	--	Subtilase family;; Peptidase inhibitor I9;; PA domain	CO(2)-response secreted protease OS=Arabidopsis thaliana OX=3702 GN=CRSP PE=2 SV=1	O	Posttranslational modification, protein turnover, chaperones	PREDICTED: CO(2)-response secreted protease [Oryza sativa Japonica Group]	biological process: metabolic process (GO:0008152);; molecular function: catalytic activity (GO:0003824);; cellular component: cell (GO:0005623);; cellular component: membrane (GO:0016020);; cellular component: cell part (GO:0044464);; biological process: cellular process (GO:0009987);; biological process: response to stimulus (GO:0050896);; biological process: multicellular organismal process (G…
LOC_Os09g39970	LOC_Os09g39970	4.21981	495	4.96905	633	4.23035	548	0.386531	54	0.364074	47	0.452968	53	1.33966e-43	-3.29237	down	--	--	Cellular Component: mitochondrion (GO:0005739);; Biological Process: RNA modification (GO:0009451);; Cellular Component: chloroplast (GO:0009507);; Biological Process: thylakoid membrane organization (GO:0010027);; Biological Process: photosystem II assembly (GO:0010207);; Biological Process: regulation of chlorophyll biosynthetic process (GO:0010380);; Cellular Component: cytoplasmic vesicle (GO…	--	--	[R]	General function prediction only	DYW family of nucleic acid deaminases;; PPR repeat;; PPR repeat family;; PPR repeat;; Pentatricopeptide repeat domain	Putative pentatricopeptide repeat-containing protein At5g40405 OS=Arabidopsis thaliana OX=3702 GN=PCMP-H14 PE=3 SV=1	S	Function unknown	hypothetical protein OsJ_30444 [Oryza sativa Japonica Group]	cellular component: cell (GO:0005623);; cellular component: organelle (GO:0043226);; cellular component: cell part (GO:0044464);; biological process: metabolic process (GO:0008152);; biological process: cellular process (GO:0009987);; biological process: single-organism process (GO:0044699);; biological process: cellular component organization or biogenesis (GO:0071840);; biological process: biol…
LOC_Os03g25850	LOC_Os03g25850	22.9154	1339	31.8857	2024	30.8359	1990	1.23243	86	0.550026	35	0.656036	38	2.1556e-56	-4.92541	down	--	--	Biological Process: myo-inositol hexakisphosphate biosynthetic process (GO:0010264);; Cellular Component: intracellular membrane-bounded organelle (GO:0043231);; Cellular Component: intracellular organelle part (GO:0044446);;	--	--	--	--	--	--	S	Function unknown	PREDICTED: uncharacterized protein LOC9270360 isoform X1 [Oryza sativa Japonica Group]	biological process: metabolic process (GO:0008152);; biological process: cellular process (GO:0009987);; biological process: single-organism process (GO:0044699);; cellular component: cell (GO:0005623);; cellular component: organelle (GO:0043226);; cellular component: cell part (GO:0044464);; cellular component: organelle part (GO:0044422)
Oryza_sativa_newGene_2529	--	3.09221	173	2.72849	170	2.90116	174	0.720152	50	0.92156	54	0.709255	38	1.78968e-10	-1.73766	down	--	--	--	--	--	--	--	--	--	--	--	hypothetical protein [Oryza sativa Japonica Group]	--
LOC_Os04g34880	LOC_Os04g34880	2.45894	64	2.86618	81	2.19834	63	0.29254	9	0.496715	14	0.53195	14	1.8404e-06	-2.29129	down	--	--	Cellular Component: mitochondrion (GO:0005739);; Cellular Component: cytoplasmic vesicle (GO:0016023);;	--	--	--	--	--	--	--	--	OSJNBa0042L16.1 [Oryza sativa Japonica Group]	cellular component: cell (GO:0005623);; cellular component: organelle (GO:0043226);; cellular component: cell part (GO:0044464)
LOC_Os03g01720	LOC_Os03g01720	0.475107	47	0.39577	43	0.649127	71	0.00845	1	0	0	0	0	5.55891e-09	-6.0783	down	--	--	Molecular Function: zinc ion binding (GO:0008270);;	--	--	--	--	Zinc finger, C3HC4 type (RING finger)	Probable E3 ubiquitin-protein ligase LUL3 OS=Arabidopsis thaliana OX=3702 GN=LUL3 PE=1 SV=1	S	Function unknown	Hypothetical protein [Oryza sativa Japonica Group]	molecular function: binding (GO:0005488)
LOC_Os03g46260	LOC_Os03g46260	2.35173	146	3.16971	210	3.25671	217	0.90501	65	0.741936	50	0.515638	32	1.22799e-08	-1.84561	down	--	--	--	--	--	--	--	zinc-finger of the FCS-type, C2-C2	Protein MARD1 OS=Arabidopsis thaliana OX=3702 GN=MARD1 PE=2 SV=2	S	Function unknown	PREDICTED: uncharacterized protein LOC4333657 [Oryza sativa Japonica Group]	--
LOC_Os12g20150	LOC_Os12g20150	25.6028	3648	26.7689	4201	25.4661	4027	11.4422	1965	8.94858	1412	7.78473	1114	4.72997e-15	-1.29802	down	[T]	Signal transduction mechanisms	Molecular Function: ATP binding (GO:0005524);; Biological Process: starch catabolic process (GO:0005983);; Cellular Component: chloroplast stroma (GO:0009570);; Biological Process: plant-type cell wall organization (GO:0009664);; Molecular Function: carbohydrate kinase activity (GO:0019200);; Biological Process: starch biosynthetic process (GO:0019252);; Biological Process: protein autophosphoryl…	K15535|0|osa:4352028|K15535 phosphoglucan, water dikinase [EC:2.7.9.5] | (RefSeq) GWD3, PWD; phosphoglucan, water dikinase, chloroplastic	--	--	--	Pyruvate phosphate dikinase, PEP/pyruvate binding domain;; Starch binding domain	Phosphoglucan, water dikinase, chloroplastic OS=Oryza sativa subsp. japonica OX=39947 GN=GWD3 PE=3 SV=2	G	Carbohydrate transport and metabolism	PREDICTED: phosphoglucan, water dikinase, chloroplastic [Oryza sativa Japonica Group]	molecular function: binding (GO:0005488);; biological process: metabolic process (GO:0008152);; biological process: cellular process (GO:0009987);; cellular component: cell (GO:0005623);; cellular component: organelle (GO:0043226);; cellular component: organelle part (GO:0044422);; cellular component: cell part (GO:0044464);; biological process: cellular component organization or biogenesis (GO:0…
LOC_Os10g05069	LOC_Os10g05069	59.9465	7201	58.099	7563	54.707	7231	3.70316	525	5.75081	758	4.08087	482	4.56622e-85	-3.50881	down	[G]	Carbohydrate transport and metabolism	Molecular Function: alpha-mannosidase activity (GO:0004559);; Biological Process: mannose metabolic process (GO:0006013);; Molecular Function: zinc ion binding (GO:0008270);; Cellular Component: cytoplasmic vesicle (GO:0016023);; Molecular Function: carbohydrate binding (GO:0030246);;	K01191|0|osa:4348080|K01191 alpha-mannosidase [EC:3.2.1.24] | (RefSeq) alpha-mannosidase	Other glycan degradation (ko00511)	[G]	Carbohydrate transport and metabolism	Glycosyl hydrolases family 38 C-terminal domain;; Glycosyl hydrolases family 38 N-terminal domain;; Alpha mannosidase middle domain	Alpha-mannosidase OS=Canavalia ensiformis OX=3823 PE=1 SV=1	G	Carbohydrate transport and metabolism	PREDICTED: alpha-mannosidase isoform X1 [Oryza sativa Japonica Group]	molecular function: catalytic activity (GO:0003824);; biological process: metabolic process (GO:0008152);; biological process: single-organism process (GO:0044699);; molecular function: binding (GO:0005488)
LOC_Os03g30519	LOC_Os03g30519	19.7962	1209	23.8612	1661	25.5415	1664	3.54557	311	4.87588	345	4.01642	263	1.96406e-30	-2.17273	down	--	--	Cellular Component: plastid (GO:0009536);; Cellular Component: membrane (GO:0016020);; Biological Process: cellular component organization (GO:0016043);; Molecular Function: kinase activity (GO:0016301);; Biological Process: primary metabolic process (GO:0044238);; Biological Process: cellular macromolecule metabolic process (GO:0044260);; Biological Process: single-organism cellular process (GO:…	--	--	--	--	--	--	--	--	PREDICTED: serine/arginine repetitive matrix protein 1 [Oryza sativa Japonica Group]	cellular component: cell (GO:0005623);; cellular component: organelle (GO:0043226);; cellular component: cell part (GO:0044464);; cellular component: membrane (GO:0016020);; biological process: cellular process (GO:0009987);; biological process: cellular component organization or biogenesis (GO:0071840);; molecular function: catalytic activity (GO:0003824);; biological process: metabolic process …
LOC_Os04g01160	LOC_Os04g01160	2.96586	270	1.51781	150	2.29655	231	0.246124	27	0.1218	13	0.022335	3	1.53597e-12	-3.76375	down	[R]	General function prediction only	Molecular Function: zinc ion binding (GO:0008270);; Biological Process: anatomical structure morphogenesis (GO:0009653);; Biological Process: cellular component organization (GO:0016043);; Biological Process: developmental growth (GO:0048589);; Biological Process: cellular developmental process (GO:0048869);; Cellular Component: cell periphery (GO:0071944);;	--	--	--	--	von Willebrand factor type A domain;; von Willebrand factor type A domain;; von Willebrand factor type A domain	E3 ubiquitin-protein ligase WAV3 OS=Arabidopsis thaliana OX=3702 GN=WAV3 PE=1 SV=1	S	Function unknown	PREDICTED: uncharacterized protein LOC4334888 [Oryza sativa Japonica Group]	molecular function: binding (GO:0005488);; biological process: developmental process (GO:0032502);; biological process: cellular process (GO:0009987);; biological process: cellular component organization or biogenesis (GO:0071840);; biological process: growth (GO:0040007);; biological process: single-organism process (GO:0044699);; cellular component: cell (GO:0005623);; cellular component: cell …
LOC_Os06g36330	LOC_Os06g36330	1.73958	103	1.70916	110	1.56162	102	0.173407	13	0.169312	11	0.160273	10	9.11636e-14	-3.0408	down	[V]	Defense mechanisms	Biological Process: cellular aromatic compound metabolic process (GO:0006725);; Biological Process: drug transmembrane transport (GO:0006855);; Biological Process: response to organic substance (GO:0010033);; Molecular Function: drug transmembrane transporter activity (GO:0015238);; Molecular Function: antiporter activity (GO:0015297);; Cellular Component: membrane (GO:0016020);; Molecular Functi…	K03327|0|osa:107276262|K03327 multidrug resistance protein, MATE family | (RefSeq) protein DETOXIFICATION 51-like	--	[R]	General function prediction only	MatE	Protein DETOXIFICATION 51 OS=Arabidopsis thaliana OX=3702 GN=DTX51 PE=2 SV=1	V	Defense mechanisms	PREDICTED: protein DETOXIFICATION 51-like [Oryza sativa Japonica Group]	biological process: metabolic process (GO:0008152);; biological process: cellular process (GO:0009987);; biological process: single-organism process (GO:0044699);; biological process: response to stimulus (GO:0050896);; biological process: localization (GO:0051179);; molecular function: transporter activity (GO:0005215);; cellular component: membrane (GO:0016020);; cellular component: cell (GO:00…
Oryza_sativa_newGene_48	--	1.57786	149	2.22423	207	1.96891	173	0.709752	52	0.991703	102	0.537987	51	0.000665319	-1.23455	down	--	--	Cellular Component: mitochondrion (GO:0005739);; Cellular Component: integral component of membrane (GO:0016021);;	--	--	--	--	--	--	--	--	hypothetical protein OsI_12498 [Oryza sativa Indica Group]	cellular component: cell (GO:0005623);; cellular component: organelle (GO:0043226);; cellular component: cell part (GO:0044464);; cellular component: membrane (GO:0016020);; cellular component: membrane part (GO:0044425)
LOC_Os08g33200	LOC_Os08g33200	15.8698	3104	16.9432	3600	16.6915	3606	5.0631	1170	6.37522	1355	6.3395	1224	1.69521e-14	-1.31854	down	[O]	Posttranslational modification, protein turnover, chaperones	Molecular Function: 1-phosphatidylinositol-3-phosphate 5-kinase activity (GO:0000285);; Molecular Function: actin binding (GO:0003779);; Molecular Function: ATP binding (GO:0005524);; Cellular Component: mitochondrion (GO:0005739);; Cellular Component: endosome (GO:0005768);; Cellular Component: plasma membrane (GO:0005886);; Biological Process: cellular protein modification process (GO:0006464);…	K00921|0|osa:4345628|K00921 1-phosphatidylinositol-3-phosphate 5-kinase [EC:2.7.1.150] | (RefSeq) putative 1-phosphatidylinositol-3-phosphate 5-kinase FAB1C	Inositol phosphate metabolism (ko00562);; Phosphatidylinositol signaling system (ko04070);; Phagosome (ko04145)	[T]	Signal transduction mechanisms	Phosphatidylinositol-4-phosphate 5-Kinase;; TCP-1/cpn60 chaperonin family	Putative 1-phosphatidylinositol-3-phosphate 5-kinase FAB1C OS=Arabidopsis thaliana OX=3702 GN=FAB1C PE=2 SV=1	O	Posttranslational modification, protein turnover, chaperones	PREDICTED: putative 1-phosphatidylinositol-3-phosphate 5-kinase FAB1C [Oryza sativa Japonica Group]	biological process: metabolic process (GO:0008152);; biological process: cellular process (GO:0009987);; biological process: single-organism process (GO:0044699);; molecular function: catalytic activity (GO:0003824);; molecular function: binding (GO:0005488);; cellular component: cell (GO:0005623);; cellular component: organelle (GO:0043226);; cellular component: cell part (GO:0044464);; cellular…
LOC_Os01g57740	LOC_Os01g57740	3.95856	197	4.82233	261	5.25636	289	1.21765	72	2.02567	110	1.3558	67	1.48769e-06	-1.45295	down	--	--	--	--	--	--	--	--	--	S	Function unknown	Os01g0787400, partial [Oryza sativa Japonica Group]	--
LOC_Os05g44610	LOC_Os05g44610	5.37784	512	2.86303	315	6.58508	674	0.772124	84	0.760553	89	0.875011	93	8.67253e-12	-2.3343	down	--	--	Cellular Component: mitochondrion (GO:0005739);;	--	--	--	--	--	--	--	--	unknown protein [Oryza sativa Japonica Group]	cellular component: cell (GO:0005623);; cellular component: organelle (GO:0043226);; cellular component: cell part (GO:0044464)
LOC_Os08g11470	LOC_Os08g11470	8.83283	973	11.2939	1351	7.73636	941	2.08166	271	1.85884	223	1.42611	155	2.16186e-25	-2.2159	down	--	--	--	--	--	--	--	Transposase family tnp2;; Domain of unknown function (DUF4218)	--	S	Function unknown	PREDICTED: uncharacterized protein LOC4344953 isoform X1 [Oryza sativa Japonica Group]	--
LOC_Os02g58554	LOC_Os02g58554	46.715	5389	57.816	7246	37.4754	4776	21.4916	2928	21.5785	2704	17.1393	1951	1.92778e-09	-1.08422	down	--	--	Cellular Component: 1,3-beta-D-glucan synthase complex (GO:0000148);; Molecular Function: 1,3-beta-D-glucan synthase activity (GO:0003843);; Cellular Component: Golgi apparatus (GO:0005794);; Biological Process: (1->3)-beta-D-glucan biosynthetic process (GO:0006075);; Biological Process: protein targeting to membrane (GO:0006612);; Biological Process: nucleotide transport (GO:0006862);; Biologica…	K11000|2.11029e-67|dosa:Os02t0832400-01|K11000 callose synthase [EC:2.4.1.-] | (RAP-DB) Os02g0832400; Similar to Callose synthase 1 catalytic subunit.	--	[M]	Cell wall/membrane/envelope biogenesis	--	Callose synthase 3 OS=Arabidopsis thaliana OX=3702 GN=CALS3 PE=3 SV=3	S	Function unknown	Os02g0832400, partial [Oryza sativa Japonica Group]	cellular component: cell (GO:0005623);; cellular component: membrane (GO:0016020);; cellular component: macromolecular complex (GO:0032991);; cellular component: membrane part (GO:0044425);; cellular component: cell part (GO:0044464);; molecular function: catalytic activity (GO:0003824);; cellular component: organelle (GO:0043226);; biological process: metabolic process (GO:0008152);; biological …
LOC_Os04g28780	LOC_Os04g28780	2.38939	218	1.1847	118	1.31084	132	0.289828	32	0.351279	35	0.389682	35	2.953e-07	-2.03421	down	--		Molecular Function: protein kinase activity (GO:0004672);; Molecular Function: protein serine/threonine kinase activity (GO:0004674);; Molecular Function: binding (GO:0005488);; Molecular Function: ATP binding (GO:0005524);; Biological Process: protein phosphorylation (GO:0006468);; Cellular Component: membrane (GO:0016020);; Cellular Component: cytoplasmic vesicle (GO:0016023);; Biological Proce…	--	--	--	--	Protein kinase domain;; Protein tyrosine kinase;; D-mannose binding lectin;; S-locus glycoprotein domain;; PAN-like domain;; PAN domain	G-type lectin S-receptor-like serine/threonine-protein kinase At2g19130 OS=Arabidopsis thaliana OX=3702 GN=At2g19130 PE=2 SV=1	T	Signal transduction mechanisms	PREDICTED: G-type lectin S-receptor-like serine/threonine-protein kinase At2g19130 isoform X1 [Oryza sativa Japonica Group]	biological process: metabolic process (GO:0008152);; biological process: cellular process (GO:0009987);; molecular function: catalytic activity (GO:0003824);; molecular function: binding (GO:0005488);; cellular component: membrane (GO:0016020);; biological process: reproduction (GO:0000003);; biological process: reproductive process (GO:0022414);; biological process: single-organism process (GO:0…
LOC_Os01g73310	LOC_Os01g73310	16.8597	944	17.0904	1039	15.9339	985	5.71758	378	4.78863	291	4.12803	228	1.61193e-22	-1.61586	down	[Z]	Cytoskeleton	Molecular Function: motor activity (GO:0003774);; Molecular Function: structural constituent of cytoskeleton (GO:0005200);; Molecular Function: protein binding (GO:0005515);; Molecular Function: ATP binding (GO:0005524);; Cellular Component: cell wall (GO:0005618);; Cellular Component: nucleolus (GO:0005730);; Cellular Component: mitochondrion (GO:0005739);; Cellular Component: cytosol (GO:000582…	K10355|0|osa:9269066|K10355 actin, other eukaryote | (RefSeq) actin-97	--	[Z]	Cytoskeleton	Actin	Actin-97 OS=Solanum tuberosum OX=4113 GN=AC97 PE=3 SV=1	Z	Cytoskeleton	PREDICTED: actin-97 [Oryza sativa Japonica Group]	molecular function: catalytic activity (GO:0003824);; molecular function: structural molecule activity (GO:0005198);; molecular function: binding (GO:0005488);; cellular component: cell (GO:0005623);; cellular component: cell part (GO:0044464);; cellular component: organelle (GO:0043226);; cellular component: organelle part (GO:0044422);; cellular component: supramolecular complex (GO:0099080);; …
LOC_Os01g25189	LOC_Os01g25189	2.73303	129	1.89138	107	1.92559	102	1.0413	61	0.417538	26	0.502418	27	0.000461904	-1.44999	down	[O]	Posttranslational modification, protein turnover, chaperones	Biological Process: acetyl-CoA metabolic process (GO:0006084);; Biological Process: steroid biosynthetic process (GO:0006694);; Biological Process: embryo development ending in seed dormancy (GO:0009793);; Cellular Component: membrane (GO:0016020);; Cellular Component: cytoplasmic vesicle (GO:0016023);; Biological Process: sterol biosynthetic process (GO:0016126);; Biological Process: brassinoste…	--	--	[IT]	Lipid transport and metabolism;; Signal transduction mechanisms	Ergosterol biosynthesis ERG4/ERG24 family;; Protein of unknown function (DUF1295)	Delta(14)-sterol reductase OS=Arabidopsis thaliana OX=3702 GN=FK PE=1 SV=2	I	Lipid transport and metabolism	hypothetical protein OsJ_01709 [Oryza sativa Japonica Group]	biological process: metabolic process (GO:0008152);; biological process: cellular process (GO:0009987);; biological process: single-organism process (GO:0044699);; biological process: reproduction (GO:0000003);; biological process: reproductive process (GO:0022414);; biological process: multicellular organismal process (GO:0032501);; biological process: developmental process (GO:0032502);; cellul…
LOC_Os04g52164	LOC_Os04g52164	8.81661	547	8.30678	560	11.3795	779	0.921997	68	0.269906	19	0.855133	53	5.09911e-18	-3.55267	down	--	--	Biological Process: very long-chain fatty acid metabolic process (GO:0000038);; Molecular Function: protein serine/threonine kinase activity (GO:0004674);; Molecular Function: protein serine/threonine/tyrosine kinase activity (GO:0004712);; Molecular Function: protein tyrosine kinase activity (GO:0004713);; Molecular Function: ATP binding (GO:0005524);; Cellular Component: nucleus (GO:0005634);; …	--	--	--	--	Transferase family	Protein ECERIFERUM 26-like OS=Arabidopsis thaliana OX=3702 GN=CER26L PE=2 SV=1	S	Function unknown	PREDICTED: protein ECERIFERUM 26-like [Oryza sativa Japonica Group]	biological process: metabolic process (GO:0008152);; biological process: cellular process (GO:0009987);; biological process: single-organism process (GO:0044699);; molecular function: catalytic activity (GO:0003824);; molecular function: binding (GO:0005488);; cellular component: cell (GO:0005623);; cellular component: organelle (GO:0043226);; cellular component: cell part (GO:0044464);; biologic…
LOC_Os08g43230	LOC_Os08g43230	2.81466	121	1.44927	68	2.36856	112	0.36704	19	0	0	0.571357	25	0.00543908	-2.3793	down	[S]	Function unknown	--	--	--	[T]	Signal transduction mechanisms	TraB family	--	S	Function unknown	Os08g0545700, partial [Oryza sativa Japonica Group]	--
LOC_Os01g61150	LOC_Os01g61150	9.49297	695	10.4947	834	9.38065	758	3.85325	333	2.36725	189	2.14533	155	3.56e-11	-1.65265	down	--	--	Molecular Function: phospholipid binding (GO:0005543);; Cellular Component: nucleus (GO:0005634);; Cellular Component: cytosol (GO:0005829);; Biological Process: cell communication (GO:0007154);; Biological Process: signal transduction (GO:0007165);; Cellular Component: plastid (GO:0009536);; Biological Process: vesicle-mediated transport (GO:0016192);; Cellular Component: multivesicular body mem…	K17917|0|dosa:Os01t0827200-01|K17917 sorting nexin-1/2 | (RAP-DB) Os01g0827200; Phox-like domain containing protein.	Endocytosis (ko04144)	[U]	Intracellular trafficking, secretion, and vesicular transport	Vps5 C terminal like;; PX domain	Sorting nexin 2B OS=Arabidopsis thaliana OX=3702 GN=SNX2B PE=1 SV=1	S	Function unknown	unknown protein [Oryza sativa Japonica Group]	molecular function: binding (GO:0005488);; cellular component: cell (GO:0005623);; cellular component: organelle (GO:0043226);; cellular component: cell part (GO:0044464);; biological process: cellular process (GO:0009987);; biological process: biological regulation (GO:0065007);; biological process: localization (GO:0051179);; cellular component: membrane (GO:0016020);; cellular component: organ…
LOC_Os01g01840	LOC_Os01g01840	1.79657	80	1.21913	59	1.17439	58	0	0	0	0	0	0	2.56959e-09	-7.19515	down	--	--	Cellular Component: plastid (GO:0009536);; Molecular Function: protein dimerization activity (GO:0046983);;	--	--	--	--	Helix-loop-helix DNA-binding domain	Transcription factor bHLH167 OS=Arabidopsis thaliana OX=3702 GN=BHLH167 PE=2 SV=1	S	Function unknown	PREDICTED: uncharacterized protein LOC4326162 isoform X2 [Oryza sativa Japonica Group]	cellular component: cell (GO:0005623);; cellular component: organelle (GO:0043226);; cellular component: cell part (GO:0044464);; molecular function: binding (GO:0005488)
LOC_Os02g56130	LOC_Os02g56130	6.58831	284	7.03686	330	5.0746	242	1.84028	94	1.31111	62	1.66142	71	5.93178e-11	-1.77677	down	[L]	Replication, recombination and repair	Molecular Function: DNA binding (GO:0003677);; Molecular Function: protein binding (GO:0005515);; Cellular Component: nucleolus (GO:0005730);; Cellular Component: cytoplasm (GO:0005737);; Cellular Component: cytosol (GO:0005829);; Biological Process: DNA-dependent DNA replication (GO:0006261);; Biological Process: regulation of DNA replication (GO:0006275);; Biological Process: DNA methylation (G…	K04802|0|osa:4331062|K04802 proliferating cell nuclear antigen | (RefSeq) Cyclin, OJ1548_F12.18, PCNA; proliferating cell nuclear antigen	DNA replication (ko03030);; Base excision repair (ko03410);; Nucleotide excision repair (ko03420);; Mismatch repair (ko03430)	[L]	Replication, recombination and repair	Proliferating cell nuclear antigen, C-terminal domain;; Proliferating cell nuclear antigen, N-terminal domain;; Rad9	Proliferating cell nuclear antigen OS=Oryza sativa subsp. japonica OX=39947 GN=Os02g0805200 PE=1 SV=2	L	Replication, recombination and repair	PREDICTED: proliferating cell nuclear antigen [Oryza sativa Japonica Group]	molecular function: binding (GO:0005488);; cellular component: cell (GO:0005623);; cellular component: organelle (GO:0043226);; cellular component: organelle part (GO:0044422);; cellular component: cell part (GO:0044464);; biological process: metabolic process (GO:0008152);; biological process: cellular process (GO:0009987);; biological process: biological regulation (GO:0065007);; biological pro…
ChrUn.fgenesh.gene.79	ChrUn.fgenesh.gene.79	14.4743	359	12.4074	334	14.3076	392	2.02619	60	2.18633	59	1.7035	42	1.00606e-28	-2.62732	down	[M]	Cell wall/membrane/envelope biogenesis	Cellular Component: chloroplast stroma (GO:0009570);;	--	--	--	--	--	--	S	Function unknown	PREDICTED: uncharacterized protein LOC4325729 isoform X2 [Oryza sativa Japonica Group]	cellular component: cell (GO:0005623);; cellular component: organelle (GO:0043226);; cellular component: organelle part (GO:0044422);; cellular component: cell part (GO:0044464)
LOC_Os05g11630	LOC_Os05g11630	1.6537	107	1.52102	107	2.07244	148	0.248443	19	0.12503	9	0.368071	24	9.41972e-08	-2.57755	down	--	--	Molecular Function: DNA binding (GO:0003677);; Molecular Function: chromatin binding (GO:0003682);; Molecular Function: transcription factor activity, sequence-specific DNA binding (GO:0003700);; Biological Process: regulation of transcription, DNA-templated (GO:0006355);; Cellular Component: plastid (GO:0009536);;	--	--	--	--	--	--	--	--	unknown protein [Oryza sativa Japonica Group]	molecular function: binding (GO:0005488);; biological process: biological regulation (GO:0065007);; molecular function: nucleic acid binding transcription factor activity (GO:0001071);; cellular component: cell (GO:0005623);; cellular component: organelle (GO:0043226);; cellular component: cell part (GO:0044464)
LOC_Os12g24650	LOC_Os12g24650	3.04715	198	2.09034	148	2.01713	145	0.199327	16	0.160593	12	0.289381	19	1.36028e-15	-3.19286	down	[E]	Amino acid transport and metabolism	Molecular Function: aminopeptidase activity (GO:0004177);; Cellular Component: vacuole (GO:0005773);; Cellular Component: cytosol (GO:0005829);; Biological Process: gluconeogenesis (GO:0006094);; Biological Process: glycolytic process (GO:0006096);; Biological Process: proteolysis (GO:0006508);; Biological Process: protein targeting to vacuole (GO:0006623);; Biological Process: water transport (G…	K01255|0|osa:4352123|K01255 leucyl aminopeptidase [EC:3.4.11.1] | (RefSeq) putative leucine aminopeptidase 1	Glutathione metabolism (ko00480)	[R]	General function prediction only	Cytosol aminopeptidase family, catalytic domain;; Cytosol aminopeptidase family, N-terminal domain	Putative leucine aminopeptidase 1 OS=Oryza sativa subsp. japonica OX=39947 GN=Os12g0434400 PE=3 SV=2	E	Amino acid transport and metabolism	RecName: Full=Putative leucine aminopeptidase 1; AltName: Full=Leucyl aminopeptidase 1; Short=LAP 1; AltName: Full=Proline aminopeptidase 1; AltName: Full=Prolyl aminopeptidase 1	biological process: metabolic process (GO:0008152);; molecular function: catalytic activity (GO:0003824);; cellular component: cell (GO:0005623);; cellular component: organelle (GO:0043226);; cellular component: cell part (GO:0044464);; biological process: single-organism process (GO:0044699);; biological process: cellular process (GO:0009987);; biological process: localization (GO:0051179);; bio…
LOC_Os08g30730	LOC_Os08g30730	126.396	4745	140.457	5727	146.792	6086	8.70157	395	9.12884	379	5.41973	212	7.70174e-97	-3.96106	down	--	--	--	--	--	--	--	--	--	--	--	putative holocarboxylase synthetase [Oryza sativa Japonica Group]	--
LOC_Os03g07360	LOC_Os03g07360	190.619	13063	228.171	16989	187.026	14159	36.5365	2958	47.0329	3502	34.012	2300	3.35969e-45	-2.21482	down	--	--	Molecular Function: DNA binding (GO:0003677);; Molecular Function: transcription factor activity, sequence-specific DNA binding (GO:0003700);; Cellular Component: nucleus (GO:0005634);; Biological Process: regulation of transcription, DNA-templated (GO:0006355);; Biological Process: purine nucleobase transport (GO:0006863);; Biological Process: pattern specification process (GO:0007389);; Biologi…	--	--	--	--	Dof domain, zinc finger	Cyclic dof factor 2 OS=Arabidopsis thaliana OX=3702 GN=CDF2 PE=1 SV=2	S	Function unknown	PREDICTED: cyclic dof factor 1 [Oryza sativa Japonica Group]	molecular function: binding (GO:0005488);; biological process: biological regulation (GO:0065007);; molecular function: nucleic acid binding transcription factor activity (GO:0001071);; cellular component: cell (GO:0005623);; cellular component: organelle (GO:0043226);; cellular component: cell part (GO:0044464);; biological process: single-organism process (GO:0044699);; biological process: loca…
LOC_Os02g42570	LOC_Os02g42570	93.0169	2813	91.4829	3006	89.6011	2994	13.9482	499	9.51436	313	4.45055	133	9.50226e-23	-3.13203	down	--	--	Cellular Component: nucleus (GO:0005634);; Biological Process: lipoate biosynthetic process (GO:0009107);; Cellular Component: chloroplast (GO:0009507);; Biological Process: photosynthesis (GO:0015979);; Cellular Component: membrane (GO:0016020);; Molecular Function: oxidoreductase activity (GO:0016491);; Molecular Function: lipoate synthase activity (GO:0016992);; Biological Process: macromolecu…	--	--	--	--	Ferredoxin thioredoxin reductase variable alpha chain	Ferredoxin-thioredoxin reductase, variable chain OS=Zea mays OX=4577 PE=1 SV=1	S	Function unknown	PREDICTED: ferredoxin-thioredoxin reductase, variable chain [Oryza sativa Japonica Group]	cellular component: cell (GO:0005623);; cellular component: organelle (GO:0043226);; cellular component: cell part (GO:0044464);; biological process: metabolic process (GO:0008152);; biological process: cellular process (GO:0009987);; biological process: single-organism process (GO:0044699);; cellular component: membrane (GO:0016020);; molecular function: catalytic activity (GO:0003824);; cellula…
LOC_Os04g38610	LOC_Os04g38610	10.6076	553	10.8249	612	9.28947	535	4.51532	281	4.75779	266	4.24385	220	1.75647e-10	-1.02627	down	--	--	--	--	--	[T]	Signal transduction mechanisms	Ran-interacting Mog1 protein	--	S	Function unknown	PREDICTED: ran guanine nucleotide release factor isoform X1 [Oryza sativa Japonica Group]	--
LOC_Os02g52260	LOC_Os02g52260	2.51902	92	2.83489	112	2.36809	95	0.930617	40	0.597055	24	0.672245	25	1.17506e-05	-1.61209	down	[J]	Translation, ribosomal structure and biogenesis	Molecular Function: nucleic acid binding (GO:0003676);; Biological Process: rRNA processing (GO:0006364);; Biological Process: response to stress (GO:0006950);; Cellular Component: chloroplast thylakoid membrane (GO:0009535);; Cellular Component: plastid (GO:0009536);; Biological Process: plastid organization (GO:0009657);; Cellular Component: chloroplast envelope (GO:0009941);; Biological Proces…	--	--	--	--	CAAD domains of cyanobacterial aminoacyl-tRNA synthetase	Protein CURVATURE THYLAKOID 1D, chloroplastic OS=Arabidopsis thaliana OX=3702 GN=CURT1D PE=1 SV=1	S	Function unknown	PREDICTED: protein CURVATURE THYLAKOID 1D, chloroplastic [Oryza sativa Japonica Group]	molecular function: binding (GO:0005488);; biological process: metabolic process (GO:0008152);; biological process: cellular process (GO:0009987);; biological process: response to stimulus (GO:0050896);; cellular component: cell (GO:0005623);; cellular component: membrane (GO:0016020);; cellular component: organelle (GO:0043226);; cellular component: organelle part (GO:0044422);; cellular compone…
LOC_Os07g09890	LOC_Os07g09890	0.518487	36	0.602083	46	0.838196	64	0	0	0	0	0	0	4.60965e-08	-6.78155	down	[G]	Carbohydrate transport and metabolism	Molecular Function: glucokinase activity (GO:0004340);; Molecular Function: protein binding (GO:0005515);; Molecular Function: ATP binding (GO:0005524);; Biological Process: glycolytic process (GO:0006096);; Molecular Function: fructokinase activity (GO:0008865);; Biological Process: response to cold (GO:0009409);; Cellular Component: plastid outer membrane (GO:0009527);; Cellular Component: chlo…	K00844|0|osa:4342654|K00844 hexokinase [EC:2.7.1.1] | (RefSeq) HXK4, OsJ_23449, P0417F02.7; hexokinase-4, chloroplastic	Glycolysis / Gluconeogenesis (ko00010);; Fructose and mannose metabolism (ko00051);; Galactose metabolism (ko00052);; Starch and sucrose metabolism (ko00500);; Amino sugar and nucleotide sugar metabolism (ko00520);; Carbon metabolism (ko01200)	[G]	Carbohydrate transport and metabolism	Hexokinase;; Hexokinase	Hexokinase-4, chloroplastic OS=Oryza sativa subsp. japonica OX=39947 GN=HXK4 PE=2 SV=1	G	Carbohydrate transport and metabolism	PREDICTED: hexokinase-4, chloroplastic [Oryza sativa Japonica Group]	biological process: metabolic process (GO:0008152);; biological process: cellular process (GO:0009987);; molecular function: catalytic activity (GO:0003824);; molecular function: binding (GO:0005488);; biological process: single-organism process (GO:0044699);; biological process: response to stimulus (GO:0050896);; cellular component: cell (GO:0005623);; cellular component: membrane (GO:0016020);…
LOC_Os05g32190	LOC_Os05g32190	2.69001	82	2.76831	92	2.10016	71	0.910796	33	0.170078	6	0.487274	15	0.000515968	-2.00786	down	--	--	Molecular Function: hydrolase activity, acting on carbon-nitrogen (but not peptide) bonds, in linear amides (GO:0016811);;	K21286|3.10544e-153|osa:4338665|K21286 protein N-terminal glutamine amidohydrolase [EC:3.5.1.122] | (RefSeq) OsJ_18401; protein N-terminal glutamine amidohydrolase	--	[S]	Function unknown	N-terminal glutamine amidase	Protein N-terminal glutamine amidohydrolase OS=Oryza sativa subsp. japonica OX=39947 GN=Os05g0387900 PE=2 SV=1	O	Posttranslational modification, protein turnover, chaperones	PREDICTED: protein N-terminal glutamine amidohydrolase [Oryza sativa Japonica Group]	molecular function: catalytic activity (GO:0003824)
LOC_Os05g35570	LOC_Os05g35570	5.32231	355	4.58018	332	4.14233	305	0.290642	23	0	0	0.204626	14	0.000241896	-3.98569	down	--	--	Cellular Component: plasma membrane (GO:0005886);; Cellular Component: chloroplast (GO:0009507);; Biological Process: response to insect (GO:0009625);; Biological Process: systemic acquired resistance, salicylic acid mediated signaling pathway (GO:0009862);; Molecular Function: magnesium ion transmembrane transporter activity (GO:0015095);; Biological Process: magnesium ion transport (GO:0015693)…	--	--	[S]	Function unknown	Magnesium transporter NIPA	Probable magnesium transporter NIPA7 OS=Arabidopsis thaliana OX=3702 GN=At4g38730 PE=2 SV=1	S	Function unknown	PREDICTED: probable magnesium transporter NIPA6 [Oryza sativa Japonica Group]	cellular component: cell (GO:0005623);; cellular component: membrane (GO:0016020);; cellular component: cell part (GO:0044464);; cellular component: organelle (GO:0043226);; biological process: response to stimulus (GO:0050896);; biological process: multi-organism process (GO:0051704);; biological process: cellular process (GO:0009987);; biological process: signaling (GO:0023052);; biological pro…
LOC_Os08g10070	LOC_Os08g10070	4.03297	255	3.99629	280	2.55877	195	0.698878	49	0.344347	28	0.552748	36	3.7704e-15	-2.54004	down	[T]	Signal transduction mechanisms	Molecular Function: DNA binding (GO:0003677);; Molecular Function: protein serine/threonine kinase activity (GO:0004674);; Molecular Function: ATP binding (GO:0005524);; Biological Process: regulation of transcription, DNA-templated (GO:0006355);; Biological Process: protein phosphorylation (GO:0006468);; Cellular Component: cytoplasmic vesicle (GO:0016023);;	--	--	[T]	Signal transduction mechanisms	Protein kinase domain;; Protein tyrosine kinase	Cold-responsive protein kinase 1 OS=Arabidopsis thaliana OX=3702 GN=CRPK1 PE=1 SV=1	T	Signal transduction mechanisms	PREDICTED: putative serine/threonine-protein kinase [Oryza sativa Japonica Group]	molecular function: binding (GO:0005488);; biological process: metabolic process (GO:0008152);; biological process: cellular process (GO:0009987);; molecular function: catalytic activity (GO:0003824);; biological process: biological regulation (GO:0065007)
LOC_Os04g53496	LOC_Os04g53496	0.887893	166	0.850958	173	0.560865	116	0.058399	13	0.141972	29	0.120557	23	7.71562e-10	-2.61375	down	--	--	Molecular Function: binding (GO:0005488);; Cellular Component: mitochondrion (GO:0005739);; Biological Process: defense response (GO:0006952);; Molecular Function: ADP binding (GO:0043531);;	--	--	[T]	Signal transduction mechanisms	NB-ARC domain;; NACHT domain	Putative disease resistance protein RGA4 OS=Solanum bulbocastanum OX=147425 GN=RGA4 PE=2 SV=1	S	Function unknown	OSJNBb0060E08.12 [Oryza sativa Japonica Group]	molecular function: binding (GO:0005488);; cellular component: cell (GO:0005623);; cellular component: organelle (GO:0043226);; cellular component: cell part (GO:0044464);; biological process: response to stimulus (GO:0050896)
LOC_Os11g13810	LOC_Os11g13810	29.9674	3489	27.7456	3510	23.9055	3075	4.75559	654	4.18176	529	3.5944	413	1.78308e-70	-2.54536	down	[S]	Function unknown	Molecular Function: glucosylceramidase activity (GO:0004348);; Cellular Component: vacuole (GO:0005773);; Cellular Component: plasma membrane (GO:0005886);; Biological Process: glucosylceramide catabolic process (GO:0006680);; Cellular Component: integral component of membrane (GO:0016021);;	K17108|0|osa:4350171|K17108 non-lysosomal glucosylceramidase [EC:3.2.1.45] | (RefSeq) non-lysosomal glucosylceramidase	Other glycan degradation (ko00511);; Sphingolipid metabolism (ko00600)	[G]	Carbohydrate transport and metabolism	Glycosyl-hydrolase family 116, catalytic region;; beta-glucosidase 2, glycosyl-hydrolase family 116 N-term	--	G	Carbohydrate transport and metabolism	PREDICTED: non-lysosomal glucosylceramidase isoform X1 [Oryza sativa Japonica Group]	molecular function: catalytic activity (GO:0003824);; cellular component: cell (GO:0005623);; cellular component: organelle (GO:0043226);; cellular component: cell part (GO:0044464);; cellular component: membrane (GO:0016020);; biological process: metabolic process (GO:0008152);; biological process: cellular process (GO:0009987);; biological process: single-organism process (GO:0044699);; cellula…
LOC_Os03g51960	LOC_Os03g51960	35.2951	1297	39.9008	1591	39.0696	1581	14.8591	640	10.4337	417	10.6742	387	1.39338e-14	-1.51541	down	[O]	Posttranslational modification, protein turnover, chaperones	Cellular Component: chloroplast stroma (GO:0009570);;	--	--	[S]	Function unknown	AhpC/TSA antioxidant enzyme;; AhpC/TSA family	--	O	Posttranslational modification, protein turnover, chaperones	PREDICTED: prostamide/prostaglandin F synthase [Oryza sativa Japonica Group]	cellular component: cell (GO:0005623);; cellular component: organelle (GO:0043226);; cellular component: organelle part (GO:0044422);; cellular component: cell part (GO:0044464)
LOC_Os06g12100	LOC_Os06g12100	1.33155	78	1.46128	93	1.32722	86	0.044036	4	0.287742	19	0.09985	6	4.35142e-07	-2.93012	down	--	--	Molecular Function: catalytic activity (GO:0003824);; Molecular Function: protein serine/threonine kinase activity (GO:0004674);; Molecular Function: ATP binding (GO:0005524);; Biological Process: protein phosphorylation (GO:0006468);; Cellular Component: plastid (GO:0009536);; Cellular Component: integral component of membrane (GO:0016021);; Cellular Component: cytoplasmic vesicle (GO:0016023);;…	K15032|0|osa:4340542|K15032 mTERF domain-containing protein, mitochondrial | (RefSeq) P0690H04.2; uncharacterized LOC4340542	--	[KR]	Transcription;; General function prediction only	mTERF	Transcription termination factor MTEF1, chloroplastic OS=Arabidopsis thaliana OX=3702 GN=MTERF1 PE=2 SV=2	S	Function unknown	PREDICTED: uncharacterized protein LOC4340542 [Oryza sativa Japonica Group]	molecular function: catalytic activity (GO:0003824);; biological process: metabolic process (GO:0008152);; biological process: cellular process (GO:0009987);; molecular function: binding (GO:0005488);; cellular component: cell (GO:0005623);; cellular component: organelle (GO:0043226);; cellular component: cell part (GO:0044464);; cellular component: membrane (GO:0016020);; cellular component: mem…
Oryza_sativa_newGene_508	--	2.45734	234	0.648071	85	2.23584	271	0	0	0	0	0	0	1.1877e-13	-8.49348	down	--	--	--	--	--	--	--	--	--	--	--	--	--
LOC_Os02g05365	LOC_Os02g05365	24.4528	298	23.1746	307	20.4779	276	7.8211	113	10.1543	135	7.13184	86	8.69744e-09	-1.28069	down	--	--	Biological Process: DNA metabolic process (GO:0006259);; Biological Process: meiotic cell cycle (GO:0007126);; Biological Process: anatomical structure morphogenesis (GO:0009653);; Biological Process: epidermal cell differentiation (GO:0009913);; Biological Process: regulation of organelle organization (GO:0033043);; Biological Process: cellular macromolecule biosynthetic process (GO:0034645);; B…	--	--	--	--	--	--	--	--	PREDICTED: DNA-binding protein BIN4 isoform X4 [Oryza sativa Japonica Group]	biological process: metabolic process (GO:0008152);; biological process: cellular process (GO:0009987);; biological process: developmental process (GO:0032502);; biological process: single-organism process (GO:0044699);; biological process: biological regulation (GO:0065007);; biological process: cellular component organization or biogenesis (GO:0071840)
LOC_Os02g36570	LOC_Os02g36570	203.589	20017	242.66	25922	237.006	25743	15.2437	1771	10.0952	1079	9.9749	968	2.12791e-89	-4.11093	down	[HT]	Coenzyme transport and metabolism;; Signal transduction mechanisms	Molecular Function: transporter activity (GO:0005215);; Molecular Function: binding (GO:0005488);; Cellular Component: cell wall (GO:0005618);; Biological Process: transport (GO:0006810);; Cellular Component: chloroplast (GO:0009507);; Cellular Component: chloroplast envelope (GO:0009941);; Biological Process: xylem and phloem pattern formation (GO:0010051);; Molecular Function: transferase activ…	--	--	[R]	General function prediction only	ABC1 family	Protein ACTIVITY OF BC1 COMPLEX KINASE 8, chloroplastic OS=Arabidopsis thaliana OX=3702 GN=ABC1K8 PE=2 SV=1	S	Function unknown	PREDICTED: uncharacterized protein sll1770 [Oryza sativa Japonica Group]	molecular function: transporter activity (GO:0005215);; molecular function: binding (GO:0005488);; cellular component: cell (GO:0005623);; cellular component: cell part (GO:0044464);; biological process: localization (GO:0051179);; cellular component: organelle (GO:0043226);; cellular component: organelle part (GO:0044422);; biological process: multicellular organismal process (GO:0032501);; biol…
LOC_Os01g62370	LOC_Os01g62370	7.14765	403	6.59685	405	7.13691	444	3.78523	257	1.42386	92	2.11641	124	0.000247619	-1.29034	down	--	--	Molecular Function: catalytic activity (GO:0003824);; Molecular Function: protein binding (GO:0005515);; Cellular Component: membrane (GO:0016020);; Molecular Function: anion binding (GO:0043168);; Cellular Component: intracellular membrane-bounded organelle (GO:0043231);; Cellular Component: cytoplasmic part (GO:0044444);; Cellular Component: intracellular organelle part (GO:0044446);; Biologica…	--	--	[F]	Nucleotide transport and metabolism	ENTH domain;; ANTH domain	Clathrin interactor EPSIN 3 OS=Arabidopsis thaliana OX=3702 GN=EPSIN3 PE=2 SV=1	U	Intracellular trafficking, secretion, and vesicular transport	hypothetical protein OsI_04378 [Oryza sativa Indica Group]	molecular function: catalytic activity (GO:0003824);; molecular function: binding (GO:0005488);; cellular component: membrane (GO:0016020);; cellular component: cell (GO:0005623);; cellular component: organelle (GO:0043226);; cellular component: cell part (GO:0044464);; cellular component: organelle part (GO:0044422);; biological process: cellular process (GO:0009987);; biological process: single…
LOC_Os06g49320	LOC_Os06g49320	8.34292	1066	6.39373	887	9.94726	1403	2.68438	405	2.34618	326	1.80701	228	1.25518e-12	-1.70259	down	--	--	Molecular Function: catalytic activity (GO:0003824);; Molecular Function: binding (GO:0005488);; Cellular Component: mitochondrion (GO:0005739);; Molecular Function: transferase activity, transferring glycosyl groups (GO:0016757);; Biological Process: macromolecule metabolic process (GO:0043170);; Cellular Component: intracellular membrane-bounded organelle (GO:0043231);; Biological Process: cell…	--	--	[S]	Function unknown	Protein of unknown function (DUF563)	--	S	Function unknown	PREDICTED: protein O-linked-mannose beta-1,4-N-acetylglucosaminyltransferase 2 [Oryza sativa Japonica Group]	molecular function: catalytic activity (GO:0003824);; molecular function: binding (GO:0005488);; cellular component: cell (GO:0005623);; cellular component: organelle (GO:0043226);; cellular component: cell part (GO:0044464);; biological process: metabolic process (GO:0008152);; biological process: cellular process (GO:0009987);; biological process: single-organism process (GO:0044699)
LOC_Os04g53760	LOC_Os04g53760	4.07537	439	1.21402	142	7.83566	931	1.24489	159	1.33462	156	1.23143	131	0.00284913	-1.60471	down	--	--	Biological Process: maltose metabolic process (GO:0000023);; Biological Process: nuclear division (GO:0000280);; Biological Process: RNA splicing, via endonucleolytic cleavage and ligation (GO:0000394);; Biological Process: cytokinesis by cell plate formation (GO:0000911);; Molecular Function: transcription factor activity, sequence-specific DNA binding (GO:0003700);; Molecular Function: ATP bind…	K10405|0|osa:4337093|K10405 kinesin family member C1 | (RefSeq) kinesin-5	--	[Z]	Cytoskeleton	Kinesin motor domain;; Microtubule binding	Kinesin-like protein KIN-14H OS=Oryza sativa subsp. japonica OX=39947 GN=KIN14H PE=2 SV=1	Z	Cytoskeleton	PREDICTED: kinesin-5 isoform X1 [Oryza sativa Japonica Group]	biological process: metabolic process (GO:0008152);; biological process: cellular process (GO:0009987);; biological process: single-organism process (GO:0044699);; biological process: cellular component organization or biogenesis (GO:0071840);; biological process: biological regulation (GO:0065007);; molecular function: nucleic acid binding transcription factor activity (GO:0001071);; molecular f…
LOC_Os10g37740	LOC_Os10g37740	43.8057	3304	50.2337	4116	41.6642	3471	18.7366	1669	12.7092	1042	12.2736	914	1.16362e-13	-1.47868	down	[T]	Signal transduction mechanisms	Molecular Function: protein serine/threonine kinase activity (GO:0004674);; Molecular Function: MAP kinase activity (GO:0004707);; Molecular Function: ubiquitin-protein transferase activity (GO:0004842);; Molecular Function: protein binding (GO:0005515);; Molecular Function: ATP binding (GO:0005524);; Cellular Component: nucleus (GO:0005634);; Cellular Component: trans-Golgi network (GO:0005802);…	K00924|0|osa:4349147|K00924 [EC:2.7.1.-] | (RefSeq) shaggy-related protein kinase alpha	--	[G]	Carbohydrate transport and metabolism	Protein kinase domain;; Protein tyrosine kinase	Shaggy-related protein kinase theta OS=Arabidopsis thaliana OX=3702 GN=ASK8 PE=2 SV=3	T	Signal transduction mechanisms	PREDICTED: shaggy-related protein kinase alpha [Oryza sativa Japonica Group]	biological process: metabolic process (GO:0008152);; biological process: cellular process (GO:0009987);; molecular function: catalytic activity (GO:0003824);; biological process: signaling (GO:0023052);; biological process: single-organism process (GO:0044699);; biological process: response to stimulus (GO:0050896);; biological process: biological regulation (GO:0065007);; molecular function: sig…
LOC_Os06g01210	LOC_Os06g01210	586.897	17424	524.407	16916	816.698	26786	78.9683	2769	46.3338	1495	41.5838	1219	2.48798e-33	-3.36888	down	[C]	Energy production and conversion	Molecular Function: copper ion binding (GO:0005507);; Molecular Function: electron carrier activity (GO:0009055);; Biological Process: response to UV (GO:0009411);; Cellular Component: chloroplast thylakoid membrane (GO:0009535);; Cellular Component: chloroplast thylakoid lumen (GO:0009543);; Cellular Component: chloroplast stroma (GO:0009570);; Biological Process: negative regulation of translat…	K02638|1.87954e-83|dosa:Os06t0101600-01|K02638 plastocyanin | (RAP-DB) Os06g0101600; Plastocyanin, chloroplast precursor.	Photosynthesis (ko00195)	--	--	Copper binding proteins, plastocyanin/azurin family;; Cupredoxin-like domain	Plastocyanin, chloroplastic OS=Oryza sativa subsp. japonica OX=39947 GN=PETE PE=1 SV=1	C	Energy production and conversion	RecName: Full=Plastocyanin, chloroplastic; Flags: Precursor	molecular function: binding (GO:0005488);; molecular function: electron carrier activity (GO:0009055);; biological process: response to stimulus (GO:0050896);; cellular component: cell (GO:0005623);; cellular component: membrane (GO:0016020);; cellular component: organelle (GO:0043226);; cellular component: organelle part (GO:0044422);; cellular component: cell part (GO:0044464);; biological proc…
LOC_Os04g56400	LOC_Os04g56400	913.26	57817	1036.19	71268	1129.21	78988	144.739	10837	157.14	10821	81.8097	5116	3.53442e-36	-2.86127	down	[E]	Amino acid transport and metabolism	Molecular Function: glutamate-ammonia ligase activity (GO:0004356);; Molecular Function: glutathione synthase activity (GO:0004363);; Molecular Function: ATP binding (GO:0005524);; Cellular Component: mitochondrion (GO:0005739);; Biological Process: glycolytic process (GO:0006096);; Biological Process: pentose-phosphate shunt (GO:0006098);; Biological Process: glutamine biosynthetic process (GO:0…	K01915|0|osa:4337272|K01915 glutamine synthetase [EC:6.3.1.2] | (RefSeq) 24K23.12, GLN2, GS2, OsGS2, OsJ_16481, RGS31; glutamine synthetase, chloroplastic	Arginine biosynthesis (ko00220);; Alanine, aspartate and glutamate metabolism (ko00250);; Glyoxylate and dicarboxylate metabolism (ko00630);; Nitrogen metabolism (ko00910);; Biosynthesis of amino acids (ko01230)	[E]	Amino acid transport and metabolism	Glutamine synthetase, catalytic domain;; Glutamine synthetase, beta-Grasp domain	Glutamine synthetase, chloroplastic OS=Oryza sativa subsp. japonica OX=39947 GN=GLN2 PE=1 SV=1	E	Amino acid transport and metabolism	PREDICTED: glutamine synthetase, chloroplastic [Oryza sativa Japonica Group]	molecular function: catalytic activity (GO:0003824);; molecular function: binding (GO:0005488);; cellular component: cell (GO:0005623);; cellular component: organelle (GO:0043226);; cellular component: cell part (GO:0044464);; biological process: metabolic process (GO:0008152);; biological process: cellular process (GO:0009987);; biological process: single-organism process (GO:0044699);; biologic…
LOC_Os03g64050	LOC_Os03g64050	37.1944	1789	33.3309	1742	46.403	2466	11.4495	651	15.3214	801	7.09358	337	8.59597e-10	-1.65124	down	--	--	Cellular Component: nucleus (GO:0005634);; Biological Process: cellular process (GO:0009987);; Cellular Component: cytoplasmic vesicle (GO:0016023);; Molecular Function: kinase activity (GO:0016301);; Biological Process: phosphorylation (GO:0016310);; Biological Process: developmental process (GO:0032502);; Cellular Component: intracellular organelle part (GO:0044446);; Biological Process: single…	--	--	--	--	Carbohydrate esterase, sialic acid-specific acetylesterase	Probable carbohydrate esterase At4g34215 OS=Arabidopsis thaliana OX=3702 GN=At4g34215 PE=1 SV=2	S	Function unknown	hypothetical protein OsI_14409 [Oryza sativa Indica Group]	cellular component: cell (GO:0005623);; cellular component: organelle (GO:0043226);; cellular component: cell part (GO:0044464);; biological process: cellular process (GO:0009987);; molecular function: catalytic activity (GO:0003824);; biological process: metabolic process (GO:0008152);; biological process: developmental process (GO:0032502);; cellular component: organelle part (GO:0044422);; bio…
LOC_Os11g30500	LOC_Os11g30500	4.55486	141	3.47655	117	5.44704	186	0.975417	36	1.16551	39	0.567914	18	2.25906e-08	-2.13405	down	--	--	Cellular Component: nucleus (GO:0005634);; Cellular Component: mitochondrion (GO:0005739);; Biological Process: response to desiccation (GO:0009269);; Biological Process: response to cold (GO:0009409);; Biological Process: response to water deprivation (GO:0009414);; Cellular Component: plasmodesma (GO:0009506);; Cellular Component: chloroplast (GO:0009507);; Biological Process: pollen developmen…	K17279|2.04846e-79|osa:4350556|K17279 receptor expression-enhancing protein 5/6 | (RefSeq) HVA22-like protein e	--	[U]	Intracellular trafficking, secretion, and vesicular transport	TB2/DP1, HVA22 family	Protein HVA22 OS=Hordeum vulgare OX=4513 GN=HVA22 PE=2 SV=1	U	Intracellular trafficking, secretion, and vesicular transport	PREDICTED: HVA22-like protein e [Oryza sativa Japonica Group]	cellular component: cell (GO:0005623);; cellular component: organelle (GO:0043226);; cellular component: cell part (GO:0044464);; biological process: response to stimulus (GO:0050896);; cellular component: cell junction (GO:0030054);; biological process: multicellular organismal process (GO:0032501);; biological process: developmental process (GO:0032502);; biological process: single-organism pro…
LOC_Os06g06520	LOC_Os06g06520	1.0161	52	2.0434	114	0.605104	35	0.101668	7	0.184392	11	0	0	7.64049e-05	-3.18857	down	[IR]	Lipid transport and metabolism;; General function prediction only	Molecular Function: carboxylic ester hydrolase activity (GO:0004091);; Molecular Function: cholinesterase activity (GO:0004104);; Molecular Function: alpha-L-fucosidase activity (GO:0004560);; Cellular Component: extracellular region (GO:0005576);; Biological Process: lipid metabolic process (GO:0006629);; Cellular Component: plant-type cell wall (GO:0009505);; Cellular Component: plasmodesma (GO…	--	--	--	--	GDSL-like Lipase/Acylhydrolase	GDSL esterase/lipase At4g01130 OS=Arabidopsis thaliana OX=3702 GN=At4g01130 PE=2 SV=1	S	Function unknown	PREDICTED: GDSL esterase/lipase At4g01130 [Oryza sativa Japonica Group]	molecular function: catalytic activity (GO:0003824);; cellular component: extracellular region (GO:0005576);; biological process: metabolic process (GO:0008152);; biological process: single-organism process (GO:0044699);; cellular component: cell (GO:0005623);; cellular component: cell part (GO:0044464);; cellular component: cell junction (GO:0030054);; cellular component: organelle (GO:0043226);…
LOC_Os01g10400	LOC_Os01g10400	3022.33	94991	3631.45	127184	2995.9	105997	773.188	28304	528.329	17828	597.636	18242	7.22086e-31	-2.2259	down	--	--	--	--	--	--	--	--	--	--	--	--	--
LOC_Os01g17000	LOC_Os01g17000	3.57303	278	3.68944	312	2.515	216	0.299774	28	0.338965	29	0.331952	26	7.99378e-25	-3.12374	down	--	--	Molecular Function: DNA binding (GO:0003677);; Molecular Function: transcription factor activity, sequence-specific DNA binding (GO:0003700);; Cellular Component: nucleus (GO:0005634);; Cellular Component: mitochondrion (GO:0005739);; Biological Process: regulation of transcription, DNA-templated (GO:0006355);; Biological Process: determination of bilateral symmetry (GO:0009855);; Biological Proc…	--	--	--	--	Dof domain, zinc finger	Cyclic dof factor 2 OS=Arabidopsis thaliana OX=3702 GN=CDF2 PE=1 SV=2	S	Function unknown	PREDICTED: cyclic dof factor 2 [Oryza sativa Japonica Group]	molecular function: binding (GO:0005488);; biological process: biological regulation (GO:0065007);; molecular function: nucleic acid binding transcription factor activity (GO:0001071);; cellular component: cell (GO:0005623);; cellular component: organelle (GO:0043226);; cellular component: cell part (GO:0044464);; biological process: multicellular organismal process (GO:0032501);; biological proc…
Oryza_sativa_newGene_1975	--	2.48431	102	2.76453	124	1.97395	90	0.081008	4	0.216902	10	0.167731	7	1.23254e-13	-3.68176	down	--	--	--	--	--	--	--	--	--	M	Cell wall/membrane/envelope biogenesis	hypothetical protein OsJ_28010 [Oryza sativa Japonica Group]	--
LOC_Os05g27780	LOC_Os05g27780	575.822	23137	665.79	29066	673.991	29918	44.8408	2128	71.8751	3138	42.4342	1683	4.89297e-60	-3.43894	down	--	--	Cellular Component: nucleus (GO:0005634);; Biological Process: RNA processing (GO:0006396);; Biological Process: response to abiotic stimulus (GO:0009628);; Cellular Component: intracellular organelle part (GO:0044446);; Biological Process: regulation of cellular process (GO:0050794);; Biological Process: cellular response to chemical stimulus (GO:0070887);;	--	--	--	--	--	--	S	Function unknown	hypothetical protein OsI_19536 [Oryza sativa Indica Group]	cellular component: cell (GO:0005623);; cellular component: organelle (GO:0043226);; cellular component: cell part (GO:0044464);; biological process: metabolic process (GO:0008152);; biological process: cellular process (GO:0009987);; biological process: response to stimulus (GO:0050896);; cellular component: organelle part (GO:0044422);; biological process: biological regulation (GO:0065007)
LOC_Os08g39694	LOC_Os08g39694	15.1437	1159	16.4433	1397	16.2095	1379	1.54081	166	1.35607	137	1.40199	111	5.62616e-74	-3.12662	down	[QV]	Secondary metabolites biosynthesis, transport and catabolism;; Defense mechanisms	Molecular Function: monooxygenase activity (GO:0004497);; Molecular Function: iron ion binding (GO:0005506);; Molecular Function: protein binding (GO:0005515);; Cellular Component: endoplasmic reticulum (GO:0005783);; Molecular Function: electron carrier activity (GO:0009055);; Biological Process: response to UV (GO:0009411);; Biological Process: phenylpropanoid biosynthetic process (GO:0009699);…	--	--	[Q]	Secondary metabolites biosynthesis, transport and catabolism	Cytochrome P450	Cytochrome P450 76M5 OS=Oryza sativa subsp. japonica OX=39947 GN=CYP76M5 PE=1 SV=1	Q	Secondary metabolites biosynthesis, transport and catabolism	PREDICTED: cytochrome P450 76M5-like [Oryza sativa Japonica Group]	biological process: metabolic process (GO:0008152);; biological process: single-organism process (GO:0044699);; molecular function: catalytic activity (GO:0003824);; molecular function: binding (GO:0005488);; cellular component: cell (GO:0005623);; cellular component: organelle (GO:0043226);; cellular component: cell part (GO:0044464);; molecular function: electron carrier activity (GO:0009055);;…
LOC_Os02g47020	LOC_Os02g47020	1058.48	66418	1294.57	88257	1284.76	89059	121.87	9032	70.2377	4788	56.1623	3478	1.2934e-43	-3.71101	down	[F]	Nucleotide transport and metabolism	Biological Process: MAPK cascade (GO:0000165);; Molecular Function: uracil phosphoribosyltransferase activity (GO:0004845);; Molecular Function: uridine kinase activity (GO:0004849);; Molecular Function: protein binding (GO:0005515);; Molecular Function: ATP binding (GO:0005524);; Cellular Component: cytosol (GO:0005829);; Biological Process: pentose-phosphate shunt (GO:0006098);; Biological Proc…	K00855|0|osa:4330413|K00855 phosphoribulokinase [EC:2.7.1.19] | (RefSeq) phosphoribulokinase, chloroplastic	Carbon fixation in photosynthetic organisms (ko00710);; Carbon metabolism (ko01200)	[TZ]	Signal transduction mechanisms;; Cytoskeleton	Phosphoribulokinase / Uridine kinase family	Phosphoribulokinase, chloroplastic OS=Triticum aestivum OX=4565 PE=2 SV=1	F	Nucleotide transport and metabolism	PREDICTED: phosphoribulokinase, chloroplastic [Oryza sativa Japonica Group]	biological process: metabolic process (GO:0008152);; biological process: cellular process (GO:0009987);; biological process: signaling (GO:0023052);; biological process: single-organism process (GO:0044699);; biological process: response to stimulus (GO:0050896);; biological process: biological regulation (GO:0065007);; molecular function: catalytic activity (GO:0003824);; molecular function: bin…
LOC_Os09g11160	LOC_Os09g11160	10.481	402	8.49142	354	9.75228	413	0.813485	37	1.6103	67	1.11982	43	2.82772e-22	-2.84295	down	--	--	Cellular Component: mitochondrion (GO:0005739);;	--	--	--	--	--	--	--	--	hypothetical protein [Oryza sativa Japonica Group]	cellular component: cell (GO:0005623);; cellular component: organelle (GO:0043226);; cellular component: cell part (GO:0044464)
LOC_Os01g01070	LOC_Os01g01070	12.5682	668	12.5094	720	11.0591	648	3.33209	206	4.29686	244	4.04961	207	1.13979e-15	-1.49599	down	--	--	Cellular Component: cytoplasmic vesicle (GO:0016023);;	--	--	--	--	Protein of unknown function (DUF1664)	--	S	Function unknown	PREDICTED: uncharacterized protein LOC4326458 isoform X1 [Oryza sativa Japonica Group]	--
LOC_Os10g07430	LOC_Os10g07430	1.98302	126	2.12934	147	1.28307	90	0.327363	25	0.094781	7	0	0	1.75545e-05	-3.27753	down	--	--	Molecular Function: protein kinase activity (GO:0004672);; Biological Process: protein phosphorylation (GO:0006468);; Cellular Component: membrane (GO:0016020);; Biological Process: cellular component organization (GO:0016043);; Biological Process: single-organism cellular process (GO:0044763);; Cellular Component: cell periphery (GO:0071944);;	--	--	--	--	Protein of unknown function (DUF295)	--	S	Function unknown	PREDICTED: uncharacterized protein LOC4348158 [Oryza sativa Japonica Group]	biological process: metabolic process (GO:0008152);; biological process: cellular process (GO:0009987);; molecular function: catalytic activity (GO:0003824);; cellular component: membrane (GO:0016020);; biological process: cellular component organization or biogenesis (GO:0071840);; biological process: single-organism process (GO:0044699);; cellular component: cell (GO:0005623);; cellular compone…
LOC_Os06g25530	LOC_Os06g25530	2.06435	80	2.01942	85	2.28124	98	0.875108	40	0.740333	32	0.318931	13	0.000424301	-1.52473	down	--	--	--	--	--	--	--	--	--	S	Function unknown	retrotransposon protein, putative, unclassified [Oryza sativa Japonica Group]	--
LOC_Os05g45030	LOC_Os05g45030	79.1093	3538	71.1043	3455	77.4096	3825	8.21588	434	7.14567	348	4.91212	217	2.76538e-73	-3.33414	down	--	--	Biological Process: maltose metabolic process (GO:0000023);; Cellular Component: nucleus (GO:0005634);; Cellular Component: mitochondrion (GO:0005739);; Cellular Component: chloroplast stroma (GO:0009570);; Cellular Component: chloroplast envelope (GO:0009941);; Biological Process: thylakoid membrane organization (GO:0010027);; Biological Process: starch biosynthetic process (GO:0019252);; Biolog…	--	--	--	--	--	Photosystem I assembly factor PSA3, chloroplastic OS=Zea mays OX=4577 GN=PSA3 PE=2 SV=1	S	Function unknown	PREDICTED: uncharacterized protein LOC4339380 [Oryza sativa Japonica Group]	biological process: metabolic process (GO:0008152);; biological process: cellular process (GO:0009987);; biological process: single-organism process (GO:0044699);; cellular component: cell (GO:0005623);; cellular component: organelle (GO:0043226);; cellular component: cell part (GO:0044464);; cellular component: organelle part (GO:0044422);; biological process: cellular component organization or …
Oryza_sativa_newGene_2641	--	5.85126	150	6.5998	184	6.59235	187	0.531505	17	0.670697	19	0.595775	16	3.98068e-20	-3.16285	down	--	--	--	--	--	--	--	--	--	--	--	--	--
LOC_Os11g10640	LOC_Os11g10640	4.07381	397	3.6851	390	3.41039	367	0.322314	38	0.20345	22	0.394536	38	5.14289e-29	-3.38743	down	[T]	Signal transduction mechanisms	Molecular Function: protein serine/threonine kinase activity (GO:0004674);; Molecular Function: ATP binding (GO:0005524);; Biological Process: protein phosphorylation (GO:0006468);;	--	--	[U]	Intracellular trafficking, secretion, and vesicular transport	Protein kinase domain;; Protein tyrosine kinase;; WD domain, G-beta repeat	Coatomer subunit beta&apos;-2 OS=Oryza sativa subsp. japonica OX=39947 GN=Os02g0209100 PE=2 SV=1	S	Function unknown	Protein kinase domain containing protein, expressed [Oryza sativa Japonica Group]	biological process: metabolic process (GO:0008152);; biological process: cellular process (GO:0009987);; molecular function: catalytic activity (GO:0003824);; molecular function: binding (GO:0005488)
LOC_Os07g18110	LOC_Os07g18110	1.424	40	1.19102	37	1.85842	58	0.083151	3	0.218869	7	0.0958	3	2.63788e-06	-3.11531	down	--	--	Molecular Function: nucleic acid binding (GO:0003676);; Cellular Component: mitochondrion (GO:0005739);;	--	--	--	--	--	--	--	--	hypothetical protein [Oryza sativa Japonica Group]	molecular function: binding (GO:0005488);; cellular component: cell (GO:0005623);; cellular component: organelle (GO:0043226);; cellular component: cell part (GO:0044464)
LOC_Os05g42280	LOC_Os05g42280	35.1682	1386	47.4433	2034	37.3572	1629	7.65424	357	6.18159	265	5.01665	196	4.58846e-33	-2.5117	down	--	--	Cellular Component: plastid (GO:0009536);;	--	--	--	--	--	--	S	Function unknown	PREDICTED: uncharacterized protein LOC4339245 isoform X1 [Oryza sativa Japonica Group]	cellular component: cell (GO:0005623);; cellular component: organelle (GO:0043226);; cellular component: cell part (GO:0044464)
LOC_Os09g39680	LOC_Os09g39680	20.0117	1796	21.0814	2055	22.2076	2202	8.70819	923	7.11245	694	5.54525	491	2.48126e-14	-1.42103	down	[G]	Carbohydrate transport and metabolism	Biological Process: MAPK cascade (GO:0000165);; Molecular Function: inorganic phosphate transmembrane transporter activity (GO:0005315);; Molecular Function: sugar:proton symporter activity (GO:0005351);; Cellular Component: Golgi apparatus (GO:0005794);; Biological Process: pentose-phosphate shunt (GO:0006098);; Biological Process: protein targeting to membrane (GO:0006612);; Molecular Function:…	--	--	[G]	Carbohydrate transport and metabolism	Major Facilitator Superfamily;; Transmembrane secretion effector;; Sugar (and other) transporter	Probable anion transporter 4, chloroplastic OS=Oryza sativa subsp. japonica OX=39947 GN=PHT4;4 PE=2 SV=1	G	Carbohydrate transport and metabolism	PREDICTED: probable anion transporter 4, chloroplastic [Oryza sativa Japonica Group]	biological process: metabolic process (GO:0008152);; biological process: cellular process (GO:0009987);; biological process: signaling (GO:0023052);; biological process: single-organism process (GO:0044699);; biological process: response to stimulus (GO:0050896);; biological process: biological regulation (GO:0065007);; biological process: localization (GO:0051179);; molecular function: transport…
LOC_Os12g02200	LOC_Os12g02200	79.7993	5937	94.7746	7657	78.5374	6452	24.0834	2116	25.939	2096	14.8257	1090	8.97356e-20	-1.82122	down	[T]	Signal transduction mechanisms	Molecular Function: hydrolase activity, hydrolyzing O-glycosyl compounds (GO:0004553);; Molecular Function: protein serine/threonine kinase activity (GO:0004674);; Molecular Function: protein binding (GO:0005515);; Molecular Function: ATP binding (GO:0005524);; Cellular Component: cytosol (GO:0005829);; Cellular Component: plasma membrane (GO:0005886);; Biological Process: sucrose biosynthetic pr…	--	--	[T]	Signal transduction mechanisms	Protein kinase domain;; Protein tyrosine kinase;; NAF domain;; Kinase-like	CBL-interacting protein kinase 14 OS=Oryza sativa subsp. japonica OX=39947 GN=CIPK14 PE=2 SV=1	T	Signal transduction mechanisms	PREDICTED: CBL-interacting protein kinase 14 [Oryza sativa Japonica Group]	molecular function: catalytic activity (GO:0003824);; biological process: metabolic process (GO:0008152);; biological process: cellular process (GO:0009987);; molecular function: binding (GO:0005488);; cellular component: cell (GO:0005623);; cellular component: cell part (GO:0044464);; cellular component: membrane (GO:0016020);; biological process: single-organism process (GO:0044699);; biologica…
LOC_Os02g15640	LOC_Os02g15640	96.6035	3862	116.73	5070	108.31	4784	49.16	2321	44.9704	1953	37.509	1480	1.90103e-13	-1.14255	down	[C]	Energy production and conversion	Molecular Function: protein phosphatase inhibitor activity (GO:0004864);; Molecular Function: receptor activity (GO:0004872);; Cellular Component: nucleus (GO:0005634);; Cellular Component: mitochondrion (GO:0005739);; Biological Process: tryptophan catabolic process (GO:0006569);; Biological Process: fatty acid catabolic process (GO:0009062);; Cellular Component: chloroplast (GO:0009507);; Biolo…	K14496|1.68797e-137|osa:4328916|K14496 abscisic acid receptor PYR/PYL family | (RefSeq) P0613F08.1; abscisic acid receptor PYL8	Plant hormone signal transduction (ko04075)	--	--	Polyketide cyclase / dehydrase and lipid transport	Abscisic acid receptor PYL8 OS=Arabidopsis thaliana OX=3702 GN=PYL8 PE=1 SV=1	S	Function unknown	PREDICTED: abscisic acid receptor PYL8 isoform X1 [Oryza sativa Japonica Group]	biological process: biological regulation (GO:0065007);; molecular function: molecular function regulator (GO:0098772);; molecular function: molecular transducer activity (GO:0060089);; cellular component: cell (GO:0005623);; cellular component: organelle (GO:0043226);; cellular component: cell part (GO:0044464);; biological process: metabolic process (GO:0008152);; biological process: cellular p…
LOC_Os02g55120	LOC_Os02g55120	48.326	2519	52.6247	2980	57.1331	3290	14.9266	919	9.67365	548	10.9692	565	1.03069e-20	-1.99327	down	[J]	Translation, ribosomal structure and biogenesis	Molecular Function: translation initiation factor activity (GO:0003743);; Cellular Component: cell wall (GO:0005618);; Biological Process: translational initiation (GO:0006413);; Cellular Component: chloroplast (GO:0009507);; Cellular Component: cytoplasmic vesicle (GO:0016023);;	K02520|2.05634e-154|osa:4330995|K02520 translation initiation factor IF-3 | (RefSeq) translation initiation factor IF-3	--	--	--	Translation initiation factor IF-3, C-terminal domain;; Translation initiation factor IF-3, N-terminal domain	Translation initiation factor IF3-2, chloroplastic OS=Arabidopsis thaliana OX=3702 GN=IF3-2 PE=2 SV=1	J	Translation, ribosomal structure and biogenesis	PREDICTED: translation initiation factor IF-3 [Oryza sativa Japonica Group]	biological process: metabolic process (GO:0008152);; biological process: cellular process (GO:0009987);; molecular function: binding (GO:0005488);; cellular component: cell (GO:0005623);; cellular component: cell part (GO:0044464);; cellular component: organelle (GO:0043226)
LOC_Os01g42280	LOC_Os01g42280	4.27965	377	3.89312	372	5.83514	567	1.46416	152	1.16938	112	0.53078	47	3.21595e-08	-1.99132	down	--	--	Biological Process: leaf morphogenesis (GO:0009965);; Biological Process: xylem and phloem pattern formation (GO:0010051);; Biological Process: gene expression (GO:0010467);; Biological Process: mRNA modification (GO:0016556);; Biological Process: cell differentiation (GO:0030154);; Cellular Component: intracellular membrane-bounded organelle (GO:0043231);; Cellular Component: cytoplasmic part (G…	--	--	[R]	General function prediction only	PPR repeat;; PPR repeat family;; PPR repeat;; Pentatricopeptide repeat domain;; Tetratricopeptide repeat;; Pentacotripeptide-repeat region of PRORP	Pentatricopeptide repeat-containing protein At5g55740, chloroplastic OS=Arabidopsis thaliana OX=3702 GN=CRR21 PE=2 SV=1	S	Function unknown	PREDICTED: pentatricopeptide repeat-containing protein At5g55740, chloroplastic [Oryza sativa Japonica Group]	biological process: developmental process (GO:0032502);; biological process: multicellular organismal process (GO:0032501);; biological process: single-organism process (GO:0044699);; biological process: metabolic process (GO:0008152);; biological process: cellular process (GO:0009987);; cellular component: cell (GO:0005623);; cellular component: organelle (GO:0043226);; cellular component: cell …
LOC_Os02g35500	LOC_Os02g35500	108.066	4700	132.608	6265	125.051	6008	37.9981	1952	28.9629	1369	21.8058	936	2.29542e-19	-1.89622	down	[I]	Lipid transport and metabolism	Molecular Function: nucleotide binding (GO:0000166);; Molecular Function: 3-hydroxybutyrate dehydrogenase activity (GO:0003858);; Molecular Function: phosphogluconate dehydrogenase (decarboxylating) activity (GO:0004616);; Cellular Component: mitochondrion (GO:0005739);; Cellular Component: cytosol (GO:0005829);; Biological Process: carbohydrate metabolic process (GO:0005975);; Biological Process…	K18121|0|osa:4329690|K18121 glyoxylate/succinic semialdehyde reductase [EC:1.1.1.79 1.1.1.-] | (RefSeq) OJ1712_E04.5; glyoxylate/succinic semialdehyde reductase 1	Glyoxylate and dicarboxylate metabolism (ko00630);; Butanoate metabolism (ko00650);; Carbon metabolism (ko01200)	[R]	General function prediction only	NAD binding domain of 6-phosphogluconate dehydrogenase;; NAD-binding of NADP-dependent 3-hydroxyisobutyrate dehydrogenase;; NADP oxidoreductase coenzyme F420-dependent	Glyoxylate/succinic semialdehyde reductase 1 OS=Arabidopsis thaliana OX=3702 GN=GLYR1 PE=1 SV=1	I	Lipid transport and metabolism	PREDICTED: glyoxylate/succinic semialdehyde reductase 1 [Oryza sativa Japonica Group]	molecular function: binding (GO:0005488);; biological process: metabolic process (GO:0008152);; biological process: single-organism process (GO:0044699);; molecular function: catalytic activity (GO:0003824);; cellular component: cell (GO:0005623);; cellular component: organelle (GO:0043226);; cellular component: cell part (GO:0044464);; biological process: cellular process (GO:0009987);; biologic…
LOC_Os04g46280	LOC_Os04g46280	26.0054	1621	28.0905	1902	32.9008	2265	11.6293	856	11.3001	765	9.90416	609	5.02474e-13	-1.25946	down	[V]	Defense mechanisms	Biological Process: MAPK cascade (GO:0000165);; Molecular Function: NAD+ diphosphatase activity (GO:0000210);; Biological Process: respiratory burst involved in defense response (GO:0002679);; Molecular Function: protein binding (GO:0005515);; Cellular Component: cytosol (GO:0005829);; Cellular Component: plasma membrane (GO:0005886);; Biological Process: protein targeting to membrane (GO:0006612…	--	--	[T]	Signal transduction mechanisms	NUDIX domain	Nudix hydrolase 8 OS=Arabidopsis thaliana OX=3702 GN=NUDT8 PE=2 SV=2	S	Function unknown	PREDICTED: nudix hydrolase 8 [Oryza sativa Japonica Group]	biological process: metabolic process (GO:0008152);; biological process: cellular process (GO:0009987);; biological process: signaling (GO:0023052);; biological process: single-organism process (GO:0044699);; biological process: response to stimulus (GO:0050896);; biological process: biological regulation (GO:0065007);; molecular function: catalytic activity (GO:0003824);; biological process: imm…
LOC_Os01g67770	LOC_Os01g67770	11.01	791	11.9273	930	11.9584	949	6.05613	514	4.61013	360	3.02133	214	1.11947e-06	-1.20617	down	[T]	Signal transduction mechanisms	Molecular Function: phosphorelay response regulator activity (GO:0000156);; Biological Process: phosphorelay signal transduction system (GO:0000160);; Molecular Function: DNA binding (GO:0003677);; Molecular Function: chromatin binding (GO:0003682);; Molecular Function: transcription factor activity, sequence-specific DNA binding (GO:0003700);; Molecular Function: protein binding (GO:0005515);; C…	K14491|0|osa:4325022|K14491 two-component response regulator ARR-B family | (RefSeq) ORR6, OsJ_04457, OsRRB6, RR26; two-component response regulator ORR26	Plant hormone signal transduction (ko04075)	[K]	Transcription	Response regulator receiver domain;; Myb-like DNA-binding domain	Two-component response regulator ORR26 OS=Oryza sativa subsp. japonica OX=39947 GN=RR26 PE=3 SV=2	T	Signal transduction mechanisms	PREDICTED: two-component response regulator ORR26 [Oryza sativa Japonica Group]	biological process: cellular process (GO:0009987);; biological process: signaling (GO:0023052);; biological process: single-organism process (GO:0044699);; biological process: response to stimulus (GO:0050896);; biological process: biological regulation (GO:0065007);; molecular function: signal transducer activity (GO:0004871);; molecular function: binding (GO:0005488);; molecular function: nucle…
Oryza_sativa_newGene_2768	--	2.38348	269	2.97894	361	3.06496	361	1.3327	175	1.04561	102	1.19866	133	6.91381e-05	-1.13586	down	[V]	Defense mechanisms	Molecular Function: ATP binding (GO:0005524);; Cellular Component: mitochondrion (GO:0005739);; Biological Process: lipid transport (GO:0006869);; Cellular Component: integral component of membrane (GO:0016021);; Molecular Function: ATPase activity, coupled to transmembrane movement of substances (GO:0042626);; Biological Process: transmembrane transport (GO:0055085);;	--	--	[IR]	Lipid transport and metabolism;; General function prediction only	ABC transporter;; ABC-2 family transporter protein;; AAA domain, putative AbiEii toxin, Type IV TA system	ABC transporter A family member 7 OS=Arabidopsis thaliana OX=3702 GN=ABCA7 PE=3 SV=2	V	Defense mechanisms	PREDICTED: ABC transporter A family member 7 isoform X6 [Oryza sativa Japonica Group]	molecular function: binding (GO:0005488);; cellular component: cell (GO:0005623);; cellular component: organelle (GO:0043226);; cellular component: cell part (GO:0044464);; biological process: single-organism process (GO:0044699);; biological process: localization (GO:0051179);; cellular component: membrane (GO:0016020);; cellular component: membrane part (GO:0044425);; molecular function: cataly…
LOC_Os10g35800	LOC_Os10g35800	3.07045	208	3.03223	224	2.177	163	0.806073	65	0.622325	46	1.10025	74	1.25879e-05	-1.51321	down	[N]	Cell motility	Molecular Function: peroxidase activity (GO:0004601);; Biological Process: cellular process (GO:0009987);; Cellular Component: membrane (GO:0016020);; Cellular Component: intracellular membrane-bounded organelle (GO:0043231);; Cellular Component: intracellular organelle part (GO:0044446);; Cellular Component: cell periphery (GO:0071944);;	--	--	--	--	--	--	S	Function unknown	PREDICTED: uncharacterized protein LOC4349040 [Oryza sativa Japonica Group]	biological process: metabolic process (GO:0008152);; biological process: cellular process (GO:0009987);; biological process: single-organism process (GO:0044699);; biological process: response to stimulus (GO:0050896);; biological process: detoxification (GO:0098754);; molecular function: catalytic activity (GO:0003824);; molecular function: antioxidant activity (GO:0016209);; cellular component:…
LOC_Os03g18590	LOC_Os03g18590	11.0376	606	10.5371	629	14.3161	868	3.58273	233	3.05134	182	2.37946	129	1.62345e-14	-1.84278	down	[I]	Lipid transport and metabolism	Molecular Function: [acyl-carrier-protein] S-malonyltransferase activity (GO:0004314);; Cellular Component: mitochondrion (GO:0005739);; Biological Process: ubiquinone biosynthetic process (GO:0006744);; Cellular Component: chloroplast stroma (GO:0009570);;	K00645|0|osa:4332547|K00645 [acyl-carrier-protein] S-malonyltransferase [EC:2.3.1.39] | (RefSeq) malonyl CoA-acyl carrier protein transacylase	Fatty acid biosynthesis (ko00061);; Fatty acid metabolism (ko01212)	[I]	Lipid transport and metabolism	Acyl transferase domain	--	I	Lipid transport and metabolism	PREDICTED: malonyl CoA-acyl carrier protein transacylase [Oryza sativa Japonica Group]	molecular function: catalytic activity (GO:0003824);; cellular component: cell (GO:0005623);; cellular component: organelle (GO:0043226);; cellular component: cell part (GO:0044464);; biological process: metabolic process (GO:0008152);; biological process: cellular process (GO:0009987);; biological process: single-organism process (GO:0044699);; cellular component: organelle part (GO:0044422)
LOC_Os04g47420	LOC_Os04g47420	6.97776	426	5.59395	371	5.87593	396	1.38781	100	0.880195	59	1.07704	65	6.15882e-19	-2.28466	down	--	--	Biological Process: amino acid transmembrane transport (GO:0003333);; Cellular Component: plasma membrane (GO:0005886);; Biological Process: cation transport (GO:0006812);; Biological Process: response to stress (GO:0006950);; Cellular Component: plastid (GO:0009536);; Biological Process: regulation of meristem growth (GO:0010075);; Molecular Function: amino acid transmembrane transporter activit…	--	--	[E]	Amino acid transport and metabolism	Transmembrane amino acid transporter protein	Lysine histidine transporter-like 8 OS=Arabidopsis thaliana OX=3702 GN=AATL1 PE=1 SV=1	E	Amino acid transport and metabolism	PREDICTED: lysine histidine transporter-like 8 [Oryza sativa Japonica Group]	biological process: single-organism process (GO:0044699);; biological process: localization (GO:0051179);; cellular component: cell (GO:0005623);; cellular component: membrane (GO:0016020);; cellular component: cell part (GO:0044464);; biological process: response to stimulus (GO:0050896);; cellular component: organelle (GO:0043226);; biological process: biological regulation (GO:0065007);; molec…
LOC_Os04g42280	LOC_Os04g42280	6.56317	291	6.66775	321	5.94179	291	1.36597	72	1.81205	88	1.33237	59	1.41554e-16	-1.91688	down	--	--	Cellular Component: vacuole (GO:0005773);; Cellular Component: plasma membrane (GO:0005886);; Cellular Component: plastid (GO:0009536);; Molecular Function: magnesium ion transmembrane transporter activity (GO:0015095);; Biological Process: magnesium ion transport (GO:0015693);; Cellular Component: integral component of membrane (GO:0016021);; Biological Process: response to stimulus (GO:0050896)…	K16075|0|osa:4336308|K16075 magnesium transporter | (RefSeq) MRS2-C; magnesium transporter MRS2-C	--	[P]	Inorganic ion transport and metabolism	--	Magnesium transporter MRS2-C OS=Oryza sativa subsp. japonica OX=39947 GN=MRS2-C PE=3 SV=3	U	Intracellular trafficking, secretion, and vesicular transport	PREDICTED: magnesium transporter MRS2-C [Oryza sativa Japonica Group]	cellular component: cell (GO:0005623);; cellular component: organelle (GO:0043226);; cellular component: cell part (GO:0044464);; cellular component: membrane (GO:0016020);; biological process: localization (GO:0051179);; molecular function: transporter activity (GO:0005215);; cellular component: membrane part (GO:0044425);; biological process: response to stimulus (GO:0050896)
LOC_Os03g26450	LOC_Os03g26450	12.9231	558	14.4175	676	12.3242	587	6.7133	342	6.14146	288	3.4687	148	4.67761e-06	-1.13615	down	--	--	Molecular Function: actin binding (GO:0003779);; Cellular Component: F-actin capping protein complex (GO:0008290);; Biological Process: response to heat (GO:0009408);; Biological Process: actin filament capping (GO:0051693);; Cellular Component: WASH complex (GO:0071203);;	K10365|0|osa:4332978|K10365 capping protein (actin filament) muscle Z-line, beta | (RefSeq) probable F-actin-capping protein subunit beta	Endocytosis (ko04144)	[Z]	Cytoskeleton	F-actin capping protein, beta subunit	Probable F-actin-capping protein subunit beta OS=Arabidopsis thaliana OX=3702 GN=At1g71790 PE=1 SV=1	O	Posttranslational modification, protein turnover, chaperones	PREDICTED: probable F-actin-capping protein subunit beta isoform X1 [Oryza sativa Japonica Group]	molecular function: binding (GO:0005488);; cellular component: cell (GO:0005623);; cellular component: macromolecular complex (GO:0032991);; cellular component: organelle (GO:0043226);; cellular component: organelle part (GO:0044422);; cellular component: cell part (GO:0044464);; biological process: response to stimulus (GO:0050896);; biological process: cellular process (GO:0009987);; biological…
LOC_Os06g44840	LOC_Os06g44840	15.8507	965	21.3804	1414	18.2248	1222	6.01314	431	4.11263	269	2.29054	136	1.22523e-10	-2.01792	down	[H]	Coenzyme transport and metabolism	Biological Process: sulfur amino acid metabolic process (GO:0000096);; Molecular Function: protein binding (GO:0005515);; Cellular Component: nucleus (GO:0005634);; Cellular Component: mitochondrion (GO:0005739);; Cellular Component: plasma membrane (GO:0005886);; Biological Process: glycine catabolic process (GO:0006546);; Biological Process: unsaturated fatty acid biosynthetic process (GO:00066…	K09833|0|osa:4341727|K09833 homogentisate phytyltransferase / homogentisate geranylgeranyltransferase [EC:2.5.1.115 2.5.1.116] | (RefSeq) HPT1, OsVTE2-1, VTE2-1; probable homogentisate phytyltransferase 1, chloroplastic	--	--	--	UbiA prenyltransferase family	Probable homogentisate phytyltransferase 1, chloroplastic OS=Oryza sativa subsp. japonica OX=39947 GN=HPT1 PE=2 SV=1	H	Coenzyme transport and metabolism	PREDICTED: probable homogentisate phytyltransferase 1, chloroplastic [Oryza sativa Japonica Group]	biological process: metabolic process (GO:0008152);; biological process: cellular process (GO:0009987);; biological process: single-organism process (GO:0044699);; molecular function: binding (GO:0005488);; cellular component: cell (GO:0005623);; cellular component: organelle (GO:0043226);; cellular component: cell part (GO:0044464);; cellular component: membrane (GO:0016020);; biological process…
LOC_Os08g37104	LOC_Os08g37104	1.38014	74	1.63673	95	1.61256	96	0.443593	28	0.417849	25	0.566519	30	9.43519e-05	-1.51312	down	--	--	Cellular Component: plastid (GO:0009536);;	--	--	--	--	Leucine-zipper of ternary complex factor MIP1	--	--	--	unknown protein [Oryza sativa Japonica Group]	cellular component: cell (GO:0005623);; cellular component: organelle (GO:0043226);; cellular component: cell part (GO:0044464)
LOC_Os05g08750	LOC_Os05g08750	15.7314	964	11.6202	774	15.1703	1027	1.6915	123	2.49737	167	1.38129	84	3.34685e-29	-2.76993	down	--	--	Cellular Component: mitochondrion (GO:0005739);; Biological Process: metabolic process (GO:0008152);; Biological Process: flavonoid biosynthetic process (GO:0009813);; Biological Process: auxin metabolic process (GO:0009850);; Biological Process: response to inorganic substance (GO:0010035);; Biological Process: response to organic cyclic compound (GO:0014070);; Molecular Function: transferase ac…	--	--	[GC]	Carbohydrate transport and metabolism;; Energy production and conversion	UDP-glucoronosyl and UDP-glucosyl transferase	Crocetin glucosyltransferase, chloroplastic OS=Gardenia jasminoides OX=114476 GN=UGT75L6 PE=1 SV=1	S	Function unknown	PREDICTED: cyanidin 3-O-rutinoside 5-O-glucosyltransferase-like [Oryza sativa Japonica Group]	cellular component: cell (GO:0005623);; cellular component: organelle (GO:0043226);; cellular component: cell part (GO:0044464);; biological process: metabolic process (GO:0008152);; biological process: cellular process (GO:0009987);; biological process: biological regulation (GO:0065007);; biological process: response to stimulus (GO:0050896);; molecular function: catalytic activity (GO:0003824)…
LOC_Os04g39410	LOC_Os04g39410	1.54884	180	1.87235	236	1.98479	255	0.137051	19	0.411815	52	0.350076	41	1.68112e-08	-2.3853	down	--	--	Molecular Function: endonuclease activity (GO:0004519);; Biological Process: response to light stimulus (GO:0009416);; Cellular Component: chloroplast (GO:0009507);; Biological Process: chloroplast organization (GO:0009658);; Biological Process: embryo development ending in seed dormancy (GO:0009793);; Biological Process: phloem or xylem histogenesis (GO:0010087);; Biological Process: leaf vascul…	--	--	[R]	General function prediction only	PPR repeat family;; PPR repeat;; DYW family of nucleic acid deaminases;; PPR repeat;; Pentatricopeptide repeat domain;; Pentacotripeptide-repeat region of PRORP	Pentatricopeptide repeat-containing protein At3g63370, chloroplastic OS=Arabidopsis thaliana OX=3702 GN=PCMP-H83 PE=2 SV=2	S	Function unknown	PREDICTED: pentatricopeptide repeat-containing protein At3g63370, chloroplastic [Oryza sativa Japonica Group]	biological process: metabolic process (GO:0008152);; biological process: cellular process (GO:0009987);; molecular function: catalytic activity (GO:0003824);; biological process: response to stimulus (GO:0050896);; cellular component: cell (GO:0005623);; cellular component: organelle (GO:0043226);; cellular component: cell part (GO:0044464);; biological process: cellular component organization or…
LOC_Os11g03820	LOC_Os11g03820	6.21475	866	3.40214	515	3.32347	512	0.162542	27	0.427299	65	0.647606	89	1.36314e-11	-3.1241	down	[T]	Signal transduction mechanisms	Molecular Function: nucleotide binding (GO:0000166);; Molecular Function: protein kinase activity (GO:0004672);; Molecular Function: protein serine/threonine kinase activity (GO:0004674);; Molecular Function: ATP binding (GO:0005524);; Cellular Component: mitochondrion (GO:0005739);; Biological Process: protein phosphorylation (GO:0006468);; Biological Process: response to stress (GO:0006950);; B…	--	--	--	--	Plant organelle RNA recognition domain;; Protein kinase domain;; Protein tyrosine kinase;; D-mannose binding lectin;; S-locus glycoprotein domain	Putative receptor protein kinase ZmPK1 OS=Zea mays OX=4577 GN=PK1 PE=2 SV=2	T	Signal transduction mechanisms	D-mannose binding lectin family protein, expressed [Oryza sativa Japonica Group]	molecular function: binding (GO:0005488);; biological process: metabolic process (GO:0008152);; biological process: cellular process (GO:0009987);; molecular function: catalytic activity (GO:0003824);; cellular component: cell (GO:0005623);; cellular component: organelle (GO:0043226);; cellular component: cell part (GO:0044464);; biological process: response to stimulus (GO:0050896);; cellular co…
LOC_Os01g73670	LOC_Os01g73670	1.53002	148	1.67276	176	1.62788	174	0.190525	23	0.343532	37	0.219048	21	3.45594e-13	-2.47432	down	--	--	--	--	--	--	--	--	--	S	Function unknown	PREDICTED: uncharacterized protein LOC4324010 isoform X1 [Oryza sativa Japonica Group]	--
LOC_Os07g19030	LOC_Os07g19030	2.32102	88	2.43808	101	2.57845	108	1.43565	65	0.922629	38	0.787429	30	0.00473998	-1.05006	down	--	--	Molecular Function: catalytic activity (GO:0003824);; Cellular Component: chloroplast inner membrane (GO:0009706);; Cellular Component: chloroplast envelope (GO:0009941);; Cellular Component: membrane (GO:0016020);; Biological Process: primary metabolic process (GO:0044238);; Biological Process: cellular macromolecule metabolic process (GO:0044260);; Biological Process: single-organism cellular p…	--	--	--	--	Tic22-like family	Protein TIC 22-like, chloroplastic OS=Arabidopsis thaliana OX=3702 GN=TIC22L PE=3 SV=1	S	Function unknown	hypothetical protein OsI_25669 [Oryza sativa Indica Group]	molecular function: catalytic activity (GO:0003824);; cellular component: cell (GO:0005623);; cellular component: membrane (GO:0016020);; cellular component: organelle (GO:0043226);; cellular component: organelle part (GO:0044422);; cellular component: cell part (GO:0044464);; biological process: metabolic process (GO:0008152);; biological process: cellular process (GO:0009987);; biological proce…
LOC_Os07g26210	LOC_Os07g26210	21.4786	3305	22.2144	3852	19.6111	3287	3.88013	726	4.40154	763	3.94605	622	7.78781e-60	-2.17847	down	[S]	Function unknown	Molecular Function: glucosylceramidase activity (GO:0004348);; Cellular Component: plasma membrane (GO:0005886);; Biological Process: glucosylceramide catabolic process (GO:0006680);; Cellular Component: integral component of membrane (GO:0016021);;	K17108|0|osa:9268048|K17108 non-lysosomal glucosylceramidase [EC:3.2.1.45] | (RefSeq) non-lysosomal glucosylceramidase	--	[G]	Carbohydrate transport and metabolism	Glycosyl-hydrolase family 116, catalytic region	--	G	Carbohydrate transport and metabolism	PREDICTED: non-lysosomal glucosylceramidase isoform X2 [Oryza sativa Japonica Group]	molecular function: catalytic activity (GO:0003824);; cellular component: cell (GO:0005623);; cellular component: membrane (GO:0016020);; cellular component: cell part (GO:0044464);; biological process: metabolic process (GO:0008152);; biological process: cellular process (GO:0009987);; biological process: single-organism process (GO:0044699);; cellular component: membrane part (GO:0044425)
LOC_Os01g38190	LOC_Os01g38190	0.903399	48	0.703087	41	0.625737	37	0.055616	4	0.034823	3	0.019111	2	2.73096e-07	-3.51675	down	--	--	Cellular Component: mitochondrion (GO:0005739);;	--	--	--	--	Plant protein of unknown function	UPF0481 protein At3g47200 OS=Arabidopsis thaliana OX=3702 GN=At3g47200 PE=2 SV=1	S	Function unknown	PREDICTED: UPF0481 protein At3g47200 [Oryza sativa Japonica Group]	cellular component: cell (GO:0005623);; cellular component: organelle (GO:0043226);; cellular component: cell part (GO:0044464)
LOC_Os04g20990	LOC_Os04g20990	10.3499	610	10.9972	704	10.6664	694	3.463	241	2.60319	167	2.20345	128	1.28062e-17	-1.79753	down	[J]	Translation, ribosomal structure and biogenesis	Biological Process: tRNA dihydrouridine synthesis (GO:0002943);; Cellular Component: nucleus (GO:0005634);; Cellular Component: phragmoplast (GO:0009524);; Cellular Component: plastid (GO:0009536);; Molecular Function: tRNA dihydrouridine synthase activity (GO:0017150);; Molecular Function: flavin adenine dinucleotide binding (GO:0050660);; Biological Process: oxidation-reduction process (GO:0055…	K05539|0|osa:4335364|K05539 tRNA-dihydrouridine synthase A [EC:1.-.-.-] | (RefSeq) tRNA-dihydrouridine(20/20a) synthase	--	[J]	Translation, ribosomal structure and biogenesis	Dihydrouridine synthase (Dus)	--	J	Translation, ribosomal structure and biogenesis	PREDICTED: tRNA-dihydrouridine(20/20a) synthase isoform X1 [Oryza sativa Japonica Group]	biological process: metabolic process (GO:0008152);; biological process: cellular process (GO:0009987);; cellular component: cell (GO:0005623);; cellular component: organelle (GO:0043226);; cellular component: cell part (GO:0044464);; biological process: single-organism process (GO:0044699);; molecular function: catalytic activity (GO:0003824);; molecular function: binding (GO:0005488)
LOC_Os06g33390	LOC_Os06g33390	3.12731	118	3.28024	134	3.82017	159	0.540526	24	1.03151	43	0.520073	20	5.36374e-08	-2.0999	down	--	--	Biological Process: cellular process (GO:0009987);; Cellular Component: nuclear lumen (GO:0031981);;	--	--	--	--	--	--	S	Function unknown	PREDICTED: uncharacterized protein LOC9272382 [Oryza sativa Japonica Group]	biological process: cellular process (GO:0009987);; cellular component: cell (GO:0005623);; cellular component: membrane-enclosed lumen (GO:0031974);; cellular component: organelle (GO:0043226);; cellular component: organelle part (GO:0044422);; cellular component: cell part (GO:0044464)
LOC_Os05g38330	LOC_Os05g38330	13.0859	746	12.9871	806	12.1995	768	2.62464	181	4.02182	254	1.54713	88	3.38026e-12	-2.04979	down	--	--	Cellular Component: mitochondrion (GO:0005739);; Biological Process: abscisic acid biosynthetic process (GO:0009688);;	--	--	--	--	Tetratricopeptide repeat;; Tetratricopeptide repeat	--	S	Function unknown	PREDICTED: uncharacterized protein LOC4338996 [Oryza sativa Japonica Group]	cellular component: cell (GO:0005623);; cellular component: organelle (GO:0043226);; cellular component: cell part (GO:0044464);; biological process: metabolic process (GO:0008152);; biological process: cellular process (GO:0009987);; biological process: single-organism process (GO:0044699)
LOC_Os02g02690	LOC_Os02g02690	10.9148	610	10.4726	635	10.2784	634	3.32915	220	3.16977	193	2.87377	159	5.8081e-23	-1.59693	down	--	--	Biological Process: microtubule cytoskeleton organization (GO:0000226);; Biological Process: cytokinesis by cell plate formation (GO:0000911);; Cellular Component: spindle microtubule (GO:0005876);; Molecular Function: microtubule minus-end binding (GO:0051011);;	K16587|0|osa:4328100|K16587 HAUS augmin-like complex subunit 4 | (RefSeq) AUGMIN subunit 4	--	--	--	HAUS augmin-like complex subunit 4	AUGMIN subunit 4 OS=Arabidopsis thaliana OX=3702 GN=AUG4 PE=1 SV=1	S	Function unknown	PREDICTED: AUGMIN subunit 4 [Oryza sativa Japonica Group]	biological process: cellular process (GO:0009987);; biological process: cellular component organization or biogenesis (GO:0071840);; biological process: single-organism process (GO:0044699);; cellular component: cell (GO:0005623);; cellular component: organelle (GO:0043226);; cellular component: organelle part (GO:0044422);; cellular component: cell part (GO:0044464);; cellular component: supramo…
LOC_Os05g41800	LOC_Os05g41800	3.94013	203	4.29088	240	3.96778	226	1.47662	90	1.35414	76	1.17919	60	1.84949e-09	-1.44518	down	[J]	Translation, ribosomal structure and biogenesis	Cellular Component: cell wall (GO:0005618);; Cellular Component: mitochondrion (GO:0005739);; Biological Process: protein methylation (GO:0006479);; Biological Process: ubiquinone biosynthetic process (GO:0006744);; Molecular Function: zinc ion binding (GO:0008270);; Molecular Function: protein methyltransferase activity (GO:0008276);;	--	--	--	--	Ribosomal protein L11 methyltransferase (PrmA);; Methyltransferase small domain	--	J	Translation, ribosomal structure and biogenesis	PREDICTED: ribosomal protein L11 methyltransferase [Oryza sativa Japonica Group]	cellular component: cell (GO:0005623);; cellular component: cell part (GO:0044464);; cellular component: organelle (GO:0043226);; biological process: metabolic process (GO:0008152);; biological process: cellular process (GO:0009987);; biological process: single-organism process (GO:0044699);; molecular function: binding (GO:0005488);; molecular function: catalytic activity (GO:0003824)
LOC_Os08g06460	LOC_Os08g06460	3.20851	188	2.93183	186	3.74777	242	0.252109	18	0.532925	34	0.157608	10	1.08266e-14	-3.16657	down	[O]	Posttranslational modification, protein turnover, chaperones	Cellular Component: nucleus (GO:0005634);; Cellular Component: endoplasmic reticulum lumen (GO:0005788);; Cellular Component: Golgi stack (GO:0005795);; Cellular Component: plasma membrane (GO:0005886);; Biological Process: DNA-dependent DNA replication (GO:0006261);; Biological Process: protein folding (GO:0006457);; Biological Process: response to stress (GO:0006950);; Molecular Function: cytos…	K09510|0|osa:4344726|K09510 DnaJ homolog subfamily B member 4 | (RefSeq) dnaJ homolog subfamily B member 1	--	[O]	Posttranslational modification, protein turnover, chaperones	DnaJ C terminal domain;; DnaJ domain	DnaJ protein ERDJ3B OS=Arabidopsis thaliana OX=3702 GN=ERDJ3B PE=1 SV=1	O	Posttranslational modification, protein turnover, chaperones	PREDICTED: dnaJ homolog subfamily B member 1 [Oryza sativa Japonica Group]	cellular component: cell (GO:0005623);; cellular component: organelle (GO:0043226);; cellular component: cell part (GO:0044464);; cellular component: membrane-enclosed lumen (GO:0031974);; cellular component: organelle part (GO:0044422);; cellular component: membrane (GO:0016020);; biological process: metabolic process (GO:0008152);; biological process: cellular process (GO:0009987);; biological …
LOC_Os11g16510	LOC_Os11g16510	2.98098	66	3.14142	76	2.67874	66	0.125618	4	0.419752	11	0.74216	17	5.95372e-05	-2.41584	down	--	--	Biological Process: defense response (GO:0006952);; Cellular Component: plastid (GO:0009536);; Cellular Component: cytoplasmic vesicle (GO:0016023);; Molecular Function: ADP binding (GO:0043531);;	--	--	--	--	--	--	--	--	Similar to RPM1 like protein [Oryza sativa Japonica Group]	biological process: response to stimulus (GO:0050896);; cellular component: cell (GO:0005623);; cellular component: organelle (GO:0043226);; cellular component: cell part (GO:0044464);; molecular function: binding (GO:0005488)
LOC_Os03g18370	LOC_Os03g18370	6.28867	437	6.10234	461	9.39389	721	2.28737	188	1.75168	133	2.29676	158	2.99033e-08	-1.61488	down	--	--	Molecular Function: protein kinase activity (GO:0004672);; Molecular Function: protein binding (GO:0005515);; Molecular Function: ATP binding (GO:0005524);; Biological Process: protein phosphorylation (GO:0006468);; Biological Process: cellular aromatic compound metabolic process (GO:0006725);; Biological Process: nitrogen compound metabolic process (GO:0006807);; Biological Process: cell adhesio…	--	--	--	--	Protein tyrosine kinase;; Protein kinase domain	Protein MALE DISCOVERER 2 OS=Arabidopsis thaliana OX=3702 GN=MDIS2 PE=2 SV=1	T	Signal transduction mechanisms	Os03g0294800, partial [Oryza sativa Japonica Group]	biological process: metabolic process (GO:0008152);; biological process: cellular process (GO:0009987);; molecular function: catalytic activity (GO:0003824);; molecular function: binding (GO:0005488);; biological process: biological adhesion (GO:0022610);; biological process: biological regulation (GO:0065007);; biological process: developmental process (GO:0032502);; biological process: single-o…
LOC_Os06g28590	LOC_Os06g28590	8.88231	969	12.1153	1435	8.14604	982	3.24458	419	3.59396	427	4.17609	451	1.40735e-07	-1.23062	down	[L]	Replication, recombination and repair	Cellular Component: ubiquitin ligase complex (GO:0000151);; Biological Process: MAPK cascade (GO:0000165);; Molecular Function: ubiquitin-protein transferase activity (GO:0004842);; Cellular Component: nucleus (GO:0005634);; Cellular Component: cytoplasm (GO:0005737);; Cellular Component: mitochondrion (GO:0005739);; Cellular Component: plasma membrane (GO:0005886);; Biological Process: N-termina…	--	--	[S]	Function unknown	U-box domain	U-box domain-containing protein 7 OS=Arabidopsis thaliana OX=3702 GN=PUB7 PE=2 SV=1	S	Function unknown	PREDICTED: U-box domain-containing protein 6 [Oryza sativa Japonica Group]	cellular component: cell (GO:0005623);; cellular component: macromolecular complex (GO:0032991);; cellular component: cell part (GO:0044464);; biological process: metabolic process (GO:0008152);; biological process: cellular process (GO:0009987);; biological process: signaling (GO:0023052);; biological process: single-organism process (GO:0044699);; biological process: response to stimulus (GO:00…
LOC_Os08g10250	LOC_Os08g10250	2.4655	284	0.48906	62	1.29308	165	0.030849	5	0.040178	6	0.066036	8	4.89078e-12	-4.41142	down	[O]	Posttranslational modification, protein turnover, chaperones	Molecular Function: protein serine/threonine kinase activity (GO:0004674);; Molecular Function: ATP binding (GO:0005524);; Cellular Component: mitochondrion (GO:0005739);; Biological Process: protein phosphorylation (GO:0006468);; Cellular Component: membrane (GO:0016020);; Cellular Component: cytoplasmic vesicle (GO:0016023);; Biological Process: single-organism process (GO:0044699);;	--	--	--	--	Di-glucose binding within endoplasmic reticulum	Probable LRR receptor-like serine/threonine-protein kinase At1g56140 OS=Arabidopsis thaliana OX=3702 GN=At1g56140 PE=2 SV=2	--	--	Receptor-like serine/threonine kinase(RFK1)-like protein [Oryza sativa Japonica Group]	biological process: metabolic process (GO:0008152);; biological process: cellular process (GO:0009987);; molecular function: catalytic activity (GO:0003824);; molecular function: binding (GO:0005488);; cellular component: cell (GO:0005623);; cellular component: organelle (GO:0043226);; cellular component: cell part (GO:0044464);; cellular component: membrane (GO:0016020);; biological process: sin…
LOC_Os06g41450	LOC_Os06g41450	28.8791	1075	21.3896	866	29.5297	1215	6.30779	278	5.70665	231	4.09354	151	5.79275e-22	-2.15337	down	--	--	Cellular Component: plastid (GO:0009536);;	--	--	--	--	VQ motif	--	S	Function unknown	hypothetical protein OsI_23715 [Oryza sativa Indica Group]	cellular component: cell (GO:0005623);; cellular component: organelle (GO:0043226);; cellular component: cell part (GO:0044464)
LOC_Os03g39655	LOC_Os03g39655	10.1225	253	8.8347	240	9.67344	267	0.593209	18	0.820313	23	0.566747	14	5.34264e-31	-3.63886	down	--	--	--	--	--	--	--	--	--	--	--	Os04g0331650 [Oryza sativa Japonica Group]	--
LOC_Os08g20544	LOC_Os08g20544	12.7374	1037	14.4054	1274	13.3756	1203	3.91625	377	3.89142	345	2.96988	239	3.08145e-27	-1.75897	down	--	--	Cellular Component: endoplasmic reticulum (GO:0005783);; Cellular Component: plasma membrane (GO:0005886);; Cellular Component: plasmodesma (GO:0009506);; Biological Process: animal organ morphogenesis (GO:0009887);; Biological Process: tissue development (GO:0009888);; Biological Process: positive regulation of organelle organization (GO:0010638);; Cellular Component: endomembrane system (GO:001…	--	--	[R]	General function prediction only	C2 domain;; Synaptotagmin-like mitochondrial-lipid-binding domain	Synaptotagmin-5 OS=Arabidopsis thaliana OX=3702 GN=SYT5 PE=2 SV=1	S	Function unknown	PREDICTED: synaptotagmin-5 [Oryza sativa Japonica Group]	cellular component: cell (GO:0005623);; cellular component: organelle (GO:0043226);; cellular component: cell part (GO:0044464);; cellular component: membrane (GO:0016020);; cellular component: cell junction (GO:0030054);; biological process: developmental process (GO:0032502);; biological process: single-organism process (GO:0044699);; biological process: biological regulation (GO:0065007);; bio…
LOC_Os05g27790	LOC_Os05g27790	14.9278	514	15.5338	581	12.544	477	3.649	149	6.30829	236	4.5176	154	8.48039e-09	-1.41028	down	--	--	Cellular Component: plasma membrane (GO:0005886);; Cellular Component: integral component of membrane (GO:0016021);; Cellular Component: cytoplasmic vesicle (GO:0016023);;	--	--	--	--	Domain of unknown function (DUF588);; Membrane-associating domain	CASP-like protein 4B4 OS=Oryza sativa subsp. japonica OX=39947 GN=Os05g0344400 PE=3 SV=1	S	Function unknown	PREDICTED: CASP-like protein 4B4 [Oryza sativa Japonica Group]	cellular component: cell (GO:0005623);; cellular component: membrane (GO:0016020);; cellular component: cell part (GO:0044464);; cellular component: membrane part (GO:0044425)
LOC_Os05g40320	LOC_Os05g40320	1.30244	139	0.890679	103	0.93522	110	0.230272	29	0.403737	47	0.346671	37	8.58791e-05	-1.48546	down	--	--	Cellular Component: mitochondrion (GO:0005739);; Biological Process: carbohydrate metabolic process (GO:0005975);; Biological Process: nucleobase-containing compound metabolic process (GO:0006139);; Biological Process: phosphate-containing compound metabolic process (GO:0006796);; Biological Process: biosynthetic process (GO:0009058);; Biological Process: post-embryonic development (GO:0009791);;…	--	--	[R]	General function prediction only	PPR repeat family;; PPR repeat;; PPR repeat;; Pentatricopeptide repeat domain;; Pentacotripeptide-repeat region of PRORP	Pentatricopeptide repeat-containing protein At1g11900 OS=Arabidopsis thaliana OX=3702 GN=At1g11900 PE=2 SV=1	S	Function unknown	unknown protein [Oryza sativa Japonica Group]	cellular component: cell (GO:0005623);; cellular component: organelle (GO:0043226);; cellular component: cell part (GO:0044464);; biological process: metabolic process (GO:0008152);; biological process: cellular process (GO:0009987);; biological process: multicellular organismal process (GO:0032501);; biological process: single-organism process (GO:0044699);; biological process: cellular componen…
LOC_Os09g27135	LOC_Os09g27135	38.5553	1536	40.9733	1774	37.517	1652	0.039815	2	0.443891	20	0.406576	16	4.7839e-19	-6.4599	down	--	--	Cellular Component: mitochondrion (GO:0005739);; Biological Process: defense response (GO:0006952);; Cellular Component: cytoplasmic vesicle (GO:0016023);; Molecular Function: hydrolase activity (GO:0016787);; Molecular Function: ADP binding (GO:0043531);;	K13528|5.73657e-157|osa:4347187|K13528 mediator of RNA polymerase II transcription subunit 20 | (RefSeq) mediator of RNA polymerase II transcription subunit 20a	--	--	--	Myb/SANT-like DNA-binding domain	--	--	--	Os09g0443400 [Oryza sativa Japonica Group]	cellular component: cell (GO:0005623);; cellular component: organelle (GO:0043226);; cellular component: cell part (GO:0044464);; biological process: response to stimulus (GO:0050896);; molecular function: catalytic activity (GO:0003824);; molecular function: binding (GO:0005488)
LOC_Os01g60770	LOC_Os01g60770	12.3479	576	9.90803	502	11.7563	606	0.608579	34	0.85954	44	0.941196	44	1.82586e-42	-3.6258	down	--	--	Molecular Function: structural constituent of cell wall (GO:0005199);; Cellular Component: extracellular region (GO:0005576);; Cellular Component: cell wall (GO:0005618);; Cellular Component: cytosol (GO:0005829);; Biological Process: syncytium formation (GO:0006949);; Cellular Component: plant-type cell wall (GO:0009505);; Cellular Component: plasmodesma (GO:0009506);; Cellular Component: chloro…	--	--	--	--	Pollen allergen;; Lytic transglycolase	Expansin-A2 OS=Oryza sativa subsp. japonica OX=39947 GN=EXPA2 PE=2 SV=2	G	Carbohydrate transport and metabolism	PREDICTED: expansin-A2 [Oryza sativa Japonica Group]	molecular function: structural molecule activity (GO:0005198);; cellular component: extracellular region (GO:0005576);; cellular component: cell (GO:0005623);; cellular component: cell part (GO:0044464);; biological process: cellular process (GO:0009987);; biological process: developmental process (GO:0032502);; biological process: single-organism process (GO:0044699);; cellular component: cell j…
LOC_Os07g30830	LOC_Os07g30830	1.36613	35	1.52425	40	1.67945	47	0.204449	7	0.746332	19	0.196046	5	0.0047844	-1.80504	down	--	--	Cellular Component: ESCRT III complex (GO:0000815);; Molecular Function: protein binding (GO:0005515);; Cellular Component: plasma membrane (GO:0005886);; Biological Process: protein transport (GO:0015031);; Biological Process: vesicle-mediated transport (GO:0016192);;	K12194|3.90262e-65|osa:4343270|K12194 charged multivesicular body protein 4 | (RefSeq) OJ1218_C12.1; vacuolar protein sorting-associated protein 32 homolog 1	Endocytosis (ko04144)	[U]	Intracellular trafficking, secretion, and vesicular transport	Snf7	Vacuolar protein sorting-associated protein 32 homolog 1 OS=Arabidopsis thaliana OX=3702 GN=VPS32.1 PE=1 SV=1	U	Intracellular trafficking, secretion, and vesicular transport	PREDICTED: vacuolar protein sorting-associated protein 32 homolog 1 [Oryza sativa Japonica Group]	cellular component: cell (GO:0005623);; cellular component: membrane (GO:0016020);; cellular component: macromolecular complex (GO:0032991);; cellular component: organelle (GO:0043226);; cellular component: organelle part (GO:0044422);; cellular component: membrane part (GO:0044425);; cellular component: cell part (GO:0044464);; molecular function: binding (GO:0005488);; biological process: local…
LOC_Os06g45330	LOC_Os06g45330	8.03136	468	7.6603	485	6.5022	419	1.09391	76	1.11898	71	0.64715	38	7.05484e-31	-2.77681	down	[L]	Replication, recombination and repair	Molecular Function: endonuclease activity (GO:0004519);; Biological Process: DNA repair (GO:0006281);;	--	--	[R]	General function prediction only	Endonuclease V	--	L	Replication, recombination and repair	endonuclease V protein-like [Oryza sativa Japonica Group]	biological process: metabolic process (GO:0008152);; biological process: cellular process (GO:0009987);; molecular function: catalytic activity (GO:0003824);; biological process: response to stimulus (GO:0050896)
LOC_Os11g45040	LOC_Os11g45040	22.5987	423	24.4841	497	20.9098	432	0	0	0	0	0.220995	5	1.61116e-09	-6.58968	down	--	--	Cellular Component: mitochondrion (GO:0005739);;	--	--	--	--	--	--	--	--	hypothetical protein LOC_Os11g45040 [Oryza sativa Japonica Group]	cellular component: cell (GO:0005623);; cellular component: organelle (GO:0043226);; cellular component: cell part (GO:0044464)
LOC_Os06g48620	LOC_Os06g48620	15.5257	1690	21.7987	2578	15.5995	1876	5.35151	688	4.93608	584	5.46776	588	6.38156e-15	-1.58398	down	[EH]	Amino acid transport and metabolism;; Coenzyme transport and metabolism	Biological Process: signal transduction (GO:0007165);; Biological Process: para-aminobenzoic acid biosynthetic process (GO:0008153);; Cellular Component: chloroplast (GO:0009507);; Biological Process: response to bacterium (GO:0009617);; Biological Process: response to fungus (GO:0009620);; Biological Process: response to abiotic stimulus (GO:0009628);; Biological Process: response to hormone (GO…	K13950|0|osa:4341959|K13950 para-aminobenzoate synthetase [EC:2.6.1.85] | (RefSeq) ADCS; probable aminodeoxychorismate synthase, chloroplastic	Folate biosynthesis (ko00790)	[J]	Translation, ribosomal structure and biogenesis	chorismate binding enzyme;; Glutamine amidotransferase class-I;; Anthranilate synthase component I, N terminal region	Probable aminodeoxychorismate synthase, chloroplastic OS=Oryza sativa subsp. japonica OX=39947 GN=ADCS PE=2 SV=1	E	Amino acid transport and metabolism	PREDICTED: probable aminodeoxychorismate synthase, chloroplastic isoform X1 [Oryza sativa Japonica Group]	biological process: cellular process (GO:0009987);; biological process: biological regulation (GO:0065007);; biological process: metabolic process (GO:0008152);; biological process: single-organism process (GO:0044699);; cellular component: cell (GO:0005623);; cellular component: organelle (GO:0043226);; cellular component: cell part (GO:0044464);; biological process: response to stimulus (GO:005…
LOC_Os09g04508	LOC_Os09g04508	13.6483	470	12.4986	467	12.5497	477	2.58985	106	2.37436	89	3.14725	107	1.1608e-19	-2.07956	down	--	--	Cellular Component: mitochondrion (GO:0005739);;	--	--	--	--	--	--	--	--	hypothetical protein OsJ_28448 [Oryza sativa Japonica Group]	cellular component: cell (GO:0005623);; cellular component: organelle (GO:0043226);; cellular component: cell part (GO:0044464)
LOC_Os02g21090	LOC_Os02g21090	0.793546	72	0.712427	76	0.965717	92	0.084645	10	0.07305	8	0.033434	4	8.22847e-11	-3.26314	down	--	--	Biological Process: mRNA splicing, via spliceosome (GO:0000398);; Molecular Function: transcription antitermination factor activity, RNA binding (GO:0001072);; Molecular Function: double-stranded DNA binding (GO:0003690);; Molecular Function: single-stranded DNA binding (GO:0003697);; Molecular Function: transcription factor activity, sequence-specific DNA binding (GO:0003700);; Molecular Functio…	--	--	--	--	--	Transcription factor bHLH144 OS=Arabidopsis thaliana OX=3702 GN=BHLH144 PE=1 SV=1	K	Transcription	PREDICTED: transcription factor bHLH144 [Oryza sativa Japonica Group]	biological process: metabolic process (GO:0008152);; biological process: cellular process (GO:0009987);; biological process: biological regulation (GO:0065007);; molecular function: nucleic acid binding transcription factor activity (GO:0001071);; molecular function: binding (GO:0005488);; cellular component: extracellular region (GO:0005576);; cellular component: cell (GO:0005623);; cellular com…
LOC_Os02g09310	LOC_Os02g09310	19.3789	958	40.5513	2178	19.3	1055	0.402466	24	1.42396	77	0.610304	30	4.33189e-28	-4.78121	down	[QV]	Secondary metabolites biosynthesis, transport and catabolism;; Defense mechanisms	Molecular Function: monooxygenase activity (GO:0004497);; Molecular Function: iron ion binding (GO:0005506);; Molecular Function: electron carrier activity (GO:0009055);; Cellular Component: membrane (GO:0016020);; Cellular Component: cytoplasmic vesicle (GO:0016023);; Biological Process: diterpenoid biosynthetic process (GO:0016102);; Molecular Function: oxidoreductase activity, acting on paired…	--	--	[Q]	Secondary metabolites biosynthesis, transport and catabolism	Cytochrome P450	Cytochrome P450 71D10 OS=Glycine max OX=3847 GN=CYP71D10 PE=2 SV=1	Q	Secondary metabolites biosynthesis, transport and catabolism	PREDICTED: germacrene A oxidase [Oryza sativa Japonica Group]	biological process: metabolic process (GO:0008152);; biological process: single-organism process (GO:0044699);; molecular function: catalytic activity (GO:0003824);; molecular function: binding (GO:0005488);; molecular function: electron carrier activity (GO:0009055);; cellular component: membrane (GO:0016020);; biological process: cellular process (GO:0009987);; cellular component: organelle (GO…
LOC_Os09g37480	LOC_Os09g37480	5.637	120	6.03536	139	6.50349	152	1.60591	41	1.07703	25	0.60948	13	1.66704e-08	-2.26221	down	--	--	Molecular Function: calmodulin binding (GO:0005516);; Cellular Component: mitochondrion (GO:0005739);; Biological Process: auxin-activated signaling pathway (GO:0009734);;	--	--	--	--	Auxin responsive protein	Auxin-responsive protein SAUR36 OS=Oryza sativa subsp. japonica OX=39947 GN=SAUR39 PE=2 SV=1	S	Function unknown	PREDICTED: auxin-responsive protein SAUR36-like [Oryza sativa Japonica Group]	molecular function: binding (GO:0005488);; cellular component: cell (GO:0005623);; cellular component: organelle (GO:0043226);; cellular component: cell part (GO:0044464);; biological process: cellular process (GO:0009987);; biological process: signaling (GO:0023052);; biological process: single-organism process (GO:0044699);; biological process: response to stimulus (GO:0050896);; biological pro…
LOC_Os01g70190	LOC_Os01g70190	16.2899	1233	12.4312	1023	18.4152	1540	6.90019	617	6.33515	521	3.9229	293	1.52167e-07	-1.317	down	[M]	Cell wall/membrane/envelope biogenesis	Cellular Component: Golgi membrane (GO:0000139);; Cellular Component: mitochondrion (GO:0005739);; Cellular Component: endosome (GO:0005768);; Cellular Component: trans-Golgi network (GO:0005802);; Biological Process: plant-type secondary cell wall biogenesis (GO:0009834);; Biological Process: glucuronoxylan biosynthetic process (GO:0010417);; Cellular Component: integral component of membrane (G…	K20870|0|osa:4327242|K20870 putative beta-1,4-xylosyltransferase IRX10 [EC:2.4.2.-] | (RefSeq) OsJ_04617; probable glucuronosyltransferase Os01g0926600	--	[GMW]	Carbohydrate transport and metabolism;; Cell wall/membrane/envelope biogenesis;; Extracellular structures	Exostosin family	Probable glucuronosyltransferase Os01g0926600 OS=Oryza sativa subsp. japonica OX=39947 GN=Os01g0926600 PE=2 SV=1	S	Function unknown	PREDICTED: probable glucuronosyltransferase Os01g0926600 [Oryza sativa Japonica Group]	cellular component: cell (GO:0005623);; cellular component: membrane (GO:0016020);; cellular component: organelle (GO:0043226);; cellular component: organelle part (GO:0044422);; cellular component: cell part (GO:0044464);; biological process: cellular process (GO:0009987);; biological process: cellular component organization or biogenesis (GO:0071840);; biological process: metabolic process (GO:…
LOC_Os09g06464	LOC_Os09g06464	150.589	7911	190.489	10872	174.518	10128	13.5703	842	7.65447	437	9.21635	478	1.78933e-60	-3.90906	down	--	--	Molecular Function: DNA binding (GO:0003677);; Molecular Function: transcription factor activity, sequence-specific DNA binding (GO:0003700);; Molecular Function: protein binding (GO:0005515);; Cellular Component: intracellular (GO:0005622);; Cellular Component: nucleolus (GO:0005730);; Biological Process: circadian rhythm (GO:0007623);; Molecular Function: zinc ion binding (GO:0008270);; Biologi…	--	--	[K]	Transcription	CCT motif;; B-box zinc finger	Zinc finger protein CO3 OS=Oryza sativa subsp. japonica OX=39947 GN=CO3 PE=2 SV=1	K	Transcription	PREDICTED: zinc finger protein CONSTANS-LIKE 2 isoform X1 [Oryza sativa Japonica Group]	molecular function: binding (GO:0005488);; biological process: biological regulation (GO:0065007);; molecular function: nucleic acid binding transcription factor activity (GO:0001071);; cellular component: cell (GO:0005623);; cellular component: cell part (GO:0044464);; cellular component: organelle (GO:0043226);; cellular component: organelle part (GO:0044422);; biological process: rhythmic proc…
LOC_Os07g36500	LOC_Os07g36500	6.0526	137	5.02531	124	4.84507	121	1.33048	36	1.59663	40	0.958532	22	2.83128e-08	-1.83958	down	--	--	Cellular Component: nucleosome (GO:0000786);; Molecular Function: DNA binding (GO:0003677);; Cellular Component: nucleolus (GO:0005730);; Cellular Component: mitochondrion (GO:0005739);; Cellular Component: vacuolar membrane (GO:0005774);; Cellular Component: Golgi apparatus (GO:0005794);; Cellular Component: cytosol (GO:0005829);; Cellular Component: plasma membrane (GO:0005886);; Biological Pro…	K11254|1.24465e-50|zma:103634846|K11254 histone H4 | (RefSeq) histone H4	--	[B]	Chromatin structure and dynamics	Centromere kinetochore component CENP-T histone fold;; TATA box binding protein associated factor (TAF)	Histone H4 OS=Glycine max OX=3847 PE=3 SV=1	B	Chromatin structure and dynamics	histone H4 [Zea mays]	cellular component: cell (GO:0005623);; cellular component: macromolecular complex (GO:0032991);; cellular component: organelle (GO:0043226);; cellular component: organelle part (GO:0044422);; cellular component: cell part (GO:0044464);; molecular function: binding (GO:0005488);; cellular component: membrane (GO:0016020);; biological process: cellular process (GO:0009987);; biological process: ce…
LOC_Os06g39640	LOC_Os06g39640	5.67179	624	5.40594	646	5.16105	627	1.95497	254	2.63294	315	1.42997	155	7.52003e-09	-1.28677	down	--	--	Molecular Function: translation initiation factor activity (GO:0003743);; Molecular Function: endoribonuclease activity (GO:0004521);; Molecular Function: protein binding (GO:0005515);; Cellular Component: nucleolus organizer region (GO:0005731);; Cellular Component: cytoplasm (GO:0005737);; Cellular Component: mitochondrion (GO:0005739);; Cellular Component: cytosol (GO:0005829);; Biological Pro…	K11593|0|osa:9269490|K11593 eukaryotic translation initiation factor 2C | (RefSeq) OsPNH1, PHN1; protein argonaute PNH1	--	[J]	Translation, ribosomal structure and biogenesis	Piwi domain;; N-terminal domain of argonaute;; PAZ domain;; Argonaute linker 1 domain;; Argonaute linker 2 domain;; Mid domain of argonaute	Protein argonaute PNH1 OS=Oryza sativa subsp. japonica OX=39947 GN=PHN1 PE=2 SV=1	J	Translation, ribosomal structure and biogenesis	PREDICTED: protein argonaute PNH1 [Oryza sativa Japonica Group]	biological process: metabolic process (GO:0008152);; biological process: cellular process (GO:0009987);; molecular function: binding (GO:0005488);; molecular function: catalytic activity (GO:0003824);; cellular component: cell (GO:0005623);; cellular component: membrane-enclosed lumen (GO:0031974);; cellular component: macromolecular complex (GO:0032991);; cellular component: organelle (GO:004322…
LOC_Os08g10080	LOC_Os08g10080	92.2055	4175	94.2362	4636	79.4919	3976	0.198371	11	0.735311	37	0.593944	27	3.01143e-120	-7.1991	down	--	--	Biological Process: mRNA splicing, via spliceosome (GO:0000398);; Biological Process: RNA methylation (GO:0001510);; Molecular Function: DNA binding (GO:0003677);; Molecular Function: transcription factor activity, sequence-specific DNA binding (GO:0003700);; Cellular Component: cytosol (GO:0005829);; Biological Process: regulation of transcription, DNA-templated (GO:0006355);; Biological Process…	--	--	--	--	No apical meristem (NAM) protein	NAC domain-containing protein 21/22 OS=Arabidopsis thaliana OX=3702 GN=NAC021 PE=1 SV=2	S	Function unknown	PREDICTED: NAC domain-containing protein 21/22 isoform X1 [Oryza sativa Japonica Group]	biological process: metabolic process (GO:0008152);; biological process: cellular process (GO:0009987);; molecular function: binding (GO:0005488);; biological process: biological regulation (GO:0065007);; molecular function: nucleic acid binding transcription factor activity (GO:0001071);; cellular component: cell (GO:0005623);; cellular component: cell part (GO:0044464);; biological process: res…
LOC_Os07g49080	LOC_Os07g49080	3.59801	294	3.746	333	3.2578	294	1.18018	114	0.996076	89	1.09928	89	6.7025e-12	-1.5271	down	--	--	Cellular Component: plasma membrane (GO:0005886);; Biological Process: carbohydrate metabolic process (GO:0005975);; Biological Process: response to abiotic stimulus (GO:0009628);; Biological Process: cell tip growth (GO:0009932);; Biological Process: cellulose microfibril organization (GO:0010215);; Cellular Component: cytoplasmic vesicle (GO:0016023);; Biological Process: cell growth (GO:001604…	--	--	--	--	COBRA-like protein;; Cellulose binding domain	COBRA-like protein 7 OS=Arabidopsis thaliana OX=3702 GN=COBL7 PE=1 SV=2	S	Function unknown	PREDICTED: COBRA-like protein 7 [Oryza sativa Japonica Group]	cellular component: cell (GO:0005623);; cellular component: membrane (GO:0016020);; cellular component: cell part (GO:0044464);; biological process: metabolic process (GO:0008152);; biological process: response to stimulus (GO:0050896);; biological process: cellular process (GO:0009987);; biological process: developmental process (GO:0032502);; biological process: growth (GO:0040007);; biological…
LOC_Os02g19970	LOC_Os02g19970	2.36763	139	1.61725	104	2.04512	132	0.078911	6	0.208676	14	0	0	4.18944e-10	-3.99339	down	[E]	Amino acid transport and metabolism	Biological Process: regulation of cell growth by extracellular stimulus (GO:0001560);; Molecular Function: L-alanine:2-oxoglutarate aminotransferase activity (GO:0004021);; Molecular Function: L-aspartate:2-oxoglutarate aminotransferase activity (GO:0004069);; Molecular Function: cystathionine beta-lyase activity (GO:0004121);; Molecular Function: L-tyrosine:2-oxoglutarate aminotransferase activi…	K00815|0|dosa:Os02t0302700-01|K00815 tyrosine aminotransferase [EC:2.6.1.5] | (RAP-DB) Os02g0302700, NAAT2, NICOTINAMINE_AMINOTRANSFERASE_2; Similar to Nicotianamine aminotransferase A.	Ubiquinone and other terpenoid-quinone biosynthesis (ko00130);; Cysteine and methionine metabolism (ko00270);; Tyrosine metabolism (ko00350);; Phenylalanine metabolism (ko00360);; Phenylalanine, tyrosine and tryptophan biosynthesis (ko00400);; Isoquinoline alkaloid biosynthesis (ko00950);; Tropane, piperidine and pyridine alkaloid biosynthesis (ko00960);; Biosynthesis of amino acids (ko01230)	[E]	Amino acid transport and metabolism	Aminotransferase class I and II	Nicotianamine aminotransferase A OS=Hordeum vulgare OX=4513 GN=naat-A PE=1 SV=2	E	Amino acid transport and metabolism	putative nicotianamine aminotransferase A [Oryza sativa Japonica Group]	biological process: biological regulation (GO:0065007);; molecular function: catalytic activity (GO:0003824);; cellular component: cell (GO:0005623);; cellular component: organelle (GO:0043226);; cellular component: cell part (GO:0044464);; biological process: metabolic process (GO:0008152);; biological process: cellular process (GO:0009987);; biological process: single-organism process (GO:00446…
LOC_Os02g47605	LOC_Os02g47605	3.0585	397	2.44277	344	3.66886	525	0.512158	79	0.304355	43	0.381198	49	6.51391e-19	-2.75182	down	[L]	Replication, recombination and repair	Molecular Function: DNA binding (GO:0003677);; Molecular Function: ATP binding (GO:0005524);; Biological Process: DNA replication (GO:0006260);; Biological Process: DNA-dependent DNA replication (GO:0006261);; Biological Process: embryo development ending in seed dormancy (GO:0009793);; Biological Process: gene expression (GO:0010467);; Cellular Component: intracellular organelle (GO:0043229);; B…	--	--	[DL]	Cell cycle control, cell division, chromosome partitioning;; Replication, recombination and repair	DNA polymerase III, delta subunit;; ATPase family associated with various cellular activities (AAA)	Replication factor C subunit 3 OS=Arabidopsis thaliana OX=3702 GN=RFC3 PE=2 SV=1	L	Replication, recombination and repair	PREDICTED: uncharacterized protein LOC107275933 isoform X1 [Oryza sativa Japonica Group]	molecular function: binding (GO:0005488);; biological process: metabolic process (GO:0008152);; biological process: cellular process (GO:0009987);; biological process: reproduction (GO:0000003);; biological process: reproductive process (GO:0022414);; biological process: multicellular organismal process (GO:0032501);; biological process: developmental process (GO:0032502);; biological process: si…
Oryza_sativa_newGene_1513	--	20.5411	1354	28.811	1631	31.8506	1817	5.12178	399	1.65228	119	1.61951	106	1.77767e-12	-2.83745	down	--	--	--	--	--	--	--	--	--	--	--	Os01g0608300, partial [Oryza sativa Japonica Group]	--
LOC_Os01g09305	LOC_Os01g09305	35.6886	951	45.6291	1321	43.4664	1279	6.09163	192	8.00287	232	7.6256	201	4.82755e-28	-2.36018	down	--	--	Biological Process: xylan metabolic process (GO:0045491);;	K13144|5.76956e-164|osa:4326768|K13144 integrator complex subunit 7 | (RefSeq) uncharacterized LOC4326768	--	[S]	Function unknown	--	--	S	Function unknown	PREDICTED: uncharacterized protein LOC4326768 isoform X1 [Oryza sativa Japonica Group]	biological process: metabolic process (GO:0008152);; biological process: cellular process (GO:0009987)
LOC_Os01g68470	LOC_Os01g68470	8.16433	257	4.11222	141	5.32149	185	0.245204	10	0.625062	22	0.291117	10	9.5631e-16	-3.61072	down	--	--	--	--	--	--	--	C1 domain	--	--	--	hypothetical protein OsJ_04512 [Oryza sativa Japonica Group]	--
LOC_Os11g14430	LOC_Os11g14430	59.8024	3782	61.4963	4225	48.3623	3379	20.3682	1522	18.1527	1247	17.3894	1085	1.67537e-24	-1.4431	down	[J]	Translation, ribosomal structure and biogenesis	Molecular Function: nucleotide binding (GO:0000166);; Molecular Function: double-stranded DNA binding (GO:0003690);; Molecular Function: single-stranded DNA binding (GO:0003697);; Molecular Function: RNA binding (GO:0003723);; Molecular Function: single-stranded RNA binding (GO:0003727);; Cellular Component: mitochondrion (GO:0005739);; Cellular Component: cytosol (GO:0005829);; Biological Proces…	K13161|0|dosa:Os11t0250000-01|K13161 heterogeneous nuclear ribonucleoprotein R | (RAP-DB) Os11g0250000; Similar to RNA recognition motif family protein, expressed.	--	[A]	RNA processing and modification	RNA recognition motif. (a.k.a. RRM, RBD, or RNP domain);; Occluded RNA-recognition motif;; RNA recognition motif;; RNA binding motif	Heterogeneous nuclear ribonucleoprotein Q OS=Arabidopsis thaliana OX=3702 GN=LIF2 PE=1 SV=1	S	Function unknown	PREDICTED: heterogeneous nuclear ribonucleoprotein R isoform X2 [Oryza sativa Japonica Group]	molecular function: binding (GO:0005488);; cellular component: cell (GO:0005623);; cellular component: organelle (GO:0043226);; cellular component: cell part (GO:0044464);; biological process: metabolic process (GO:0008152);; biological process: cellular process (GO:0009987);; biological process: single-organism process (GO:0044699);; biological process: response to stimulus (GO:0050896);; biolog…
LOC_Os04g48840	LOC_Os04g48840	5.20735	168	2.62704	92	8.05365	287	1.4093	54	1.97879	70	0.763545	25	0.000443949	-1.75941	down	--	--	Cellular Component: plastid (GO:0009536);; Cellular Component: membrane (GO:0016020);; Cellular Component: intracellular organelle (GO:0043229);;	--	--	[T]	Signal transduction mechanisms	Transmembrane proteins 14C	Protein FATTY ACID EXPORT 4, chloroplastic OS=Arabidopsis thaliana OX=3702 GN=FAX4 PE=2 SV=1	T	Signal transduction mechanisms	PREDICTED: protein FATTY ACID EXPORT 4, chloroplastic [Oryza sativa Japonica Group]	cellular component: cell (GO:0005623);; cellular component: organelle (GO:0043226);; cellular component: cell part (GO:0044464);; cellular component: membrane (GO:0016020)
LOC_Os01g51700	LOC_Os01g51700	10.2234	427	7.6214	352	8.38453	391	4.42878	234	3.79817	190	2.71628	113	2.89841e-05	-1.02929	down	[R]	General function prediction only	Molecular Function: GTP binding (GO:0005525);; Cellular Component: nucleus (GO:0005634);; Cellular Component: mitochondrion (GO:0005739);; Cellular Component: vacuolar membrane (GO:0005774);; Cellular Component: Golgi apparatus (GO:0005794);; Cellular Component: plasma membrane (GO:0005886);; Biological Process: protein folding (GO:0006457);; Biological Process: nitrogen compound metabolic proces…	K07897|6.99361e-154|osa:4325946|K07897 Ras-related protein Rab-7A | (RefSeq) ras-related protein Rab7	Endocytosis (ko04144);; Phagosome (ko04145)	[R]	General function prediction only	Ras family;; Ras of Complex, Roc, domain of DAPkinase;; ADP-ribosylation factor family;; Gtr1/RagA G protein conserved region;; 50S ribosome-binding GTPase	Ras-related protein Rab7 OS=Glycine max OX=3847 PE=2 SV=1	S	Function unknown	PREDICTED: ras-related protein Rab7 [Oryza sativa Japonica Group]	molecular function: binding (GO:0005488);; cellular component: cell (GO:0005623);; cellular component: organelle (GO:0043226);; cellular component: cell part (GO:0044464);; cellular component: membrane (GO:0016020);; cellular component: organelle part (GO:0044422);; biological process: cellular process (GO:0009987);; biological process: metabolic process (GO:0008152);; biological process: cellula…
LOC_Os05g16740	LOC_Os05g16740	4.26747	464	4.01229	474	3.8339	460	0	0	0.02526	3	0.064085	7	4.37576e-44	-6.80589	down	[K]	Transcription	Molecular Function: protein serine/threonine kinase activity (GO:0004674);; Molecular Function: calmodulin binding (GO:0005516);; Molecular Function: ATP binding (GO:0005524);; Cellular Component: mitochondrion (GO:0005739);; Cellular Component: vacuole (GO:0005773);; Cellular Component: plasma membrane (GO:0005886);; Biological Process: protein phosphorylation (GO:0006468);; Cellular Component: …	--	--	--	--	Protein tyrosine kinase;; Protein kinase domain;; Di-glucose binding within endoplasmic reticulum;; Leucine rich repeat	Probable LRR receptor-like serine/threonine-protein kinase At1g56130 OS=Arabidopsis thaliana OX=3702 GN=At1g56130 PE=2 SV=2	S	Function unknown	hypothetical protein OsI_19211 [Oryza sativa Indica Group]	biological process: metabolic process (GO:0008152);; biological process: cellular process (GO:0009987);; molecular function: catalytic activity (GO:0003824);; molecular function: binding (GO:0005488);; cellular component: cell (GO:0005623);; cellular component: organelle (GO:0043226);; cellular component: cell part (GO:0044464);; cellular component: membrane (GO:0016020);; cellular component: cel…
LOC_Os06g44150	LOC_Os06g44150	12.2683	718	12.3942	788	12.6918	820	5.47847	379	5.52782	351	3.78305	219	4.89709e-11	-1.19035	down	--	--	Cellular Component: vacuole (GO:0005773);; Cellular Component: plasma membrane (GO:0005886);; Cellular Component: plastid (GO:0009536);; Molecular Function: magnesium ion transmembrane transporter activity (GO:0015095);; Biological Process: magnesium ion transport (GO:0015693);; Cellular Component: integral component of membrane (GO:0016021);; Biological Process: response to stimulus (GO:0050896)…	K16075|0|osa:4341687|K16075 magnesium transporter | (RefSeq) MRS2-B; magnesium transporter MRS2-B	--	[P]	Inorganic ion transport and metabolism	CorA-like Mg2+ transporter protein	Magnesium transporter MRS2-B OS=Oryza sativa subsp. japonica OX=39947 GN=MRS2-B PE=2 SV=1	U	Intracellular trafficking, secretion, and vesicular transport	PREDICTED: magnesium transporter MRS2-B [Oryza sativa Japonica Group]	cellular component: cell (GO:0005623);; cellular component: organelle (GO:0043226);; cellular component: cell part (GO:0044464);; cellular component: membrane (GO:0016020);; biological process: localization (GO:0051179);; molecular function: transporter activity (GO:0005215);; cellular component: membrane part (GO:0044425);; biological process: response to stimulus (GO:0050896)
LOC_Os08g41830	LOC_Os08g41830	83.3282	5963	84.6481	6581	85.3755	6749	13.697	1158	11.1424	867	10.1552	717	1.38517e-74	-2.70197	down	[C]	Energy production and conversion	Molecular Function: binding (GO:0005488);; Cellular Component: mitochondrion (GO:0005739);; Cellular Component: peroxisome (GO:0005777);; Cellular Component: cytosol (GO:0005829);; Biological Process: sulfur compound metabolic process (GO:0006790);; Molecular Function: sulfite oxidase activity (GO:0008482);; Molecular Function: nitrate reductase activity (GO:0008940);; Molecular Function: electro…	K00387|0|osa:4346125|K00387 sulfite oxidase [EC:1.8.3.1] | (RefSeq) OJ1770_H02.34, OJ1789_C07.13, OsMCP; sulfite oxidase	Sulfur metabolism (ko00920)	[C]	Energy production and conversion	Oxidoreductase molybdopterin binding domain;; Mo-co oxidoreductase dimerisation domain	Sulfite oxidase OS=Arabidopsis thaliana OX=3702 GN=SOX PE=1 SV=1	S	Function unknown	PREDICTED: sulfite oxidase [Oryza sativa Japonica Group]	molecular function: binding (GO:0005488);; cellular component: cell (GO:0005623);; cellular component: organelle (GO:0043226);; cellular component: cell part (GO:0044464);; biological process: metabolic process (GO:0008152);; biological process: cellular process (GO:0009987);; biological process: single-organism process (GO:0044699);; molecular function: catalytic activity (GO:0003824);; molecula…
LOC_Os03g38650	LOC_Os03g38650	6.00572	103	5.11557	95	4.96921	94	1.95523	40	1.79491	34	0.696034	12	0.000121753	-1.65988	down	--	--	Cellular Component: mitochondrion (GO:0005739);;	--	--	--	--	--	--	--	--	hypothetical protein [Oryza sativa Japonica Group]	cellular component: cell (GO:0005623);; cellular component: organelle (GO:0043226);; cellular component: cell part (GO:0044464)
LOC_Os08g33350	LOC_Os08g33350	4.32545	170	5.43511	232	5.9089	257	0.249716	12	0.475695	21	0.191585	8	8.74912e-22	-3.83709	down	--	--	Molecular Function: nucleotide binding (GO:0000166);; Molecular Function: nucleic acid binding (GO:0003676);; Biological Process: RNA processing (GO:0006396);; Biological Process: multicellular organism development (GO:0007275);; Biological Process: xylem and phloem pattern formation (GO:0010051);; Biological Process: ribosome biogenesis (GO:0042254);; Cellular Component: intracellular membrane-b…	--	--	--	--	RNA recognition motif. (a.k.a. RRM, RBD, or RNP domain);; Nup53/35/40-type RNA recognition motif	--	--	--	PREDICTED: uncharacterized protein LOC4345633 [Oryza sativa Japonica Group]	molecular function: binding (GO:0005488);; biological process: metabolic process (GO:0008152);; biological process: cellular process (GO:0009987);; biological process: multicellular organismal process (GO:0032501);; biological process: developmental process (GO:0032502);; biological process: single-organism process (GO:0044699);; biological process: cellular component organization or biogenesis (…
LOC_Os11g05800	LOC_Os11g05800	39.3796	1720	16.9551	805	23.5303	1135	2.54038	131	3.43728	163	5.70845	246	6.34336e-11	-2.54462	down	--	--	Cellular Component: cytoplasmic vesicle (GO:0016023);;	--	--	[V]	Defense mechanisms	TB2/DP1, HVA22 family	HVA22-like protein j OS=Arabidopsis thaliana OX=3702 GN=HVA22J PE=2 SV=2	U	Intracellular trafficking, secretion, and vesicular transport	PREDICTED: putative HVA22-like protein g isoform X1 [Oryza sativa Japonica Group]	--
LOC_Os11g27540	LOC_Os11g27540	4.6869	141	3.15532	103	3.90776	130	0.096606	4	0.12318	5	0.286577	9	7.56989e-16	-4.11388	down	--	--	Cellular Component: cytoplasmic vesicle (GO:0016023);;	--	--	--	--	--	--	S	Function unknown	PREDICTED: uncharacterized protein LOC4350481 [Oryza sativa Japonica Group]	--
LOC_Os09g28550	LOC_Os09g28550	1.86338	51	1.83078	55	3.06709	93	0.278751	10	0.096091	3	0.216483	6	2.6009e-07	-3.1476	down	--	--	Molecular Function: catalytic activity (GO:0003824);; Molecular Function: protein binding (GO:0005515);; Biological Process: lipid metabolic process (GO:0006629);; Cellular Component: plastid (GO:0009536);; Biological Process: brassinosteroid mediated signaling pathway (GO:0009742);; Cellular Component: membrane (GO:0016020);; Biological Process: cellular component organization (GO:0016043);; Bio…	K14499|3.59915e-93|osa:4347277|K14499 BRI1 kinase inhibitor 1 | (RefSeq) BIP119, BKI1, OsJ_29642; probable BRI1 kinase inhibitor 1	Plant hormone signal transduction (ko04075)	--	--	--	Probable BRI1 kinase inhibitor 1 OS=Oryza sativa subsp. japonica OX=39947 GN=BKI1 PE=1 SV=1	T	Signal transduction mechanisms	PREDICTED: probable BRI1 kinase inhibitor 1 [Oryza sativa Japonica Group]	molecular function: catalytic activity (GO:0003824);; molecular function: binding (GO:0005488);; biological process: metabolic process (GO:0008152);; biological process: single-organism process (GO:0044699);; cellular component: cell (GO:0005623);; cellular component: organelle (GO:0043226);; cellular component: cell part (GO:0044464);; biological process: cellular process (GO:0009987);; biologic…
LOC_Os08g06520	LOC_Os08g06520	12.831	451	10.7813	414	9.06046	350	3.04437	128	2.04866	81	1.78837	63	9.64234e-15	-2.04824	down	--	--	Biological Process: embryo development ending in seed dormancy (GO:0009793);;	--	--	--	--	Nnf1	--	S	Function unknown	PREDICTED: uncharacterized protein LOC4344732 [Oryza sativa Japonica Group]	biological process: reproduction (GO:0000003);; biological process: reproductive process (GO:0022414);; biological process: multicellular organismal process (GO:0032501);; biological process: developmental process (GO:0032502);; biological process: single-organism process (GO:0044699)
Oryza_sativa_newGene_3380	--	11.0948	537	10.5484	553	8.86237	474	0.321047	19	0.341901	18	0.208134	10	1.95688e-63	-4.90426	down	--	--	Molecular Function: nucleic acid binding (GO:0003676);;	--	--	--	--	--	--	--	--	Os04g0115700 [Oryza sativa Japonica Group]	molecular function: binding (GO:0005488)
LOC_Os03g59210	LOC_Os03g59210	12.2726	83	5.85609	43	26.6067	198	3.28213	27	1.96337	15	0.690014	5	0.000132972	-2.61203	down	--	--	Cellular Component: mitochondrion (GO:0005739);;	--	--	--	--	--	--	S	Function unknown	unknown protein [Oryza sativa Japonica Group]	cellular component: cell (GO:0005623);; cellular component: organelle (GO:0043226);; cellular component: cell part (GO:0044464)
LOC_Os05g34180	LOC_Os05g34180	11.8723	478	10.6427	466	9.51365	423	4.25127	202	4.01034	176	3.26169	130	1.70624e-12	-1.3156	down	[I]	Lipid transport and metabolism	Molecular Function: isopentenyl-diphosphate delta-isomerase activity (GO:0004452);; Cellular Component: mitochondrion (GO:0005739);; Cellular Component: cytosol (GO:0005829);; Biological Process: glycolytic process (GO:0006096);; Biological Process: isoprenoid biosynthetic process (GO:0008299);; Biological Process: aerobic respiration (GO:0009060);; Biological Process: isopentenyl diphosphate bio…	K01823|0|osa:4338791|K01823 isopentenyl-diphosphate Delta-isomerase [EC:5.3.3.2] | (RefSeq) isopentenyl-diphosphate Delta-isomerase I	Terpenoid backbone biosynthesis (ko00900)	[Q]	Secondary metabolites biosynthesis, transport and catabolism	NUDIX domain	Isopentenyl-diphosphate Delta-isomerase I OS=Camptotheca acuminata OX=16922 GN=IPI1 PE=2 SV=1	I	Lipid transport and metabolism	PREDICTED: isopentenyl-diphosphate Delta-isomerase I [Oryza sativa Japonica Group]	molecular function: catalytic activity (GO:0003824);; cellular component: cell (GO:0005623);; cellular component: organelle (GO:0043226);; cellular component: cell part (GO:0044464);; biological process: metabolic process (GO:0008152);; biological process: cellular process (GO:0009987);; biological process: single-organism process (GO:0044699);; biological process: reproduction (GO:0000003);; bio…
LOC_Os02g48122	LOC_Os02g48122	0.856318	55	1.0244	71	0.758017	53	0.284653	22	0.315176	22	0.06634	5	0.00160656	-1.74621	down	--	--	Cellular Component: cell part (GO:0044464);;	--	--	[R]	General function prediction only	PPR repeat family;; PPR repeat;; PPR repeat;; Pentatricopeptide repeat domain	Pentatricopeptide repeat-containing protein At3g62540, mitochondrial OS=Arabidopsis thaliana OX=3702 GN=At3g62540 PE=2 SV=1	S	Function unknown	PREDICTED: pentatricopeptide repeat-containing protein At1g77360, mitochondrial [Oryza sativa Japonica Group]	cellular component: cell part (GO:0044464)
LOC_Os06g16070	LOC_Os06g16070	1.2063	137	1.05597	130	0.816544	102	0.190552	26	0.07397	10	0.039195	5	3.52289e-09	-3.02083	down	[K]	Transcription	Biological Process: developmental process involved in reproduction (GO:0003006);; Molecular Function: protein kinase activity (GO:0004672);; Molecular Function: protein serine/threonine kinase activity (GO:0004674);; Molecular Function: protein tyrosine kinase activity (GO:0004713);; Molecular Function: binding (GO:0005488);; Molecular Function: ATP binding (GO:0005524);; Cellular Component: plas…	--	--	--	--	Leucine rich repeat;; Protein tyrosine kinase;; Protein kinase domain;; Leucine Rich repeats (2 copies);; Leucine Rich Repeat;; Leucine rich repeat N-terminal domain;; ABC1 family	Probable LRR receptor-like serine/threonine-protein kinase At3g47570 OS=Arabidopsis thaliana OX=3702 GN=At3g47570 PE=2 SV=1	S	Function unknown	putative bacterial blight resistance protein [Oryza sativa Japonica Group]	biological process: reproduction (GO:0000003);; biological process: reproductive process (GO:0022414);; biological process: developmental process (GO:0032502);; biological process: metabolic process (GO:0008152);; biological process: cellular process (GO:0009987);; molecular function: catalytic activity (GO:0003824);; molecular function: binding (GO:0005488);; cellular component: cell (GO:0005623…
LOC_Os03g02020	LOC_Os03g02020	19.8154	919	26.7944	1347	28.4102	1433	12.6336	734	5.93217	318	6.68699	327	3.28221e-05	-1.31844	down	--	--	Molecular Function: DNA binding (GO:0003677);; Biological Process: DNA methylation (GO:0006306);; Molecular Function: methyltransferase activity (GO:0008168);; Cellular Component: plastid (GO:0009536);;	--	--	--	--	Stress responsive A/B Barrel Domain	--	S	Function unknown	PREDICTED: uncharacterized protein LOC9267111 isoform X2 [Oryza sativa Japonica Group]	molecular function: binding (GO:0005488);; biological process: metabolic process (GO:0008152);; biological process: cellular process (GO:0009987);; molecular function: catalytic activity (GO:0003824);; cellular component: cell (GO:0005623);; cellular component: organelle (GO:0043226);; cellular component: cell part (GO:0044464)
Oryza_sativa_newGene_739	--	2.52315	79	1.7298	59	2.06897	72	0.088224	4	0.048548	2	0.134047	5	8.95562e-11	-3.95695	down	--	--	--	--	--	--	--	--	--	--	--	Os03g0277400 [Oryza sativa Japonica Group]	--
LOC_Os05g32810	LOC_Os05g32810	10.8	494	12.7533	633	9.59945	485	4.44489	240	5.05066	251	3.62209	164	2.59877e-09	-1.18422	down	--	--	--	--	--	--	--	--	--	S	Function unknown	PREDICTED: protein Aatf isoform X1 [Oryza sativa Japonica Group]	--
LOC_Os08g02690	LOC_Os08g02690	38.8048	4465	44.9287	5616	40.7938	5185	6.44986	877	13.1485	1644	6.27383	713	4.33896e-15	-2.11953	down	--	--	Cellular Component: cytoplasm (GO:0005737);; Biological Process: RNA metabolic process (GO:0016070);; Biological Process: primary metabolic process (GO:0044238);; Biological Process: cellular biosynthetic process (GO:0044249);; Biological Process: cellular macromolecule metabolic process (GO:0044260);; Biological Process: organic substance biosynthetic process (GO:1901576);;	--	--	[T]	Signal transduction mechanisms	MA3 domain	Eukaryotic translation initiation factor 4G OS=Arabidopsis thaliana OX=3702 GN=EIF4G PE=1 SV=2	S	Function unknown	PREDICTED: uncharacterized protein LOC4344544 [Oryza sativa Japonica Group]	cellular component: cell (GO:0005623);; cellular component: cell part (GO:0044464);; biological process: metabolic process (GO:0008152);; biological process: cellular process (GO:0009987)
LOC_Os03g12700	LOC_Os03g12700	81.8514	4810	97.1885	6458	93.9454	6072	2.52022	154	1.42296	86	1.6325	84	5.51852e-139	-5.60628	down	--	--	Cellular Component: plastid (GO:0009536);;	--	--	--	--	--	Uncharacterized protein At1g01500 OS=Arabidopsis thaliana OX=3702 GN=At1g01500 PE=2 SV=1	S	Function unknown	PREDICTED: uncharacterized protein At1g01500 [Oryza sativa Japonica Group]	cellular component: cell (GO:0005623);; cellular component: organelle (GO:0043226);; cellular component: cell part (GO:0044464)
LOC_Os10g38690	LOC_Os10g38690	11.4004	272	11.6904	303	12.1521	321	0	0	0.206394	6	0.19571	5	1.11318e-33	-6.04697	down	[O]	Posttranslational modification, protein turnover, chaperones	Biological Process: maltose metabolic process (GO:0000023);; Molecular Function: glutathione transferase activity (GO:0004364);; Cellular Component: nucleus (GO:0005634);; Cellular Component: vacuolar membrane (GO:0005774);; Cellular Component: cytosol (GO:0005829);; Cellular Component: plasma membrane (GO:0005886);; Biological Process: pentose-phosphate shunt (GO:0006098);; Biological Process: t…	--	--	[O]	Posttranslational modification, protein turnover, chaperones	Glutathione S-transferase, N-terminal domain;; Glutathione S-transferase, N-terminal domain;; Glutathione S-transferase, C-terminal domain;; Glutathione S-transferase, C-terminal domain;; Glutathione S-transferase, N-terminal domain;; Glutathione S-transferase, C-terminal domain	Probable glutathione S-transferase GSTU6 OS=Oryza sativa subsp. japonica OX=39947 GN=GSTU6 PE=2 SV=2	O	Posttranslational modification, protein turnover, chaperones	PREDICTED: probable glutathione S-transferase GSTU6 [Oryza sativa Japonica Group]	biological process: metabolic process (GO:0008152);; biological process: cellular process (GO:0009987);; biological process: single-organism process (GO:0044699);; molecular function: catalytic activity (GO:0003824);; cellular component: cell (GO:0005623);; cellular component: organelle (GO:0043226);; cellular component: cell part (GO:0044464);; cellular component: membrane (GO:0016020);; cellula…
LOC_Os03g25420	LOC_Os03g25420	6.67931	708	6.95249	800	5.94311	695	0.855989	108	0.571105	66	0.394269	42	1.22645e-34	-3.2397	down	--	--	Cellular Component: peroxisome (GO:0005777);;	--	--	--	--	NYN domain	--	S	Function unknown	PREDICTED: uncharacterized protein LOC4332933 [Oryza sativa Japonica Group]	cellular component: cell (GO:0005623);; cellular component: organelle (GO:0043226);; cellular component: cell part (GO:0044464)
LOC_Os03g31730	LOC_Os03g31730	95.6638	10673	107.626	13046	105.914	13054	22.2011	2926	11.4545	1389	10.0684	1109	1.51877e-21	-2.66206	down	--	--	Biological Process: positive regulation of cell proliferation (GO:0008284);; Biological Process: embryo development ending in seed dormancy (GO:0009793);;	--	--	--	--	--	--	S	Function unknown	PREDICTED: putative leucine-rich repeat-containing protein DDB_G0290503 isoform X2 [Oryza sativa Japonica Group]	biological process: biological regulation (GO:0065007);; biological process: reproduction (GO:0000003);; biological process: reproductive process (GO:0022414);; biological process: multicellular organismal process (GO:0032501);; biological process: developmental process (GO:0032502);; biological process: single-organism process (GO:0044699)
Oryza_sativa_newGene_1917	--	3.11169	141	2.4463	142	2.21107	131	0.513513	33	0.254897	15	0.303907	17	3.99553e-11	-2.52731	down	--	--	Cellular Component: mitochondrion (GO:0005739);;	--	--	--	--	--	--	--	--	hypothetical protein [Oryza sativa Japonica Group]	cellular component: cell (GO:0005623);; cellular component: organelle (GO:0043226);; cellular component: cell part (GO:0044464)
LOC_Os11g14050	LOC_Os11g14050	2.0698	261	1.54513	212	1.82821	255	0.23354	35	0.140182	20	0.084103	11	9.95471e-20	-3.33502	down	[K]	Transcription	Molecular Function: nucleotide binding (GO:0000166);; Molecular Function: protein serine/threonine kinase activity (GO:0004674);; Molecular Function: ATP binding (GO:0005524);; Cellular Component: vacuole (GO:0005773);; Cellular Component: plasma membrane (GO:0005886);; Biological Process: protein phosphorylation (GO:0006468);; Biological Process: chromosome segregation (GO:0007059);; Biological …	--	--	--	--	Protein tyrosine kinase;; Protein kinase domain;; Leucine Rich repeats (2 copies);; Leucine rich repeat;; Leucine Rich Repeat;; Leucine rich repeat N-terminal domain	Probable leucine-rich repeat receptor-like protein kinase At5g49770 OS=Arabidopsis thaliana OX=3702 GN=At5g49770 PE=2 SV=1	S	Function unknown	PREDICTED: probable leucine-rich repeat receptor-like protein kinase At5g49770 [Oryza sativa Japonica Group]	molecular function: binding (GO:0005488);; biological process: metabolic process (GO:0008152);; biological process: cellular process (GO:0009987);; molecular function: catalytic activity (GO:0003824);; cellular component: cell (GO:0005623);; cellular component: organelle (GO:0043226);; cellular component: cell part (GO:0044464);; cellular component: membrane (GO:0016020);; biological process: sin…
LOC_Os01g50060	LOC_Os01g50060	5.23834	267	5.2707	292	5.0062	282	2.74399	166	2.39479	133	1.78922	90	1.034e-05	-1.00761	down	[E]	Amino acid transport and metabolism	Molecular Function: catalytic activity (GO:0003824);; Biological Process: metabolic process (GO:0008152);; Molecular Function: pyridoxal phosphate binding (GO:0030170);;	--	--	--	--	--	Putative D-cysteine desulfhydrase 2, mitochondrial OS=Oryza sativa subsp. japonica OX=39947 GN=Os01g0695600 PE=3 SV=1	S	Function unknown	Os01g0695600 [Oryza sativa Japonica Group]	molecular function: catalytic activity (GO:0003824);; biological process: metabolic process (GO:0008152);; molecular function: binding (GO:0005488)
ChrUn.fgenesh.gene.74	ChrUn.fgenesh.gene.74	1.79477	56	1.2631	43	3.81322	130	0.345485	13	0.49895	17	0.184796	6	5.84373e-05	-2.48796	down	[M]	Cell wall/membrane/envelope biogenesis	Cellular Component: plastid (GO:0009536);;	--	--	--	--	--	--	--	--	PREDICTED: uncharacterized protein LOC4325727 [Oryza sativa Japonica Group]	cellular component: cell (GO:0005623);; cellular component: organelle (GO:0043226);; cellular component: cell part (GO:0044464)
LOC_Os02g55030	LOC_Os02g55030	10.1231	979	9.03331	950	6.25279	668	0.935312	107	1.03863	110	1.0058	96	3.08576e-37	-2.91098	down	[I]	Lipid transport and metabolism	Molecular Function: protein binding (GO:0005515);; Cellular Component: vacuole (GO:0005773);; Cellular Component: cytosol (GO:0005829);; Biological Process: proteolysis (GO:0006508);; Molecular Function: dipeptidyl-peptidase activity (GO:0008239);; Molecular Function: hydrolase activity (GO:0016787);;	--	--	--	--	NUDIX domain;; Peptidase family M49	Nudix hydrolase 3 OS=Arabidopsis thaliana OX=3702 GN=NUDT3 PE=1 SV=1	L	Replication, recombination and repair	PREDICTED: nudix hydrolase 3 [Oryza sativa Japonica Group]	molecular function: binding (GO:0005488);; cellular component: cell (GO:0005623);; cellular component: organelle (GO:0043226);; cellular component: cell part (GO:0044464);; biological process: metabolic process (GO:0008152);; molecular function: catalytic activity (GO:0003824)
LOC_Os10g28970	LOC_Os10g28970	2.35612	149	1.85456	127	2.10763	147	0.053867	5	0.029284	3	0.030331	2	4.05338e-21	-5.12817	down	--	--	Molecular Function: protein binding (GO:0005515);; Cellular Component: nucleoplasm (GO:0005654);; Cellular Component: cytoplasm (GO:0005737);; Biological Process: response to osmotic stress (GO:0006970);; Biological Process: cell communication (GO:0007154);; Biological Process: multicellular organism development (GO:0007275);; Cellular Component: plastid (GO:0009536);; Biological Process: RNA met…	--	--	[DR]	Cell cycle control, cell division, chromosome partitioning;; General function prediction only	BTB/POZ domain	BTB/POZ and MATH domain-containing protein 2 OS=Arabidopsis thaliana OX=3702 GN=BPM2 PE=1 SV=1	S	Function unknown	Os10g0425400, partial [Oryza sativa Japonica Group]	molecular function: binding (GO:0005488);; cellular component: cell (GO:0005623);; cellular component: organelle (GO:0043226);; cellular component: organelle part (GO:0044422);; cellular component: cell part (GO:0044464);; biological process: response to stimulus (GO:0050896);; biological process: cellular process (GO:0009987);; biological process: multicellular organismal process (GO:0032501);; …
LOC_Os01g07890	LOC_Os01g07890	13.2613	333	12.7997	349	12.8682	357	0.996228	30	2.15427	59	1.95918	49	1.62099e-17	-2.73958	down	--	--	--	--	--	--	--	Domain of unknown function (DUF4666)	MAPK kinase substrate protein At1g80180 OS=Arabidopsis thaliana OX=3702 GN=At1g80180 PE=1 SV=1	S	Function unknown	unknown protein [Oryza sativa Japonica Group]	--
LOC_Os01g65100	LOC_Os01g65100	48.7643	3644	44.379	3684	51.4793	4325	18.5465	1631	21.7295	1786	10.1034	788	3.92071e-09	-1.38239	down	[E]	Amino acid transport and metabolism	Molecular Function: transporter activity (GO:0005215);; Cellular Component: mitochondrion (GO:0005739);; Cellular Component: Golgi apparatus (GO:0005794);; Cellular Component: plasma membrane (GO:0005886);; Biological Process: nitrogen compound metabolic process (GO:0006807);; Biological Process: transport (GO:0006810);; Biological Process: cation transport (GO:0006812);; Cellular Component: plas…	--	--	[E]	Amino acid transport and metabolism	POT family	Protein NRT1/ PTR FAMILY 5.10 OS=Arabidopsis thaliana OX=3702 GN=NPF5.10 PE=2 SV=1	E	Amino acid transport and metabolism	PREDICTED: uncharacterized protein LOC4324944 [Oryza sativa Japonica Group]	molecular function: transporter activity (GO:0005215);; cellular component: cell (GO:0005623);; cellular component: organelle (GO:0043226);; cellular component: cell part (GO:0044464);; cellular component: membrane (GO:0016020);; biological process: metabolic process (GO:0008152);; biological process: localization (GO:0051179);; cellular component: cell junction (GO:0030054);; biological process:…
LOC_Os04g39270	LOC_Os04g39270	28.1368	1523	28.1829	1657	29.7703	1780	7.2973	467	7.37137	434	4.89824	262	1.70308e-29	-1.98966	down	[E]	Amino acid transport and metabolism	Molecular Function: nucleic acid binding (GO:0003676);; Molecular Function: catalytic activity (GO:0003824);; Molecular Function: indole-3-glycerol-phosphate synthase activity (GO:0004425);; Molecular Function: ribonuclease activity (GO:0004540);; Molecular Function: copper ion binding (GO:0005507);; Cellular Component: nucleus (GO:0005634);; Biological Process: tryptophan metabolic process (GO:0…	K01609|0|osa:4336102|K01609 indole-3-glycerol phosphate synthase [EC:4.1.1.48] | (RefSeq) indole-3-glycerol phosphate synthase, chloroplastic	Phenylalanine, tyrosine and tryptophan biosynthesis (ko00400);; Biosynthesis of amino acids (ko01230)	[E]	Amino acid transport and metabolism	Indole-3-glycerol phosphate synthase	Indole-3-glycerol phosphate synthase, chloroplastic OS=Arabidopsis thaliana OX=3702 GN=IGPS PE=1 SV=2	E	Amino acid transport and metabolism	PREDICTED: indole-3-glycerol phosphate synthase, chloroplastic [Oryza sativa Japonica Group]	molecular function: binding (GO:0005488);; molecular function: catalytic activity (GO:0003824);; biological process: metabolic process (GO:0008152);; biological process: cellular process (GO:0009987);; cellular component: cell (GO:0005623);; cellular component: organelle (GO:0043226);; cellular component: cell part (GO:0044464);; biological process: single-organism process (GO:0044699);; biologic…
LOC_Os09g29200	LOC_Os09g29200	302.627	13035	215.208	10071	168.063	7997	79.5806	4049	94.7099	4431	91.3878	3884	2.89814e-08	-1.19523	down	[O]	Posttranslational modification, protein turnover, chaperones	Molecular Function: glutathione transferase activity (GO:0004364);; Cellular Component: nucleus (GO:0005634);; Cellular Component: vacuolar membrane (GO:0005774);; Cellular Component: cytosol (GO:0005829);; Cellular Component: plasma membrane (GO:0005886);; Biological Process: glucose metabolic process (GO:0006006);; Biological Process: fatty acid beta-oxidation (GO:0006635);; Biological Process:…	K00799|1.1016e-162|osa:4347319|K00799 glutathione S-transferase [EC:2.5.1.18] | (RefSeq) OJ1005_D12.39, P0676H02.1; glutathione transferase GST 23	Glutathione metabolism (ko00480)	[O]	Posttranslational modification, protein turnover, chaperones	Glutathione S-transferase, N-terminal domain;; Glutathione S-transferase, N-terminal domain;; Glutathione S-transferase, N-terminal domain;; Glutathione S-transferase, C-terminal domain;; Glutathione S-transferase, C-terminal domain	Glutathione transferase GST 23 OS=Zea mays OX=4577 PE=2 SV=1	O	Posttranslational modification, protein turnover, chaperones	PREDICTED: glutathione transferase GST 23 [Oryza sativa Japonica Group]	molecular function: catalytic activity (GO:0003824);; cellular component: cell (GO:0005623);; cellular component: organelle (GO:0043226);; cellular component: cell part (GO:0044464);; cellular component: membrane (GO:0016020);; cellular component: organelle part (GO:0044422);; biological process: metabolic process (GO:0008152);; biological process: single-organism process (GO:0044699);; biologica…
LOC_Os07g27350	LOC_Os07g27350	5.74099	501	5.41286	513	4.87275	469	1.83822	190	2.29563	218	1.03326	89	4.93462e-08	-1.48284	down	[ER]	Amino acid transport and metabolism;; General function prediction only	--	--	--	--	--	Acyclic terpene utilisation family protein AtuA	--	S	Function unknown	PREDICTED: uncharacterized protein LOC4343149 [Oryza sativa Japonica Group]	--
LOC_Os01g73100	LOC_Os01g73100	9.37075	301	8.60155	300	9.74493	346	2.31227	88	3.55548	124	2.97674	95	5.29097e-09	-1.48719	down	--	--	--	--	--	--	--	--	--	--	--	transposon protein, putative, unclassified [Oryza sativa Japonica Group]	--
LOC_Os12g31470	LOC_Os12g31470	0.625916	143	0.471704	117	0.507588	128	0.081259	22	0.12061	30	0.044992	11	3.55782e-10	-2.49078	down	[K]	Transcription	Biological Process: MAPK cascade (GO:0000165);; Molecular Function: nucleotide binding (GO:0000166);; Biological Process: immune response-regulating signaling pathway (GO:0002764);; Biological Process: regionalization (GO:0003002);; Molecular Function: RNA binding (GO:0003723);; Molecular Function: RNA-directed DNA polymerase activity (GO:0003964);; Molecular Function: aspartic-type endopeptidase…	--	--	--	--	Protein tyrosine kinase;; Protein kinase domain;; Leucine rich repeat;; Leucine Rich repeats (2 copies);; Retroviral aspartyl protease;; Retrotransposon gag protein;; Leucine rich repeat N-terminal domain;; gag-polyprotein putative aspartyl protease;; Leucine Rich Repeat	Receptor kinase-like protein Xa21 OS=Oryza sativa subsp. indica OX=39946 GN=XA21 PE=1 SV=1	L	Replication, recombination and repair	retrotransposon protein, putative, unclassified [Oryza sativa Japonica Group]	biological process: metabolic process (GO:0008152);; biological process: cellular process (GO:0009987);; biological process: signaling (GO:0023052);; biological process: single-organism process (GO:0044699);; biological process: response to stimulus (GO:0050896);; biological process: biological regulation (GO:0065007);; molecular function: binding (GO:0005488);; biological process: multicellular …
LOC_Os05g46470	LOC_Os05g46470	9.43148	219	8.57885	216	8.53385	218	2.61199	72	2.51254	64	1.71616	40	8.16828e-12	-1.7783	down	--	--	Cellular Component: cytoplasmic vesicle (GO:0016023);;	--	--	--	--	--	--	S	Function unknown	PREDICTED: uncharacterized protein LOC9268161 [Oryza sativa Japonica Group]	--
LOC_Os10g33490	LOC_Os10g33490	0.74259	54	0.989815	78	0.717726	57	0	0	0	0	0	0	3.79938e-09	-7.13843	down	--	--	Biological Process: proteolysis (GO:0006508);; Molecular Function: peptidase activity (GO:0008233);;	--	--	--	--	Trypsin-like peptidase domain	--	S	Function unknown	putative serine protease [Oryza sativa Japonica Group]	biological process: metabolic process (GO:0008152);; molecular function: catalytic activity (GO:0003824)
LOC_Os08g28010	LOC_Os08g28010	13.2159	1013	8.71012	725	11.405	965	0.35788	33	0.448718	38	0.310382	24	4.69437e-69	-4.68798	down	--	--	--	--	--	--	--	Plant transposase (Ptta/En/Spm family);; TNP1/EN/SPM transposase	--	S	Function unknown	PREDICTED: uncharacterized protein LOC4342716 isoform X1 [Oryza sativa Japonica Group]	--
LOC_Os07g32560	LOC_Os07g32560	19.2059	995	20.1617	1135	23.802	1362	8.93515	547	6.03318	340	2.69631	138	2.04538e-06	-1.69426	down	[S]	Function unknown	Molecular Function: catalytic activity (GO:0003824);; Molecular Function: ATP-dependent peptidase activity (GO:0004176);; Molecular Function: binding (GO:0005488);; Biological Process: proteolysis (GO:0006508);; Cellular Component: chloroplast (GO:0009507);; Cellular Component: membrane (GO:0016020);; Biological Process: multicellular organismal process (GO:0032501);; Biological Process: primary …	--	--	[O]	Posttranslational modification, protein turnover, chaperones	ATP-dependent protease La (LON) substrate-binding domain	--	O	Posttranslational modification, protein turnover, chaperones	PREDICTED: lon protease [Oryza sativa Japonica Group]	molecular function: catalytic activity (GO:0003824);; biological process: metabolic process (GO:0008152);; molecular function: binding (GO:0005488);; cellular component: cell (GO:0005623);; cellular component: organelle (GO:0043226);; cellular component: cell part (GO:0044464);; cellular component: membrane (GO:0016020);; biological process: multicellular organismal process (GO:0032501);; biologi…
LOC_Os10g19970	LOC_Os10g19970	28.5274	799	24.9895	761	30.6146	948	2.5576	85	3.59988	110	1.84892	52	1.77953e-39	-3.22669	down	--	--	Molecular Function: binding (GO:0005488);; Cellular Component: cytoplasm (GO:0005737);; Cellular Component: mitochondrion (GO:0005739);; Cellular Component: plastid (GO:0009536);; Biological Process: cellular process (GO:0009987);; Biological Process: macromolecule metabolic process (GO:0043170);; Cellular Component: intracellular membrane-bounded organelle (GO:0043231);; Biological Process: sing…	--	--	--	--	--	--	--	--	expressed protein [Oryza sativa Japonica Group]	molecular function: binding (GO:0005488);; cellular component: cell (GO:0005623);; cellular component: cell part (GO:0044464);; cellular component: organelle (GO:0043226);; biological process: cellular process (GO:0009987);; biological process: metabolic process (GO:0008152);; biological process: single-organism process (GO:0044699)
LOC_Os05g40150	LOC_Os05g40150	1.30428	165	1.65825	228	1.29931	182	0.506678	76	0.445511	62	0.271433	34	2.04484e-07	-1.63209	down	--	--	Molecular Function: transcription factor activity, sequence-specific DNA binding (GO:0003700);; Molecular Function: catalytic activity (GO:0003824);; Molecular Function: binding (GO:0005488);; Biological Process: DNA metabolic process (GO:0006259);; Biological Process: regulation of transcription, DNA-templated (GO:0006355);; Biological Process: defense response (GO:0006952);; Molecular Function:…	--	--	[T]	Signal transduction mechanisms	NB-ARC domain	Disease resistance RPP13-like protein 4 OS=Arabidopsis thaliana OX=3702 GN=RPP13L4 PE=1 SV=2	S	Function unknown	PREDICTED: putative disease resistance RPP13-like protein 3 [Oryza sativa Japonica Group]	biological process: biological regulation (GO:0065007);; molecular function: nucleic acid binding transcription factor activity (GO:0001071);; molecular function: catalytic activity (GO:0003824);; molecular function: binding (GO:0005488);; biological process: metabolic process (GO:0008152);; biological process: cellular process (GO:0009987);; biological process: response to stimulus (GO:0050896)
LOC_Os05g40260	LOC_Os05g40260	10.3674	523	8.61868	473	10.8633	606	3.16081	189	2.54694	140	1.88804	94	4.65855e-14	-1.81854	down	[J]	Translation, ribosomal structure and biogenesis	Cellular Component: nucleus (GO:0005634);; Biological Process: pentose-phosphate shunt (GO:0006098);; Molecular Function: N-acetyltransferase activity (GO:0008080);; Cellular Component: chloroplast (GO:0009507);;	--	--	--	--	Acetyltransferase (GNAT) family;; Acetyltransferase (GNAT) domain;; Acetyltransferase (GNAT) domain;; FR47-like protein	Serotonin N-acetyltransferase 1, chloroplastic OS=Oryza sativa subsp. japonica OX=39947 GN=SNAT1 PE=1 SV=1	S	Function unknown	PREDICTED: probable acetyltransferase NSI [Oryza sativa Japonica Group]	cellular component: cell (GO:0005623);; cellular component: organelle (GO:0043226);; cellular component: cell part (GO:0044464);; biological process: metabolic process (GO:0008152);; biological process: cellular process (GO:0009987);; biological process: single-organism process (GO:0044699);; molecular function: catalytic activity (GO:0003824)
LOC_Os02g17350	LOC_Os02g17350	30.1288	2718	38.4232	3772	28.4393	2824	16.7621	1789	11.9514	1183	9.82204	880	1.10141e-07	-1.17293	down	--	--	Cellular Component: intracellular (GO:0005622);; Biological Process: intracellular protein transport (GO:0006886);;	--	--	[U]	Intracellular trafficking, secretion, and vesicular transport	VHS domain;; GAT domain	TOM1-like protein 9 OS=Arabidopsis thaliana OX=3702 GN=TOL9 PE=1 SV=1	S	Function unknown	PREDICTED: TOM1-like protein 2 isoform X1 [Oryza sativa Japonica Group]	cellular component: cell (GO:0005623);; cellular component: cell part (GO:0044464);; biological process: localization (GO:0051179)
LOC_Os08g01380	LOC_Os08g01380	1178.97	38774	1205.5	43075	1520.02	55225	147.665	5736	110.024	3931	69.9542	2271	1.45237e-41	-3.42421	down	[C]	Energy production and conversion	Molecular Function: protein binding (GO:0005515);; Biological Process: pentose-phosphate shunt (GO:0006098);; Biological Process: ferredoxin metabolic process (GO:0006124);; Molecular Function: ferrous iron binding (GO:0008198);; Molecular Function: electron carrier activity (GO:0009055);; Biological Process: response to light stimulus (GO:0009416);; Cellular Component: chloroplast stroma (GO:000…	K02639|3.43056e-74|osa:4344439|K02639 ferredoxin | (RefSeq) ADI1, OJ1300_E01.1, OsJ_024720, ferredoxin; ferredoxin-1, chloroplastic	Photosynthesis (ko00195)	--	--	2Fe-2S iron-sulfur cluster binding domain	Ferredoxin-1, chloroplastic OS=Oryza sativa subsp. japonica OX=39947 GN=ADI1 PE=1 SV=1	C	Energy production and conversion	PREDICTED: ferredoxin-1, chloroplastic [Oryza sativa Japonica Group]	molecular function: binding (GO:0005488);; biological process: metabolic process (GO:0008152);; biological process: cellular process (GO:0009987);; biological process: single-organism process (GO:0044699);; molecular function: electron carrier activity (GO:0009055);; biological process: response to stimulus (GO:0050896);; cellular component: cell (GO:0005623);; cellular component: organelle (GO:0…
LOC_Os11g25560	LOC_Os11g25560	1.02625	79	2.73888	229	2.34618	200	0.737017	67	0.107444	9	0.225337	18	0.000559628	-2.25881	down	--	--	Biological Process: transcription, DNA-templated (GO:0006351);; Biological Process: response to gibberellin (GO:0009739);; Biological Process: cellular component organization (GO:0016043);; Biological Process: brassinosteroid biosynthetic process (GO:0016132);; Biological Process: regulation of cellular biosynthetic process (GO:0031326);; Biological Process: monocarboxylic acid metabolic process …	--	--	--	--	--	Transcription factor bHLH62 OS=Arabidopsis thaliana OX=3702 GN=BHLH62 PE=2 SV=1	S	Function unknown	expressed protein [Oryza sativa Japonica Group]	biological process: metabolic process (GO:0008152);; biological process: cellular process (GO:0009987);; biological process: response to stimulus (GO:0050896);; biological process: cellular component organization or biogenesis (GO:0071840);; biological process: single-organism process (GO:0044699);; biological process: biological regulation (GO:0065007);; molecular function: binding (GO:0005488);…
LOC_Os07g28470	LOC_Os07g28470	0.742888	67	1.17236	114	0.822741	82	0.071136	8	0.2105	21	0.069277	7	5.29374e-07	-2.67938	down	--	--	Molecular Function: DNA primase activity (GO:0003896);; Biological Process: DNA replication, synthesis of RNA primer (GO:0006269);;	--	--	--	--	Herpesviridae UL52/UL70 DNA primase	--	S	Function unknown	PREDICTED: DNA-directed primase/polymerase protein isoform X1 [Oryza sativa Japonica Group]	biological process: metabolic process (GO:0008152);; biological process: cellular process (GO:0009987);; molecular function: catalytic activity (GO:0003824)
LOC_Os06g22380	LOC_Os06g22380	5.89308	296	5.16873	248	5.51459	302	3.58483	180	2.62958	107	1.99375	80	0.000173919	-1.10857	down	--	--	Biological Process: telomere maintenance (GO:0000723);; Molecular Function: DNA helicase activity (GO:0003678);; Biological Process: DNA repair (GO:0006281);; Biological Process: DNA recombination (GO:0006310);; Biological Process: meiosis I (GO:0007127);; Biological Process: post-embryonic development (GO:0009791);; Cellular Component: membrane (GO:0016020);; Biological Process: DNA duplex unwin…	--	--	[D]	Cell cycle control, cell division, chromosome partitioning	Domain of unknown function DUF223	Replication protein A 70 kDa DNA-binding subunit B OS=Arabidopsis thaliana OX=3702 GN=RPA1B PE=3 SV=1	L	Replication, recombination and repair	Os06g0329200 [Oryza sativa Japonica Group]	biological process: metabolic process (GO:0008152);; biological process: cellular process (GO:0009987);; biological process: biological regulation (GO:0065007);; biological process: cellular component organization or biogenesis (GO:0071840);; molecular function: catalytic activity (GO:0003824);; biological process: response to stimulus (GO:0050896);; biological process: reproduction (GO:0000003);…
LOC_Os09g15630	LOC_Os09g15630	0.700222	49	0.873878	66	0.633638	49	0.018504	2	0	0	0	0	1.85947e-09	-5.57304	down	--	--	Molecular Function: nucleic acid binding (GO:0003676);; Biological Process: proteolysis (GO:0006508);; Molecular Function: cysteine-type peptidase activity (GO:0008234);; Biological Process: DNA integration (GO:0015074);; Cellular Component: cytoplasmic vesicle (GO:0016023);;	--	--	--	--	Transposase family tnp2;; Domain of unknown function (DUF4218);; Transposase-associated domain	--	--	--	putative polyprotein [Oryza sativa Japonica Group]	molecular function: binding (GO:0005488);; biological process: metabolic process (GO:0008152);; molecular function: catalytic activity (GO:0003824);; biological process: cellular process (GO:0009987)
Oryza_sativa_newGene_3422	--	0.741133	66	1.38001	134	0.668394	66	0	0	0	0	0	0	2.75564e-10	-7.52551	down	--	--	--	--	--	--	--	--	--	K	Transcription	hypothetical protein NitaMp081 [Nicotiana tabacum]	--
LOC_Os08g07060	LOC_Os08g07060	32.4447	1381	30.6304	1417	33.7851	1589	6.7413	339	6.08424	282	4.36111	184	7.52925e-38	-2.3417	down	[S]	Function unknown	Cellular Component: mitochondrion (GO:0005739);; Biological Process: aromatic amino acid family biosynthetic process (GO:0009073);; Cellular Component: chloroplast thylakoid membrane (GO:0009535);; Cellular Component: chloroplast stroma (GO:0009570);; Biological Process: NAD(P)H dehydrogenase complex assembly (GO:0010275);; Biological Process: iron-sulfur cluster assembly (GO:0016226);;	--	--	--	--	Chlororespiratory reduction 6	Protein CHLORORESPIRATORY REDUCTION 6, chloroplastic OS=Arabidopsis thaliana OX=3702 GN=CRR6 PE=2 SV=1	S	Function unknown	PREDICTED: protein CHLORORESPIRATORY REDUCTION 6, chloroplastic [Oryza sativa Japonica Group]	cellular component: cell (GO:0005623);; cellular component: organelle (GO:0043226);; cellular component: cell part (GO:0044464);; biological process: metabolic process (GO:0008152);; biological process: cellular process (GO:0009987);; biological process: single-organism process (GO:0044699);; cellular component: membrane (GO:0016020);; cellular component: organelle part (GO:0044422);; biological …
LOC_Os06g39470	LOC_Os06g39470	5.51376	297	4.39339	257	8.43039	501	2.48498	158	2.06719	121	1.64237	88	2.08608e-05	-1.41322	down	--	--	Molecular Function: O-acetyltransferase activity (GO:0016413);; Molecular Function: transferase activity, transferring acyl groups other than amino-acyl groups (GO:0016747);; Biological Process: primary metabolic process (GO:0044238);; Biological Process: cellular biosynthetic process (GO:0044249);; Biological Process: single-organism process (GO:0044699);; Biological Process: single-organism met…	--	--	--	--	Transferase family	Acyl transferase 7 OS=Oryza sativa subsp. japonica OX=39947 GN=AT7 PE=2 SV=1	S	Function unknown	PREDICTED: 3&apos;-N-debenzoyl-2&apos;-deoxytaxol N-benzoyltransferase [Oryza sativa Japonica Group]	molecular function: catalytic activity (GO:0003824);; biological process: metabolic process (GO:0008152);; biological process: cellular process (GO:0009987);; biological process: single-organism process (GO:0044699)
LOC_Os03g53860	LOC_Os03g53860	113.946	10976	113.01	11833	121.63	12593	4.29631	462	6.04269	616	3.98321	325	5.02745e-129	-4.53803	down	[G]	Carbohydrate transport and metabolism	Molecular Function: hydrolase activity, hydrolyzing O-glycosyl compounds (GO:0004553);; Biological Process: carbohydrate metabolic process (GO:0005975);; Biological Process: metabolic process (GO:0008152);; Cellular Component: cytoplasmic vesicle (GO:0016023);; Molecular Function: hydrolase activity, acting on glycosyl bonds (GO:0016798);; Cellular Component: cell part (GO:0044464);;	K01188|0|osa:4334116|K01188 beta-glucosidase [EC:3.2.1.21] | (RefSeq) beta-glucosidase BoGH3B	Cyanoamino acid metabolism (ko00460);; Starch and sucrose metabolism (ko00500);; Phenylpropanoid biosynthesis (ko00940)	--	--	Glycosyl hydrolase family 3 N terminal domain;; Glycosyl hydrolase family 3 C-terminal domain	Beta-xylosidase/alpha-L-arabinofuranosidase 2 OS=Medicago sativa subsp. varia OX=36902 GN=Xyl2 PE=2 SV=1	G	Carbohydrate transport and metabolism	PREDICTED: beta-glucosidase BoGH3B isoform X1 [Oryza sativa Japonica Group]	molecular function: catalytic activity (GO:0003824);; biological process: metabolic process (GO:0008152);; cellular component: cell part (GO:0044464)
LOC_Os06g08650	LOC_Os06g08650	0.499846	52	0.863966	98	0.619788	72	0.100074	13	0.055403	7	0.058684	7	6.90166e-08	-2.84296	down	--	--	Molecular Function: endonuclease activity (GO:0004519);; Biological Process: DNA metabolic process (GO:0006259);; Biological Process: meiosis I (GO:0007127);; Biological Process: response to light stimulus (GO:0009416);; Cellular Component: chloroplast (GO:0009507);; Cellular Component: plastid (GO:0009536);; Biological Process: chloroplast organization (GO:0009658);; Biological Process: phloem o…	--	--	[R]	General function prediction only	PPR repeat family;; PPR repeat;; PPR repeat;; Pentatricopeptide repeat domain;; Pentacotripeptide-repeat region of PRORP;; Tetratricopeptide repeat;; Tetratricopeptide repeat	Pentatricopeptide repeat-containing protein At2g03380, mitochondrial OS=Arabidopsis thaliana OX=3702 GN=PCMP-E47 PE=3 SV=1	S	Function unknown	PREDICTED: pentatricopeptide repeat-containing protein At2g03380, mitochondrial [Oryza sativa Japonica Group]	biological process: metabolic process (GO:0008152);; biological process: cellular process (GO:0009987);; molecular function: catalytic activity (GO:0003824);; biological process: reproduction (GO:0000003);; biological process: reproductive process (GO:0022414);; biological process: single-organism process (GO:0044699);; biological process: cellular component organization or biogenesis (GO:0071840…
LOC_Os02g35700	LOC_Os02g35700	2.0031	79	2.18262	98	1.50495	61	0.512732	24	0.789047	34	0.491383	19	0.000423864	-1.48688	down	[F]	Nucleotide transport and metabolism	Molecular Function: nucleoside diphosphate kinase activity (GO:0004550);; Molecular Function: ATP binding (GO:0005524);; Cellular Component: mitochondrion (GO:0005739);; Biological Process: nucleoside diphosphate phosphorylation (GO:0006165);; Biological Process: GTP biosynthetic process (GO:0006183);; Biological Process: UTP biosynthetic process (GO:0006228);; Biological Process: CTP biosyntheti…	K20790|1.08196e-116|osa:4329701|K20790 nucleoside diphosphate kinase homolog 5 | (RefSeq) probable nucleoside diphosphate kinase 5	Purine metabolism (ko00230);; Pyrimidine metabolism (ko00240)	[F]	Nucleotide transport and metabolism	Nucleoside diphosphate kinase	Probable nucleoside diphosphate kinase 5 OS=Arabidopsis thaliana OX=3702 GN=At1g17410 PE=2 SV=1	F	Nucleotide transport and metabolism	PREDICTED: probable nucleoside diphosphate kinase 5 [Oryza sativa Japonica Group]	biological process: metabolic process (GO:0008152);; biological process: cellular process (GO:0009987);; molecular function: catalytic activity (GO:0003824);; molecular function: binding (GO:0005488);; cellular component: cell (GO:0005623);; cellular component: organelle (GO:0043226);; cellular component: cell part (GO:0044464);; biological process: single-organism process (GO:0044699);; biologic…
LOC_Os01g13690	LOC_Os01g13690	341.352	22585	415.081	29893	507.661	37129	88.0457	6883	90.5942	6516	70.9967	4633	5.3578e-28	-2.19679	down	[EH]	Amino acid transport and metabolism;; Coenzyme transport and metabolism	Molecular Function: binding (GO:0005488);; Biological Process: metabolic process (GO:0008152);; Biological Process: para-aminobenzoic acid biosynthetic process (GO:0008153);; Molecular Function: transaminase activity (GO:0008483);; Molecular Function: 4-amino-4-deoxychorismate lyase activity (GO:0008696);; Cellular Component: chloroplast stroma (GO:0009570);; Cellular Component: membrane (GO:0016…	K18482|0|osa:4326358|K18482 4-amino-4-deoxychorismate lyase [EC:4.1.3.38] | (RefSeq) D-amino-acid transaminase, chloroplastic	Folate biosynthesis (ko00790)	[E]	Amino acid transport and metabolism	Amino-transferase class IV	D-amino-acid transaminase, chloroplastic OS=Arabidopsis thaliana OX=3702 GN=DAAT PE=1 SV=1	E	Amino acid transport and metabolism	PREDICTED: D-amino-acid transaminase, chloroplastic isoform X1 [Oryza sativa Japonica Group]	molecular function: binding (GO:0005488);; biological process: metabolic process (GO:0008152);; biological process: cellular process (GO:0009987);; biological process: single-organism process (GO:0044699);; molecular function: catalytic activity (GO:0003824);; cellular component: cell (GO:0005623);; cellular component: organelle (GO:0043226);; cellular component: organelle part (GO:0044422);; cel…
LOC_Os03g53150	LOC_Os03g53150	4.22009	195	4.86374	250	4.76788	249	0.597188	36	0.628579	35	0.372144	19	3.93846e-20	-2.81779	down	--	--	Biological Process: polysaccharide biosynthetic process (GO:0000271);; Cellular Component: nucleus (GO:0005634);; Biological Process: regulation of transcription, DNA-templated (GO:0006355);; Biological Process: regulation of translation (GO:0006417);; Biological Process: pattern specification process (GO:0007389);; Biological Process: regulation of cell size (GO:0008361);; Biological Process: re…	K14484|9.14878e-95|osa:4334069|K14484 auxin-responsive protein IAA | (RefSeq) IAA1, IAA13, OJ1365_D05.5, OsJ_012025; auxin-responsive protein IAA13	Plant hormone signal transduction (ko04075)	--	--	AUX/IAA family	Auxin-responsive protein IAA13 OS=Oryza sativa subsp. japonica OX=39947 GN=IAA13 PE=2 SV=1	K	Transcription	PREDICTED: auxin-responsive protein IAA13 [Oryza sativa Japonica Group]	biological process: metabolic process (GO:0008152);; biological process: single-organism process (GO:0044699);; cellular component: cell (GO:0005623);; cellular component: organelle (GO:0043226);; cellular component: cell part (GO:0044464);; biological process: biological regulation (GO:0065007);; biological process: multicellular organismal process (GO:0032501);; biological process: cellular pro…
LOC_Os01g66020	LOC_Os01g66020	6.72129	449	9.9121	720	9.30724	687	1.04587	83	0.820144	60	0.992074	66	2.57365e-28	-3.00052	down	[T]	Signal transduction mechanisms	Molecular Function: protein serine/threonine kinase activity (GO:0004674);; Molecular Function: protein tyrosine kinase activity (GO:0004713);; Molecular Function: ATP binding (GO:0005524);; Cellular Component: vacuole (GO:0005773);; Cellular Component: plasma membrane (GO:0005886);; Biological Process: polysaccharide metabolic process (GO:0005976);; Biological Process: protein phosphorylation (G…	--	--	[T]	Signal transduction mechanisms	Protein kinase domain;; Protein tyrosine kinase	Probable receptor-like protein kinase At1g11050 OS=Arabidopsis thaliana OX=3702 GN=At1g11050 PE=2 SV=1	T	Signal transduction mechanisms	PREDICTED: probable receptor-like protein kinase At1g11050 [Oryza sativa Japonica Group]	biological process: metabolic process (GO:0008152);; biological process: cellular process (GO:0009987);; molecular function: catalytic activity (GO:0003824);; molecular function: binding (GO:0005488);; cellular component: cell (GO:0005623);; cellular component: organelle (GO:0043226);; cellular component: cell part (GO:0044464);; cellular component: membrane (GO:0016020);; biological process: dev…
LOC_Os03g10070	LOC_Os03g10070	6.12458	405	7.38054	531	5.62439	411	3.10695	243	1.8185	131	1.6505	108	1.7168e-06	-1.37861	down	[K]	Transcription	Molecular Function: rDNA binding (GO:0000182);; Molecular Function: translation initiation factor activity (GO:0003743);; Biological Process: transcription, DNA-templated (GO:0006351);; Biological Process: DNA-templated transcription, initiation (GO:0006352);; Biological Process: regulation of transcription, DNA-templated (GO:0006355);; Biological Process: translational initiation (GO:0006413);; …	K03124|0|osa:4331943|K03124 transcription initiation factor TFIIB | (RefSeq) uncharacterized LOC4331943	Basal transcription factors (ko03022)	[K]	Transcription	Transcription factor TFIIB repeat	Plant-specific TFIIB-related protein 1 OS=Arabidopsis thaliana OX=3702 GN=PBRP1 PE=2 SV=1	K	Transcription	PREDICTED: uncharacterized protein LOC4331943 [Oryza sativa Japonica Group]	molecular function: binding (GO:0005488);; biological process: metabolic process (GO:0008152);; biological process: cellular process (GO:0009987);; biological process: biological regulation (GO:0065007);; cellular component: cell (GO:0005623);; cellular component: membrane (GO:0016020);; cellular component: organelle (GO:0043226);; cellular component: organelle part (GO:0044422);; cellular compon…
LOC_Os07g47450	LOC_Os07g47450	34.1502	532	32.5335	550	22.7456	391	6.99938	129	2.54388	43	3.12806	48	7.92694e-12	-2.61903	down	--	--	Molecular Function: protein binding (GO:0005515);; Molecular Function: GTP binding (GO:0005525);; Cellular Component: plasma membrane (GO:0005886);; Biological Process: response to auxin (GO:0009733);; Biological Process: response to gibberellin (GO:0009739);; Biological Process: positive regulation of flower development (GO:0009911);; Biological Process: vegetative to reproductive phase transiti…	--	--	--	--	--	Flowering-promoting factor 1-like protein 5 OS=Oryza sativa subsp. japonica OX=39947 GN=Os07g0671000 PE=3 SV=1	S	Function unknown	PREDICTED: flowering-promoting factor 1-like protein 5 [Oryza sativa Japonica Group]	molecular function: binding (GO:0005488);; cellular component: cell (GO:0005623);; cellular component: membrane (GO:0016020);; cellular component: cell part (GO:0044464);; biological process: response to stimulus (GO:0050896);; biological process: biological regulation (GO:0065007);; biological process: reproduction (GO:0000003);; biological process: reproductive process (GO:0022414);; biological…
Oryza_sativa_newGene_1770	--	3.18176	184	1.80145	113	4.99135	318	0.115841	8	0.093623	6	0.177522	11	9.01323e-16	-4.34145	down	--	--	Molecular Function: DNA binding (GO:0003677);;	--	--	--	--	NUMOD3 motif (2 copies)	--	S	Function unknown	PREDICTED: uncharacterized protein LOC9271460 [Oryza sativa Japonica Group]	molecular function: binding (GO:0005488)
LOC_Os12g31480	LOC_Os12g31480	2.57602	152	2.57347	165	2.9311	191	1.04636	73	1.68325	108	0.771687	45	0.00175447	-1.06222	down	--	--	Biological Process: cell morphogenesis (GO:0000902);; Cellular Component: endoplasmic reticulum membrane (GO:0005789);; Biological Process: GPI anchor biosynthetic process (GO:0006506);; Cellular Component: integral component of membrane (GO:0016021);; Biological Process: cell growth (GO:0016049);; Molecular Function: kinase activity (GO:0016301);; Molecular Function: transferase activity, transf…	K07542|0|osa:4352265|K07542 phosphatidylinositol glycan, class V [EC:2.4.1.-] | (RefSeq) GPI mannosyltransferase 2	Glycosylphosphatidylinositol(GPI)-anchor biosynthesis (ko00563)	[R]	General function prediction only	Mannosyltransferase (PIG-V)	--	S	Function unknown	PREDICTED: GPI mannosyltransferase 2 [Oryza sativa Japonica Group]	biological process: cellular process (GO:0009987);; biological process: developmental process (GO:0032502);; biological process: single-organism process (GO:0044699);; biological process: cellular component organization or biogenesis (GO:0071840);; cellular component: cell (GO:0005623);; cellular component: membrane (GO:0016020);; cellular component: organelle (GO:0043226);; cellular component: o…
LOC_Os03g21964	LOC_Os03g21964	5.51947	501	6.41449	632	4.87612	489	2.37727	255	2.71916	268	2.11071	189	1.56464e-08	-1.06878	down	--	--	--	--	--	--	--	--	--	--	--	expressed protein [Oryza sativa Japonica Group]	--
LOC_Os05g25430	LOC_Os05g25430	5.00051	666	3.914	509	4.43606	602	1.4439	219	1.22544	201	1.42955	203	2.11313e-10	-1.37729	down	--	--	Molecular Function: protein kinase activity (GO:0004672);; Molecular Function: protein serine/threonine kinase activity (GO:0004674);; Molecular Function: ATP binding (GO:0005524);; Biological Process: glucose catabolic process (GO:0006007);; Biological Process: protein phosphorylation (GO:0006468);; Biological Process: response to osmotic stress (GO:0006970);; Biological Process: organelle organ…	--	--	[T]	Signal transduction mechanisms	Carbohydrate-binding protein of the ER;; Di-glucose binding within endoplasmic reticulum;; Protein tyrosine kinase;; Protein kinase domain	Receptor-like protein kinase FERONIA OS=Arabidopsis thaliana OX=3702 GN=FER PE=1 SV=1	T	Signal transduction mechanisms	hypothetical protein OsI_19448 [Oryza sativa Indica Group]	biological process: metabolic process (GO:0008152);; biological process: cellular process (GO:0009987);; molecular function: catalytic activity (GO:0003824);; molecular function: binding (GO:0005488);; biological process: single-organism process (GO:0044699);; biological process: response to stimulus (GO:0050896);; biological process: cellular component organization or biogenesis (GO:0071840);; c…
LOC_Os02g58170	LOC_Os02g58170	1.48153	132	1.19941	116	1.65698	163	0.658926	70	0.683471	66	0.521222	46	0.000608457	-1.05996	down	--	--	Molecular Function: nucleic acid binding (GO:0003676);; Molecular Function: binding (GO:0005488);; Molecular Function: protein binding (GO:0005515);; Cellular Component: cytosol (GO:0005829);; Biological Process: multicellular organism development (GO:0007275);; Cellular Component: chloroplast stroma (GO:0009570);; Cellular Component: cell part (GO:0044464);; Biological Process: single-organism c…	--	--	--	--	hAT family C-terminal dimerisation region	Zinc finger BED domain-containing protein RICESLEEPER 2 OS=Oryza sativa subsp. japonica OX=39947 GN=Os03g0733400 PE=2 SV=1	S	Function unknown	PREDICTED: uncharacterized protein LOC4331231 [Oryza sativa Japonica Group]	molecular function: binding (GO:0005488);; cellular component: cell (GO:0005623);; cellular component: cell part (GO:0044464);; biological process: multicellular organismal process (GO:0032501);; biological process: developmental process (GO:0032502);; biological process: single-organism process (GO:0044699);; cellular component: organelle (GO:0043226);; cellular component: organelle part (GO:004…
LOC_Os08g07850	LOC_Os08g07850	8.24519	900	7.90564	937	6.62397	799	2.28081	294	1.89253	225	2.23413	241	4.7839e-19	-1.66132	down	[L]	Replication, recombination and repair	Molecular Function: DNA binding (GO:0003677);; Molecular Function: DNA-directed DNA polymerase activity (GO:0003887);; Cellular Component: nucleus (GO:0005634);; Cellular Component: mitochondrion (GO:0005739);; Biological Process: DNA replication (GO:0006260);; Biological Process: mitochondrial DNA replication (GO:0006264);; Biological Process: double-strand break repair (GO:0006302);; Molecular …	K02335|0|osa:4344791|K02335 DNA polymerase I [EC:2.7.7.7] | (RefSeq) OJ1134_B10.10; DNA polymerase I B, mitochondrial	Purine metabolism (ko00230);; Pyrimidine metabolism (ko00240);; DNA replication (ko03030);; Base excision repair (ko03410);; Nucleotide excision repair (ko03420);; Homologous recombination (ko03440)	[R]	General function prediction only	DNA polymerase family A	DNA polymerase I B, mitochondrial OS=Oryza sativa subsp. japonica OX=39947 GN=Os08g0175600 PE=3 SV=1	L	Replication, recombination and repair	PREDICTED: DNA polymerase I B, mitochondrial isoform X1 [Oryza sativa Japonica Group]	molecular function: binding (GO:0005488);; biological process: metabolic process (GO:0008152);; biological process: cellular process (GO:0009987);; molecular function: catalytic activity (GO:0003824);; cellular component: cell (GO:0005623);; cellular component: organelle (GO:0043226);; cellular component: cell part (GO:0044464);; biological process: cellular component organization or biogenesis (…
LOC_Os07g06860	LOC_Os07g06860	0.73358	39	0.739082	43	1.5123	89	0	0	0.227956	14	0.0612	4	0.00116096	-2.86832	down	[I]	Lipid transport and metabolism	Molecular Function: binding (GO:0005488);; Cellular Component: cytoplasm (GO:0005737);; Biological Process: amino acid transport (GO:0006865);; Biological Process: defense response (GO:0006952);; Biological Process: metabolic process (GO:0008152);; Biological Process: cell death (GO:0008219);; Biological Process: response to abiotic stimulus (GO:0009628);; Biological Process: anatomical structure…	--	--	[V]	Defense mechanisms	alpha/beta hydrolase fold;; Carboxylesterase family	Probable carboxylesterase 15 OS=Arabidopsis thaliana OX=3702 GN=CXE15 PE=2 SV=1	I	Lipid transport and metabolism	PREDICTED: probable carboxylesterase 15 [Oryza sativa Japonica Group]	molecular function: binding (GO:0005488);; cellular component: cell (GO:0005623);; cellular component: cell part (GO:0044464);; biological process: single-organism process (GO:0044699);; biological process: localization (GO:0051179);; biological process: response to stimulus (GO:0050896);; biological process: metabolic process (GO:0008152);; biological process: cellular process (GO:0009987);; bio…
LOC_Os12g13660	LOC_Os12g13660	1.87681	284	1.68829	278	1.30364	218	0.537114	96	0.429861	71	0.304346	46	4.54688e-10	-1.76358	down	--	--	--	--	--	--	--	--	--	S	Function unknown	PREDICTED: uncharacterized protein LOC4351860 [Oryza sativa Japonica Group]	--
LOC_Os04g30160	LOC_Os04g30160	6.49016	592	4.81449	477	4.58463	462	0.330396	36	0.539256	54	0.633759	57	7.6775e-26	-3.20137	down	[M]	Cell wall/membrane/envelope biogenesis	Molecular Function: protein serine/threonine kinase activity (GO:0004674);; Molecular Function: calcium ion binding (GO:0005509);; Molecular Function: ATP binding (GO:0005524);; Cellular Component: plasma membrane (GO:0005886);; Biological Process: protein phosphorylation (GO:0006468);; Biological Process: biosynthetic process (GO:0009058);; Biological Process: oligosaccharide metabolic process (…	--	--	--	--	Protein kinase domain;; Protein tyrosine kinase;; Wall-associated receptor kinase galacturonan-binding	Wall-associated receptor kinase 2 OS=Arabidopsis thaliana OX=3702 GN=WAK2 PE=1 SV=1	T	Signal transduction mechanisms	PREDICTED: wall-associated receptor kinase 2 [Oryza sativa Japonica Group]	biological process: metabolic process (GO:0008152);; biological process: cellular process (GO:0009987);; molecular function: catalytic activity (GO:0003824);; molecular function: binding (GO:0005488);; cellular component: cell (GO:0005623);; cellular component: membrane (GO:0016020);; cellular component: cell part (GO:0044464);; biological process: single-organism process (GO:0044699);; biologica…
LOC_Os03g08070	LOC_Os03g08070	87.3701	9881	109.738	13479	105.663	13194	20.1157	2680	14.8784	1818	12.6631	1410	1.26446e-35	-2.52113	down	[P]	Inorganic ion transport and metabolism	Molecular Function: copper ion transmembrane transporter activity (GO:0005375);; Molecular Function: protein binding (GO:0005515);; Molecular Function: ATP binding (GO:0005524);; Cellular Component: cell wall (GO:0005618);; Cellular Component: endosome (GO:0005768);; Cellular Component: vacuolar membrane (GO:0005774);; Cellular Component: Golgi apparatus (GO:0005794);; Cellular Component: trans-G…	K01533|0|osa:4331814|K01533 Cu2+-exporting ATPase [EC:3.6.3.4] | (RefSeq) copper-transporting ATPase PAA2, chloroplastic	--	[P]	Inorganic ion transport and metabolism	E1-E2 ATPase;; haloacid dehalogenase-like hydrolase;; Heavy-metal-associated domain	Copper-transporting ATPase PAA2, chloroplastic OS=Arabidopsis thaliana OX=3702 GN=PAA2 PE=1 SV=1	P	Inorganic ion transport and metabolism	copper-translocating P-type ATPase family protein, expressed [Oryza sativa Japonica Group]	biological process: localization (GO:0051179);; molecular function: transporter activity (GO:0005215);; molecular function: binding (GO:0005488);; cellular component: cell (GO:0005623);; cellular component: cell part (GO:0044464);; cellular component: organelle (GO:0043226);; cellular component: membrane (GO:0016020);; cellular component: organelle part (GO:0044422);; cellular component: macromol…
LOC_Os01g36640	LOC_Os01g36640	1.2013	204	1.19534	221	0.925045	174	0.137301	28	0.250354	47	0.184385	31	5.28792e-13	-2.34734	down	[K]	Transcription	Molecular Function: binding (GO:0005488);; Molecular Function: ATP binding (GO:0005524);; Biological Process: apoptotic process (GO:0006915);; Biological Process: defense response (GO:0006952);; Cellular Component: cytoplasmic vesicle (GO:0016023);; Molecular Function: ADP binding (GO:0043531);; Cellular Component: cell part (GO:0044464);;	K13457|0|osa:4326180|K13457 disease resistance protein RPM1 | (RefSeq) disease resistance protein RPM1	Plant-pathogen interaction (ko04626)	[T]	Signal transduction mechanisms	NB-ARC domain	Disease resistance protein RPM1 OS=Arabidopsis thaliana OX=3702 GN=RPM1 PE=1 SV=1	S	Function unknown	PREDICTED: disease resistance protein RPM1 isoform X1 [Oryza sativa Japonica Group]	molecular function: binding (GO:0005488);; biological process: cellular process (GO:0009987);; biological process: single-organism process (GO:0044699);; biological process: response to stimulus (GO:0050896);; cellular component: cell part (GO:0044464)
LOC_Os01g09790	LOC_Os01g09790	1.70011	108	1.68387	116	1.67105	118	0.251373	19	0.106452	8	0.334615	21	1.4019e-08	-2.62331	down	--	--	Molecular Function: binding (GO:0005488);; Cellular Component: extracellular region (GO:0005576);; Cellular Component: mitochondrion (GO:0005739);; Cellular Component: plasma membrane (GO:0005886);; Biological Process: polysaccharide metabolic process (GO:0005976);; Biological Process: regulation of transcription, DNA-templated (GO:0006355);; Biological Process: phosphorus metabolic process (GO:0…	--	--	--	--	IQ calmodulin-binding motif	Protein IQ-DOMAIN 1 OS=Arabidopsis thaliana OX=3702 GN=IQD1 PE=1 SV=1	S	Function unknown	PREDICTED: protein IQ-DOMAIN 1 isoform X1 [Oryza sativa Japonica Group]	molecular function: binding (GO:0005488);; cellular component: extracellular region (GO:0005576);; cellular component: cell (GO:0005623);; cellular component: organelle (GO:0043226);; cellular component: cell part (GO:0044464);; cellular component: membrane (GO:0016020);; biological process: metabolic process (GO:0008152);; biological process: biological regulation (GO:0065007);; biological proce…
LOC_Os11g27370	LOC_Os11g27370	1.52886	84	1.00564	60	1.83958	111	0.362013	24	0.033812	3	0.308593	17	0.000458305	-2.29793	down	--	--	Biological Process: metabolic process (GO:0008152);; Cellular Component: plastid (GO:0009536);; Biological Process: anthocyanin-containing compound biosynthetic process (GO:0009718);; Molecular Function: transferase activity, transferring hexosyl groups (GO:0016758);; Molecular Function: UDP-xylosyltransferase activity (GO:0035252);; Biological Process: pigmentation (GO:0043473);; Cellular Compon…	--	--	[GC]	Carbohydrate transport and metabolism;; Energy production and conversion	UDP-glucoronosyl and UDP-glucosyl transferase	Anthocyanidin 3-O-glucosyltransferase OS=Petunia hybrida OX=4102 GN=RT PE=2 SV=1	S	Function unknown	PREDICTED: anthocyanidin 3-O-glucosyltransferase [Oryza sativa Japonica Group]	biological process: metabolic process (GO:0008152);; cellular component: cell (GO:0005623);; cellular component: organelle (GO:0043226);; cellular component: cell part (GO:0044464);; biological process: single-organism process (GO:0044699);; molecular function: catalytic activity (GO:0003824);; biological process: response to stimulus (GO:0050896)
LOC_Os02g38170	LOC_Os02g38170	6.26379	114	6.34319	126	7.1891	145	0.565458	13	0.552314	11	0.141818	3	2.36192e-15	-3.66632	down	--	--	Molecular Function: binding (GO:0005488);; Cellular Component: plant-type cell wall (GO:0009505);;	--	--	--	--	--	--	S	Function unknown	hypothetical protein [Oryza sativa Japonica Group]	molecular function: binding (GO:0005488);; cellular component: cell (GO:0005623);; cellular component: cell part (GO:0044464)
LOC_Os05g02120	LOC_Os05g02120	3.43746	212	2.42064	162	2.03291	138	0.746569	55	0.992752	67	0.56945	35	2.24773e-06	-1.58742	down	--	--	Cellular Component: mitochondrion (GO:0005739);; Cellular Component: plastid (GO:0009536);;	--	--	[M]	Cell wall/membrane/envelope biogenesis	Pectinacetylesterase	Pectin acetylesterase 5 OS=Arabidopsis thaliana OX=3702 GN=PAE5 PE=2 SV=1	S	Function unknown	PREDICTED: pectin acetylesterase 5 [Oryza sativa Japonica Group]	cellular component: cell (GO:0005623);; cellular component: organelle (GO:0043226);; cellular component: cell part (GO:0044464)
LOC_Os06g29844	LOC_Os06g29844	14.2975	919	15.6201	1091	11.7297	833	1.66134	127	1.75989	123	2.14117	136	3.81128e-36	-2.72652	down	[V]	Defense mechanisms	Cellular Component: plasma membrane (GO:0005886);; Biological Process: dicarboxylic acid transport (GO:0006835);; Biological Process: drug transmembrane transport (GO:0006855);; Biological Process: response to nematode (GO:0009624);; Cellular Component: plant-type vacuole membrane (GO:0009705);; Biological Process: response to ethylene (GO:0009723);; Biological Process: proanthocyanidin biosynthe…	K03327|0|osa:4341093|K03327 multidrug resistance protein, MATE family | (RefSeq) protein DETOXIFICATION 16	--	[R]	General function prediction only	MatE	Protein DETOXIFICATION 16 OS=Arabidopsis thaliana OX=3702 GN=DTX16 PE=2 SV=1	V	Defense mechanisms	PREDICTED: protein DETOXIFICATION 16 [Oryza sativa Japonica Group]	cellular component: cell (GO:0005623);; cellular component: membrane (GO:0016020);; cellular component: cell part (GO:0044464);; biological process: single-organism process (GO:0044699);; biological process: localization (GO:0051179);; biological process: response to stimulus (GO:0050896);; biological process: multi-organism process (GO:0051704);; cellular component: organelle (GO:0043226);; cell…
LOC_Os01g13320	LOC_Os01g13320	2.19963	153	1.11472	85	2.01467	155	0.388959	32	0.11109	9	0.150854	11	1.92749e-07	-2.7588	down	[GI]	Carbohydrate transport and metabolism;; Lipid transport and metabolism	Molecular Function: enzyme inhibitor activity (GO:0004857);; Cellular Component: cell wall (GO:0005618);; Biological Process: protein targeting to membrane (GO:0006612);; Biological Process: water transport (GO:0006833);; Biological Process: amino acid transport (GO:0006865);; Cellular Component: plant-type cell wall (GO:0009505);; Biological Process: response to salt stress (GO:0009651);; Biolog…	--	--	--	--	Pectinesterase;; Plant invertase/pectin methylesterase inhibitor	Probable pectinesterase/pectinesterase inhibitor 34 OS=Arabidopsis thaliana OX=3702 GN=PME34 PE=2 SV=1	G	Carbohydrate transport and metabolism	PREDICTED: pectinesterase [Oryza sativa Japonica Group]	biological process: biological regulation (GO:0065007);; molecular function: molecular function regulator (GO:0098772);; cellular component: cell (GO:0005623);; cellular component: cell part (GO:0044464);; biological process: localization (GO:0051179);; biological process: single-organism process (GO:0044699);; biological process: response to stimulus (GO:0050896);; molecular function: catalytic …
LOC_Os01g69060	LOC_Os01g69060	14.0207	898	12.7469	887	14.1339	1000	2.82761	214	3.37317	235	2.44768	155	1.40862e-33	-2.08922	down	[I]	Lipid transport and metabolism	Cellular Component: mitochondrion (GO:0005739);; Biological Process: mRNA modification (GO:0016556);; Molecular Function: hydrolase activity (GO:0016787);;	--	--	[R]	General function prediction only	alpha/beta hydrolase fold;; Alpha/beta hydrolase family	Probable 1-acylglycerol-3-phosphate O-acyltransferase OS=Oryza sativa subsp. japonica OX=39947 GN=Os09g0520200 PE=3 SV=3	S	Function unknown	PREDICTED: haloalkane dehalogenase [Oryza sativa Japonica Group]	cellular component: cell (GO:0005623);; cellular component: organelle (GO:0043226);; cellular component: cell part (GO:0044464);; biological process: metabolic process (GO:0008152);; biological process: cellular process (GO:0009987);; molecular function: catalytic activity (GO:0003824)
LOC_Os12g33130	LOC_Os12g33130	141.461	2521	96.1231	1862	197.816	3895	6.72391	142	9.16048	178	11.0158	194	1.42952e-32	-3.82015	down	--	--	Cellular Component: plastid (GO:0009536);;	--	--	--	--	--	--	S	Function unknown	PREDICTED: uncharacterized protein LOC4352346 [Oryza sativa Japonica Group]	cellular component: cell (GO:0005623);; cellular component: organelle (GO:0043226);; cellular component: cell part (GO:0044464)
LOC_Os09g10690	LOC_Os09g10690	15.8692	566	14.7488	571	20.9018	823	0.681062	29	0.540387	21	0.800781	29	1.88736e-47	-4.45801	down	--	--	Molecular Function: protein kinase activity (GO:0004672);; Molecular Function: binding (GO:0005488);; Cellular Component: cell wall (GO:0005618);; Biological Process: protein phosphorylation (GO:0006468);; Cellular Component: membrane (GO:0016020);; Biological Process: cellular component organization (GO:0016043);; Biological Process: single-organism cellular process (GO:0044763);;	--	--	--	--	--	--	--	--	PREDICTED: uncharacterized protein LOC107276982 [Oryza sativa Japonica Group]	biological process: metabolic process (GO:0008152);; biological process: cellular process (GO:0009987);; molecular function: catalytic activity (GO:0003824);; molecular function: binding (GO:0005488);; cellular component: cell (GO:0005623);; cellular component: cell part (GO:0044464);; cellular component: membrane (GO:0016020);; biological process: cellular component organization or biogenesis (G…
LOC_Os10g28210	LOC_Os10g28210	41.1739	1284	36.5756	1239	52.1572	1796	9.97971	368	16.6419	564	10.6957	329	6.68231e-11	-1.65309	down	--	--	Cellular Component: nucleus (GO:0005634);; Cellular Component: plastid (GO:0009536);; Biological Process: cellular process (GO:0009987);; Cellular Component: intracellular organelle part (GO:0044446);;	--	--	--	--	PDDEXK-like family of unknown function	--	S	Function unknown	PREDICTED: uncharacterized protein LOC4348637 [Oryza sativa Japonica Group]	cellular component: cell (GO:0005623);; cellular component: organelle (GO:0043226);; cellular component: cell part (GO:0044464);; biological process: cellular process (GO:0009987);; cellular component: organelle part (GO:0044422)
LOC_Os04g48370	LOC_Os04g48370	0.917248	68	0.498024	40	0.8856	72	0.290933	26	0.202284	17	0.105648	8	0.00182087	-1.69791	down	--	--	Cellular Component: DNA-directed RNA polymerase IV complex (GO:0000418);; Molecular Function: DNA binding (GO:0003677);; Molecular Function: DNA-directed 5'-3' RNA polymerase activity (GO:0003899);; Molecular Function: copper ion binding (GO:0005507);; Molecular Function: protein binding (GO:0005515);; Biological Process: DNA metabolic process (GO:0006259);; Biological Process: DNA methylation (G…	K16250|0|osa:4336722|K16250 DNA-directed RNA polymerase IV subunit 1 [EC:2.7.7.6] | (RefSeq) DNA-directed RNA polymerase IV subunit 1	--	[K]	Transcription	Protein of unknown function (DUF3223)	DNA-directed RNA polymerase IV subunit 1 OS=Arabidopsis thaliana OX=3702 GN=NRPD1 PE=1 SV=1	K	Transcription	PREDICTED: DNA-directed RNA polymerase IV subunit 1 isoform X1 [Oryza sativa Japonica Group]	cellular component: cell (GO:0005623);; cellular component: membrane-enclosed lumen (GO:0031974);; cellular component: macromolecular complex (GO:0032991);; cellular component: organelle (GO:0043226);; cellular component: organelle part (GO:0044422);; cellular component: cell part (GO:0044464);; molecular function: binding (GO:0005488);; molecular function: catalytic activity (GO:0003824);; biolo…
LOC_Os11g46880	LOC_Os11g46880	13.6031	999	3.77691	302	9.38002	761	0.311627	28	0.406492	33	0.205332	15	3.0953e-24	-4.58096	down	[T]	Signal transduction mechanisms	Molecular Function: catalytic activity (GO:0003824);; Molecular Function: protein serine/threonine kinase activity (GO:0004674);; Molecular Function: protein tyrosine kinase activity (GO:0004713);; Molecular Function: calcium ion binding (GO:0005509);; Molecular Function: ATP binding (GO:0005524);; Biological Process: protein phosphorylation (GO:0006468);; Biological Process: phosphate-containing…	--	--	--	--	Protein tyrosine kinase;; Protein kinase domain;; Wall-associated receptor kinase galacturonan-binding	Wall-associated receptor kinase 5 OS=Arabidopsis thaliana OX=3702 GN=WAK5 PE=2 SV=1	T	Signal transduction mechanisms	protein kinase [Oryza sativa Japonica Group]	molecular function: catalytic activity (GO:0003824);; biological process: metabolic process (GO:0008152);; biological process: cellular process (GO:0009987);; molecular function: binding (GO:0005488);; biological process: multicellular organismal process (GO:0032501);; biological process: single-organism process (GO:0044699);; biological process: developmental process (GO:0032502);; biological pr…
LOC_Os12g35620	LOC_Os12g35620	10.1307	407	8.25519	361	9.63377	428	4.02354	191	4.86995	213	3.64594	145	7.70131e-07	-1.00828	down	--	--	--	--	--	--	--	--	--	S	Function unknown	PREDICTED: putative stoned B-like protein [Oryza sativa Japonica Group]	--
LOC_Os06g02780	LOC_Os06g02780	6.49202	421	5.0114	353	10.9151	782	3.19605	245	3.44225	243	1.18757	76	0.00117172	-1.38393	down	--	--	Molecular Function: DNA binding (GO:0003677);; Molecular Function: aspartic-type endopeptidase activity (GO:0004190);; Molecular Function: binding (GO:0005488);; Biological Process: proteolysis (GO:0006508);; Biological Process: cellular aromatic compound metabolic process (GO:0006725);; Biological Process: defense response (GO:0006952);; Molecular Function: peptidase activity (GO:0008233);; Biol…	--	--	[O]	Posttranslational modification, protein turnover, chaperones	Xylanase inhibitor N-terminal;; Xylanase inhibitor C-terminal;; Eukaryotic aspartyl protease	Aspartyl protease family protein At5g10770 OS=Arabidopsis thaliana OX=3702 GN=At5g10770 PE=2 SV=1	O	Posttranslational modification, protein turnover, chaperones	PREDICTED: protein ASPARTIC PROTEASE IN GUARD CELL 2 [Oryza sativa Japonica Group]	molecular function: binding (GO:0005488);; biological process: metabolic process (GO:0008152);; molecular function: catalytic activity (GO:0003824);; biological process: cellular process (GO:0009987);; biological process: response to stimulus (GO:0050896);; biological process: cellular component organization or biogenesis (GO:0071840);; cellular component: cell (GO:0005623);; cellular component: …
LOC_Os10g41220	LOC_Os10g41220	1.60548	161	1.26871	139	1.62624	180	0.926257	110	0.520506	57	0.432816	43	0.00278795	-1.09697	down	[J]	Translation, ribosomal structure and biogenesis	Cellular Component: ubiquitin ligase complex (GO:0000151);; Molecular Function: protein kinase activity (GO:0004672);; Molecular Function: protein serine/threonine kinase activity (GO:0004674);; Molecular Function: protein tyrosine kinase activity (GO:0004713);; Molecular Function: ubiquitin-protein transferase activity (GO:0004842);; Molecular Function: ATP binding (GO:0005524);; Cellular Compon…	--	--	--	--	Protein kinase domain;; Protein tyrosine kinase;; U-box domain;; Universal stress protein family	U-box domain-containing protein 51 OS=Arabidopsis thaliana OX=3702 GN=PUB51 PE=2 SV=2	T	Signal transduction mechanisms	PREDICTED: U-box domain-containing protein 35 [Oryza sativa Japonica Group]	cellular component: cell (GO:0005623);; cellular component: macromolecular complex (GO:0032991);; cellular component: cell part (GO:0044464);; biological process: metabolic process (GO:0008152);; biological process: cellular process (GO:0009987);; molecular function: catalytic activity (GO:0003824);; molecular function: binding (GO:0005488);; cellular component: membrane (GO:0016020);; biological…
LOC_Os07g32890	LOC_Os07g32890	3.88477	413	4.70714	544	4.11638	484	1.50713	190	1.83944	213	1.7615	185	3.29647e-08	-1.15655	down	[J]	Translation, ribosomal structure and biogenesis	Molecular Function: nucleotide binding (GO:0000166);; Molecular Function: nucleic acid binding (GO:0003676);; Cellular Component: intracellular (GO:0005622);; Biological Process: nucleobase-containing compound metabolic process (GO:0006139);; Molecular Function: 3'-5' exonuclease activity (GO:0008408);;	K12951|0|dosa:Os07t0513100-01|K12951 cation-transporting P-type ATPase D [EC:3.6.3.-] | (RAP-DB) Os07g0513100; Similar to RRP6-like protein 3.	--	[J]	Translation, ribosomal structure and biogenesis	3'-5' exonuclease;; HRDC domain	Protein RRP6-like 3 OS=Arabidopsis thaliana OX=3702 GN=RRP6L3 PE=2 SV=1	S	Function unknown	Os07g0513100 [Oryza sativa Japonica Group]	molecular function: binding (GO:0005488);; cellular component: cell (GO:0005623);; cellular component: cell part (GO:0044464);; biological process: metabolic process (GO:0008152);; biological process: cellular process (GO:0009987);; molecular function: catalytic activity (GO:0003824)
LOC_Os12g42420	LOC_Os12g42420	70.9583	5254	70.3583	5660	68.6137	5612	9.02053	789	10.172	818	6.57491	481	6.48336e-79	-2.87814	down	--	--	Molecular Function: acetylglucosaminyltransferase activity (GO:0008375);; Cellular Component: membrane (GO:0016020);; Cellular Component: cytoplasmic vesicle (GO:0016023);; Cellular Component: intracellular part (GO:0044424);; Cellular Component: cell periphery (GO:0071944);;	--	--	--	--	Core-2/I-Branching enzyme	--	S	Function unknown	PREDICTED: uncharacterized protein LOC4352812 [Oryza sativa Japonica Group]	molecular function: catalytic activity (GO:0003824);; cellular component: membrane (GO:0016020);; cellular component: cell (GO:0005623);; cellular component: cell part (GO:0044464)
LOC_Os08g01170	LOC_Os08g01170	25.9179	806	19.9034	672	28.5509	980	2.33259	86	1.35967	46	0.823663	26	1.8307e-30	-3.84473	down	[J]	Translation, ribosomal structure and biogenesis	Molecular Function: protein kinase activity (GO:0004672);; Cellular Component: cell wall (GO:0005618);; Cellular Component: nucleus (GO:0005634);; Biological Process: carbohydrate metabolic process (GO:0005975);; Biological Process: protein phosphorylation (GO:0006468);; Molecular Function: N-acetyltransferase activity (GO:0008080);; Cellular Component: chloroplast (GO:0009507);; Cellular Compone…	--	--	--	--	Acetyltransferase (GNAT) family;; Acetyltransferase (GNAT) domain;; Acetyltransferase (GNAT) domain	Serotonin N-acetyltransferase 2, chloroplastic OS=Oryza sativa subsp. japonica OX=39947 GN=SNAT2 PE=1 SV=1	S	Function unknown	PREDICTED: uncharacterized N-acetyltransferase ycf52 [Oryza sativa Japonica Group]	biological process: metabolic process (GO:0008152);; biological process: cellular process (GO:0009987);; molecular function: catalytic activity (GO:0003824);; cellular component: cell (GO:0005623);; cellular component: cell part (GO:0044464);; cellular component: organelle (GO:0043226);; cellular component: membrane (GO:0016020);; biological process: cellular component organization or biogenesis …
LOC_Os01g40640	LOC_Os01g40640	8.71884	565	9.19413	661	10.5408	752	2.90265	221	2.73926	143	1.62913	108	1.60789e-15	-1.96085	down	[J]	Translation, ribosomal structure and biogenesis	Molecular Function: RNA binding (GO:0003723);; Cellular Component: ribosome (GO:0005840);; Cellular Component: plastid (GO:0009536);; Biological Process: cellular process (GO:0009987);; Cellular Component: intracellular membrane-bounded organelle (GO:0043231);; Cellular Component: intracellular organelle part (GO:0044446);;	K02945|0|osa:4324446|K02945 small subunit ribosomal protein S1 | (RefSeq) P0415C01.8; 30S ribosomal protein S1 homolog A	Ribosome (ko03010)	--	--	S1 RNA binding domain	30S ribosomal protein S1, chloroplastic OS=Arabidopsis thaliana OX=3702 GN=RPS1 PE=1 SV=1	J	Translation, ribosomal structure and biogenesis	PREDICTED: 30S ribosomal protein S1 homolog A [Oryza sativa Japonica Group]	molecular function: binding (GO:0005488);; cellular component: cell (GO:0005623);; cellular component: macromolecular complex (GO:0032991);; cellular component: organelle (GO:0043226);; cellular component: cell part (GO:0044464);; biological process: cellular process (GO:0009987);; cellular component: organelle part (GO:0044422)
Oryza_sativa_newGene_111	--	2.92588	205	3.07578	238	3.24081	253	0.512625	52	0.670478	63	0.596652	53	1.63872e-12	-1.9084	down	--	--	--	--	--	--	--	--	--	--	--	--	--
LOC_Os08g39990	LOC_Os08g39990	1.57369	91	2.0742	130	2.94713	188	0.134027	10	0.068552	5	0.043145	3	3.57412e-15	-4.27752	down	--	--	Molecular Function: catalytic activity (GO:0003824);; Biological Process: cellular process (GO:0009987);; Biological Process: macromolecule metabolic process (GO:0043170);; Biological Process: primary metabolic process (GO:0044238);;	--	--	--	--	--	--	S	Function unknown	PREDICTED: uncharacterized protein LOC4346004 [Oryza sativa Japonica Group]	molecular function: catalytic activity (GO:0003824);; biological process: cellular process (GO:0009987);; biological process: metabolic process (GO:0008152)
LOC_Os05g38640	LOC_Os05g38640	108.154	4220	102.763	4356	118.54	5109	40.1488	1850	31.4043	1331	25.9998	1001	2.14247e-18	-1.60894	down	--	--	Cellular Component: nucleosome (GO:0000786);; Molecular Function: DNA binding (GO:0003677);; Cellular Component: nucleus (GO:0005634);; Cellular Component: nucleolus (GO:0005730);; Biological Process: nucleosome assembly (GO:0006334);; Molecular Function: protein heterodimerization activity (GO:0046982);;	K11251|1.05468e-49|osa:4339022|K11251 histone H2A | (RefSeq) OJ1281_H05.14, OJ1525_A02.1, OsJ_018061; probable histone H2A.4	--	[B]	Chromatin structure and dynamics	C-terminus of histone H2A;; Core histone H2A/H2B/H3/H4	Probable histone H2A.4 OS=Oryza sativa subsp. japonica OX=39947 GN=Os05g0461400 PE=2 SV=1	B	Chromatin structure and dynamics	PREDICTED: probable histone H2A.4 [Oryza sativa Japonica Group]	cellular component: cell (GO:0005623);; cellular component: macromolecular complex (GO:0032991);; cellular component: organelle (GO:0043226);; cellular component: organelle part (GO:0044422);; cellular component: cell part (GO:0044464);; molecular function: binding (GO:0005488);; biological process: cellular process (GO:0009987);; biological process: cellular component organization or biogenesis …
LOC_Os08g16050	LOC_Os08g16050	14.8821	665	8.7243	424	11.427	564	0.683251	37	1.02433	50	0.867281	39	1.20706e-33	-3.55969	down	--	--	Cellular Component: extracellular region (GO:0005576);; Cellular Component: Golgi apparatus (GO:0005794);; Cellular Component: plasma membrane (GO:0005886);; Biological Process: microtubule nucleation (GO:0007020);; Cellular Component: plasmodesma (GO:0009506);; Biological Process: response to wounding (GO:0009611);; Biological Process: response to mechanical stimulus (GO:0009612);; Biological Pr…	--	--	--	--	Tetraspanin family	Tetraspanin-7 OS=Arabidopsis thaliana OX=3702 GN=TET7 PE=2 SV=1	S	Function unknown	PREDICTED: tetraspanin-7 [Oryza sativa Japonica Group]	cellular component: extracellular region (GO:0005576);; cellular component: cell (GO:0005623);; cellular component: organelle (GO:0043226);; cellular component: cell part (GO:0044464);; cellular component: membrane (GO:0016020);; biological process: cellular process (GO:0009987);; biological process: cellular component organization or biogenesis (GO:0071840);; cellular component: cell junction (G…
LOC_Os08g26820	LOC_Os08g26820	5.91248	485	4.62037	411	5.39499	488	0.457221	45	0.534118	49	0.458146	38	2.47371e-41	-3.25427	down	--	--	Cellular Component: cell part (GO:0044464);;	--	--	--	--	Plant protein of unknown function	--	S	Function unknown	PREDICTED: uncharacterized protein LOC4345359 [Oryza sativa Japonica Group]	cellular component: cell part (GO:0044464)
LOC_Os07g44330	LOC_Os07g44330	495.042	32158	526.051	37089	425.824	30465	208.145	15791	244.579	17135	188.628	11963	1.24644e-15	-1.03513	down	[T]	Signal transduction mechanisms	Molecular Function: phosphorelay sensor kinase activity (GO:0000155);; Molecular Function: pyruvate dehydrogenase (acetyl-transferring) kinase activity (GO:0004740);; Molecular Function: ATP binding (GO:0005524);; Cellular Component: mitochondrion (GO:0005739);; Biological Process: signal transduction (GO:0007165);; Molecular Function: histidine phosphotransfer kinase activity (GO:0009927);; Biol…	K00898|0|osa:4344039|K00898 pyruvate dehydrogenase kinase 2/3/4 [EC:2.7.11.2] | (RefSeq) OJ1136_D11.126; pyruvate dehydrogenase (acetyl-transferring) kinase, mitochondrial	--	[T]	Signal transduction mechanisms	Mitochondrial branched-chain alpha-ketoacid dehydrogenase kinase;; Histidine kinase-, DNA gyrase B-, and HSP90-like ATPase	[Pyruvate dehydrogenase (acetyl-transferring)] kinase, mitochondrial OS=Arabidopsis thaliana OX=3702 GN=PDK PE=1 SV=1	T	Signal transduction mechanisms	PREDICTED: pyruvate dehydrogenase (acetyl-transferring) kinase, mitochondrial isoform X1 [Oryza sativa Japonica Group]	biological process: metabolic process (GO:0008152);; biological process: cellular process (GO:0009987);; biological process: signaling (GO:0023052);; biological process: single-organism process (GO:0044699);; biological process: response to stimulus (GO:0050896);; biological process: biological regulation (GO:0065007);; molecular function: catalytic activity (GO:0003824);; molecular function: sig…
LOC_Os05g40990	LOC_Os05g40990	3.99975	204	2.3113	128	2.38328	135	0.981003	60	0.65838	37	0.573287	29	2.52254e-06	-1.77217	down	[C]	Energy production and conversion	Molecular Function: cytochrome-b5 reductase activity, acting on NAD(P)H (GO:0004128);; Cellular Component: vacuole (GO:0005773);; Cellular Component: endoplasmic reticulum (GO:0005783);; Cellular Component: cytosol (GO:0005829);; Cellular Component: plasma membrane (GO:0005886);; Biological Process: N-terminal protein myristoylation (GO:0006499);; Biological Process: nitric oxide biosynthetic pro…	K00326|0|osa:4339153|K00326 cytochrome-b5 reductase [EC:1.6.2.2] | (RefSeq) NADH--cytochrome b5 reductase 1	Amino sugar and nucleotide sugar metabolism (ko00520)	[HC]	Coenzyme transport and metabolism;; Energy production and conversion	Oxidoreductase FAD-binding domain;; Oxidoreductase NAD-binding domain	NADH--cytochrome b5 reductase 1 OS=Arabidopsis thaliana OX=3702 GN=CBR1 PE=1 SV=1	C	Energy production and conversion	PREDICTED: NADH--cytochrome b5 reductase 1 [Oryza sativa Japonica Group]	biological process: metabolic process (GO:0008152);; biological process: single-organism process (GO:0044699);; molecular function: catalytic activity (GO:0003824);; cellular component: cell (GO:0005623);; cellular component: organelle (GO:0043226);; cellular component: cell part (GO:0044464);; cellular component: membrane (GO:0016020);; biological process: cellular process (GO:0009987);; biologi…
Oryza_sativa_newGene_387	--	5.02976	183	3.69649	136	7.2355	270	0.166905	8	0.259144	11	0.111057	4	4.7902e-20	-4.47006	down	--	--	Biological Process: alpha-amino acid metabolic process (GO:1901605);;	--	--	--	--	--	--	--	--	Os02g0566000, partial [Oryza sativa Japonica Group]	biological process: metabolic process (GO:0008152);; biological process: cellular process (GO:0009987);; biological process: single-organism process (GO:0044699)
LOC_Os06g50000	LOC_Os06g50000	41.3751	1139	37.6602	1126	34.5755	1049	20.7632	676	16.8174	498	10.7906	293	1.94189e-06	-1.08767	down	--	--	Molecular Function: catalytic activity (GO:0003824);; Cellular Component: vacuolar membrane (GO:0005774);; Cellular Component: plasma membrane (GO:0005886);; Biological Process: carbohydrate metabolic process (GO:0005975);; Biological Process: ubiquitin-dependent protein catabolic process (GO:0006511);; Biological Process: photorespiration (GO:0009853);; Cellular Component: mitochondrial membrane…	K03965|2.7952e-78|osa:4342058|K03965 NADH dehydrogenase (ubiquinone) 1 beta subcomplex subunit 9 | (RefSeq) OJ1136_F03.17; NADH dehydrogenase [ubiquinone] 1 beta subcomplex subunit 9	Oxidative phosphorylation (ko00190)	[C]	Energy production and conversion	Complex 1 protein (LYR family)	NADH dehydrogenase [ubiquinone] 1 beta subcomplex subunit 9 OS=Arabidopsis thaliana OX=3702 GN=CIB22 PE=1 SV=1	C	Energy production and conversion	PREDICTED: NADH dehydrogenase [ubiquinone] 1 beta subcomplex subunit 9 [Oryza sativa Japonica Group]	molecular function: catalytic activity (GO:0003824);; cellular component: cell (GO:0005623);; cellular component: membrane (GO:0016020);; cellular component: organelle (GO:0043226);; cellular component: organelle part (GO:0044422);; cellular component: cell part (GO:0044464);; biological process: metabolic process (GO:0008152);; biological process: cellular process (GO:0009987);; cellular compone…
LOC_Os08g34550	LOC_Os08g34550	1.09851	89	0.76232	67	1.03924	93	0.264833	26	0.316321	28	0.114958	10	5.55229e-05	-1.84143	down	--	--	Biological Process: defense response (GO:0006952);; Molecular Function: zinc ion binding (GO:0008270);; Biological Process: response to fungus (GO:0009620);; Biological Process: response to endogenous stimulus (GO:0009719);; Biological Process: embryo development ending in seed dormancy (GO:0009793);; Biological Process: response to organic substance (GO:0010033);; Biological Process: programmed …	--	--	[O]	Posttranslational modification, protein turnover, chaperones	Ring finger domain;; RING-like zinc finger;; RING-H2 zinc finger domain;; Anaphase-promoting complex subunit 11 RING-H2 finger;; Zinc finger, C3HC4 type (RING finger);; Zinc finger, C3HC4 type (RING finger)	Putative RING-H2 finger protein ATL49 OS=Arabidopsis thaliana OX=3702 GN=ATL49 PE=3 SV=1	O	Posttranslational modification, protein turnover, chaperones	PREDICTED: RING-H2 finger protein ATL13 [Oryza sativa Japonica Group]	biological process: response to stimulus (GO:0050896);; molecular function: binding (GO:0005488);; biological process: multi-organism process (GO:0051704);; biological process: reproduction (GO:0000003);; biological process: reproductive process (GO:0022414);; biological process: multicellular organismal process (GO:0032501);; biological process: developmental process (GO:0032502);; biological pr…
LOC_Os12g23180	LOC_Os12g23180	632.127	33881	803.983	46818	864.485	51187	188.879	11957	135.611	7896	103.357	5467	5.66213e-22	-2.28101	down	[M]	Cell wall/membrane/envelope biogenesis	Biological Process: MAPK cascade (GO:0000165);; Molecular Function: RNA binding (GO:0003723);; Molecular Function: catalytic activity (GO:0003824);; Molecular Function: protein binding (GO:0005515);; Cellular Component: vacuole (GO:0005773);; Cellular Component: peroxisome (GO:0005777);; Cellular Component: Golgi apparatus (GO:0005794);; Cellular Component: ribosome (GO:0005840);; Biological Proc…	--	--	--	--	NAD dependent epimerase/dehydratase family;; GDP-mannose 4,6 dehydratase;; NAD(P)H-binding;; 3-beta hydroxysteroid dehydrogenase/isomerase family	Chloroplast stem-loop binding protein of 41 kDa b, chloroplastic OS=Arabidopsis thaliana OX=3702 GN=CSP41B PE=1 SV=1	S	Function unknown	PREDICTED: chloroplast stem-loop binding protein of 41 kDa b, chloroplastic [Oryza sativa Japonica Group]	biological process: metabolic process (GO:0008152);; biological process: cellular process (GO:0009987);; biological process: signaling (GO:0023052);; biological process: single-organism process (GO:0044699);; biological process: response to stimulus (GO:0050896);; biological process: biological regulation (GO:0065007);; molecular function: binding (GO:0005488);; molecular function: catalytic acti…
LOC_Os08g44930	LOC_Os08g44930	5.44764	132	5.14326	136	3.97057	107	0.642637	19	0.438993	12	0.590597	14	1.21763e-13	-2.8927	down	--	--	Molecular Function: SNAP receptor activity (GO:0005484);; Cellular Component: nucleus (GO:0005634);; Cellular Component: Golgi apparatus (GO:0005794);; Cellular Component: plasma membrane (GO:0005886);; Biological Process: ER to Golgi vesicle-mediated transport (GO:0006888);; Biological Process: membrane fusion (GO:0006944);; Molecular Function: protein transporter activity (GO:0008565);;	K08504|5.91833e-83|osa:4346340|K08504 blocked early in transport 1 | (RefSeq) bet1-like SNARE 1-1	SNARE interactions in vesicular transport (ko04130)	[U]	Intracellular trafficking, secretion, and vesicular transport	--	Bet1-like SNARE 1-1 OS=Arabidopsis thaliana OX=3702 GN=BET11 PE=1 SV=1	U	Intracellular trafficking, secretion, and vesicular transport	PREDICTED: bet1-like SNARE 1-1 [Oryza sativa Japonica Group]	molecular function: binding (GO:0005488);; cellular component: cell (GO:0005623);; cellular component: organelle (GO:0043226);; cellular component: cell part (GO:0044464);; cellular component: membrane (GO:0016020);; biological process: localization (GO:0051179);; molecular function: transporter activity (GO:0005215)
LOC_Os01g52090	LOC_Os01g52090	4.30713	194	4.26336	207	4.54433	224	1.84605	99	2.1069	104	1.07188	48	3.57778e-05	-1.21697	down	--	--	Molecular Function: transcription factor activity, sequence-specific DNA binding (GO:0003700);; Cellular Component: nucleolus (GO:0005730);; Biological Process: regulation of transcription, DNA-templated (GO:0006355);; Biological Process: response to auxin (GO:0009733);; Biological Process: embryo development ending in seed dormancy (GO:0009793);; Biological Process: regulation of seed germinatio…	--	--	[K]	Transcription	Myb/SANT-like DNA-binding domain;; Alcohol dehydrogenase transcription factor Myb/SANT-like	Trihelix transcription factor ASIL1 OS=Arabidopsis thaliana OX=3702 GN=ASIL1 PE=1 SV=1	K	Transcription	Os01g0718900 [Oryza sativa Japonica Group]	biological process: biological regulation (GO:0065007);; molecular function: nucleic acid binding transcription factor activity (GO:0001071);; cellular component: cell (GO:0005623);; cellular component: organelle (GO:0043226);; cellular component: organelle part (GO:0044422);; cellular component: cell part (GO:0044464);; biological process: response to stimulus (GO:0050896);; biological process: …
LOC_Os03g11550	LOC_Os03g11550	17.1846	993	16.5832	1041	18.8487	1202	7.01268	479	9.48226	595	3.93889	225	1.02345e-05	-1.2292	down	--	--	Cellular Component: nucleus (GO:0005634);; Biological Process: response to salt stress (GO:0009651);; Biological Process: negative regulation of abscisic acid-activated signaling pathway (GO:0009788);; Biological Process: regulation of starch biosynthetic process (GO:0010581);; Biological Process: positive regulation of transcription, DNA-templated (GO:0045893);;	--	--	--	--	Putative nuclear localisation signal;; Ethylene-responsive binding factor-associated repression;; TPL-binding domain in jasmonate signalling	Ninja-family protein MODD OS=Oryza sativa subsp. japonica OX=39947 GN=MODD PE=1 SV=1	S	Function unknown	PREDICTED: ninja-family protein Os03g0214200 [Oryza sativa Japonica Group]	cellular component: cell (GO:0005623);; cellular component: organelle (GO:0043226);; cellular component: cell part (GO:0044464);; biological process: response to stimulus (GO:0050896);; biological process: biological regulation (GO:0065007)
LOC_Os04g53214	LOC_Os04g53214	18.2032	1047	16.5067	1029	15.3312	967	1.34329	93	1.20537	77	1.50513	86	9.60636e-70	-3.42942	down	[CIR]	Energy production and conversion;; Lipid transport and metabolism;; General function prediction only	Biological Process: transition metal ion transport (GO:0000041);; Cellular Component: nucleus (GO:0005634);; Cellular Component: vacuole (GO:0005773);; Cellular Component: peroxisome (GO:0005777);; Molecular Function: glycolate oxidase activity (GO:0008891);; Cellular Component: plasmodesma (GO:0009506);; Cellular Component: chloroplast stroma (GO:0009570);; Biological Process: oxidative photosyn…	--	--	[C]	Energy production and conversion	FMN-dependent dehydrogenase	Peroxisomal (S)-2-hydroxy-acid oxidase GLO2 OS=Oryza sativa subsp. japonica OX=39947 GN=GLO2 PE=3 SV=3	C	Energy production and conversion	OSJNBa0053K19.9 [Oryza sativa Japonica Group]	biological process: localization (GO:0051179);; cellular component: cell (GO:0005623);; cellular component: organelle (GO:0043226);; cellular component: cell part (GO:0044464);; biological process: metabolic process (GO:0008152);; biological process: single-organism process (GO:0044699);; molecular function: catalytic activity (GO:0003824);; cellular component: cell junction (GO:0030054);; cellul…
LOC_Os08g14990	LOC_Os08g14990	0.338904	40	0.429658	55	0.272365	36	0.042682	6	0.041027	6	0	0	1.86635e-05	-3.18774	down	[K]	Transcription	Biological Process: immune response-regulating signaling pathway (GO:0002764);; Molecular Function: protein serine/threonine kinase activity (GO:0004674);; Molecular Function: protein tyrosine kinase activity (GO:0004713);; Molecular Function: protein binding (GO:0005515);; Molecular Function: ATP binding (GO:0005524);; Cellular Component: plasma membrane (GO:0005886);; Biological Process: polysa…	--	--	--	--	Leucine rich repeat;; Protein tyrosine kinase;; Protein kinase domain;; Leucine Rich repeats (2 copies);; Leucine Rich Repeat;; Leucine rich repeat N-terminal domain	Probable LRR receptor-like serine/threonine-protein kinase At3g47570 OS=Arabidopsis thaliana OX=3702 GN=At3g47570 PE=2 SV=1	S	Function unknown	PREDICTED: probable LRR receptor-like serine/threonine-protein kinase At3g47570 [Oryza sativa Japonica Group]	biological process: cellular process (GO:0009987);; biological process: signaling (GO:0023052);; biological process: single-organism process (GO:0044699);; biological process: response to stimulus (GO:0050896);; biological process: biological regulation (GO:0065007);; biological process: metabolic process (GO:0008152);; molecular function: catalytic activity (GO:0003824);; molecular function: bin…
LOC_Os03g41110	LOC_Os03g41110	20.8017	926	21.4072	1036	22.8167	1123	4.28844	226	7.02332	340	5.14905	227	8.56202e-17	-1.82731	down	--	--	Biological Process: MAPK cascade (GO:0000165);; Molecular Function: DNA binding (GO:0003677);; Molecular Function: transcription factor activity, sequence-specific DNA binding (GO:0003700);; Molecular Function: protein binding (GO:0005515);; Cellular Component: nucleoplasm (GO:0005654);; Cellular Component: cytosol (GO:0005829);; Biological Process: RNA processing (GO:0006396);; Biological Proces…	--	--	--	--	--	Zinc finger protein 7 OS=Arabidopsis thaliana OX=3702 GN=ZFP7 PE=1 SV=1	S	Function unknown	PREDICTED: zinc finger protein 1 [Oryza sativa Japonica Group]	biological process: metabolic process (GO:0008152);; biological process: cellular process (GO:0009987);; biological process: signaling (GO:0023052);; biological process: single-organism process (GO:0044699);; biological process: response to stimulus (GO:0050896);; biological process: biological regulation (GO:0065007);; molecular function: binding (GO:0005488);; molecular function: nucleic acid b…
LOC_Os07g05365	LOC_Os07g05365	31.8632	717	49.6846	1215	29.7243	739	0.881905	24	1.62665	40	0.905423	21	1.03826e-50	-4.80251	down	--	--	Molecular Function: protein binding (GO:0005515);; Cellular Component: chloroplast thylakoid membrane (GO:0009535);; Biological Process: response to blue light (GO:0009637);; Biological Process: response to high light intensity (GO:0009644);; Cellular Component: photosystem II oxygen evolving complex (GO:0009654);; Biological Process: response to sucrose (GO:0009744);; Biological Process: respons…	K03541|1.85481e-95|osa:107276047|K03541 photosystem II 10kDa protein | (RefSeq) photosystem II 10 kDa polypeptide, chloroplastic-like	--	--	--	Photosystem II 10 kDa polypeptide PsbR	Photosystem II 10 kDa polypeptide, chloroplastic OS=Hordeum vulgare OX=4513 GN=PSBR PE=3 SV=1	S	Function unknown	PREDICTED: photosystem II 10 kDa polypeptide, chloroplastic-like [Oryza sativa Japonica Group]	molecular function: binding (GO:0005488);; cellular component: cell (GO:0005623);; cellular component: membrane (GO:0016020);; cellular component: organelle (GO:0043226);; cellular component: organelle part (GO:0044422);; cellular component: cell part (GO:0044464);; biological process: response to stimulus (GO:0050896);; cellular component: macromolecular complex (GO:0032991);; cellular component…
LOC_Os04g59210	LOC_Os04g59210	4.25246	332	2.72474	231	4.32002	372	0.876099	81	0.755088	64	1.05959	82	3.1466e-09	-1.88703	down	--	--	Molecular Function: peroxidase activity (GO:0004601);; Cellular Component: extracellular region (GO:0005576);; Cellular Component: vacuole (GO:0005773);; Biological Process: defense response (GO:0006952);; Biological Process: response to oxidative stress (GO:0006979);; Cellular Component: plant-type cell wall (GO:0009505);; Cellular Component: plasmodesma (GO:0009506);; Biological Process: lignin…	K00430|0|dosa:Os04t0688600-01|K00430 peroxidase [EC:1.11.1.7] | (RAP-DB) Os04g0688600; Peroxidase (EC 1.11.1.7).	Phenylpropanoid biosynthesis (ko00940)	--	--	Peroxidase	Peroxidase 12 OS=Arabidopsis thaliana OX=3702 GN=PER12 PE=1 SV=1	S	Function unknown	PREDICTED: cationic peroxidase SPC4 isoform X3 [Oryza sativa Japonica Group]	biological process: metabolic process (GO:0008152);; biological process: cellular process (GO:0009987);; biological process: single-organism process (GO:0044699);; biological process: response to stimulus (GO:0050896);; biological process: detoxification (GO:0098754);; molecular function: catalytic activity (GO:0003824);; molecular function: antioxidant activity (GO:0016209);; cellular component:…
LOC_Os02g37120	LOC_Os02g37120	17.9153	1335	17.0956	1395	17.1742	1409	4.20533	371	4.70859	380	3.20573	236	6.3501e-36	-1.95975	down	--	--	--	--	--	--	--	--	--	S	Function unknown	hypothetical protein OsI_07821 [Oryza sativa Indica Group]	--
LOC_Os03g55010	LOC_Os03g55010	16.4001	900	12.5338	747	19.3508	1173	5.06707	329	6.20747	370	7.4605	404	9.81947e-06	-1.19912	down	--	--	Cellular Component: cytoplasm (GO:0005737);; Biological Process: signal transduction (GO:0007165);; Biological Process: metabolic process (GO:0008152);; Biological Process: response to abiotic stimulus (GO:0009628);; Molecular Function: transferase activity, transferring hexosyl groups (GO:0016758);; Biological Process: secondary metabolic process (GO:0019748);; Biological Process: cellular respo…	--	--	[GC]	Carbohydrate transport and metabolism;; Energy production and conversion	UDP-glucoronosyl and UDP-glucosyl transferase	UDP-glycosyltransferase 83A1 OS=Arabidopsis thaliana OX=3702 GN=UGT83A1 PE=2 SV=1	S	Function unknown	PREDICTED: UDP-glycosyltransferase 83A1 [Oryza sativa Japonica Group]	cellular component: cell (GO:0005623);; cellular component: cell part (GO:0044464);; biological process: cellular process (GO:0009987);; biological process: biological regulation (GO:0065007);; biological process: metabolic process (GO:0008152);; biological process: response to stimulus (GO:0050896);; molecular function: catalytic activity (GO:0003824);; biological process: single-organism proces…
LOC_Os07g06850	LOC_Os07g06850	51.435	3147	44.3941	2951	50.2223	3394	3.26772	237	6.35987	423	6.88483	416	1.23251e-24	-2.95478	down	[I]	Lipid transport and metabolism	Biological Process: amino acid transport (GO:0006865);; Biological Process: defense response (GO:0006952);; Biological Process: metabolic process (GO:0008152);; Biological Process: response to abiotic stimulus (GO:0009628);; Biological Process: anatomical structure morphogenesis (GO:0009653);; Biological Process: gibberellic acid mediated signaling pathway (GO:0009740);; Biological Process: post-…	--	--	[V]	Defense mechanisms	alpha/beta hydrolase fold;; Carboxylesterase family	Probable carboxylesterase 15 OS=Arabidopsis thaliana OX=3702 GN=CXE15 PE=2 SV=1	I	Lipid transport and metabolism	PREDICTED: probable carboxylesterase 15 [Oryza sativa Japonica Group]	biological process: single-organism process (GO:0044699);; biological process: localization (GO:0051179);; biological process: response to stimulus (GO:0050896);; biological process: metabolic process (GO:0008152);; biological process: developmental process (GO:0032502);; biological process: cellular process (GO:0009987);; biological process: signaling (GO:0023052);; biological process: biologica…
Oryza_sativa_newGene_1197	--	2.72842	62	1.56662	41	2.12082	55	0	0	0	0	0.043027	2	5.11043e-09	-5.45936	down	--	--	--	--	--	--	--	--	--	--	--	Os04g0362375, partial [Oryza sativa Japonica Group]	--
LOC_Os01g02560	LOC_Os01g02560	26.2943	1863	31.2004	2402	26.6298	2084	4.36194	365	5.71134	440	5.76651	404	1.41985e-30	-2.24336	down	[T]	Signal transduction mechanisms	Biological Process: MAPK cascade (GO:0000165);; Biological Process: response to molecule of bacterial origin (GO:0002237);; Molecular Function: protein kinase activity (GO:0004672);; Molecular Function: protein serine/threonine kinase activity (GO:0004674);; Molecular Function: protein tyrosine kinase activity (GO:0004713);; Molecular Function: ATP binding (GO:0005524);; Cellular Component: plasm…	--	--	--	--	Protein kinase domain;; Protein tyrosine kinase;; Wall-associated receptor kinase galacturonan-binding	Rust resistance kinase Lr10 OS=Triticum aestivum OX=4565 GN=LRK10 PE=2 SV=1	T	Signal transduction mechanisms	PREDICTED: probable receptor-like protein kinase At1g67000 [Oryza sativa Japonica Group]	biological process: metabolic process (GO:0008152);; biological process: cellular process (GO:0009987);; biological process: signaling (GO:0023052);; biological process: single-organism process (GO:0044699);; biological process: response to stimulus (GO:0050896);; biological process: biological regulation (GO:0065007);; molecular function: catalytic activity (GO:0003824);; molecular function: bin…
LOC_Os04g52330	LOC_Os04g52330	30.9489	1625	31.9862	1825	30.8428	1789	8.11545	504	6.45925	369	3.26366	170	5.83078e-16	-2.24255	down	--	--	--	--	--	--	--	Uncharacterized conserved protein (DUF2358)	--	S	Function unknown	PREDICTED: uncharacterized protein LOC4336973 [Oryza sativa Japonica Group]	--
LOC_Os07g45570	LOC_Os07g45570	59.5265	6953	55.5431	7048	52.1218	6725	3.26646	451	3.66245	465	3.72975	430	2.22835e-163	-3.80676	down	--	--	Molecular Function: phosphorelay sensor kinase activity (GO:0000155);; Biological Process: phosphorelay signal transduction system (GO:0000160);; Cellular Component: membrane (GO:0016020);; Biological Process: signal transduction by protein phosphorylation (GO:0023014);;	--	--	--	--	--	--	S	Function unknown	PREDICTED: uncharacterized protein LOC4344126 [Oryza sativa Japonica Group]	biological process: metabolic process (GO:0008152);; biological process: cellular process (GO:0009987);; biological process: signaling (GO:0023052);; biological process: single-organism process (GO:0044699);; biological process: response to stimulus (GO:0050896);; biological process: biological regulation (GO:0065007);; molecular function: catalytic activity (GO:0003824);; molecular function: sig…
LOC_Os09g20390	LOC_Os09g20390	17.8609	980	20.1349	1221	19.6417	1218	5.55521	380	4.18437	261	4.00222	232	3.0272e-21	-1.85351	down	[G]	Carbohydrate transport and metabolism	Biological Process: transition metal ion transport (GO:0000041);; Molecular Function: trehalose-phosphatase activity (GO:0004805);; Cellular Component: nucleus (GO:0005634);; Biological Process: trehalose biosynthetic process (GO:0005992);; Biological Process: response to stress (GO:0006950);; Biological Process: response to cold (GO:0009409);; Cellular Component: chloroplast (GO:0009507);; Biolo…	K01087|0|osa:4346885|K01087 trehalose 6-phosphate phosphatase [EC:3.1.3.12] | (RefSeq) OJ1759_F09.33, OsTPP7, TPP7; probable trehalose-phosphate phosphatase 7	Starch and sucrose metabolism (ko00500)	[G]	Carbohydrate transport and metabolism	Trehalose-phosphatase	Probable trehalose-phosphate phosphatase 7 OS=Oryza sativa subsp. japonica OX=39947 GN=TPP7 PE=2 SV=2	G	Carbohydrate transport and metabolism	PREDICTED: probable trehalose-phosphate phosphatase 7 [Oryza sativa Japonica Group]	biological process: localization (GO:0051179);; biological process: metabolic process (GO:0008152);; biological process: cellular process (GO:0009987);; molecular function: catalytic activity (GO:0003824);; cellular component: cell (GO:0005623);; cellular component: organelle (GO:0043226);; cellular component: cell part (GO:0044464);; biological process: single-organism process (GO:0044699);; bio…
LOC_Os01g58500	LOC_Os01g58500	1.84619	146	1.23749	106	1.19562	104	0.053454	5	0.183266	16	0.052168	5	9.00615e-12	-3.56696	down	--	--	Cellular Component: mitochondrion (GO:0005739);; Biological Process: cellular process (GO:0009987);; Cellular Component: membrane (GO:0016020);; Cellular Component: cytoplasmic vesicle (GO:0016023);; Cellular Component: intracellular membrane-bounded organelle (GO:0043231);;	--	--	--	--	Domain of unknown function (DUF4220);; Protein of unknown function, DUF594	--	S	Function unknown	PREDICTED: uncharacterized protein LOC4327628 [Oryza sativa Japonica Group]	cellular component: cell (GO:0005623);; cellular component: organelle (GO:0043226);; cellular component: cell part (GO:0044464);; biological process: cellular process (GO:0009987);; cellular component: membrane (GO:0016020)
LOC_Os10g10175	LOC_Os10g10175	10.1767	366	9.35746	366	13.7605	547	0.930012	40	0.747277	30	0.435135	16	1.22675e-29	-3.7632	down	--	--	Cellular Component: plastid (GO:0009536);; Biological Process: chloroplast relocation (GO:0009902);; Biological Process: thylakoid membrane organization (GO:0010027);; Biological Process: stomatal complex morphogenesis (GO:0010103);; Biological Process: mRNA modification (GO:0016556);; Biological Process: isopentenyl diphosphate biosynthetic process, methylerythritol 4-phosphate pathway (GO:00192…	--	--	--	--	--	--	--	--	Os10g0181333, partial [Oryza sativa Japonica Group]	cellular component: cell (GO:0005623);; cellular component: organelle (GO:0043226);; cellular component: cell part (GO:0044464);; biological process: cellular process (GO:0009987);; biological process: localization (GO:0051179);; biological process: cellular component organization or biogenesis (GO:0071840);; biological process: single-organism process (GO:0044699);; biological process: developme…
LOC_Os01g32460	LOC_Os01g32460	77.7674	2066	30.4936	880	48.8277	1433	4.73545	149	12.2561	354	6.36825	167	6.90312e-11	-2.5605	down	--	--	--	--	--	--	--	NPR1 interacting	NRR repressor homolog 2 OS=Oryza sativa subsp. japonica OX=39947 GN=RH2 PE=1 SV=1	--	--	PREDICTED: uncharacterized protein LOC4324018 [Oryza sativa Japonica Group]	--
LOC_Os10g06540	LOC_Os10g06540	29.5497	1418	32.4054	1699	28.4567	1532	12.3832	704	12.1979	655	8.84536	425	7.54228e-16	-1.2761	down	--	--	Cellular Component: endosome (GO:0005768);; Cellular Component: vacuole (GO:0005773);; Cellular Component: vacuolar membrane (GO:0005774);; Cellular Component: Golgi apparatus (GO:0005794);; Cellular Component: plasma membrane (GO:0005886);; Biological Process: protein targeting to vacuole (GO:0006623);; Biological Process: vacuole organization (GO:0007033);; Cellular Component: cell plate (GO:00…	K08515|8.7844e-149|osa:4348130|K08515 vesicle-associated membrane protein 7 | (RefSeq) vesicle-associated membrane protein 714	SNARE interactions in vesicular transport (ko04130)	[U]	Intracellular trafficking, secretion, and vesicular transport	Synaptobrevin;; Regulated-SNARE-like domain	Vesicle-associated membrane protein 714 OS=Arabidopsis thaliana OX=3702 GN=VAMP714 PE=1 SV=1	U	Intracellular trafficking, secretion, and vesicular transport	PREDICTED: vesicle-associated membrane protein 714 [Oryza sativa Japonica Group]	cellular component: cell (GO:0005623);; cellular component: organelle (GO:0043226);; cellular component: cell part (GO:0044464);; cellular component: membrane (GO:0016020);; cellular component: organelle part (GO:0044422);; biological process: localization (GO:0051179);; biological process: cellular process (GO:0009987);; biological process: cellular component organization or biogenesis (GO:00718…
LOC_Os11g22350	LOC_Os11g22350	5.49179	698	4.28423	591	6.16818	865	2.04971	308	1.05276	146	0.727159	92	1.2539e-07	-1.89417	down	[V]	Defense mechanisms	Molecular Function: ATP binding (GO:0005524);; Cellular Component: plasma membrane (GO:0005886);; Biological Process: obsolete ATP catabolic process (GO:0006200);; Biological Process: response to stress (GO:0006950);; Biological Process: response to nematode (GO:0009624);; Biological Process: response to abiotic stimulus (GO:0009628);; Cellular Component: chloroplast envelope (GO:0009941);; Cellu…	--	--	[Q]	Secondary metabolites biosynthesis, transport and catabolism	ABC transporter	ABC transporter G family member 28 OS=Arabidopsis thaliana OX=3702 GN=ABCG28 PE=3 SV=1	V	Defense mechanisms	PREDICTED: ABC transporter G family member 28 [Oryza sativa Japonica Group]	molecular function: binding (GO:0005488);; cellular component: cell (GO:0005623);; cellular component: membrane (GO:0016020);; cellular component: cell part (GO:0044464);; biological process: response to stimulus (GO:0050896);; biological process: multi-organism process (GO:0051704);; cellular component: organelle (GO:0043226);; cellular component: organelle part (GO:0044422);; molecular function…
LOC_Os12g36194	LOC_Os12g36194	10.4197	565	8.02214	473	12.7237	763	4.59822	295	5.50259	325	3.14284	169	6.59281e-05	-1.09274	down	[F]	Nucleotide transport and metabolism	Molecular Function: nucleoside diphosphate kinase activity (GO:0004550);; Molecular Function: ATP binding (GO:0005524);; Cellular Component: nucleus (GO:0005634);; Cellular Component: mitochondrial inner membrane (GO:0005743);; Cellular Component: vacuole (GO:0005773);; Cellular Component: peroxisome (GO:0005777);; Cellular Component: Golgi apparatus (GO:0005794);; Cellular Component: cytosol (GO…	K00940|4.50669e-101|osa:4352460|K00940 nucleoside-diphosphate kinase [EC:2.7.4.6] | (RefSeq) bip114; nucleoside diphosphate kinase 2, chloroplastic	Purine metabolism (ko00230);; Pyrimidine metabolism (ko00240)	[F]	Nucleotide transport and metabolism	Nucleoside diphosphate kinase	Nucleoside diphosphate kinase 2, chloroplastic OS=Nicotiana tabacum OX=4097 GN=NDPK2 PE=1 SV=1	F	Nucleotide transport and metabolism	PREDICTED: nucleoside diphosphate kinase 2, chloroplastic [Oryza sativa Japonica Group]	biological process: metabolic process (GO:0008152);; biological process: cellular process (GO:0009987);; molecular function: catalytic activity (GO:0003824);; molecular function: binding (GO:0005488);; cellular component: cell (GO:0005623);; cellular component: organelle (GO:0043226);; cellular component: cell part (GO:0044464);; cellular component: membrane (GO:0016020);; cellular component: org…
LOC_Os02g35460	LOC_Os02g35460	4.59643	83	2.25187	44	4.71819	94	0.32441	7	0.452506	9	0.171576	4	2.63319e-08	-3.25164	down	--	--	Molecular Function: nucleic acid binding (GO:0003676);; Molecular Function: transcription factor activity, sequence-specific DNA binding (GO:0003700);; Cellular Component: nucleus (GO:0005634);; Biological Process: regulation of transcription, DNA-templated (GO:0006355);; Molecular Function: zinc ion binding (GO:0008270);; Biological Process: photomorphogenesis (GO:0009640);; Biological Process: …	--	--	--	--	--	Zinc finger protein 2 OS=Arabidopsis thaliana OX=3702 GN=ZFP2 PE=1 SV=1	--	--	hypothetical protein [Oryza sativa Japonica Group]	molecular function: binding (GO:0005488);; biological process: biological regulation (GO:0065007);; molecular function: nucleic acid binding transcription factor activity (GO:0001071);; cellular component: cell (GO:0005623);; cellular component: organelle (GO:0043226);; cellular component: cell part (GO:0044464);; biological process: multicellular organismal process (GO:0032501);; biological proc…
LOC_Os06g30560	LOC_Os06g30560	1.49876	139	1.58304	159	1.64439	168	0	0	0	0	0.032742	3	1.59703e-18	-6.63738	down	--	--	Biological Process: proteolysis (GO:0006508);; Molecular Function: cysteine-type peptidase activity (GO:0008234);; Cellular Component: cytoplasmic vesicle (GO:0016023);;	--	--	--	--	Transposase family tnp2;; Domain of unknown function (DUF4216)	--	--	--	OSJNBa0024J22.6 [Oryza sativa Japonica Group]	biological process: metabolic process (GO:0008152);; molecular function: catalytic activity (GO:0003824)
LOC_Os03g18120	LOC_Os03g18120	6.53936	477	3.14316	249	5.13927	414	0.048477	5	0.046439	4	0.058528	5	2.02807e-34	-6.06632	down	--	--	Cellular Component: vacuole (GO:0005773);; Cellular Component: Golgi apparatus (GO:0005794);; Cellular Component: plasma membrane (GO:0005886);; Biological Process: response to water deprivation (GO:0009414);; Cellular Component: plasmodesma (GO:0009506);; Biological Process: response to salt stress (GO:0009651);; Biological Process: plant-type cell wall modification (GO:0009827);; Biological Pro…	--	--	--	--	GDSL/SGNH-like Acyl-Esterase family found in Pmr5 and Cas1p;; PMR5 N terminal Domain	Protein trichome birefringence-like 3 OS=Arabidopsis thaliana OX=3702 GN=TBL3 PE=2 SV=1	S	Function unknown	PREDICTED: protein trichome birefringence-like 3 [Oryza sativa Japonica Group]	cellular component: cell (GO:0005623);; cellular component: organelle (GO:0043226);; cellular component: cell part (GO:0044464);; cellular component: membrane (GO:0016020);; biological process: response to stimulus (GO:0050896);; cellular component: cell junction (GO:0030054);; biological process: cellular process (GO:0009987);; biological process: cellular component organization or biogenesis (G…
LOC_Os11g02080	LOC_Os11g02080	13.4228	526	11.9651	510	18.3487	795	2.21634	103	5.96443	254	1.88623	73	1.85198e-06	-1.97162	down	--	--	Cellular Component: plastid (GO:0009536);; Cellular Component: integral component of membrane (GO:0016021);;	--	--	--	--	Hypoxia induced protein conserved region	--	S	Function unknown	PREDICTED: uncharacterized protein LOC4351298 [Oryza sativa Japonica Group]	cellular component: cell (GO:0005623);; cellular component: organelle (GO:0043226);; cellular component: cell part (GO:0044464);; cellular component: membrane (GO:0016020);; cellular component: membrane part (GO:0044425)
LOC_Os01g42770	LOC_Os01g42770	21.1641	549	20.5433	579	14.6929	422	1.68348	52	1.80816	51	1.10569	29	5.07158e-40	-3.42621	down	--	--	Molecular Function: GTPase activity (GO:0003924);; Molecular Function: GTP binding (GO:0005525);; Cellular Component: vacuole (GO:0005773);; Biological Process: obsolete GTP catabolic process (GO:0006184);; Cellular Component: chloroplast (GO:0009507);; Cellular Component: protein complex (GO:0043234);; Biological Process: protein polymerization (GO:0051258);;	--	--	--	--	Conserved hypothetical protein (Lin0512_fam)	--	S	Function unknown	PREDICTED: uncharacterized protein LOC4325323 [Oryza sativa Japonica Group]	molecular function: catalytic activity (GO:0003824);; molecular function: binding (GO:0005488);; cellular component: cell (GO:0005623);; cellular component: organelle (GO:0043226);; cellular component: cell part (GO:0044464);; cellular component: macromolecular complex (GO:0032991);; biological process: cellular process (GO:0009987);; biological process: cellular component organization or biogene…
LOC_Os04g38310	LOC_Os04g38310	1.64334	80	1.42274	79	2.40895	136	0.274112	18	0.588836	34	0.256369	14	2.95137e-05	-2.01189	down	--	--	Cellular Component: nucleus (GO:0005634);; Cellular Component: cytoplasm (GO:0005737);;	--	--	--	--	Protein of unknown function (DUF4057)	--	S	Function unknown	PREDICTED: uncharacterized protein LOC4336021 [Oryza sativa Japonica Group]	cellular component: cell (GO:0005623);; cellular component: organelle (GO:0043226);; cellular component: cell part (GO:0044464)
LOC_Os11g13850	LOC_Os11g13850	106.138	4710	136.213	6576	131.288	6433	14.3241	731	8.65244	413	7.94343	338	9.02226e-46	-3.46644	down	[PQ]	Inorganic ion transport and metabolism;; Secondary metabolites biosynthesis, transport and catabolism	Biological Process: defense response to insect (GO:0002213);; Molecular Function: chitinase activity (GO:0004568);; Cellular Component: extracellular region (GO:0005576);; Biological Process: chitin catabolic process (GO:0006032);; Cellular Component: plasmodesma (GO:0009506);; Cellular Component: chloroplast thylakoid membrane (GO:0009535);; Cellular Component: chloroplast envelope (GO:0009941);…	--	--	--	--	Rieske-like [2Fe-2S] domain	--	C	Energy production and conversion	PREDICTED: uncharacterized protein LOC4350172 [Oryza sativa Japonica Group]	biological process: response to stimulus (GO:0050896);; molecular function: catalytic activity (GO:0003824);; cellular component: extracellular region (GO:0005576);; biological process: metabolic process (GO:0008152);; cellular component: cell junction (GO:0030054);; cellular component: cell (GO:0005623);; cellular component: membrane (GO:0016020);; cellular component: organelle (GO:0043226);; ce…
LOC_Os02g44104	LOC_Os02g44104	9.3034	750	8.93727	797	9.35092	870	2.31866	251	1.39069	209	2.34715	215	1.28128e-20	-1.70751	down	--	--	Cellular Component: ubiquitin ligase complex (GO:0000151);; Molecular Function: binding (GO:0005488);; Cellular Component: nucleus (GO:0005634);; Cellular Component: cytoplasm (GO:0005737);; Biological Process: response to hormone (GO:0009725);; Biological Process: cellular protein metabolic process (GO:0044267);; Biological Process: regulation of cellular process (GO:0050794);; Biological Proces…	K10268|0|osa:4330211|K10268 F-box and leucine-rich repeat protein 2/20 | (RefSeq) OJ1112_F09.25-1; F-box protein At5g51370	--	[R]	General function prediction only	--	F-box protein At5g51380 OS=Arabidopsis thaliana OX=3702 GN=At5g51380 PE=2 SV=1	S	Function unknown	PREDICTED: F-box protein At5g51370 isoform X2 [Oryza sativa Japonica Group]	cellular component: cell (GO:0005623);; cellular component: macromolecular complex (GO:0032991);; cellular component: cell part (GO:0044464);; molecular function: binding (GO:0005488);; cellular component: organelle (GO:0043226);; biological process: response to stimulus (GO:0050896);; biological process: metabolic process (GO:0008152);; biological process: cellular process (GO:0009987);; biologi…
ChrUn.fgenesh.gene.19	ChrUn.fgenesh.gene.19	1.35076	75	0.957057	58	0.563133	35	0.060715	4	0.09364	6	0.209591	12	7.38961e-05	-2.62249	down	--	--	Cellular Component: mitochondrion (GO:0005739);; Cellular Component: plastid (GO:0009536);; Cellular Component: membrane (GO:0016020);;	--	--	--	--	HGWP repeat	--	S	Function unknown	HGWP repeat containing protein-like protein [Oryza sativa Japonica Group]	cellular component: cell (GO:0005623);; cellular component: organelle (GO:0043226);; cellular component: cell part (GO:0044464);; cellular component: membrane (GO:0016020)
LOC_Os09g32470	LOC_Os09g32470	3.09683	171	0.594127	36	5.20212	318	0.254758	17	0.479966	29	0.212346	12	1.59423e-05	-2.9447	down	--	--	Cellular Component: plasma membrane (GO:0005886);; Biological Process: protein targeting to membrane (GO:0006612);; Cellular Component: plasmodesma (GO:0009506);; Biological Process: response to insect (GO:0009625);; Biological Process: systemic acquired resistance, salicylic acid mediated signaling pathway (GO:0009862);; Biological Process: positive regulation of flavonoid biosynthetic process (…	--	--	[T]	Signal transduction mechanisms	Protein of unknown function (DUF568);; Eukaryotic cytochrome b561	Cytochrome b561 and DOMON domain-containing protein At5g47530 OS=Arabidopsis thaliana OX=3702 GN=At5g47530 PE=2 SV=1	S	Function unknown	PREDICTED: cytochrome b561 and DOMON domain-containing protein At3g25290 [Oryza sativa Japonica Group]	cellular component: cell (GO:0005623);; cellular component: membrane (GO:0016020);; cellular component: cell part (GO:0044464);; biological process: localization (GO:0051179);; cellular component: cell junction (GO:0030054);; biological process: response to stimulus (GO:0050896);; biological process: multi-organism process (GO:0051704);; biological process: cellular process (GO:0009987);; biologi…
LOC_Os08g17000	LOC_Os08g17000	1.64433	54	1.24885	45	1.05505	39	0	0	0.191596	7	0.113954	4	2.75867e-05	-3.27253	down	--	--	Cellular Component: plastid (GO:0009536);;	--	--	--	--	--	--	--	--	unknown protein [Oryza sativa Japonica Group]	cellular component: cell (GO:0005623);; cellular component: organelle (GO:0043226);; cellular component: cell part (GO:0044464)
LOC_Os07g08460	LOC_Os07g08460	34.4285	1396	32.3305	1429	36.7568	1649	2.76833	135	5.80529	255	3.29973	133	3.76764e-29	-2.96128	down	--	--	Cellular Component: nucleus (GO:0005634);; Biological Process: regulation of transcription, DNA-templated (GO:0006355);; Biological Process: regulation of translation (GO:0006417);; Cellular Component: plastid (GO:0009536);; Biological Process: auxin-activated signaling pathway (GO:0009734);; Molecular Function: protein dimerization activity (GO:0046983);; Biological Process: lateral root develop…	K14484|2.08016e-118|osa:4342573|K14484 auxin-responsive protein IAA | (RefSeq) IAA24, OJ1506_G02.8; auxin-responsive protein IAA24	Plant hormone signal transduction (ko04075)	--	--	AUX/IAA family	Auxin-responsive protein IAA24 OS=Oryza sativa subsp. japonica OX=39947 GN=IAA24 PE=2 SV=1	K	Transcription	PREDICTED: auxin-responsive protein IAA24 [Oryza sativa Japonica Group]	cellular component: cell (GO:0005623);; cellular component: organelle (GO:0043226);; cellular component: cell part (GO:0044464);; biological process: biological regulation (GO:0065007);; biological process: cellular process (GO:0009987);; biological process: signaling (GO:0023052);; biological process: single-organism process (GO:0044699);; biological process: response to stimulus (GO:0050896);; …
LOC_Os06g05600	LOC_Os06g05600	2.49112	146	1.9056	122	1.44239	94	0.396928	28	0.231964	15	0.210041	13	1.45855e-09	-2.5472	down	--	--	--	--	--	--	--	Protein of unknown function (DUF295);; F-box-like;; F-box domain	F-box protein At2g17690 OS=Arabidopsis thaliana OX=3702 GN=SDC PE=2 SV=1	S	Function unknown	PREDICTED: uncharacterized protein LOC4340133 [Oryza sativa Japonica Group]	--
LOC_Os04g35864	LOC_Os04g35864	9.8545	268	11.5702	339	12.7118	382	3.91078	126	3.6243	109	3.73729	100	3.01334e-09	-1.43191	down	--	--	--	--	--	[B]	Chromatin structure and dynamics	Williams-Beuren syndrome DDT (WSD), D-TOX E motif	Homeobox-DDT domain protein RLT1 OS=Arabidopsis thaliana OX=3702 GN=RLT1 PE=1 SV=1	BK	Chromatin structure and dynamics;; Transcription	hypothetical protein OsJ_14909 [Oryza sativa Japonica Group]	--
LOC_Os03g03470	LOC_Os03g03470	7.59243	462	5.34506	354	8.20986	552	0.993033	72	1.06489	71	0.405013	25	5.50977e-17	-2.91883	down	--	--	Cellular Component: plastid (GO:0009536);; Molecular Function: oxidoreductase activity, acting on the CH-OH group of donors, NAD or NADP as acceptor (GO:0016616);; Molecular Function: cofactor binding (GO:0048037);; Biological Process: oxidation-reduction process (GO:0055114);;	--	--	--	--	--	--	S	Function unknown	Unknown protein [Oryza sativa Japonica Group]	cellular component: cell (GO:0005623);; cellular component: organelle (GO:0043226);; cellular component: cell part (GO:0044464);; biological process: metabolic process (GO:0008152);; biological process: single-organism process (GO:0044699);; molecular function: catalytic activity (GO:0003824);; molecular function: binding (GO:0005488)
LOC_Os05g32230	LOC_Os05g32230	48.6645	2984	42.0537	2801	45.2773	3067	14.0925	1021	12.8705	858	11.5905	702	3.3522e-36	-1.66445	down	--	--	Biological Process: defense response to insect (GO:0002213);; Molecular Function: nucleic acid binding (GO:0003676);; Molecular Function: chitinase activity (GO:0004568);; Molecular Function: protein binding (GO:0005515);; Cellular Component: extracellular region (GO:0005576);; Cellular Component: nucleus (GO:0005634);; Cellular Component: mitochondrion (GO:0005739);; Biological Process: chitin c…	--	--	--	--	Protein RETICULATA-related	Protein RETICULATA-RELATED 4, chloroplastic OS=Arabidopsis thaliana OX=3702 GN=RER4 PE=2 SV=1	S	Function unknown	PREDICTED: protein RETICULATA-RELATED 4, chloroplastic [Oryza sativa Japonica Group]	biological process: response to stimulus (GO:0050896);; molecular function: binding (GO:0005488);; molecular function: catalytic activity (GO:0003824);; cellular component: extracellular region (GO:0005576);; cellular component: cell (GO:0005623);; cellular component: organelle (GO:0043226);; cellular component: cell part (GO:0044464);; biological process: metabolic process (GO:0008152);; biologi…
LOC_Os01g71980	LOC_Os01g71980	46.3106	2530	43.3939	2582	44.1129	2653	10.8796	701	12.3059	727	10.4283	555	1.52471e-52	-1.84971	down	--	--	--	--	--	[BK]	Chromatin structure and dynamics;; Transcription	Divergent CRAL/TRIO domain	--	S	Function unknown	PREDICTED: ganglioside-induced differentiation-associated protein 2 [Oryza sativa Japonica Group]	--
LOC_Os06g01290	LOC_Os06g01290	2.80275	87	2.91514	98	2.81297	97	0.440904	17	0.194696	7	0.346653	11	5.31181e-10	-2.83055	down	--	--	Cellular Component: plasma membrane (GO:0005886);; Molecular Function: protein transporter activity (GO:0008565);; Biological Process: protein secretion (GO:0009306);; Cellular Component: chloroplast thylakoid membrane (GO:0009535);; Cellular Component: chloroplast envelope (GO:0009941);; Molecular Function: proton motive force dependent protein transmembrane transporter activity (GO:0009977);; C…	--	--	--	--	mttA/Hcf106 family	Sec-independent protein translocase protein TATB, chloroplastic OS=Oryza sativa subsp. japonica OX=39947 GN=TATB PE=2 SV=2	--	--	unnamed protein product [Oryza sativa Japonica Group]	cellular component: cell (GO:0005623);; cellular component: membrane (GO:0016020);; cellular component: cell part (GO:0044464);; biological process: localization (GO:0051179);; molecular function: transporter activity (GO:0005215);; biological process: cellular process (GO:0009987);; biological process: single-organism process (GO:0044699);; cellular component: organelle (GO:0043226);; cellular c…
LOC_Os01g12900	LOC_Os01g12900	2.02689	83	2.87467	126	3.10126	138	0	0	0.467374	21	0.144253	6	2.70198e-05	-3.32314	down	--	--	Biological Process: microtubule cytoskeleton organization (GO:0000226);; Biological Process: RNA splicing, via endonucleolytic cleavage and ligation (GO:0000394);; Molecular Function: GTPase activity (GO:0003924);; Molecular Function: GTP binding (GO:0005525);; Cellular Component: extracellular region (GO:0005576);; Cellular Component: nucleolus (GO:0005730);; Cellular Component: cytoplasm (GO:00…	K04392|9.296e-75|osa:4325879|K04392 Ras-related C3 botulinum toxin substrate 1 | (RefSeq) OsRac1, Rac1; rac-like GTP-binding protein 1	Phagosome (ko04145);; AGE-RAGE signaling pathway in diabetic complications (ko04933)	[R]	General function prediction only	Ras family	Rac-like GTP-binding protein 1 OS=Oryza sativa subsp. japonica OX=39947 GN=RAC1 PE=1 SV=1	S	Function unknown	PREDICTED: rac-like GTP-binding protein 1 [Oryza sativa Japonica Group]	biological process: cellular process (GO:0009987);; biological process: cellular component organization or biogenesis (GO:0071840);; biological process: metabolic process (GO:0008152);; molecular function: catalytic activity (GO:0003824);; molecular function: binding (GO:0005488);; cellular component: extracellular region (GO:0005576);; cellular component: cell (GO:0005623);; cellular component: …
LOC_Os10g39390	LOC_Os10g39390	1.61161	80	1.79123	96	1.68835	92	0.622233	37	0.48764	26	0.69185	34	0.000467078	-1.31338	down	--	--	Molecular Function: aspartic-type endopeptidase activity (GO:0004190);; Cellular Component: mitochondrion (GO:0005739);; Biological Process: proteolysis (GO:0006508);; Biological Process: defense response (GO:0006952);; Molecular Function: peptidase activity (GO:0008233);; Biological Process: response to endogenous stimulus (GO:0009719);; Biological Process: response to organic substance (GO:0010…	--	--	[O]	Posttranslational modification, protein turnover, chaperones	Xylanase inhibitor N-terminal;; Xylanase inhibitor C-terminal;; Eukaryotic aspartyl protease	Aspartic proteinase nepenthesin-1 OS=Nepenthes gracilis OX=150966 GN=nep1 PE=1 SV=1	O	Posttranslational modification, protein turnover, chaperones	PREDICTED: aspartic proteinase nepenthesin-1-like [Oryza sativa Japonica Group]	biological process: metabolic process (GO:0008152);; molecular function: catalytic activity (GO:0003824);; cellular component: cell (GO:0005623);; cellular component: organelle (GO:0043226);; cellular component: cell part (GO:0044464);; biological process: response to stimulus (GO:0050896);; biological process: cellular process (GO:0009987);; biological process: single-organism process (GO:004469…
LOC_Os05g01290	LOC_Os05g01290	33.3298	1129	28.8504	1062	38.3209	1434	8.53481	342	9.43262	347	3.31046	111	2.61942e-10	-2.096	down	--	--	Cellular Component: cytoplasmic vesicle (GO:0016023);;	--	--	--	--	Protein of unknown function (DUF3339)	--	S	Function unknown	PREDICTED: uncharacterized protein LOC4337541 [Oryza sativa Japonica Group]	--
LOC_Os01g41900	LOC_Os01g41900	25.6601	1415	31.6126	1893	39.0874	2381	7.47181	487	10.0502	602	6.29449	343	9.98963e-15	-1.87452	down	--	--	Molecular Function: DNA binding (GO:0003677);; Molecular Function: chromatin binding (GO:0003682);; Molecular Function: protein binding (GO:0005515);; Molecular Function: zinc ion binding (GO:0008270);; Cellular Component: plant-type cell wall (GO:0009505);; Cellular Component: plasmodesma (GO:0009506);; Biological Process: flower development (GO:0009908);; Biological Process: cellular process (G…	--	--	--	--	Myb-like DNA-binding domain	Transcription factor MYBS3 OS=Oryza sativa subsp. japonica OX=39947 GN=MYBS3 PE=2 SV=1	K	Transcription	PREDICTED: uncharacterized protein LOC4324094 [Oryza sativa Japonica Group]	molecular function: binding (GO:0005488);; cellular component: cell (GO:0005623);; cellular component: cell part (GO:0044464);; cellular component: cell junction (GO:0030054);; biological process: reproduction (GO:0000003);; biological process: reproductive process (GO:0022414);; biological process: multicellular organismal process (GO:0032501);; biological process: developmental process (GO:0032…
LOC_Os07g47990	LOC_Os07g47990	19.2318	1006	26.0311	1453	16.7271	955	8.18986	539	5.86189	346	8.33067	455	3.29012e-06	-1.20177	down	--	--	Biological Process: defense response to nematode (GO:0002215);; Molecular Function: peroxidase activity (GO:0004601);; Molecular Function: protein binding (GO:0005515);; Cellular Component: extracellular region (GO:0005576);; Cellular Component: cell wall (GO:0005618);; Cellular Component: Golgi apparatus (GO:0005794);; Cellular Component: cytosol (GO:0005829);; Biological Process: flower develop…	K00430|0|dosa:Os07t0676900-01|K00430 peroxidase [EC:1.11.1.7] | (RAP-DB) Os07g0676900; Similar to Peroxidase (EC 1.11.1.7).	Phenylpropanoid biosynthesis (ko00940)	--	--	Peroxidase	Peroxidase 70 OS=Zea mays OX=4577 GN=PER70 PE=1 SV=1	G	Carbohydrate transport and metabolism	putative peroxidase precursor [Oryza sativa Japonica Group]	biological process: response to stimulus (GO:0050896);; biological process: metabolic process (GO:0008152);; biological process: cellular process (GO:0009987);; biological process: single-organism process (GO:0044699);; biological process: detoxification (GO:0098754);; molecular function: catalytic activity (GO:0003824);; molecular function: antioxidant activity (GO:0016209);; molecular function:…
LOC_Os08g31110	LOC_Os08g31110	0.636451	44	0.718058	54	0.581427	44	0.072881	6	0.104834	8	0.053537	4	1.54519e-06	-2.77129	down	--	--	Cellular Component: mitochondrion (GO:0005739);; Molecular Function: zinc ion binding (GO:0008270);; Biological Process: post-embryonic development (GO:0009791);; Cellular Component: intracellular membrane-bounded organelle (GO:0043231);; Cellular Component: cytoplasmic part (GO:0044444);; Biological Process: single-organism developmental process (GO:0044767);; Biological Process: reproductive st…	--	--	[R]	General function prediction only	PPR repeat family;; PPR repeat;; PPR repeat;; Pentatricopeptide repeat domain;; Pentacotripeptide-repeat region of PRORP;; Mitochondrial ATPase expression;; Mitochondrial ribonuclease P subunit (RPM2)	Pentatricopeptide repeat-containing protein At5g12100, mitochondrial OS=Arabidopsis thaliana OX=3702 GN=At5g12100 PE=2 SV=1	S	Function unknown	PREDICTED: pentatricopeptide repeat-containing protein At5g12100, mitochondrial [Oryza sativa Japonica Group]	cellular component: cell (GO:0005623);; cellular component: organelle (GO:0043226);; cellular component: cell part (GO:0044464);; molecular function: binding (GO:0005488);; biological process: multicellular organismal process (GO:0032501);; biological process: single-organism process (GO:0044699);; biological process: developmental process (GO:0032502);; biological process: reproduction (GO:00000…
LOC_Os12g40470	LOC_Os12g40470	3.27363	83	1.61598	45	4.15519	117	0.544807	17	0	0	0.138264	4	0.000141583	-3.21941	down	--	--	Molecular Function: binding (GO:0005488);; Biological Process: RNA processing (GO:0006396);; Cellular Component: nuclear lumen (GO:0031981);; Biological Process: single-organism cellular process (GO:0044763);; Biological Process: regulation of biological process (GO:0050789);;	--	--	--	--	C1 domain	--	S	Function unknown	DC1 domain-containing protein, putative, expressed [Oryza sativa Japonica Group]	molecular function: binding (GO:0005488);; biological process: metabolic process (GO:0008152);; biological process: cellular process (GO:0009987);; cellular component: cell (GO:0005623);; cellular component: membrane-enclosed lumen (GO:0031974);; cellular component: organelle (GO:0043226);; cellular component: organelle part (GO:0044422);; cellular component: cell part (GO:0044464);; biological p…
LOC_Os01g09640	LOC_Os01g09640	13.8409	843	15.7969	1045	14.2473	958	3.63441	262	6.19652	410	1.98832	120	1.68855e-07	-1.7497	down	--	--	Molecular Function: DNA binding (GO:0003677);; Molecular Function: chromatin binding (GO:0003682);; Biological Process: response to stress (GO:0006950);; Biological Process: circadian rhythm (GO:0007623);; Molecular Function: zinc ion binding (GO:0008270);; Biological Process: response to hormone (GO:0009725);; Biological Process: flower development (GO:0009908);; Biological Process: regulation o…	--	--	--	--	Myb-like DNA-binding domain	Transcription factor MYBS3 OS=Oryza sativa subsp. japonica OX=39947 GN=MYBS3 PE=2 SV=1	K	Transcription	PREDICTED: transcription factor MYB1R1 [Oryza sativa Japonica Group]	molecular function: binding (GO:0005488);; biological process: response to stimulus (GO:0050896);; biological process: rhythmic process (GO:0048511);; biological process: reproduction (GO:0000003);; biological process: reproductive process (GO:0022414);; biological process: multicellular organismal process (GO:0032501);; biological process: developmental process (GO:0032502);; biological process:…
LOC_Os04g44930	LOC_Os04g44930	1.12303	103	0.693855	84	0.773933	95	0.311225	41	0.309788	38	0.297357	33	0.00042635	-1.20057	down	--	--	--	--	--	--	--	--	--	--	--	Os04g0531800 [Oryza sativa Japonica Group]	--
LOC_Os01g43250	LOC_Os01g43250	15.618	677	13.5715	639	18.2109	872	6.34089	325	7.98641	376	5.35133	229	2.72078e-07	-1.12479	down	--	--	Molecular Function: nucleotide binding (GO:0000166);; Molecular Function: protein binding (GO:0005515);; Cellular Component: nuclear envelope (GO:0005635);; Cellular Component: cytoplasm (GO:0005737);; Cellular Component: heterotrimeric G-protein complex (GO:0005834);; Biological Process: protein targeting to mitochondrion (GO:0006626);; Biological Process: fatty acid beta-oxidation (GO:0006635);…	K14299|0|osa:4326622|K14299 nucleoporin SEH1 | (RefSeq) protein SEH1	RNA transport (ko03013)	[YU]	Nuclear structure;; Intracellular trafficking, secretion, and vesicular transport	WD domain, G-beta repeat;; Anaphase-promoting complex subunit 4 WD40 domain	Protein SEH1 OS=Arabidopsis thaliana OX=3702 GN=SEH1 PE=1 SV=1	U	Intracellular trafficking, secretion, and vesicular transport	PREDICTED: protein SEH1 [Oryza sativa Japonica Group]	molecular function: binding (GO:0005488);; cellular component: cell (GO:0005623);; cellular component: organelle (GO:0043226);; cellular component: organelle part (GO:0044422);; cellular component: cell part (GO:0044464);; cellular component: membrane (GO:0016020);; cellular component: macromolecular complex (GO:0032991);; cellular component: membrane part (GO:0044425);; biological process: local…
LOC_Os03g38230	LOC_Os03g38230	25.8817	1729	28.3528	2057	24.533	1810	8.26863	653	6.91516	502	3.93908	260	5.31467e-15	-1.89408	down	[OK]	Posttranslational modification, protein turnover, chaperones;; Transcription	Molecular Function: metalloendopeptidase activity (GO:0004222);; Biological Process: proteolysis (GO:0006508);; Biological Process: anatomical structure morphogenesis (GO:0009653);; Biological Process: chloroplast organization (GO:0009658);; Cellular Component: chloroplast inner membrane (GO:0009706);; Biological Process: cellular component organization (GO:0016043);; Biological Process: developm…	--	--	--	--	Peptidase family M50;; PDZ domain;; PDZ domain (Also known as DHR or GLGF)	Membrane metalloprotease ARASP, chloroplastic OS=Arabidopsis thaliana OX=3702 GN=ARASP PE=2 SV=1	M	Cell wall/membrane/envelope biogenesis	PREDICTED: membrane metalloprotease ARASP, chloroplastic [Oryza sativa Japonica Group]	biological process: metabolic process (GO:0008152);; molecular function: catalytic activity (GO:0003824);; biological process: developmental process (GO:0032502);; biological process: cellular process (GO:0009987);; biological process: cellular component organization or biogenesis (GO:0071840);; cellular component: cell (GO:0005623);; cellular component: membrane (GO:0016020);; cellular component…
LOC_Os01g65260	LOC_Os01g65260	28.4165	1905	41.7295	3039	36.4085	2696	2.38818	190	1.69327	124	2.0228	134	1.9218e-63	-3.9472	down	[F]	Nucleotide transport and metabolism	Molecular Function: amidophosphoribosyltransferase activity (GO:0004044);; Cellular Component: cell wall (GO:0005618);; Cellular Component: cytosol (GO:0005829);; Biological Process: purine nucleotide biosynthetic process (GO:0006164);; Biological Process: 'de novo' IMP biosynthetic process (GO:0006189);; Biological Process: purine nucleobase biosynthetic process (GO:0009113);; Biological Process…	K00764|0|osa:4324764|K00764 amidophosphoribosyltransferase [EC:2.4.2.14] | (RefSeq) amidophosphoribosyltransferase, chloroplastic	--	[F]	Nucleotide transport and metabolism	Glutamine amidotransferase domain;; Glutamine amidotransferase domain;; Glutamine amidotransferases class-II	Amidophosphoribosyltransferase 1, chloroplastic OS=Arabidopsis thaliana OX=3702 GN=ASE1 PE=2 SV=1	F	Nucleotide transport and metabolism	PREDICTED: amidophosphoribosyltransferase, chloroplastic [Oryza sativa Japonica Group]	molecular function: catalytic activity (GO:0003824);; cellular component: cell (GO:0005623);; cellular component: cell part (GO:0044464);; biological process: metabolic process (GO:0008152);; biological process: cellular process (GO:0009987);; biological process: single-organism process (GO:0044699);; cellular component: organelle (GO:0043226);; cellular component: organelle part (GO:0044422);; b…
LOC_Os08g32750	LOC_Os08g32750	16.1409	652	12.3721	543	10.6402	475	0.848181	41	0.926094	41	1.12532	45	1.1924e-40	-3.55783	down	[P]	Inorganic ion transport and metabolism	Molecular Function: carbonate dehydratase activity (GO:0004089);; Molecular Function: calcium-transporting ATPase activity (GO:0005388);; Cellular Component: extracellular region (GO:0005576);; Cellular Component: vacuolar membrane (GO:0005774);; Cellular Component: plasma membrane (GO:0005886);; Biological Process: one-carbon metabolic process (GO:0006730);; Biological Process: calcium ion trans…	K01674|3.75135e-172|osa:4345604|K01674 carbonic anhydrase [EC:4.2.1.1] | (RefSeq) alpha carbonic anhydrase 7	Nitrogen metabolism (ko00910)	[R]	General function prediction only	Eukaryotic-type carbonic anhydrase	Alpha carbonic anhydrase 7 OS=Arabidopsis thaliana OX=3702 GN=ACA7 PE=2 SV=1	P	Inorganic ion transport and metabolism	PREDICTED: alpha carbonic anhydrase 7 [Oryza sativa Japonica Group]	molecular function: catalytic activity (GO:0003824);; biological process: localization (GO:0051179);; molecular function: transporter activity (GO:0005215);; cellular component: extracellular region (GO:0005576);; cellular component: cell (GO:0005623);; cellular component: membrane (GO:0016020);; cellular component: organelle (GO:0043226);; cellular component: organelle part (GO:0044422);; cellul…
LOC_Os02g05000	LOC_Os02g05000	13.0574	805	12.8473	861	13.4056	913	2.20175	161	2.83644	190	1.30978	80	3.44528e-23	-2.47839	down	--	--	Cellular Component: mitochondrion (GO:0005739);;	--	--	--	--	Protein of unknown function (DUF1668)	--	U	Intracellular trafficking, secretion, and vesicular transport	PREDICTED: uncharacterized protein LOC4328273 [Oryza sativa Japonica Group]	cellular component: cell (GO:0005623);; cellular component: organelle (GO:0043226);; cellular component: cell part (GO:0044464)
LOC_Os10g02300	LOC_Os10g02300	22.7388	645	22.9333	707	27.5277	863	3.15919	106	6.26474	193	3.47824	98	1.55459e-16	-2.34921	down	--	--	Cellular Component: vacuole (GO:0005773);; Cellular Component: plasma membrane (GO:0005886);; Biological Process: response to oxidative stress (GO:0006979);; Biological Process: negative regulation of cell proliferation (GO:0008285);; Biological Process: pollen sperm cell differentiation (GO:0048235);;	--	--	--	--	PLAC8 family	Cell number regulator 10 OS=Zea mays OX=4577 GN=CNR10 PE=2 SV=1	S	Function unknown	PREDICTED: cell number regulator 10 [Oryza sativa Japonica Group]	cellular component: cell (GO:0005623);; cellular component: organelle (GO:0043226);; cellular component: cell part (GO:0044464);; cellular component: membrane (GO:0016020);; biological process: response to stimulus (GO:0050896);; biological process: biological regulation (GO:0065007);; biological process: reproduction (GO:0000003);; biological process: cellular process (GO:0009987);; biological p…
LOC_Os03g47070	LOC_Os03g47070	12.7416	845	14.6889	1058	14.6455	1072	1.83992	144	3.49335	252	1.40396	92	2.30909e-16	-2.49224	down	--	--	Cellular Component: extracellular region (GO:0005576);; Cellular Component: vacuole (GO:0005773);; Cellular Component: Golgi apparatus (GO:0005794);; Cellular Component: plasma membrane (GO:0005886);; Biological Process: response to light stimulus (GO:0009416);; Cellular Component: plasmodesma (GO:0009506);; Cellular Component: chloroplast (GO:0009507);; Biological Process: response to hormone (G…	--	--	[R]	General function prediction only	Calcium-dependent channel, 7TM region, putative phosphate;; Cytosolic domain of 10TM putative phosphate transporter	CSC1-like protein RXW8 OS=Arabidopsis thaliana OX=3702 GN=RXW8 PE=2 SV=1	S	Function unknown	PREDICTED: CSC1-like protein RXW8 isoform X2 [Oryza sativa Japonica Group]	cellular component: extracellular region (GO:0005576);; cellular component: cell (GO:0005623);; cellular component: organelle (GO:0043226);; cellular component: cell part (GO:0044464);; cellular component: membrane (GO:0016020);; biological process: response to stimulus (GO:0050896);; cellular component: cell junction (GO:0030054);; biological process: biological regulation (GO:0065007);; biologi…
LOC_Os03g57200	LOC_Os03g57200	3.8887	149	3.71135	154	1.72905	73	1.18223	54	0.949199	40	0.257376	10	0.00138945	-1.74841	down	[O]	Posttranslational modification, protein turnover, chaperones	Biological Process: maltose metabolic process (GO:0000023);; Molecular Function: glutathione transferase activity (GO:0004364);; Cellular Component: nucleus (GO:0005634);; Cellular Component: vacuolar membrane (GO:0005774);; Cellular Component: Golgi apparatus (GO:0005794);; Cellular Component: cytosol (GO:0005829);; Cellular Component: plasma membrane (GO:0005886);; Biological Process: gluconeog…	K00799|2.46004e-128|osa:4334347|K00799 glutathione S-transferase [EC:2.5.1.18] | (RefSeq) GST1, GSTU1, OsJ_012308; probable glutathione S-transferase GSTU1	Glutathione metabolism (ko00480)	[O]	Posttranslational modification, protein turnover, chaperones	Glutathione S-transferase, N-terminal domain;; Glutathione S-transferase, N-terminal domain;; Glutathione S-transferase, N-terminal domain;; Glutathione S-transferase, C-terminal domain;; Glutathione S-transferase, C-terminal domain	Probable glutathione S-transferase GSTU1 OS=Oryza sativa subsp. japonica OX=39947 GN=GSTU1 PE=1 SV=1	O	Posttranslational modification, protein turnover, chaperones	PREDICTED: probable glutathione S-transferase GSTU1 [Oryza sativa Japonica Group]	biological process: metabolic process (GO:0008152);; biological process: cellular process (GO:0009987);; biological process: single-organism process (GO:0044699);; molecular function: catalytic activity (GO:0003824);; cellular component: cell (GO:0005623);; cellular component: organelle (GO:0043226);; cellular component: cell part (GO:0044464);; cellular component: membrane (GO:0016020);; cellula…
LOC_Os05g18524	LOC_Os05g18524	3.06136	178	2.83313	179	3.03219	195	0.138585	10	0.493629	32	0.213417	13	7.17033e-13	-3.14923	down	--	--	Cellular Component: mitochondrion (GO:0005739);;	--	--	--	--	--	--	--	--	unknown protein [Oryza sativa Japonica Group]	cellular component: cell (GO:0005623);; cellular component: organelle (GO:0043226);; cellular component: cell part (GO:0044464)
LOC_Os04g17680	LOC_Os04g17680	7.73922	544	5.4623	437	5.60691	475	0.604504	55	0.453926	38	0.365212	28	2.41504e-39	-3.46416	down	--	--	--	--	--	--	--	--	--	--	--	Os04g0250200 [Oryza sativa Japonica Group]	--
LOC_Os04g12380	LOC_Os04g12380	16.1923	152	12.7185	130	16.4921	171	0.394523	5	0.098385	2	0.602197	6	8.10174e-21	-4.84968	down	--	--	Molecular Function: nucleic acid binding (GO:0003676);; Molecular Function: catalytic activity (GO:0003824);; Cellular Component: mitochondrion (GO:0005739);; Biological Process: cellular aromatic compound metabolic process (GO:0006725);; Biological Process: nitrogen compound metabolic process (GO:0006807);; Biological Process: primary metabolic process (GO:0044238);; Biological Process: cellular…	--	--	--	--	--	--	--	--	PREDICTED: uncharacterized protein LOC107278464 [Oryza sativa Japonica Group]	molecular function: binding (GO:0005488);; molecular function: catalytic activity (GO:0003824);; cellular component: cell (GO:0005623);; cellular component: organelle (GO:0043226);; cellular component: cell part (GO:0044464);; biological process: metabolic process (GO:0008152);; biological process: cellular process (GO:0009987)
LOC_Os12g13295	LOC_Os12g13295	3.58784	192	2.72022	158	3.39871	201	0.907268	58	0.545905	32	0.429974	23	1.3798e-09	-2.17168	down	--	--	Cellular Component: cell part (GO:0044464);;	--	--	--	--	--	--	--	--	--	cellular component: cell part (GO:0044464)
[truncated: 5,707 more rows]
