# Supplementary material for: An Integration of MicroRNA and Transcriptome Sequencing Analysis Reveal Regulatory Roles of miRNAs in Response to Chilling Stress in Wild Rice
Source: Plants (Basel). 2022 Apr 3;11(7):977. doi: 10.3390/plants11070977 (PMC9002458; doi:10.3390/plants11070977)
Supplement: Supplementary file 1 [file plants-11-00977-s001.zip › Table S8. Regulatory relationship among upregulated DEMs and SDETGs in 9311.xlsx]

## Sheet: Table S8
Table S8. Regulatory relationship among upregulated DEMs and SDETGs in 9311.
miRNA#ID	Target_gene	Target_gene_FDRa	log2FC	gene_description	miRNA-regulated (9311-0h vs 9311-96h)	Target_gene-regulated (9311-0h vs 9311-96h)
novel_miR_233	LOC_Os06g49310	1.55642e-51	-3.35142	MATE efflux family protein	up	down
	LOC_Os11g47910	2.91608e-101	-3.4476	GRAS domain family	up	down
osa-miR166h-3p	LOC_Os02g49670	2.11944e-90	-3.5851	zinc knuckle family protein	up	down
osa-miR818d	LOC_Os03g48010	4.51567e-13	-2.38367	Glycosyl transferase family 64 domain	up	down
	LOC_Os03g63370	4.32696e-63	-2.51291	CRAL/TRIO domain containing protein	up	down
	LOC_Os04g39320	2.63239e-98	-4.85234	expressed protein	up	down
	LOC_Os05g39540	3.18213e-11	-5.11107	ZIP Zinc transporter	up	down
	LOC_Os05g40180	1.31193e-49	-4.15256	Protein kinase domain;; Protein tyrosine kinase	up	down
	LOC_Os06g11500	2.53537e-48	-3.06762	MCM2/3/5 family;; MCM OB domain;; Magnesium chelatase, subunit ChlI;; MCM N-terminal domain;; AAA domain (dynein-related subfamily);; ATPase family associated with various cellular activities (AAA)	up	down
	LOC_Os06g39330	3.18502e-76	-5.26919	UDP-glucoronosyl and UDP-glucosyl transferase domain containing protein	up	down
	LOC_Os08g29760	5.7432e-15	-5.91007	Sulfite exporter TauE/SafE	up	down
novel_miR_390	LOC_Os04g44710	6.42208e-60	-3.40704	Double-stranded RNA binding motif;; NLI interacting factor-like phosphatase	up	down
	LOC_Os08g36310	8.04444e-112	-5.1357	Cytochrome P450	up	down
osa-miR166g-3p	LOC_Os02g49670	2.11944e-90	-3.5851	zinc knuckle family protein	up	down
osa-miR1846b-5p	LOC_Os01g01360	8.32223e-43	-2.91116	POT family	up	down
	LOC_Os02g01930	2.48714e-19	-2.49628	Protein BYPASS1-related	up	down
	LOC_Os02g10590	1.01147e-21	-3.75336	FKBP-type peptidyl-prolyl cis-trans isomerase	up	down
	LOC_Os02g14160	8.64502e-10	-5.92109	Peroxidase	up	down
	LOC_Os02g57790	1.68155e-69	-5.47292	C2H2-type zinc finger;; C2H2-type zinc finger	up	down
	LOC_Os03g29930	1.8482e-45	-3.26882	expressed protein	up	down
	LOC_Os03g49940	1.34129e-86	-2.54062	EamA-like transporter family	up	down
	LOC_Os04g05470	1.53539e-10	-7.98222	Protein tyrosine kinase;; Protein kinase domain;; Legume lectin domain	up	down
	LOC_Os06g43800	1.6358e-105	-2.66485	methyltransferase domain containing protein	up	down
	LOC_Os07g41400	4.72146e-08	-3.28792	EGG APPARATUS-1	up	down
	LOC_Os09g27820	7.83099e-34	-2.7649	2OG-Fe(II) oxygenase superfamily;; non-haem dioxygenase in morphine synthesis N-terminal	up	down
	LOC_Os11g48020	5.2834e-52	-2.51846	Fatty acid hydroxylase superfamily	up	down
osa-miR1846a-5p	LOC_Os01g01360	8.32223e-43	-2.91116	POT family	up	down
	LOC_Os02g01930	2.48714e-19	-2.49628	Protein BYPASS1-related	up	down
	LOC_Os02g10590	1.01147e-21	-3.75336	FKBP-type peptidyl-prolyl cis-trans isomerase	up	down
	LOC_Os02g14160	8.64502e-10	-5.92109	Peroxidase	up	down
	LOC_Os02g57790	1.68155e-69	-5.47292	C2H2-type zinc finger;; C2H2-type zinc finger	up	down
	LOC_Os03g29930	1.8482e-45	-3.26882	expressed protein	up	down
	LOC_Os03g49940	1.34129e-86	-2.54062	EamA-like transporter family	up	down
	LOC_Os04g05470	1.53539e-10	-7.98222	Protein tyrosine kinase;; Protein kinase domain;; Legume lectin domain	up	down
	LOC_Os06g43800	1.6358e-105	-2.66485	methyltransferase domain containing protein	up	down
	LOC_Os07g41400	4.72146e-08	-3.28792	EGG APPARATUS-1	up	down
	LOC_Os09g27820	7.83099e-34	-2.7649	2OG-Fe(II) oxygenase superfamily;; non-haem dioxygenase in morphine synthesis N-terminal	up	down
	LOC_Os11g48020	5.2834e-52	-2.51846	Fatty acid hydroxylase superfamily	up	down
osa-miR5504	LOC_Os03g16470	5.6169e-29	-2.52242	expressed protein	up	down
	LOC_Os08g41000	1.30041e-26	-3.0518	extracellular ligand-gated ion channel	up	down
osa-miR1850.1	LOC_Os03g48040	3.87743e-44	-3.48485	2Fe-2S iron-sulfur cluster binding domain	up	down
	LOC_Os09g24820	1.09116e-176	-4.55604	ZF-HD protein dimerisation region	up	down
osa-miR1857-5p	LOC_Os02g31860	8.17405e-18	-3.11004	expressed protein	up	down
	LOC_Os03g06400	5.55513e-28	-2.77789	expressed protein	up	down
	LOC_Os05g47790	1.52009e-11	-4.4581	DUF761-associated sequence motif	up	down
	LOC_Os12g01570	8.40028e-152	-4.05545	Nodulin-like;; PUCC protein	up	down
	LOC_Os12g31460	5.30965e-30	-5.05359	DnaJ domain	up	down
Notes: The superscript a represents false discovery rate correction.
