# Supplementary material for: An Integration of MicroRNA and Transcriptome Sequencing Analysis Reveal Regulatory Roles of miRNAs in Response to Chilling Stress in Wild Rice
Source: Plants (Basel). 2022 Apr 3;11(7):977. doi: 10.3390/plants11070977 (PMC9002458; doi:10.3390/plants11070977)
Supplement: Supplementary file 1 [file plants-11-00977-s001.zip › Table S9. Regulatory relationship among upregulated DEMs and SDETGs in DC90.xlsx]

## Sheet: Table S9
Table S9. Regulatory relationship among upregulated DEMs and SDETG in DC90.
miRNA#ID	Target_gene	Target_gene_FDRa	log2FC	gene_description	miRNA-regulated (DC90-0h vs DC90-96h)	Target_gene-regulated (DC90-0h vs DC90-96h)
novel_miR_233	LOC_Os06g49310	4.91071e-64	-3.584	MATE efflux family protein	up	down
	LOC_Os11g47910	3.41991e-65	-3.40002	GRAS domain family	up	down
osa-miR818d	LOC_Os03g48010	5.71893e-13	-2.35679	Glycosyl transferase family 64 domain	up	down
	LOC_Os04g39320	5.97624e-33	-4.70872	expressed protein	up	down
	LOC_Os05g40180	1.45023e-51	-3.28293	Protein kinase domain;; Protein tyrosine kinase	up	down
	LOC_Os06g11500	1.40953e-18	-2.69232	MCM2/3/5 family;; MCM OB domain;; Magnesium chelatase, subunit ChlI;; MCM N-terminal domain;; AAA domain (dynein-related subfamily);; ATPase family associated with various cellular activities (AAA)	up	down
	LOC_Os06g39330	2.09276e-29	-3.42244	UDP-glucoronosyl and UDP-glucosyl transferase domain containing protein	up	down
	LOC_Os12g16290	1.04488e-88	-3.54817	NmrA-like family	up	down
novel_miR_390	LOC_Os04g44710	3.19999e-21	-2.95089	Double-stranded RNA binding motif;; NLI interacting factor-like phosphatase	up	down
	LOC_Os08g36310	8.04444e-112	-5.1357	Cytochrome P450	up	down
osa-miR1846b-5p	LOC_Os01g01360	2.88726e-31	-2.91918	POT family	up	down
	LOC_Os01g14040	5.02126e-16	-2.33238	D-Tyr-tRNA(Tyr) deacylase	up	down
	LOC_Os02g10590	2.81521e-40	-4.06716	FKBP-type peptidyl-prolyl cis-trans isomerase	up	down
	LOC_Os02g57790	7.40576e-51	-4.08361	C2H2-type zinc finger;; C2H2-type zinc finger	up	down
	LOC_Os03g29930	1.64985e-20	-2.89341	expressed protein	up	down
	LOC_Os04g05470	2.36037e-08	-5.40834	Protein tyrosine kinase;; Protein kinase domain;; Legume lectin domain	up	down
	LOC_Os09g27820	6.23669e-53	-3.16085	2OG-Fe(II) oxygenase superfamily;; non-haem dioxygenase in morphine synthesis N-terminal	up	down
	LOC_Os12g10320	6.56736e-15	-2.63453	Polysaccharide biosynthesis	up	down
osa-miR1846a-5p	LOC_Os01g01360	2.88726e-31	-2.91918	POT family	up	down
	LOC_Os01g14040	5.02126e-16	-2.33238	D-Tyr-tRNA(Tyr) deacylase	up	down
	LOC_Os02g10590	2.81521e-40	-4.06716	FKBP-type peptidyl-prolyl cis-trans isomerase	up	down
	LOC_Os02g57790	7.40576e-51	-4.08361	C2H2-type zinc finger;; C2H2-type zinc finger	up	down
	LOC_Os03g29930	1.64985e-20	-2.89341	expressed protein	up	down
	LOC_Os04g05470	2.36037e-08	-5.40834	Protein tyrosine kinase;; Protein kinase domain;; Legume lectin domain	up	down
	LOC_Os09g27820	6.23669e-53	-3.16085	2OG-Fe(II) oxygenase superfamily;; non-haem dioxygenase in morphine synthesis N-terminal	up	down
	LOC_Os12g10320	6.56736e-15	-2.63453	Polysaccharide biosynthesis	up	down
osa-miR1860-5p	LOC_Os02g11770	2.65695e-48	-5.65336	expressed protein	up	down
osa-miR1846e	LOC_Os01g14040	5.02126e-16	-2.33238	D-Tyr-tRNA(Tyr) deacylase	up	down
	LOC_Os04g47480	2.34251e-07	-3.37887	DUF630/DUF632 domains containing protein	up	down
	LOC_Os04g51796	2.2997e-09	-7.21947	DNA repair ATPase-related	up	down
	LOC_Os09g39860	1.14626e-08	-2.61151	Protein tyrosine kinase	up	down
	LOC_Os11g41710	9.81882e-37	-3.81466	Cytochrome P450	up	down
osa-miR1850.1	LOC_Os03g48040	2.25211e-22	-2.63129	2Fe-2S iron-sulfur cluster binding domain	up	down
	LOC_Os09g24820	9.29339e-47	-3.85901	ZF-HD protein dimerisation region	up	down
osa-miR1857-5p	LOC_Os01g14520	8.52104e-05	-2.39347	Voltage-dependent anion channel	up	down
	LOC_Os02g31860	3.42563e-07	-2.35096	expressed protein	up	down
	LOC_Os03g06400	9.38763e-62	-3.82529	expressed protein	up	down
	LOC_Os05g47790	9.55522e-19	-4.14831	DUF761-associated sequence motif	up	down
	LOC_Os12g01570	2.02638e-39	-3.57062	Nodulin-like;; PUCC protein	up	down
	LOC_Os12g31460	3.63452e-66	-3.6076	DnaJ domain	up	down
Notes: The superscript a represents false discovery rate correction.
